# Supplementary material for: Integrating Multi-Omics Atlas to Uncover Genetic and Epigenetic Mechanisms and Reveal Cell State Evolution Across Ecotypes in Male Urological Cancers
Source: Int J Mol Sci. 2026 Mar 16;27(6):2712. doi: 10.3390/ijms27062712 (PMC13026699; doi:10.3390/ijms27062712)
Supplement: Supplementary file 1 [file ijms-27-02712-s001.zip › Table S1.xlsx]

## Sheet: Sample
Table S1.Pathological grading information of PCa and ccRCC samples.
Data type	id	Cancer	Pca sample	Gleason score	Group
scATAC	SRR14151150	prostate cancer	Sample 3	4+4	HG
scATAC	SRR14151151	prostate cancer	Sample 4	4+4	HG
scATAC	SRR14151152	prostate cancer	Sample 5	3+3	LG
scATAC	SRR14151155	prostate cancer	Sample 8	3+3	LG
scATAC	SRR14151156	prostate cancer	Sample 9	3+4	LG
scATAC	SRR14151157	prostate cancer	Sample 10	4+4	HG
scATAC	SRR14151158	prostate cancer	Sample 11	3+3	LG
scATAC	SRR14151159	prostate cancer	Sample 12	4+4	HG
scATAC	SRR14151160	prostate cancer	Sample 13	3+3	LG
scATAC	SRR14151161	prostate cancer	Sample 14	3+3	LG
scATAC	SRR14151162	prostate cancer	Sample 15	4+4	HG
scATAC	SRR14151163	prostate cancer	Sample 16	3+4	LG
scATAC	SRR14151164	prostate cancer	Sample 17	3+4	LG
Data type	Cancer	orig.ident	GSM_name	gleason	Group	age
scRNA	prostate cancer	PCa_tumour1	GSM5353224	4+5	HG	not available
scRNA	prostate cancer	PCa_tumour2	GSM5353225	3+4	LG	not available
scRNA	prostate cancer	PCa_tumour3	GSM5353226	3+4	LG	not available
scRNA	prostate cancer	PCa_tumour4	GSM5353227	4+3	LG	not available
scRNA	prostate cancer	PCa_tumour5	GSM5353228	4+3	LG	not available
scRNA	prostate cancer	PCa_tumour6	GSM5353229	4+3	LG	not available
scRNA	prostate cancer	PCa_tumour7	GSM5353232	3+4	LG	not available
scRNA	prostate cancer	PCa_tumour8	GSM5353233	3+4	LG	not available
scRNA	prostate cancer	PCa_tumour9	GSM5353236	3+4	LG	not available
scRNA	prostate cancer	PCa_tumour10	GSM5353237	3+4	LG	not available
scRNA	prostate cancer	PCa_tumour11	GSM5353240	3+4	LG	not available
scRNA	prostate cancer	PCa_tumour12	GSM5353243	4+3	LG	not available
scRNA	prostate cancer	PCa_tumour13	GSM5353244	4+3	LG	not available
scRNA	prostate cancer	PCa_tumour14	GSM5353245	3+4	LG	not available
scRNA	prostate cancer	PCa_tumour15	GSM5353246	3+4	LG	not available
scRNA	prostate cancer	PCa_tumour16	GSM5353247	3+4	LG	not available
scRNA	prostate cancer	PCa_tumour17	GSM5353248	3+4	LG	not available
scRNA	prostate cancer	PCa_tumour18	GSM5793828	not available	undefined	73
scRNA	prostate cancer	PCa_tumour19	GSM5793829	not available	undefined	63
scRNA	prostate cancer	PCa_tumour20	GSM5793831	not available	undefined	61
scRNA	prostate cancer	PCa_tumour21	GSM5793832	not available	undefined	72
scRNA	prostate cancer	PCa_tumour22	GSM4773521	3+3	LG	not available
scRNA	prostate cancer	PCa_tumour23	GSM4773522	3+4	LG	not available
Sample	Id	Data type	gender	Age (years)	Tumor site	Cell Viability (%)	Postoperative pathological histology	WHO/ISUP	TNM Stage	Presence of sarcomatoid/rhabdoid features
ccRCC_tumour1	RCC84	scRNA and scATAC	male	63	left	87.05	clear cell renal cell carcinoma	Ⅱ	T1bN0M0	No
ccRCC_tumour2	RCC86	scRNA and scATAC	male	27	right	94.1	clear cell renal cell carcinoma	Ⅰ	T1aN0M0	No
ccRCC_tumour3	RCC87	scRNA and scATAC	male	51	right	93.1	clear cell renal cell carcinoma	Ⅲ	T2aN0M0	No
ccRCC_tumour4	RCC94	scRNA and scATAC	male	40	left	93.15	clear cell renal cell carcinoma	Ⅱ	T1bN0M0	No
ccRCC_tumour5	RCC96	scRNA and scATAC	male	47	right	88.15	clear cell renal cell carcinoma	Ⅱ	T1aN0M0	No
ccRCC_tumour6	RCC99	scRNA and scATAC	male	55	right	91.15	clear cell renal cell carcinoma	Ⅰ	T2aN0M0	No
ccRCC_tumour7	RCC100	scRNA and scATAC	male	29	right	91.95	clear cell renal cell carcinoma	Ⅱ	T1aN0M0	No
ccRCC_tumour8	RCC101	scRNA and scATAC	male	40	left	90.95	clear cell renal cell carcinoma	Ⅰ	T1aN0M0	No
ccRCC_tumour9	RCC103	scRNA and scATAC	male	51	left	92.8	clear cell renal cell carcinoma	Ⅱ	T1bN0M0	No
ccRCC_tumour10	RCC104	scRNA and scATAC	male	60	left	95.4	clear cell renal cell carcinoma	Ⅲ	T1bN0M0	No
ccRCC_tumour11	RCC106	scRNA and scATAC	male	58	left	92.35	clear cell renal cell carcinoma	Ⅱ	T1bN0M0	No
ccRCC_tumour12	RCC112	scRNA and scATAC	male	53	left	91.85	clear cell renal cell carcinoma	Ⅱ	T1aN0M0	No
ccRCC_tumour13	RCC113	scRNA and scATAC	male	47	right	91.25	clear cell renal cell carcinoma	Ⅰ	T1bN0M0	No
ccRCC_tumour14	RCC115	scRNA and scATAC	male	66	right	90.9	clear cell renal cell carcinoma	Ⅱ	T1bN0M0	No
ccRCC_tumour15	RCC116	scRNA and scATAC	male	48	right	89.85	clear cell renal cell carcinoma	Ⅱ	T1aN0M0	No
ccRCC_tumour16	RCC119	scRNA and scATAC	male	55	right	92.2	clear cell renal cell carcinoma	Ⅱ	T1bN0M0	No
ccRCC_tumour17	RCC120	scRNA and scATAC	male	57	right	93.4	clear cell renal cell carcinoma	Ⅱ	T1aN0M0	No
Sample Name	Cancer	Data Type	age	sex	clinical information	clinical history	tumor size	disease staging	Group
HG_1.2	clear cell renal cell carcinoma	spatial transcriptomics	58	male	Open right nephrectomy. Ipilimumab/ nivolumab C1 (ceased due to colitis + dermatitis). Nivolumab C5 (ceased due to colitis) SBRT to left pleural based metastasis.	non-obese, non diabetic, ex-smoker	125	G4; pT3a	High grade
HG_1.3	clear cell renal cell carcinoma	spatial transcriptomics	58	male	Open right nephrectomy. Ipilimumab/ nivolumab C1 (ceased due to colitis + dermatitis). Nivolumab C5 (ceased due to colitis) SBRT to left pleural based metastasis.	non-obese, non diabetic, ex-smoker	125	G4; pT3a	High grade
HG_2	clear cell renal cell carcinoma	spatial transcriptomics	46	male	Laparoscopic radical left nephrectomy	non-obese, non diabetic, ex-smoker	90	G4; pT3a	High grade
HG_3.2	clear cell renal cell carcinoma	spatial transcriptomics	57	male	2008 Right nephrectomy. 2017 Partial left nephrectomy. 2021 Redo partial left nephrectomy	obese, non diabetic, ex-smoker	18	G3; pT1a	High grade
LG_3	clear cell renal cell carcinoma	spatial transcriptomics	69	male	Laparoscopic right radical nephrectomy	obese, non diabetic, non-smoker	70	G1; pT1b	Low grade
Sample Name	Cancer	Data Type	Gleason	Group
Tumor01	prostate cancer	spatial transcriptomics	5+4	High grade
Tumor02	prostate cancer	spatial transcriptomics	5+4	High grade
Tumor07	prostate cancer	spatial transcriptomics	4+3	Low grade
Tumor08	prostate cancer	spatial transcriptomics	4+3	Low grade
Data type	Sample	GSM number	Patient's ID	Gender	Age	LVI	Number of tumor	Size of tumor	TNM stage	Pathol ogical grade	Recurrence
scRNA	BC_tumour1	GSM6919778	1	Male	57	Positive	single	>3cm	T1N1M0	High	No
scRNA	BC_tumour2	GSM6919782	3	Male	65	Positive	single	>3cm	T1N1M0	High	Yes
scRNA	BC_tumour3	GSM6919784	4	Male	60	Negative	single	<3cm	T1N0M0	High	No
scRNA	BC_tumour4	GSM6919786	5	Male	74	Positive	Multiple	<3cm	T1N1M0	High	No
scRNA	BC_tumour5	GSM7898117	6	Male	62	Negative	Multiple	<3cm	T1N1M0	High	No
scRNA	BC_tumour6	GSM7898118	7	Male	62	Negative	single	>3cm	T1N0M0	High	Yes

## Sheet: marker_gene
Cell type marker
Lymphoid	B_cells	Plasma	Myeloid	Mast_cells	Cycling_cells	Endothelium	Epithelium	Mesenchymal_cells	Fibroblast
CD3E	MS4A1	IGHA1	CD68	FCER1A	MKI67	VWF	EPCAM	ACTA2	COL1A1
CD2	CD79A	IGHG1	C1QA	SLC18A2	TOP2A	RAMP2	KRT18	PDGFRB	TAGLN
CD3D	JCHAIN		LYZ	TPSB2		PECAM1	CD24		DCN
			CD14			CLDN5	KRT19
CTL	CD4Th17	NK	CD4Treg	ILC3 (Group 3 innate lymphoid cells)
GZMA	KLRB1	FCGR3A	IL2RA	IL23R
GZMB	LTB	GNLY	FOXP3	IL1R1
CD8A	RORA		,CTLA4	KIT
Macrophages	cDC2 (Conventional type 2 dendritic cells)	cDC1 (Conventional type 1 dendritic cells)	Monocytes	Mature dendritic cells
CD68	CD1C	XCR1	LYZ	CCR7
CD163	CLEC10A	CLEC9A	FCN1	LAMP3
CD14	FCER1A		FCGR3A	CD83
Memory B cells	Plasma cells
MS4A1	JCHAIN
NR4A1	MZB1
TAGLN2	SDC1
AECs (Arterial endothelial cells)	CapECs (Capillary endothelial cells)	VECs(Venous endothelial cells)	LECs (Lymphatic endothelial cells)	Proliferating Endothelial cells
GJA5	KDR	SELE	PROX1	TOP2A
SEMA3G	PLVAP	IL1R1	LYVE1	STMN1
HEY1	RGCC	ACKR1	CCL21	MKI67
Myofibroblast	Libofibroblast
ACTA2	APOE
COL1A1

## Sheet: TF_decoupleR
ccRCC TF				BC TF				PCa TF
cluster	source	mean		cluster	source	mean		cluster	source	mean
B_cells	ABL1	0.467328460737938		B_cells	ABL1	-0.0866349		B_cells	ABL1	-0.351569
B_cells	AEBP1	-0.479256		B_cells	AEBP1	0.144007469812171		B_cells	AEBP1	-0.154258
B_cells	AHR	-0.846476		B_cells	AHR	-0.678944		B_cells	AHR	-0.520043
B_cells	AHRR	0.173884837429211		B_cells	AHRR	0.62576128706913		B_cells	AHRR	0.290618940512371
B_cells	AIP	-0.153979		B_cells	AIP	-0.326718		B_cells	AIP	-0.263969
B_cells	AIRE	-0.250793		B_cells	AIRE	-0.427625		B_cells	AIRE	-0.374523
B_cells	AP1	-1.43896		B_cells	AP1	-1.01623		B_cells	AP1	-0.231325
B_cells	APEX1	-0.682925		B_cells	APEX1	-0.117148		B_cells	APEX1	0.237265554389482
B_cells	AR	-0.753369		B_cells	AR	-0.771855		B_cells	AR	-0.786661
B_cells	ARID1A	-0.315501		B_cells	ARID1A	-0.325151		B_cells	ARID1A	-0.497955
B_cells	ARID1B	-0.221615		B_cells	ARID1B	-0.101265		B_cells	ARID1B	0.113945699150551
B_cells	ARID3A	0.00309529609867401		B_cells	ARID3A	-0.086516		B_cells	ARID3A	0.0270320772850475
B_cells	ARID3B	-0.0980946		B_cells	ARID3B	-0.272667		B_cells	ARID3B	-0.085281
B_cells	ARID4A	0.00128091117291322		B_cells	ARID4A	-0.0850868		B_cells	ARID4A	-0.0741036
B_cells	ARID4B	0.0778502293952771		B_cells	ARID4B	0.410582292750716		B_cells	ARID4B	0.524266081031751
B_cells	ARID5B	-0.376025		B_cells	ARID5B	-0.342768		B_cells	ARID5B	-0.200256
B_cells	ARNT	-0.311417		B_cells	ARNT	-0.461593		B_cells	ARNT	-0.570281
B_cells	ARX	-0.274211		B_cells	ARX	-0.740502		B_cells	ARX	-0.8589
B_cells	ASCL1	-0.320633		B_cells	ASCL1	-0.360145		B_cells	ASCL1	-0.0557484
B_cells	ASCL2	-0.53498		B_cells	ASCL2	-0.0484333		B_cells	ASCL2	0.572720800022059
B_cells	ASXL1	-0.0271904		B_cells	ASXL1	-0.193393		B_cells	ASXL1	0.263568033796843
B_cells	ATF1	-0.509611		B_cells	ATF1	-0.34157		B_cells	ATF1	-0.29177
B_cells	ATF2	-0.697469		B_cells	ATF2	-0.793311		B_cells	ATF2	-0.575122
B_cells	ATF3	-0.270931		B_cells	ATF3	-0.116638		B_cells	ATF3	-0.145755
B_cells	ATF4	-0.66869		B_cells	ATF4	-0.456985		B_cells	ATF4	-0.382635
B_cells	ATF5	-0.338281		B_cells	ATF5	-0.224013		B_cells	ATF5	0.14523755025461
B_cells	ATF6	3.02392478258938		B_cells	ATF6	1.07299205572502		B_cells	ATF6	-0.576157
B_cells	ATF7	0.058301998814514		B_cells	ATF7	0.166020604097853		B_cells	ATF7	-0.219834
B_cells	ATOH1	0.255299749204187		B_cells	ATOH1	0.478616413889389		B_cells	ATOH1	0.525360021883381
B_cells	ATOH7	0.507584774848117		B_cells	ATOH7	0.344293570490045		B_cells	ATOH7	-0.146264
B_cells	BACH1	-0.638473		B_cells	ATRX	-0.245207		B_cells	BACH1	-0.227404
B_cells	BACH2	-2.04972		B_cells	BACH1	-0.158332		B_cells	BACH2	0.823273822298118
B_cells	BARX1	-0.490633		B_cells	BACH2	-1.05842		B_cells	BARX1	-0.381185
B_cells	BARX2	-0.721894		B_cells	BARX1	-0.375307		B_cells	BARX2	-0.614036
B_cells	BATF	-0.58226		B_cells	BARX2	-0.708277		B_cells	BATF	-0.315825
B_cells	BCL11A	-0.273542		B_cells	BATF	-0.434347		B_cells	BCL11A	0.179589
B_cells	BCL11B	0.113802479903049		B_cells	BCL11A	-0.304164		B_cells	BCL11B	-0.0455526
B_cells	BCL3	-0.709484		B_cells	BCL11B	0.154799265970374		B_cells	BCL3	-0.349183
B_cells	BCL6	-0.499493		B_cells	BCL3	-0.422852		B_cells	BCL6	1.63329850714636
B_cells	BCLAF1	-0.250726		B_cells	BCL6	0.363635144441659		B_cells	BCLAF1	0.314988620812073
B_cells	BCOR	0.816479967293731		B_cells	BCLAF1	-0.223355		B_cells	BCOR	0.44745082817625
B_cells	BHLHA15	-0.426171		B_cells	BCOR	0.411879646729967		B_cells	BHLHA15	-0.59236
B_cells	BHLHE40	0.238611011194374		B_cells	BHLHA15	-0.42172		B_cells	BHLHE40	0.250728629478239
B_cells	BHLHE41	1.09099965021257		B_cells	BHLHE40	0.0981208075326032		B_cells	BHLHE41	0.453241802589947
B_cells	BMAL1	-0.396366		B_cells	BHLHE41	0.356584490229229		B_cells	BMAL1	-0.491524
B_cells	BMAL2	-0.413512		B_cells	BMAL1	-0.29142		B_cells	BMAL2	-0.281011
B_cells	BRCA1	-0.586216		B_cells	BMAL2	-0.243011		B_cells	BRCA1	-0.195031
B_cells	BRD4	-0.124842		B_cells	BRCA1	-0.435559		B_cells	BRD4	0.115533942460801
B_cells	BTG2	-0.109845		B_cells	BRD4	-0.236536		B_cells	BTG2	0.377138924389042
B_cells	CDX1	0.0507382916492346		B_cells	BTG2	-0.046032		B_cells	CDX1	0.0220528671318523
B_cells	CDX2	0.217365954601978		B_cells	CDX1	-0.179875		B_cells	CDX2	-0.351849
B_cells	CEBPA	-1.00606		B_cells	CDX2	0.0146009401010804		B_cells	CEBPA	-0.658269
B_cells	CEBPB	-0.814341		B_cells	CEBPA	-0.857854		B_cells	CEBPB	-0.704285
B_cells	CEBPD	-1.13845		B_cells	CEBPB	-0.689569		B_cells	CEBPD	-0.583246
B_cells	CEBPE	-0.0410551		B_cells	CEBPD	-1.08994		B_cells	CEBPE	-0.370186
B_cells	CEBPG	-0.717093		B_cells	CEBPE	-0.446845		B_cells	CEBPG	-0.561616
B_cells	CEBPZ	-0.650525		B_cells	CEBPG	-0.713417		B_cells	CEBPZ	-0.259589
B_cells	CHD4	-3.01342		B_cells	CEBPZ	-0.510865		B_cells	CHD4	-4.36172
B_cells	CIITA	-0.384083		B_cells	CHD4	-2.5102		B_cells	CIITA	1.18637892085313
B_cells	CLOCK	-0.252629		B_cells	CIITA	0.802451082906413		B_cells	CLOCK	-0.570722
B_cells	CREB1	-0.641293		B_cells	CLOCK	-0.224926		B_cells	CREB1	-0.230607
B_cells	CREB3	1.30341352527083		B_cells	CREB1	-0.359331		B_cells	CREB3	0.991559457417802
B_cells	CREB3L1	0.376201253467621		B_cells	CREB3	0.728404926404341		B_cells	CREB3L1	-0.255176
B_cells	CREB3L3	0.28161359588246		B_cells	CREB3L1	-0.334216		B_cells	CREB3L3	0.0424574659581898
B_cells	CREB5	-0.295341		B_cells	CREB3L3	0.195391224880428		B_cells	CREB5	0.158991221003361
B_cells	CREBBP	-0.618218		B_cells	CREB5	0.10831408014098		B_cells	CREBBP	-0.303039
B_cells	CREBZF	0.0209380258950507		B_cells	CREBBP	-0.525977		B_cells	CREBZF	-0.0515081
B_cells	CREM	-0.684881		B_cells	CREBZF	-0.147438		B_cells	CREM	-0.0240296
B_cells	CRX	0.0773866150941258		B_cells	CREM	-0.600895		B_cells	CRX	-0.211691
B_cells	CTBP1	0.43009625017514		B_cells	CRX	-0.340466		B_cells	CTBP1	0.512868466061352
B_cells	CTBP2	0.223591519503627		B_cells	CTBP1	0.535873977671816		B_cells	CTBP2	0.0209858225307088
B_cells	CTCF	-0.490371		B_cells	CTBP2	-0.179159		B_cells	CTCF	-0.370308
B_cells	CTCFL	-0.361797		B_cells	CTCF	-0.302688		B_cells	CTCFL	-0.248369
B_cells	CTNNB1	-0.752507		B_cells	CTCFL	-0.225164		B_cells	CTNNB1	-0.803137
B_cells	CUX1	-0.844561		B_cells	CTNNB1	-0.885672		B_cells	CUX1	0.0552147284641438
B_cells	CXXC1	-0.392589		B_cells	CUX1	-0.591859		B_cells	CXXC1	0.204683742370214
B_cells	DACH1	0.089273387496269		B_cells	CXXC1	-0.45891		B_cells	DACH1	0.41886275240147
B_cells	DAXX	0.260722897412356		B_cells	DACH1	0.0010680590598141		B_cells	DAXX	-0.26628
B_cells	DBP	0.374580813274401		B_cells	DAXX	0.219510098993209		B_cells	DBP	0.216338299530182
B_cells	DDIT3	0.132810790033778		B_cells	DBP	0.195484991688155		B_cells	DDIT3	-0.220338
B_cells	DEAF1	0.708267128604518		B_cells	DDIT3	-0.0409483		B_cells	DEAF1	-0.151123
B_cells	DLX1	0.368795365205134		B_cells	DEAF1	0.263720124291059		B_cells	DLX1	0.0255116789686474
B_cells	DLX2	0.100103887368726		B_cells	DLX1	0.359450480211393		B_cells	DLX2	-0.0808878
B_cells	DLX3	-0.325113		B_cells	DLX2	0.247538062803683		B_cells	DLX3	-0.456234
B_cells	DLX4	-0.651932		B_cells	DLX3	-0.440063		B_cells	DLX4	-0.303998
B_cells	DLX5	-0.517752		B_cells	DLX4	-0.497534		B_cells	DLX5	-0.468958
B_cells	DMAP1	-0.418522		B_cells	DLX5	-0.387657		B_cells	DMAP1	0.0390961299471326
B_cells	DMRT1	0.131664639169635		B_cells	DMAP1	-0.400857		B_cells	DMRT1	-0.239596
B_cells	DMTF1	-0.436392		B_cells	DMRT1	0.139074683811639		B_cells	DMTF1	0.00489948280468644
B_cells	DNMT1	-0.383062		B_cells	DMTF1	-0.0549019		B_cells	DNMT1	-0.64097
B_cells	DNMT3A	-0.211597		B_cells	DNMT1	-0.624194		B_cells	DNMT3A	0.389553942381136
B_cells	DNMT3B	-0.479358		B_cells	DNMT3A	0.119524783856525		B_cells	DNMT3B	0.462014492267183
B_cells	DOT1L	-0.1337		B_cells	DNMT3B	-0.132632		B_cells	DOT1L	0.0103130235101288
B_cells	E2F1	-0.911678		B_cells	DOT1L	-0.0203115		B_cells	E2F1	-0.0987822
B_cells	E2F2	-0.493591		B_cells	E2F1	-0.714534		B_cells	E2F2	-0.186891
B_cells	E2F3	-0.776914		B_cells	E2F2	-0.467973		B_cells	E2F3	-0.411445
B_cells	E2F4	-0.61919		B_cells	E2F3	-0.584251		B_cells	E2F4	0.0215519392811922
B_cells	E2F5	0.0628324405592569		B_cells	E2F4	-0.470253		B_cells	E2F5	-0.220844
B_cells	E2F6	-0.260633		B_cells	E2F5	-0.364521		B_cells	E2F6	-0.364476
B_cells	E2F7	-0.3932		B_cells	E2F6	-0.241545		B_cells	E2F7	-0.202102
B_cells	E4F1	-0.444745		B_cells	E2F7	0.0253306314797319		B_cells	E4F1	-0.0599689
B_cells	EBF1	1.20757463687881		B_cells	E4F1	-0.22567		B_cells	EBF1	2.14120136373642
B_cells	EBF3	-0.148129		B_cells	EBF1	1.58237430533301		B_cells	EBF3	-0.294481
B_cells	EGR1	-1.21058		B_cells	EBF3	-0.211821		B_cells	EGR1	-0.454932
B_cells	EGR2	-0.534872		B_cells	EGR1	-0.881691		B_cells	EGR2	-0.219379
B_cells	EGR3	-0.0592192		B_cells	EGR2	-0.33888		B_cells	EGR3	-0.226214
B_cells	EGR4	-0.373157		B_cells	EGR3	0.099011491407176		B_cells	EGR4	0.0603717119060536
B_cells	EHF	-0.59359		B_cells	EGR4	-0.0810546		B_cells	EHF	0.372920805590947
B_cells	ELF1	-0.265294		B_cells	EHF	0.152735087469175		B_cells	ELF1	0.366368709167891
B_cells	ELF2	0.822070431742435		B_cells	ELF1	-0.112185		B_cells	ELF2	1.44359667276472
B_cells	ELF3	-0.965998		B_cells	ELF2	0.497237166032382		B_cells	ELF3	-1.02126
B_cells	ELF4	-0.599853		B_cells	ELF3	-0.794363		B_cells	ELF4	0.168409033378101
B_cells	ELF5	-0.458813		B_cells	ELF4	-0.593063		B_cells	ELF5	-0.678823
B_cells	ELK1	-0.239186		B_cells	ELF5	-0.320965		B_cells	ELK1	-0.313927
B_cells	ELK3	0.453846199732929		B_cells	ELK1	-0.0917828		B_cells	ELK3	0.117025124328609
B_cells	ELK4	-0.111692		B_cells	ELK3	0.150179413726539		B_cells	ELK4	-0.334269
B_cells	EMX2	0.167818931814024		B_cells	ELK4	-0.104545		B_cells	EMX2	0.307401678671688
B_cells	EN1	0.346212022862618		B_cells	EMX2	0.0691691217683229		B_cells	EN1	0.131264459827197
B_cells	ENO1	0.0291848895289886		B_cells	EN1	0.189100000359128		B_cells	ENO1	-0.350414
B_cells	EOMES	-0.783947		B_cells	ENO1	-0.211264		B_cells	EOMES	-0.54325
B_cells	EP300	-1.0104		B_cells	EOMES	-0.804655		B_cells	EP300	-0.906866
B_cells	EPAS1	-1.24857		B_cells	EP300	-1.01865		B_cells	EPAS1	-0.259845
B_cells	ERF	0.855434634314921		B_cells	EPAS1	-0.686944		B_cells	ERF	-0.0230201
B_cells	ERG	-0.520035		B_cells	ERF	0.31627500869891		B_cells	ERG	-0.030775
B_cells	ESR1	-0.998583		B_cells	ERG	-0.509541		B_cells	ESR1	-1.03043
B_cells	ESR2	-0.390548		B_cells	ESR1	-1.19525		B_cells	ESR2	-0.33755
B_cells	ESRRA	-0.634104		B_cells	ESR2	-0.485166		B_cells	ESRRA	-0.603567
B_cells	ESRRB	-0.188381		B_cells	ESRRA	-0.251733		B_cells	ESRRB	-0.224087
B_cells	ESRRG	-0.655836		B_cells	ESRRB	-0.138959		B_cells	ESRRG	-0.135163
B_cells	ETS1	-1.14067		B_cells	ESRRG	-0.400507		B_cells	ETS1	-0.12293
B_cells	ETS2	-1.04981		B_cells	ETS1	-0.817404		B_cells	ETS2	-0.272278
B_cells	ETV1	-0.350259		B_cells	ETS2	-0.865656		B_cells	ETV1	-0.453689
B_cells	ETV2	-0.439419		B_cells	ETV1	-0.464061		B_cells	ETV2	-0.120011
B_cells	ETV3	0.470852014593239		B_cells	ETV2	-0.0871747		B_cells	ETV3	-0.07106
B_cells	ETV4	-1.08796		B_cells	ETV3	0.342531978277486		B_cells	ETV4	0.0442330857813657
B_cells	ETV5	-0.570934		B_cells	ETV4	-0.858232		B_cells	ETV5	0.146015012851285
B_cells	ETV6	-0.380288		B_cells	ETV5	-0.51037		B_cells	ETV6	-0.325254
B_cells	ETV7	-0.608342		B_cells	ETV6	-0.212346		B_cells	ETV7	-0.0498138
B_cells	EWSR1	-0.848954		B_cells	ETV7	-0.646914		B_cells	EWSR1	-0.355993
B_cells	EZH2	-0.121552		B_cells	EWSR1	-0.648875		B_cells	EZH2	0.821944053438974
B_cells	FEV	-0.0348431		B_cells	EZH2	-0.0123277		B_cells	FEV	0.00629655127060913
B_cells	FEZF1	-0.111433		B_cells	FEV	0.0268467914274336		B_cells	FEZF1	0.368379752310176
B_cells	FEZF2	-0.200181		B_cells	FEZF1	-0.0995058		B_cells	FEZF2	-0.0285656
B_cells	FGF2	-0.232448		B_cells	FEZF2	-0.166861		B_cells	FGF2	0.0140273942273041
B_cells	FHL2	0.291321463578853		B_cells	FGF2	-0.117997		B_cells	FHL2	0.171647629051977
B_cells	FIGLA	0.674588647041452		B_cells	FHL2	0.106689655973964		B_cells	FIGLA	0.238860260605701
B_cells	FLI1	-0.396128		B_cells	FIGLA	0.282322732771924		B_cells	FLI1	0.278394587578787
B_cells	FOS	-1.21325		B_cells	FLI1	0.123772073971172		B_cells	FOS	-0.566984
B_cells	FOSB	-0.876733		B_cells	FOS	-0.993335		B_cells	FOSB	-0.529338
B_cells	FOSL1	-0.68361		B_cells	FOSB	-0.708713		B_cells	FOSL1	-0.127604
B_cells	FOSL2	-0.359647		B_cells	FOSL1	-0.460875		B_cells	FOSL2	-0.255399
B_cells	FOXA1	0.465587925407042		B_cells	FOSL2	-0.00637533		B_cells	FOXA1	-0.480288
B_cells	FOXA2	-0.349814		B_cells	FOXA1	0.0409948686635258		B_cells	FOXA2	-0.263453
B_cells	FOXA3	0.277573972652627		B_cells	FOXA2	-0.564901		B_cells	FOXA3	-0.126179
B_cells	FOXC1	-0.617624		B_cells	FOXA3	0.194502905368797		B_cells	FOXC1	0.630527894613312
B_cells	FOXC2	-0.884612		B_cells	FOXC1	-0.459434		B_cells	FOXC2	0.236839082780384
B_cells	FOXD1	-0.396458		B_cells	FOXC2	-0.686316		B_cells	FOXD1	-0.0176513
B_cells	FOXD3	-0.597224		B_cells	FOXD1	-0.301737		B_cells	FOXD3	-0.630397
B_cells	FOXE1	0.682951072405774		B_cells	FOXD3	-0.22095		B_cells	FOXE1	0.182199144254188
B_cells	FOXF1	-0.33422		B_cells	FOXE1	0.439817492900415		B_cells	FOXF1	-0.605387
B_cells	FOXF2	-0.000963418		B_cells	FOXF1	-0.412099		B_cells	FOXF2	0.135644183534529
B_cells	FOXG1	0.391542199522772		B_cells	FOXF2	-0.060052		B_cells	FOXG1	0.512139361944569
B_cells	FOXH1	-0.15848		B_cells	FOXG1	0.381623218461576		B_cells	FOXH1	1.34914168038734
B_cells	FOXI1	-0.655386		B_cells	FOXH1	0.255760807736987		B_cells	FOXI1	-0.806536
B_cells	FOXJ1	-0.593535		B_cells	FOXI1	-0.710196		B_cells	FOXJ1	0.372274
B_cells	FOXL2	-0.671321		B_cells	FOXJ1	-0.283016		B_cells	FOXL2	0.111135659768942
B_cells	FOXM1	-0.68454		B_cells	FOXL2	-0.368952		B_cells	FOXM1	-0.652375
B_cells	FOXN1	-0.23633		B_cells	FOXM1	-0.565039		B_cells	FOXN1	-0.562756
B_cells	FOXN4	-0.313976		B_cells	FOXN1	-0.45149		B_cells	FOXN4	0.524467207314488
B_cells	FOXO1	-0.656283		B_cells	FOXN4	-0.0988772		B_cells	FOXO1	-0.212491
B_cells	FOXO3	-0.748081		B_cells	FOXO1	-0.154792		B_cells	FOXO3	-0.305575
B_cells	FOXO4	-0.248259		B_cells	FOXO3	-0.382543		B_cells	FOXO4	-0.428064
B_cells	FOXO6	-0.0587616		B_cells	FOXO4	-0.359017		B_cells	FOXO6	-0.376006
B_cells	FOXP1	-0.246235		B_cells	FOXO6	-0.132586		B_cells	FOXP1	0.0274437519414242
B_cells	FOXP2	-0.276175		B_cells	FOXP1	-0.624287		B_cells	FOXP2	-0.0669074
B_cells	FOXP3	-0.00845284		B_cells	FOXP2	-0.243185		B_cells	FOXP3	0.1590844430231
B_cells	FOXQ1	-0.443807		B_cells	FOXP3	0.161688444099016		B_cells	FOXQ1	-0.0946457
B_cells	GABPA	0.2594438786364		B_cells	FOXQ1	-0.153095		B_cells	GABPA	0.496487634861108
B_cells	GATA1	-0.0408731		B_cells	GABPA	0.317838785288976		B_cells	GATA1	-0.0863904
B_cells	GATA2	-0.362983		B_cells	GATA1	-0.378064		B_cells	GATA2	0.088295636912589
B_cells	GATA3	-0.497825		B_cells	GATA2	-0.230156		B_cells	GATA3	-0.597042
B_cells	GATA4	-0.300314		B_cells	GATA3	-0.926241		B_cells	GATA4	-0.494994
B_cells	GATA5	-0.254716		B_cells	GATA4	-0.588009		B_cells	GATA5	-0.213469
B_cells	GATA6	-0.725287		B_cells	GATA5	-0.19665		B_cells	GATA6	-0.443479
B_cells	GBX2	0.441873482022745		B_cells	GATA6	-0.683599		B_cells	GBX2	0.725233908667013
B_cells	GCM1	-0.00915307		B_cells	GBX2	0.305706461712674		B_cells	GCM1	0.803095336465666
B_cells	GFI1	-0.225212		B_cells	GCM1	-0.482654		B_cells	GFI1	-1.0137
B_cells	GFI1B	-0.054005		B_cells	GFI1	-0.0777656		B_cells	GFI1B	0.375662780928456
B_cells	GLI1	-0.66081		B_cells	GFI1B	0.308690702012731		B_cells	GLI1	0.117060910580216
B_cells	GLI2	0.59487161990432		B_cells	GLI1	-0.573709		B_cells	GLI2	-0.397925
B_cells	GLI3	-0.789416		B_cells	GLI2	-0.231822		B_cells	GLI3	0.133294887809368
B_cells	GLIS3	-0.388143		B_cells	GLI3	-0.0085569		B_cells	GLIS3	-0.123957
B_cells	GRHL2	-0.270503		B_cells	GLIS3	-0.0912143		B_cells	GRHL2	-0.617717
B_cells	GRHL3	-0.573597		B_cells	GRHL2	-0.278504		B_cells	GRHL3	-0.0679345
B_cells	GSC	4.83093367036751		B_cells	GRHL3	-0.512601		B_cells	GSC	1.73570472481499
B_cells	GTF2I	-0.175491		B_cells	GSC	1.62286229227487		B_cells	GTF2I	-0.205053
B_cells	GTF2IRD1	-0.177732		B_cells	GTF2I	-0.370381		B_cells	GTF2IRD1	0.00786359005603393
B_cells	GTF3A	-0.706047		B_cells	GTF2IRD1	-0.228653		B_cells	GTF3A	-0.260722
B_cells	HAND1	-0.335652		B_cells	GTF3A	-0.495787		B_cells	HAND1	-0.0480275
B_cells	HAND2	-0.523597		B_cells	HAND1	-0.126879		B_cells	HAND2	-0.44621
B_cells	HBP1	-0.16765		B_cells	HAND2	-0.553331		B_cells	HBP1	0.673878658538101
B_cells	HCFC1	0.00742422109980045		B_cells	HBP1	0.238630324425981		B_cells	HCFC1	0.246819492788842
B_cells	HDAC1	0.376530343718199		B_cells	HCFC1	-0.0459993		B_cells	HDAC1	0.48974402000411
B_cells	HDAC3	-0.711832		B_cells	HDAC1	-0.133402		B_cells	HDAC3	-0.47358
B_cells	HDAC4	0.474818556720687		B_cells	HDAC3	-0.180386		B_cells	HDAC4	-0.0217064
B_cells	HDAC5	-0.190685		B_cells	HDAC4	0.173724548823654		B_cells	HDAC5	0.0349233225690885
B_cells	HDAC7	0.135867778287645		B_cells	HDAC5	0.0720685351728831		B_cells	HDAC7	-0.257323
B_cells	HDAC9	0.0456594025631139		B_cells	HDAC7	-0.199688		B_cells	HDAC9	0.438177041216318
B_cells	HDGF	-0.495792		B_cells	HDAC9	0.279576240846115		B_cells	HDGF	-0.0197082
B_cells	HES1	-0.165188		B_cells	HDGF	-0.392695		B_cells	HES1	-0.0105162
B_cells	HES6	0.0437298735242691		B_cells	HES1	-0.305343		B_cells	HES5	-0.0539545
B_cells	HESX1	-0.657979		B_cells	HES5	0.0508424795764363		B_cells	HES6	-0.277162
B_cells	HEY1	-0.152224		B_cells	HES6	0.191393850293127		B_cells	HESX1	0.0543139886162502
B_cells	HEY2	-0.14136		B_cells	HESX1	-0.630697		B_cells	HEY1	-0.313549
B_cells	HEYL	0.469286300985877		B_cells	HEY1	-0.160925		B_cells	HEY2	-0.136252
B_cells	HHEX	-0.406447		B_cells	HEY2	0.046918504169912		B_cells	HEYL	0.567294524798168
B_cells	HIC1	0.011622105526058		B_cells	HEYL	0.387536477255238		B_cells	HHEX	-0.267804
B_cells	HIF1A	-0.917648		B_cells	HHEX	-0.602634		B_cells	HIC1	0.331280078252448
B_cells	HIF3A	0.791997286309399		B_cells	HIC1	-0.119357		B_cells	HIF1A	-0.684928
B_cells	HINFP	-0.23916		B_cells	HIF1A	-0.954706		B_cells	HIF3A	0.495750951292462
B_cells	HIPK2	0.574349711900421		B_cells	HIF3A	0.60736958626386		B_cells	HINFP	-0.0623265
B_cells	HIVEP1	-0.502703		B_cells	HINFP	-0.0704387		B_cells	HIPK2	-0.0944567
B_cells	HIVEP2	0.433793229875684		B_cells	HIPK2	0.287730005078228		B_cells	HIVEP1	0.106201040135709
B_cells	HIVEP3	-0.115001		B_cells	HIVEP1	-0.334942		B_cells	HIVEP2	0.375378288573984
B_cells	HLF	-0.408115		B_cells	HIVEP2	0.141594510717137		B_cells	HIVEP3	-0.0893657
B_cells	HLX	1.30103564069695		B_cells	HIVEP3	0.0666770267620228		B_cells	HLF	-0.248706
B_cells	HMGA1	-1.20393		B_cells	HLF	0.221399551796605		B_cells	HLX	0.637681715425614
B_cells	HMGA2	-0.585562		B_cells	HLX	0.88300478395095		B_cells	HMGA1	0.446551082744147
B_cells	HMGB2	-0.355025		B_cells	HMGA1	-0.501785		B_cells	HMGA2	0.250894507671696
B_cells	HNF1A	0.386242919232177		B_cells	HMGA2	-0.275442		B_cells	HMGB2	0.0625663988564506
B_cells	HNF1B	-0.534393		B_cells	HMGB2	-0.244651		B_cells	HNF1A	-0.492554
B_cells	HNF4A	-0.868056		B_cells	HNF1A	0.262229148890478		B_cells	HNF1B	-0.805432
B_cells	HNF4G	0.0625382607101573		B_cells	HNF1B	-0.548519		B_cells	HNF4A	-0.960464
B_cells	HOPX	-0.369393		B_cells	HNF4A	-1.02577		B_cells	HNF4G	-0.0912664
B_cells	HOXA1	-1.05616		B_cells	HNF4G	0.261285933198971		B_cells	HOPX	0.266791895843627
B_cells	HOXA10	-0.68673		B_cells	HOPX	-0.337597		B_cells	HOXA1	0.0803778262380765
B_cells	HOXA11	-0.0945796		B_cells	HOXA1	-0.508259		B_cells	HOXA10	-0.82413
B_cells	HOXA13	-0.00697974		B_cells	HOXA10	-0.758429		B_cells	HOXA11	-0.13272
B_cells	HOXA2	-0.088105		B_cells	HOXA11	-0.223254		B_cells	HOXA13	-0.194593
B_cells	HOXA4	-0.701818		B_cells	HOXA13	-0.349238		B_cells	HOXA2	0.189402213571553
B_cells	HOXA5	-0.51359		B_cells	HOXA2	-0.0982998		B_cells	HOXA4	-0.0881346
B_cells	HOXA7	-0.675325		B_cells	HOXA4	-0.434853		B_cells	HOXA5	-0.253885
B_cells	HOXA9	-0.388469		B_cells	HOXA5	-0.509152		B_cells	HOXA7	0.0879891244205711
B_cells	HOXB1	-0.0352672		B_cells	HOXA7	-0.696122		B_cells	HOXA9	-0.531405
B_cells	HOXB13	0.342337302101097		B_cells	HOXA9	-0.595574		B_cells	HOXB1	-0.585078
B_cells	HOXB2	-0.422171		B_cells	HOXB1	-0.22309		B_cells	HOXB13	-0.590769
B_cells	HOXB3	-0.154179		B_cells	HOXB13	0.0819911093843359		B_cells	HOXB2	-0.618625
B_cells	HOXB4	-0.0395502		B_cells	HOXB2	-0.538909		B_cells	HOXB3	0.0888648106497876
B_cells	HOXB5	-0.262967		B_cells	HOXB3	0.0146038057424139		B_cells	HOXB4	-0.0469689
B_cells	HOXB7	-0.603263		B_cells	HOXB4	-0.0252549		B_cells	HOXB5	-0.0162362
B_cells	HOXB9	-0.563377		B_cells	HOXB5	-0.386777		B_cells	HOXB6	-0.066718
B_cells	HOXC13	-0.032814		B_cells	HOXB6	-0.243327		B_cells	HOXB7	-0.71493
B_cells	HOXC6	0.339898084052387		B_cells	HOXB7	-0.478966		B_cells	HOXB9	-0.629565
B_cells	HOXC8	-0.665484		B_cells	HOXB9	-0.3829		B_cells	HOXC13	-0.563723
B_cells	HOXD1	-0.48358		B_cells	HOXC13	-0.354241		B_cells	HOXC6	0.691240729309037
B_cells	HOXD10	-0.51256		B_cells	HOXC6	0.211969063032841		B_cells	HOXC8	-0.104159
B_cells	HOXD13	-0.305823		B_cells	HOXC8	-0.467434		B_cells	HOXD1	0.00167405506496336
B_cells	HOXD3	-0.740185		B_cells	HOXD1	-0.524449		B_cells	HOXD10	-0.283934
B_cells	HOXD4	-0.300758		B_cells	HOXD10	-0.27702		B_cells	HOXD13	-0.203588
B_cells	HOXD8	-0.216159		B_cells	HOXD13	-0.213043		B_cells	HOXD3	-0.395642
B_cells	HR	-1.06004		B_cells	HOXD3	-0.632562		B_cells	HOXD4	-0.137062
B_cells	HSF1	0.193287799076366		B_cells	HOXD4	-0.186503		B_cells	HOXD8	-0.0257325
B_cells	HSF2	0.623463989220363		B_cells	HOXD8	-0.451302		B_cells	HR	-0.766824
B_cells	HSF4	0.446579547436753		B_cells	HR	-0.906443		B_cells	HSF1	-0.382572
B_cells	HTATIP2	0.406946911452062		B_cells	HSF1	0.0317423978790836		B_cells	HSF2	-0.34734
B_cells	ID1	-0.691121		B_cells	HSF2	0.232882889018351		B_cells	HSF4	-0.104031
B_cells	ID2	-0.450804		B_cells	HSF4	0.168272574110784		B_cells	HTATIP2	0.129121496193417
B_cells	ID3	-0.557552		B_cells	HTATIP2	0.0325615300940661		B_cells	ID1	-0.211546
B_cells	ID4	-0.688861		B_cells	ID1	-0.291749		B_cells	ID2	0.2519855806265
B_cells	IKZF1	-0.161266		B_cells	ID2	-0.449245		B_cells	ID3	-0.501148
B_cells	IKZF2	-0.317687		B_cells	ID3	-0.494568		B_cells	ID4	-0.316853
B_cells	IKZF3	-0.110633		B_cells	ID4	-0.391889		B_cells	IKZF1	0.0344086466935029
B_cells	IKZF4	-0.241605		B_cells	IKZF1	-0.230679		B_cells	IKZF2	0.503972791413694
B_cells	ING4	0.360524986382415		B_cells	IKZF2	-0.1484		B_cells	IKZF3	0.254080803780974
B_cells	INSM1	-0.214481		B_cells	IKZF3	-0.229121		B_cells	IKZF4	-0.0813163
B_cells	IRF1	-0.472911		B_cells	IKZF4	-0.334427		B_cells	ING4	0.255266010090428
B_cells	IRF2	-0.767219		B_cells	ING4	0.0901435937491933		B_cells	INSM1	-0.0709347
B_cells	IRF3	-0.791837		B_cells	INSM1	-0.0699681		B_cells	IRF1	0.265939239001401
B_cells	IRF4	-0.190771		B_cells	IRF1	0.0165854307905955		B_cells	IRF2	-0.419786
B_cells	IRF5	-0.339451		B_cells	IRF2	-0.511025		B_cells	IRF2BPL	-0.0164756
B_cells	IRF6	-0.701315		B_cells	IRF2BPL	0.144863004799849		B_cells	IRF3	-0.258648
B_cells	IRF7	-0.0983383		B_cells	IRF3	-0.571603		B_cells	IRF4	0.541758886914672
B_cells	IRF8	-0.699803		B_cells	IRF4	0.3817757555888		B_cells	IRF5	-0.0709108
B_cells	IRF9	-0.368373		B_cells	IRF5	-0.183827		B_cells	IRF6	-0.230713
B_cells	IRX1	-0.0154194		B_cells	IRF6	-0.609839		B_cells	IRF7	-0.0324271
B_cells	IRX4	0.786528086762878		B_cells	IRF7	-0.329859		B_cells	IRF8	-0.0888782
B_cells	ISL1	-0.202689		B_cells	IRF8	-0.489726		B_cells	IRF9	0.0440873979184326
B_cells	JARID2	0.13428054029478		B_cells	IRF9	-0.206608		B_cells	IRX1	-0.0293829
B_cells	JDP2	0.326599581299085		B_cells	IRX1	-0.0254914		B_cells	IRX4	-0.0214457
B_cells	JUN	-1.46837		B_cells	IRX4	0.116261887559651		B_cells	ISL1	0.287976899581241
B_cells	JUNB	-0.945665		B_cells	ISL1	0.444345228131091		B_cells	JARID2	0.105829622912319
B_cells	JUND	-0.949846		B_cells	JARID2	-0.113996		B_cells	JDP2	0.13385576621747
B_cells	KAT2B	-0.311086		B_cells	JDP2	-0.314376		B_cells	JUN	-0.340429
B_cells	KAT5	-0.332831		B_cells	JUN	-1.09968		B_cells	JUNB	-0.169432
B_cells	KAT6A	-0.257863		B_cells	JUNB	-0.786177		B_cells	JUND	-0.306415
B_cells	KAT6B	-0.629177		B_cells	JUND	-0.707492		B_cells	KAT2B	-0.0266722
B_cells	KAT7	-0.853702		B_cells	KAT2B	-0.263152		B_cells	KAT5	-0.438442
B_cells	KCNIP3	-0.0577576		B_cells	KAT5	-0.402783		B_cells	KAT6A	-0.340527
B_cells	KDM2A	0.0538364995957136		B_cells	KAT6A	-0.474856		B_cells	KAT6B	-0.169147
B_cells	KDM5A	-0.467517		B_cells	KAT6B	-0.275164		B_cells	KAT7	-0.443725
B_cells	KDM5B	-0.421237		B_cells	KAT7	-0.991131		B_cells	KCNIP3	-0.0195193
B_cells	KDM5C	0.116870068060285		B_cells	KCNIP3	-0.183104		B_cells	KDM2A	0.333426281861849
B_cells	KDM5D	-0.0821119		B_cells	KDM2A	0.0443490932072334		B_cells	KDM5A	0.64912192387868
B_cells	KLF1	0.0595542724003765		B_cells	KDM5A	-0.0132897		B_cells	KDM5B	-0.658758
B_cells	KLF10	-0.092697		B_cells	KDM5B	-0.466322		B_cells	KDM5C	-0.0467715
B_cells	KLF11	-0.211034		B_cells	KDM5C	-0.145839		B_cells	KDM5D	0.269978994489813
B_cells	KLF12	-0.2347		B_cells	KDM5D	-0.175784		B_cells	KLF1	0.294102445797339
B_cells	KLF13	-0.138617		B_cells	KLF1	0.136875963082424		B_cells	KLF10	-0.054104
B_cells	KLF15	-0.735838		B_cells	KLF10	-0.0842706		B_cells	KLF11	-0.235766
B_cells	KLF17	0.433699072918582		B_cells	KLF11	-0.187067		B_cells	KLF12	-0.203608
B_cells	KLF2	0.250909659356335		B_cells	KLF12	-0.165801		B_cells	KLF13	-0.188916
B_cells	KLF3	0.103050258411522		B_cells	KLF13	-0.460228		B_cells	KLF15	-0.510394
B_cells	KLF4	-0.185539		B_cells	KLF15	-0.337259		B_cells	KLF17	0.0857129172944569
B_cells	KLF5	-1.5469		B_cells	KLF17	0.449361104328574		B_cells	KLF2	0.067569682462424
B_cells	KLF6	-0.0552588		B_cells	KLF2	0.234268759878533		B_cells	KLF3	0.895095622537879
B_cells	KLF7	-0.123051		B_cells	KLF3	0.75540314538216		B_cells	KLF4	-0.187757
B_cells	KLF8	-0.417757		B_cells	KLF4	-0.19971		B_cells	KLF5	-0.263687
B_cells	KLF9	-0.10657		B_cells	KLF5	-0.972889		B_cells	KLF6	-0.556867
B_cells	KMT2A	-0.679039		B_cells	KLF6	-0.368447		B_cells	KLF7	0.0958118008635619
B_cells	KMT2B	-0.0218784		B_cells	KLF7	-0.0204771		B_cells	KLF8	-0.100498
B_cells	LEF1	-0.243061		B_cells	KLF8	-0.140775		B_cells	KLF9	-0.044746
B_cells	LHX1	-0.254405		B_cells	KLF9	-0.241227		B_cells	KMT2A	0.587162146132973
B_cells	LHX2	-0.392061		B_cells	KMT2A	-0.110446		B_cells	KMT2B	-0.245715
B_cells	LHX3	-0.118889		B_cells	KMT2B	-0.159539		B_cells	LEF1	0.383211709104184
B_cells	LHX4	0.427998338674256		B_cells	LEF1	-0.340364		B_cells	LHX1	-0.317539
B_cells	LHX8	-0.0904868		B_cells	LHX1	0.375276128846644		B_cells	LHX2	-0.0527601
B_cells	LITAF	-0.355193		B_cells	LHX2	-0.259193		B_cells	LHX3	-0.204759
B_cells	LMO2	-0.672675		B_cells	LHX3	-0.156917		B_cells	LHX4	0.0255447885323849
B_cells	LMO4	0.130173689233136		B_cells	LHX4	0.290402087250344		B_cells	LHX8	0.0833117650867609
B_cells	LMX1A	-0.429071		B_cells	LHX8	0.138883649451841		B_cells	LITAF	-0.597522
B_cells	LMX1B	-0.369287		B_cells	LITAF	-0.402873		B_cells	LMO2	0.345264693612689
B_cells	LRRFIP1	0.0128141447052592		B_cells	LMO2	-0.351797		B_cells	LMO4	-0.0838696
B_cells	LYL1	-0.201993		B_cells	LMO4	0.00812402907142757		B_cells	LMX1A	0.236472480907335
B_cells	MAF	-0.659602		B_cells	LMX1A	0.0175204810710223		B_cells	LMX1B	-0.0911961
B_cells	MAFA	-0.788628		B_cells	LMX1B	-0.529752		B_cells	LRRFIP1	0.239808429813376
B_cells	MAFB	-0.69854		B_cells	LRRFIP1	-0.188499		B_cells	LYL1	-0.0394243
B_cells	MAFG	-0.777809		B_cells	LYL1	-0.279589		B_cells	MAF	-0.308967
B_cells	MAFK	0.264217579297842		B_cells	MAF	-0.574761		B_cells	MAFA	-0.372687
B_cells	MAML1	-0.371843		B_cells	MAFA	-0.464927		B_cells	MAFB	-1.06854
B_cells	MAX	-0.592236		B_cells	MAFB	-0.548387		B_cells	MAFG	-0.102228
B_cells	MAZ	-0.578957		B_cells	MAFG	-0.303392		B_cells	MAFK	0.14699006168968
B_cells	MBD1	-0.915327		B_cells	MAFK	0.0112815421257626		B_cells	MAML1	-0.468349
B_cells	MBD2	-0.810367		B_cells	MAML1	-0.155777		B_cells	MAX	0.437840110902399
B_cells	MECOM	0.108593434301404		B_cells	MAX	-0.313755		B_cells	MAZ	-0.0994365
B_cells	MECP2	0.342562277434195		B_cells	MAZ	-0.522975		B_cells	MBD1	-0.527656
B_cells	MED1	0.424487385733229		B_cells	MBD1	-0.720622		B_cells	MBD2	0.608116699175656
B_cells	MEF2A	0.525518805091431		B_cells	MBD2	0.068278063328363		B_cells	MECOM	-0.615182
B_cells	MEF2B	0.569165143879794		B_cells	MECOM	-0.454424		B_cells	MECP2	0.411940116330052
B_cells	MEF2C	1.74767492107147		B_cells	MECP2	0.152679682062375		B_cells	MED1	0.172981814439557
B_cells	MEF2D	0.0338321480645911		B_cells	MED1	0.158536029017346		B_cells	MEF2A	-0.124808
B_cells	MEIS1	0.120389806730137		B_cells	MEF2A	-0.329672		B_cells	MEF2B	-0.18629
B_cells	MEIS2	0.168633454545437		B_cells	MEF2B	0.223779463827826		B_cells	MEF2C	-0.18346
B_cells	MEOX1	0.267666766076151		B_cells	MEF2C	0.506355747014176		B_cells	MEF2D	-0.35536
B_cells	MEOX2	-0.271392		B_cells	MEF2D	0.0275698166321108		B_cells	MEIS1	-0.235695
B_cells	MESP2	0.105171552313069		B_cells	MEIS1	-0.1885		B_cells	MEIS2	-0.479588
B_cells	MITF	-1.18152		B_cells	MEIS2	-0.28498		B_cells	MEOX1	-0.0128956
B_cells	MIXL1	-0.0509165		B_cells	MEOX1	-0.0402467		B_cells	MEOX2	-0.277322
B_cells	MKX	-0.267297		B_cells	MEOX2	-0.324107		B_cells	MESP2	0.123569943434589
B_cells	MLX	0.379670497470361		B_cells	MESP2	0.280015329659393		B_cells	MITF	-0.338042
B_cells	MLXIP	-0.334141		B_cells	MITF	-0.762631		B_cells	MIXL1	-0.137649
B_cells	MLXIPL	-0.103374		B_cells	MIXL1	-0.110297		B_cells	MKX	0.250062855038291
B_cells	MNT	-0.224225		B_cells	MKX	-0.250911		B_cells	MLX	0.190372226169507
B_cells	MNX1	-0.457806		B_cells	MLX	0.231690729897586		B_cells	MLXIP	-0.323201
B_cells	MSC	-0.746528		B_cells	MLXIP	-0.345303		B_cells	MLXIPL	-0.294907
B_cells	MSX1	0.145346539347995		B_cells	MLXIPL	-0.127072		B_cells	MNT	0.140053185779297
B_cells	MSX2	-0.357567		B_cells	MNT	-0.185636		B_cells	MNX1	-0.226018
B_cells	MTA1	-1.03977		B_cells	MNX1	-0.240362		B_cells	MSC	-0.382195
B_cells	MTA2	-0.587429		B_cells	MSC	-0.757847		B_cells	MSX1	0.109145453796772
B_cells	MTA3	-0.064944		B_cells	MSX1	-0.319157		B_cells	MSX2	-0.404171
B_cells	MTF1	-1.46307		B_cells	MSX2	0.0750975573872992		B_cells	MTA1	-0.0846827
B_cells	MTF2	-0.0792075		B_cells	MTA1	-0.635172		B_cells	MTA2	0.101280636094903
B_cells	MXD1	0.0100738892980882		B_cells	MTA2	-0.242035		B_cells	MTA3	0.108083891606475
B_cells	MXI1	0.101807774592396		B_cells	MTA3	-0.142229		B_cells	MTF1	-0.711595
B_cells	MYB	-0.824221		B_cells	MTF1	-0.985867		B_cells	MTF2	-0.00506898
B_cells	MYBL1	-0.300618		B_cells	MTF2	-0.108758		B_cells	MXD1	-1.00869
B_cells	MYBL2	-0.039588		B_cells	MXD1	-0.175681		B_cells	MXI1	-0.0905139
B_cells	MYC	0.150768134835929		B_cells	MXI1	-0.251427		B_cells	MYB	-0.0687519
B_cells	MYCN	-0.481437		B_cells	MYB	-0.757712		B_cells	MYBL1	0.261356987234443
B_cells	MYF5	-0.461325		B_cells	MYBL1	-0.380292		B_cells	MYBL2	-0.310372
B_cells	MYF6	-0.408911		B_cells	MYBL2	0.238188666388682		B_cells	MYC	0.552284357370292
B_cells	MYOCD	-0.229706		B_cells	MYC	0.0123039518464512		B_cells	MYCN	0.0451301636410859
B_cells	MYOD1	-1.17083		B_cells	MYCN	-0.07371		B_cells	MYF5	-0.317694
B_cells	MYOG	-0.152201		B_cells	MYF5	-0.426066		B_cells	MYF6	-0.0912215
B_cells	MYRF	-0.254316		B_cells	MYF6	0.00146199823408941		B_cells	MYOCD	-0.243314
B_cells	MYT1	-0.334216		B_cells	MYOCD	-0.356758		B_cells	MYOD1	-0.155502
B_cells	MZF1	-0.120256		B_cells	MYOD1	-0.638688		B_cells	MYOG	0.00945019827234536
B_cells	NAB2	0.352455571969499		B_cells	MYOG	-0.262916		B_cells	MYRF	-0.32056
B_cells	NANOG	-0.731895		B_cells	MYRF	-0.518822		B_cells	MYT1	0.30742283448356
B_cells	NCOA1	-0.910633		B_cells	MYT1	-0.109156		B_cells	MZF1	0.205270450081709
B_cells	NCOA2	-0.708205		B_cells	MZF1	0.32651706145542		B_cells	NAB2	0.331356556946617
B_cells	NCOA3	-0.320561		B_cells	NAB2	0.0100154334199884		B_cells	NACC1	-0.204186
B_cells	NCOA6	0.0868356928713597		B_cells	NACC1	-0.302932		B_cells	NANOG	0.70018842733922
B_cells	NCOR1	-0.137364		B_cells	NANOG	-0.36301		B_cells	NCOA1	-0.624718
B_cells	NCOR2	-0.747322		B_cells	NCOA1	-0.539352		B_cells	NCOA2	-0.0663253
B_cells	NEUROD1	0.237121784129557		B_cells	NCOA2	-0.522592		B_cells	NCOA3	-0.400051
B_cells	NEUROD2	-0.111885		B_cells	NCOA3	-0.377951		B_cells	NCOA6	-0.328697
B_cells	NEUROD6	-0.302636		B_cells	NCOA6	0.0490657748714177		B_cells	NCOR1	-0.328329
B_cells	NEUROG1	-0.573525		B_cells	NCOR1	-0.253325		B_cells	NCOR2	-0.733142
B_cells	NEUROG2	0.442039062361469		B_cells	NCOR2	-0.343602		B_cells	NEUROD1	0.0380350581701988
B_cells	NEUROG3	0.631007316648342		B_cells	NEUROD1	-0.00486999		B_cells	NEUROD2	0.078872660576578
B_cells	NFAT5	-0.358071		B_cells	NEUROD2	-0.0491118		B_cells	NEUROD6	0.0595289867930909
B_cells	NFATC1	-1.30264		B_cells	NEUROD6	-0.450089		B_cells	NEUROG1	-0.326352
B_cells	NFATC2	-1.13437		B_cells	NEUROG1	-0.432396		B_cells	NEUROG2	0.0415738637843349
B_cells	NFATC3	-0.0744016		B_cells	NEUROG2	0.70440133032109		B_cells	NEUROG3	0.0504805131886252
B_cells	NFATC4	-0.817094		B_cells	NEUROG3	0.301974944914206		B_cells	NFAT5	0.447291574486972
B_cells	NFE2	-0.0726643		B_cells	NFAT5	0.166179356680856		B_cells	NFATC1	-0.40298
B_cells	NFE2L1	-0.118484		B_cells	NFATC1	-0.615619		B_cells	NFATC2	-0.43772
B_cells	NFE2L2	-0.847637		B_cells	NFATC2	-0.776768		B_cells	NFATC3	-0.483597
B_cells	NFE2L3	-0.177957		B_cells	NFATC3	-0.0432892		B_cells	NFATC4	-0.379622
B_cells	NFIA	-0.0862696		B_cells	NFATC4	-0.548273		B_cells	NFE2	-0.0455773
B_cells	NFIB	-0.421874		B_cells	NFE2	-0.119796		B_cells	NFE2L1	-0.145589
B_cells	NFIC	-0.206515		B_cells	NFE2L1	-0.266897		B_cells	NFE2L2	-0.752365
B_cells	NFIL3	-0.743406		B_cells	NFE2L2	-0.878779		B_cells	NFE2L3	-0.124107
B_cells	NFIX	-0.207889		B_cells	NFE2L3	-0.123294		B_cells	NFIA	-0.853784
B_cells	NFKB	-1.02644		B_cells	NFIA	-0.283451		B_cells	NFIB	-0.393068
B_cells	NFKB1	-0.381542		B_cells	NFIB	-0.0287202		B_cells	NFIC	-0.594904
B_cells	NFKB2	-0.127384		B_cells	NFIC	-0.440911		B_cells	NFIL3	-0.931603
B_cells	NFKBIB	-0.825257		B_cells	NFIL3	-0.695561		B_cells	NFIX	-0.415697
B_cells	NFKBIZ	-0.396322		B_cells	NFIX	-0.156935		B_cells	NFKB	-0.0581516
B_cells	NFX1	0.456749227320682		B_cells	NFKB	-0.724428		B_cells	NFKB1	-0.00556352
B_cells	NFYA	0.207064132891478		B_cells	NFKB1	-0.0886797		B_cells	NFKB2	-0.276752
B_cells	NFYB	0.458249663508369		B_cells	NFKB2	-0.19791		B_cells	NFKBIB	-0.346275
B_cells	NFYC	0.857471639674539		B_cells	NFKBIB	-0.621665		B_cells	NFKBIZ	-0.280613
B_cells	NHLH1	-0.532602		B_cells	NFKBIZ	-0.084505		B_cells	NFX1	-1.25967
B_cells	NHLH2	0.355859139820616		B_cells	NFX1	-0.567708		B_cells	NFYA	-0.23006
B_cells	NKRF	-0.654252		B_cells	NFYA	0.028954212277469		B_cells	NFYB	0.402197082422233
B_cells	NKX2-1	-0.524003		B_cells	NFYB	0.60774971624438		B_cells	NFYC	-0.37403
B_cells	NKX2-2	-0.282129		B_cells	NFYC	0.290491915458258		B_cells	NHLH1	-0.600485
B_cells	NKX2-5	-0.466358		B_cells	NHLH1	-0.211629		B_cells	NHLH2	0.0521100733769909
B_cells	NKX3-1	-0.488545		B_cells	NHLH2	0.0690275261814915		B_cells	NKRF	-0.379613
B_cells	NKX3-2	-0.216705		B_cells	NKRF	-0.267346		B_cells	NKX2-1	-0.361786
B_cells	NKX6-1	0.62214971021666		B_cells	NKX2-1	-0.512543		B_cells	NKX2-2	0.657940657932064
B_cells	NKX6-2	0.0603473287486938		B_cells	NKX2-2	0.136487844750253		B_cells	NKX2-5	-0.391663
B_cells	NKX6-3	-0.18833		B_cells	NKX2-5	-0.555301		B_cells	NKX3-1	-0.100887
B_cells	NONO	-0.51637		B_cells	NKX3-1	-0.602561		B_cells	NKX3-2	-0.298165
B_cells	NOTCH1	-0.679042		B_cells	NKX3-2	0.0428662981754009		B_cells	NKX6-1	1.03484269514312
B_cells	NOTO	0.202088783766543		B_cells	NKX6-1	1.00439827140992		B_cells	NKX6-2	0.199096387943376
B_cells	NPAS2	-0.248612		B_cells	NKX6-2	0.19454937300878		B_cells	NKX6-3	0.120528893126477
B_cells	NPM1	-0.245689		B_cells	NKX6-3	-0.107882		B_cells	NONO	-0.713547
B_cells	NR0B1	-0.306263		B_cells	NONO	-0.561306		B_cells	NOTCH1	-0.290757
B_cells	NR0B2	0.305899664863119		B_cells	NOTCH1	-0.664909		B_cells	NOTO	1.31291536795772
B_cells	NR1D1	0.40517312110394		B_cells	NOTO	0.937723165887732		B_cells	NPAS2	-0.416938
B_cells	NR1D2	-0.308765		B_cells	NPAS2	-0.256486		B_cells	NPAS4	0.0779320991113649
B_cells	NR1H2	-0.849057		B_cells	NPAS4	0.111816552337157		B_cells	NPM1	0.533325035720958
B_cells	NR1H3	-1.0848		B_cells	NPM1	0.121568789752518		B_cells	NR0B1	-0.185596
B_cells	NR1H4	-0.41693		B_cells	NR0B1	-0.262364		B_cells	NR0B2	0.237290610586379
B_cells	NR1I2	-0.780396		B_cells	NR0B2	0.310573138512659		B_cells	NR1D1	0.510619051699332
B_cells	NR1I3	-0.99859		B_cells	NR1D1	0.364601469783408		B_cells	NR1D2	-0.1675
B_cells	NR2C1	-0.82632		B_cells	NR1D2	-0.200877		B_cells	NR1H2	-0.5402
B_cells	NR2C2	-0.761333		B_cells	NR1H2	-0.460834		B_cells	NR1H3	-0.103747
B_cells	NR2E1	-0.386545		B_cells	NR1H3	-0.141937		B_cells	NR1H4	-0.0838249
B_cells	NR2E3	-0.74159		B_cells	NR1H4	0.146986056855609		B_cells	NR1I2	-0.0222737
B_cells	NR2F1	0.334908283634807		B_cells	NR1I2	-0.459289		B_cells	NR1I3	-0.353301
B_cells	NR2F2	-0.595466		B_cells	NR1I3	-0.308055		B_cells	NR2C1	-0.244686
B_cells	NR2F6	0.346277634484728		B_cells	NR2C1	0.215157562820355		B_cells	NR2C2	0.430711126635019
B_cells	NR3C1	-1.13473		B_cells	NR2C2	-0.0922198		B_cells	NR2E1	-0.126289
B_cells	NR3C2	-0.988438		B_cells	NR2E1	-0.0370873		B_cells	NR2E3	-0.31043
B_cells	NR4A1	0.67826589531895		B_cells	NR2E3	0.140813882875825		B_cells	NR2F1	0.189972967209635
B_cells	NR4A2	-0.427228		B_cells	NR2F1	-0.176002		B_cells	NR2F2	-0.054141
B_cells	NR4A3	-0.0492669		B_cells	NR2F2	-0.499777		B_cells	NR2F6	0.316894679823695
B_cells	NR5A1	-1.02234		B_cells	NR2F6	-0.0219892		B_cells	NR3C1	-0.888957
B_cells	NR5A2	-0.36907		B_cells	NR3C1	-0.73976		B_cells	NR3C2	-0.0161531
B_cells	NR6A1	0.289318755373781		B_cells	NR3C2	-0.613354		B_cells	NR4A1	0.0297136516160616
B_cells	NRF1	0.0216394855143589		B_cells	NR4A1	0.202288219678246		B_cells	NR4A2	0.0655714473021326
B_cells	NRG1	-0.834796		B_cells	NR4A2	-0.142826		B_cells	NR4A3	0.444338030074828
B_cells	NRL	0.0579537038031162		B_cells	NR4A3	-0.041203		B_cells	NR5A1	-0.264213
B_cells	NSD2	0.152800846911608		B_cells	NR5A1	-0.463862		B_cells	NR5A2	-0.33154
B_cells	NUPR1	0.258774978841487		B_cells	NR5A2	-0.298397		B_cells	NR6A1	0.200723881701749
B_cells	OLIG1	-0.391136		B_cells	NR6A1	0.428077808235736		B_cells	NRF1	-0.2871
B_cells	OLIG2	-0.11535		B_cells	NRF1	-0.122476		B_cells	NRG1	-0.432767
B_cells	ONECUT1	-0.422069		B_cells	NRG1	-0.746153		B_cells	NRL	0.386000074450591
B_cells	OTX2	0.222458790797455		B_cells	NRL	0.220568006173685		B_cells	NSD2	-0.288396
B_cells	OVOL1	-0.542502		B_cells	NSD2	-0.293448		B_cells	NUPR1	-0.212774
B_cells	PARK7	-0.24191		B_cells	NUPR1	-0.0415197		B_cells	OLIG1	0.178211330722548
B_cells	PATZ1	-0.536175		B_cells	OLIG1	-0.138115		B_cells	OLIG2	0.0505850316450461
B_cells	PAWR	0.437928645888839		B_cells	OLIG2	-0.316975		B_cells	ONECUT1	0.030993440469788
B_cells	PAX1	0.35939439053539		B_cells	ONECUT1	-0.156784		B_cells	OTX2	0.0747209264200363
B_cells	PAX2	-0.0530431		B_cells	OTX2	0.221025072729688		B_cells	OVOL1	-0.668336
B_cells	PAX3	-1.14845		B_cells	OVOL1	-0.07085		B_cells	PA2G4	0.623809356351942
B_cells	PAX4	0.0548082425001076		B_cells	PA2G4	-0.190007		B_cells	PARK7	-0.423471
B_cells	PAX5	1.33033430916179		B_cells	PARK7	-0.45571		B_cells	PATZ1	-0.1475
B_cells	PAX6	-0.934204		B_cells	PATZ1	-0.501497		B_cells	PAWR	-0.0983983
B_cells	PAX7	-0.786704		B_cells	PAWR	0.407730498578674		B_cells	PAX1	-0.137044
B_cells	PAX8	-0.666218		B_cells	PAX1	0.0202090842039429		B_cells	PAX2	0.0262649389594781
B_cells	PAX9	0.160437305239152		B_cells	PAX2	-0.348461		B_cells	PAX3	0.333542523536075
B_cells	PBRM1	-0.451422		B_cells	PAX3	-0.286674		B_cells	PAX4	-0.157359
B_cells	PBX1	-0.316038		B_cells	PAX4	-0.102421		B_cells	PAX5	1.41102770272586
B_cells	PBX2	-0.230016		B_cells	PAX5	0.538734883548445		B_cells	PAX6	-0.620625
B_cells	PDX1	-0.458712		B_cells	PAX6	-0.323156		B_cells	PAX7	-0.311999
B_cells	PEG3	-0.610828		B_cells	PAX7	-0.553589		B_cells	PAX8	0.418778313030967
B_cells	PGR	-0.942714		B_cells	PAX8	-0.489572		B_cells	PAX9	0.413876674970709
B_cells	PHF20	-0.699684		B_cells	PAX9	0.0539227421483411		B_cells	PBRM1	-0.327258
B_cells	PHF5A	2.05276407722284		B_cells	PBRM1	-0.445703		B_cells	PBX1	-0.579236
B_cells	PHOX2A	0.0376042236103177		B_cells	PBX1	-0.203487		B_cells	PBX2	-0.396823
B_cells	PHOX2B	0.0963533921231894		B_cells	PBX2	-0.301328		B_cells	PDX1	-0.524323
B_cells	PIAS1	-0.0815348		B_cells	PDX1	-0.316116		B_cells	PEG3	-0.371544
B_cells	PIN1	-0.681488		B_cells	PEG3	-0.493124		B_cells	PGR	-0.810537
B_cells	PITX1	-0.830681		B_cells	PGR	-0.789822		B_cells	PHF20	0.352981316793164
B_cells	PITX2	-0.448323		B_cells	PHF20	-0.0580864		B_cells	PHF5A	2.61998796758891
B_cells	PITX3	-0.541616		B_cells	PHF5A	1.58734098085427		B_cells	PHOX2A	-0.0163898
B_cells	PKNOX1	-0.339859		B_cells	PHOX2A	0.043972549563491		B_cells	PHOX2B	-0.153685
B_cells	PLAG1	-0.285873		B_cells	PHOX2B	0.145233410817584		B_cells	PIAS1	-0.212302
B_cells	PLAGL1	-0.384449		B_cells	PIAS1	-0.104559		B_cells	PIN1	-0.195981
B_cells	PLAGL2	-0.304691		B_cells	PIN1	-0.535834		B_cells	PITX1	0.105100359143872
B_cells	PML	-0.239938		B_cells	PITX1	-0.307465		B_cells	PITX2	-0.674773
B_cells	POU1F1	-0.410652		B_cells	PITX2	-0.813648		B_cells	PITX3	-0.393884
B_cells	POU2AF1	0.305742768949184		B_cells	PITX3	-0.208662		B_cells	PKNOX1	0.0759279079158251
B_cells	POU2F1	-0.19818		B_cells	PKNOX1	0.198850042382298		B_cells	PLAG1	-0.206039
B_cells	POU2F2	-0.814642		B_cells	PLAG1	-0.392718		B_cells	PLAGL1	-0.00601937
B_cells	POU2F3	0.288821612123057		B_cells	PLAGL1	-0.361955		B_cells	PLAGL2	-0.0546645
B_cells	POU3F1	-0.173247		B_cells	PLAGL2	-0.128814		B_cells	PML	-0.103115
B_cells	POU3F2	-0.772906		B_cells	PML	-0.194054		B_cells	POU1F1	-0.491994
B_cells	POU4F1	0.515470114982929		B_cells	POU1F1	-0.451197		B_cells	POU2AF1	0.0837990236256554
B_cells	POU4F2	0.103457372056337		B_cells	POU2AF1	0.397314472418938		B_cells	POU2F1	-0.397025
B_cells	POU4F3	-0.164088		B_cells	POU2F1	-0.436358		B_cells	POU2F2	1.23132129893816
B_cells	POU5F1	-0.503595		B_cells	POU2F2	0.507755193742697		B_cells	POU2F3	0.49834042388321
B_cells	PPARA	-1.26171		B_cells	POU2F3	0.122370970275157		B_cells	POU3F1	0.943897937527524
B_cells	PPARD	-0.584821		B_cells	POU3F1	0.231341439481474		B_cells	POU3F2	-0.0675687
B_cells	PPARG	-0.276609		B_cells	POU3F2	-0.140461		B_cells	POU3F4	0.146167766482699
B_cells	PPARGC1A	-0.240011		B_cells	POU3F4	0.303181944920415		B_cells	POU4F1	-0.522186
B_cells	PPARGC1B	-0.2135		B_cells	POU4F1	-0.0211487		B_cells	POU4F2	-0.436723
B_cells	PRDM1	1.82651244926998		B_cells	POU4F2	-0.417271		B_cells	POU4F3	-0.462738
B_cells	PRDM16	-0.0564812		B_cells	POU4F3	-0.29981		B_cells	POU5F1	0.644760946956106
B_cells	PRDM2	-0.507174		B_cells	POU5F1	-0.315341		B_cells	PPARA	-0.930323
B_cells	PRDM4	-0.206971		B_cells	PPARA	-0.868323		B_cells	PPARD	-0.587967
B_cells	PREB	-0.0621652		B_cells	PPARD	-0.675241		B_cells	PPARG	-0.401415
B_cells	PROP1	0.419261035898006		B_cells	PPARG	0.135786831205276		B_cells	PPARGC1A	0.106362221101412
B_cells	PROX1	-0.481108		B_cells	PPARGC1A	-0.0733384		B_cells	PPARGC1B	0.678510893002989
B_cells	PRRX1	-0.516229		B_cells	PPARGC1B	0.186609255912779		B_cells	PRDM1	-0.0952962
B_cells	PTF1A	0.164306632403586		B_cells	PRDM1	0.534520696714208		B_cells	PRDM16	-0.0737502
B_cells	PURA	-0.0409356		B_cells	PRDM16	0.157138444496543		B_cells	PRDM2	0.449063388937869
B_cells	RARA	-0.750551		B_cells	PRDM2	-0.172284		B_cells	PRDM4	-0.561599
B_cells	RARB	-0.886464		B_cells	PRDM4	-0.338882		B_cells	PREB	-0.0203983
B_cells	RARG	-0.569819		B_cells	PREB	0.356064668293484		B_cells	PROP1	-0.162365
B_cells	RB1	-0.32698		B_cells	PROP1	0.110560245094981		B_cells	PROX1	0.121124207427875
B_cells	RBPJ	-0.418099		B_cells	PROX1	-0.344452		B_cells	PRRX1	-0.579926
B_cells	RCOR2	-0.027223		B_cells	PRRX1	-0.315732		B_cells	PTF1A	-0.280313
B_cells	REL	-0.677028		B_cells	PTF1A	-0.0450318		B_cells	PURA	0.0943231503238852
B_cells	RELA	-0.387689		B_cells	PURA	-0.0121879		B_cells	RARA	-0.269361
B_cells	RELB	-0.816127		B_cells	RARA	-0.236292		B_cells	RARB	-0.37383
B_cells	REST	0.392344617908237		B_cells	RARB	-0.841296		B_cells	RARG	-0.413139
B_cells	RFX1	-0.670832		B_cells	RARG	-0.478535		B_cells	RB1	-0.212002
B_cells	RFX2	0.0875765528041428		B_cells	RB1	-0.263674		B_cells	RBPJ	-0.0588511
B_cells	RFX3	0.0796536939566728		B_cells	RBPJ	0.000538441417067544		B_cells	RCOR2	0.0613479502951367
B_cells	RFX5	-0.669633		B_cells	RCOR2	0.242043534441217		B_cells	REL	0.07587671616421
B_cells	RFXANK	-0.672313		B_cells	REL	-0.131966		B_cells	RELA	0.0910669026679169
B_cells	RFXAP	-0.662483		B_cells	RELA	-0.165853		B_cells	RELB	-0.278079
B_cells	RLF	-0.0794892		B_cells	RELB	-0.580628		B_cells	REST	0.816751177949668
B_cells	RORA	-0.0902267		B_cells	REST	0.286041990169973		B_cells	RFX1	1.15570466754577
B_cells	RORB	-0.354872		B_cells	RFX1	0.766365139338591		B_cells	RFX2	-0.189214
B_cells	RORC	-0.352904		B_cells	RFX2	-0.150223		B_cells	RFX3	-0.11953
B_cells	RREB1	0.237889084001266		B_cells	RFX3	-0.101946		B_cells	RFX5	1.28372572126159
B_cells	RUNX1	-0.572265		B_cells	RFX4	0.0266039060214636		B_cells	RFXANK	1.28979069747639
B_cells	RUNX2	-0.540209		B_cells	RFX5	0.877426152955249		B_cells	RFXAP	1.29822097106784
B_cells	RUNX3	0.40998985630762		B_cells	RFXANK	0.858062571324743		B_cells	RLF	0.120189346880579
B_cells	RXRA	-0.643816		B_cells	RFXAP	0.884975008467573		B_cells	RORA	0.420297605319639
B_cells	RXRB	-0.586717		B_cells	RLF	-0.0298056		B_cells	RORB	-0.256336
B_cells	RXRG	-0.394107		B_cells	RORA	-0.151231		B_cells	RORC	-0.336337
B_cells	SALL1	-0.528787		B_cells	RORB	-0.250775		B_cells	RREB1	0.696353214468207
B_cells	SALL2	-0.362177		B_cells	RORC	-0.131848		B_cells	RUNX1	-0.281128
B_cells	SALL3	-0.166417		B_cells	RREB1	0.103859688924757		B_cells	RUNX2	-0.888987
B_cells	SALL4	-0.198533		B_cells	RUNX1	-0.687878		B_cells	RUNX3	0.0852562080639831
B_cells	SATB1	-0.958665		B_cells	RUNX2	-0.793885		B_cells	RXRA	-0.601106
B_cells	SATB2	0.45219132122314		B_cells	RUNX3	-0.19785		B_cells	RXRB	-0.415849
B_cells	SCX	-0.638352		B_cells	RXRA	-0.566966		B_cells	RXRG	-0.282201
B_cells	SETBP1	0.175669623612222		B_cells	RXRB	-0.276759		B_cells	SALL1	-0.423284
B_cells	SF1	-0.181662		B_cells	RXRG	-0.19243		B_cells	SALL2	0.0486202794099579
B_cells	SFPQ	-0.448703		B_cells	SALL1	-0.225307		B_cells	SALL3	-0.370674
B_cells	SHOX2	0.166595048542106		B_cells	SALL2	-0.387037		B_cells	SALL4	-0.377879
B_cells	SIM2	0.0992875175238529		B_cells	SALL3	-0.321828		B_cells	SATB1	-0.503153
B_cells	SIN3A	-0.560029		B_cells	SALL4	-0.337965		B_cells	SATB2	1.29794127368208
B_cells	SIRT1	-0.0618969		B_cells	SATB1	-0.942333		B_cells	SCX	0.0470032309126649
B_cells	SIX1	-0.696361		B_cells	SATB2	0.572102860558039		B_cells	SETBP1	0.0367640933751883
B_cells	SIX3	-0.0763375		B_cells	SCX	-0.271048		B_cells	SF1	0.0351313147219054
B_cells	SIX4	-0.214248		B_cells	SETBP1	0.11488142677338		B_cells	SFPQ	-0.345559
B_cells	SKIL	-0.420295		B_cells	SF1	-0.0183368		B_cells	SHOX2	-0.0737404
B_cells	SMAD1	-0.597439		B_cells	SFPQ	-0.503372		B_cells	SIM2	-0.673483
B_cells	SMAD2	-0.719471		B_cells	SHOX2	-0.00526184		B_cells	SIN3A	0.263743412523131
B_cells	SMAD3	-0.51975		B_cells	SIM2	-0.240586		B_cells	SIRT1	-0.122538
B_cells	SMAD4	-0.471304		B_cells	SIN3A	-0.629891		B_cells	SIX1	0.517700076577291
B_cells	SMAD5	-0.450159		B_cells	SIRT1	0.332885824293975		B_cells	SIX3	-0.126854
B_cells	SMAD6	-0.0324903		B_cells	SIX1	-0.285781		B_cells	SIX4	0.0702021110832715
B_cells	SMAD7	0.310424413767682		B_cells	SIX3	-0.000305761		B_cells	SKIL	-0.638226
B_cells	SMAD9	-0.764988		B_cells	SIX4	-0.095874		B_cells	SMAD1	-0.499553
B_cells	SMARCA1	-0.746726		B_cells	SKIL	-0.487762		B_cells	SMAD2	-0.484591
B_cells	SMARCA4	0.143365735013743		B_cells	SMAD1	-0.611179		B_cells	SMAD3	-0.605624
B_cells	SMARCA5	-0.719676		B_cells	SMAD2	-0.493507		B_cells	SMAD4	-0.360355
B_cells	SMARCB1	-0.210035		B_cells	SMAD3	-0.653899		B_cells	SMAD5	-0.344525
B_cells	SMARCC1	-0.122959		B_cells	SMAD4	-0.582982		B_cells	SMAD6	0.115760072819807
B_cells	SNAI1	-0.701565		B_cells	SMAD5	-0.638099		B_cells	SMAD7	0.743318463435701
B_cells	SNAI2	0.607418892638061		B_cells	SMAD6	-0.352578		B_cells	SMAD9	-0.757033
B_cells	SON	-0.21331		B_cells	SMAD7	0.461855752730178		B_cells	SMARCA1	-0.722306
B_cells	SOX10	-0.842605		B_cells	SMAD9	-0.593384		B_cells	SMARCA4	-0.190644
B_cells	SOX11	-0.332766		B_cells	SMARCA1	-0.667409		B_cells	SMARCA5	-0.132359
B_cells	SOX17	-0.498497		B_cells	SMARCA4	-0.117295		B_cells	SMARCB1	-0.406191
B_cells	SOX18	-0.407378		B_cells	SMARCA5	-0.420484		B_cells	SMARCC1	-0.507544
B_cells	SOX2	-0.418837		B_cells	SMARCB1	-0.195225		B_cells	SNAI1	-0.17455
B_cells	SOX4	-0.53092		B_cells	SMARCC1	-0.277021		B_cells	SNAI2	0.833812706750921
B_cells	SOX5	0.330955673870952		B_cells	SNAI1	-0.486464		B_cells	SON	0.125949061710685
B_cells	SOX6	0.517340514181025		B_cells	SNAI2	0.391486143039807		B_cells	SOX10	-0.618883
B_cells	SOX7	-0.131057		B_cells	SON	0.0242637739055951		B_cells	SOX11	0.494832852007021
B_cells	SOX9	-0.0437855		B_cells	SOX10	-0.700709		B_cells	SOX17	0.578227209444572
B_cells	SP1	-1.34641		B_cells	SOX11	-0.213295		B_cells	SOX18	-0.328092
B_cells	SP2	-0.721622		B_cells	SOX17	0.273571126385701		B_cells	SOX2	-0.690038
B_cells	SP3	-1.08205		B_cells	SOX18	-0.376645		B_cells	SOX3	-0.316791
B_cells	SP4	-0.897997		B_cells	SOX2	-0.555593		B_cells	SOX4	-0.703551
B_cells	SP6	0.185133778873078		B_cells	SOX3	0.159171717916346		B_cells	SOX5	0.47912253862551
B_cells	SP7	-0.832729		B_cells	SOX4	-0.612787		B_cells	SOX6	0.0936034283316393
B_cells	SPDEF	-0.0776922		B_cells	SOX5	0.353326917902532		B_cells	SOX7	-0.177231
B_cells	SPI1	-0.239771		B_cells	SOX6	0.25115858865546		B_cells	SOX9	-0.265892
B_cells	SPIB	-2.05014		B_cells	SOX7	-0.374137		B_cells	SP1	-0.447551
B_cells	SPIC	-0.579739		B_cells	SOX9	-0.527069		B_cells	SP2	-0.787233
B_cells	SREBF1	-0.703627		B_cells	SP1	-0.943425		B_cells	SP3	-0.583598
B_cells	SREBF2	-0.408066		B_cells	SP2	-0.46637		B_cells	SP4	-0.719152
B_cells	SRF	-0.785089		B_cells	SP3	-0.958712		B_cells	SP6	-0.172165
B_cells	SRSF2	-0.485126		B_cells	SP4	-0.816365		B_cells	SP7	-0.274063
B_cells	SRY	0.142067805857917		B_cells	SP6	0.0992462062659492		B_cells	SPDEF	-0.619229
B_cells	SSRP1	-1.01025		B_cells	SP7	-0.565874		B_cells	SPI1	0.117870627773324
B_cells	STAT1	-1.26456		B_cells	SPDEF	-0.130117		B_cells	SPIB	0.875450329545787
B_cells	STAT2	-0.117614		B_cells	SPI1	-0.212625		B_cells	SPIC	-0.134289
B_cells	STAT3	-0.924359		B_cells	SPIB	-0.512172		B_cells	SREBF1	-0.481299
B_cells	STAT4	-0.531847		B_cells	SPIC	-0.210315		B_cells	SREBF2	-0.537837
B_cells	STAT5A	-0.580719		B_cells	SREBF1	-0.696926		B_cells	SRF	-0.265084
B_cells	STAT5B	-0.153184		B_cells	SREBF2	-0.374231		B_cells	SRSF2	0.372313005649455
B_cells	STAT6	-0.161598		B_cells	SRF	-0.66655		B_cells	SRY	-0.813778
B_cells	STOX1	-0.529315		B_cells	SRSF2	-0.599848		B_cells	SSRP1	-0.329139
B_cells	SUPT20H	-0.131041		B_cells	SRY	-0.230547		B_cells	STAT1	-0.308896
B_cells	TADA2A	-0.274876		B_cells	SSRP1	-0.808181		B_cells	STAT2	-0.0478894
B_cells	TAF1	-0.458472		B_cells	STAT1	-0.71073		B_cells	STAT3	-0.928022
B_cells	TAL1	-0.331788		B_cells	STAT2	-0.288113		B_cells	STAT4	-0.246568
B_cells	TBP	-0.0370837		B_cells	STAT3	-1.08893		B_cells	STAT5A	-0.622594
B_cells	TBPL1	0.218557186872395		B_cells	STAT4	-0.581659		B_cells	STAT5B	-0.987716
B_cells	TBPL2	0.0477646814076591		B_cells	STAT5A	-0.827745		B_cells	STAT6	0.015439271276477
B_cells	TBR1	-0.247719		B_cells	STAT5B	-0.576071		B_cells	STOX1	0.20528003517568
B_cells	TBX1	-0.363649		B_cells	STAT6	0.00029410209754616		B_cells	SUPT20H	-0.236887
B_cells	TBX15	-0.85919		B_cells	STOX1	-0.246471		B_cells	TADA2A	-0.209568
B_cells	TBX18	-0.255895		B_cells	SUPT20H	-0.0808584		B_cells	TAF1	-0.394486
B_cells	TBX2	0.0984717015384597		B_cells	TADA2A	-0.314173		B_cells	TAL1	0.185454513785725
B_cells	TBX20	0.535640079622669		B_cells	TAF1	-0.499064		B_cells	TBP	-0.546456
B_cells	TBX21	-0.162102		B_cells	TAL1	-0.166999		B_cells	TBPL1	0.274296840116006
B_cells	TBX3	0.495951125774752		B_cells	TBP	-0.474747		B_cells	TBPL2	-0.184921
B_cells	TBX5	-0.525518		B_cells	TBPL1	0.025748171258292		B_cells	TBR1	-0.116354
B_cells	TBX6	0.227195751639711		B_cells	TBPL2	-0.321279		B_cells	TBX1	-0.171694
B_cells	TBXT	3.54249115212428		B_cells	TBR1	-0.156837		B_cells	TBX10	-0.217798
B_cells	TCF12	-1.01005		B_cells	TBX1	-0.00461724		B_cells	TBX15	-0.245314
B_cells	TCF15	-0.156632		B_cells	TBX10	-0.386124		B_cells	TBX18	-0.298731
B_cells	TCF20	-0.0651229		B_cells	TBX15	-0.495417		B_cells	TBX2	-0.00216975
B_cells	TCF21	-0.542855		B_cells	TBX18	-0.457429		B_cells	TBX20	1.17074
B_cells	TCF3	0.60238324318578		B_cells	TBX2	0.246256404754702		B_cells	TBX21	0.60996402182032
B_cells	TCF4	-0.236337		B_cells	TBX20	0.501032649982082		B_cells	TBX3	0.563430159137128
B_cells	TCF7	-0.780211		B_cells	TBX21	0.298792466775159		B_cells	TBX5	0.722610460799803
B_cells	TCF7L1	0.0816848810514905		B_cells	TBX3	0.538494775657248		B_cells	TBX6	0.442262458572311
B_cells	TCF7L2	-0.584817		B_cells	TBX5	0.514233054039136		B_cells	TBXT	1.50207593104009
B_cells	TEAD1	-1.19635		B_cells	TBX6	0.138895525448646		B_cells	TCF12	-0.658413
B_cells	TEAD2	-0.414572		B_cells	TBXT	1.06289450609146		B_cells	TCF15	-0.437089
B_cells	TEAD4	-0.753104		B_cells	TCF12	-0.745142		B_cells	TCF20	-0.280806
B_cells	TEF	-0.521314		B_cells	TCF15	0.0876813981602905		B_cells	TCF21	-0.0711139
B_cells	TET1	-0.330784		B_cells	TCF20	-0.012698		B_cells	TCF3	0.216886470481412
B_cells	TFAM	0.247010278002395		B_cells	TCF21	-0.427236		B_cells	TCF4	0.0196411559959822
B_cells	TFAP2A	-1.34236		B_cells	TCF3	0.181412108706547		B_cells	TCF7	-0.411638
B_cells	TFAP2B	-0.593117		B_cells	TCF4	-0.360009		B_cells	TCF7L1	0.258982383889332
B_cells	TFAP2C	0.202452591210885		B_cells	TCF7	-0.746159		B_cells	TCF7L2	-0.589122
B_cells	TFAP2D	-0.150824		B_cells	TCF7L1	0.22989032784784		B_cells	TEAD1	-0.967392
B_cells	TFAP4	-0.928749		B_cells	TCF7L2	-0.767027		B_cells	TEAD2	-0.260956
B_cells	TFCP2	-0.393586		B_cells	TEAD1	-1.15067		B_cells	TEAD4	-0.244021
B_cells	TFDP1	-0.297738		B_cells	TEAD2	-0.142717		B_cells	TEF	-0.0974172
B_cells	TFDP2	-0.482528		B_cells	TEAD4	-0.571671		B_cells	TET1	-0.218039
B_cells	TFDP3	-0.104908		B_cells	TEF	-0.0162441		B_cells	TFAM	0.331934004185981
B_cells	TFE3	-0.988099		B_cells	TET1	-0.383711		B_cells	TFAP2A	-0.983104
B_cells	TFEB	0.0139865988396163		B_cells	TFAM	0.0676395010061732		B_cells	TFAP2B	-0.498709
B_cells	TGFB1I1	-0.328103		B_cells	TFAP2A	-1.10393		B_cells	TFAP2C	-0.621521
B_cells	TGIF1	-0.31219		B_cells	TFAP2B	-0.382247		B_cells	TFAP2D	-0.124813
B_cells	THAP11	0.603822607488011		B_cells	TFAP2C	-0.308129		B_cells	TFAP4	-0.297461
B_cells	THRA	-0.55283		B_cells	TFAP2D	-0.0576375		B_cells	TFCP2	-0.0323653
B_cells	THRB	0.145954118619202		B_cells	TFAP4	-0.681724		B_cells	TFDP1	0.488125444693767
B_cells	TLX1	0.122644601921128		B_cells	TFCP2	-0.204264		B_cells	TFDP2	-0.0334779
B_cells	TLX3	-0.2559		B_cells	TFDP1	0.212542610285098		B_cells	TFDP3	0.0358372792185949
B_cells	TOX3	-0.161637		B_cells	TFDP2	0.0615747057129379		B_cells	TFE3	-0.510603
B_cells	TP53	-1.15928		B_cells	TFDP3	0.0545411098362093		B_cells	TFEB	-0.446067
B_cells	TP63	-1.18656		B_cells	TFE3	-0.729211		B_cells	TGFB1I1	-0.286088
B_cells	TP73	-0.43895		B_cells	TFEB	-0.37597		B_cells	TGIF1	0.317421379633058
B_cells	TRERF1	0.289773667471483		B_cells	TGFB1I1	-0.523974		B_cells	THAP11	0.112482214775816
B_cells	TRIM28	-0.280043		B_cells	TGIF1	-0.0997649		B_cells	THRA	0.898859423326416
B_cells	TRPS1	-0.0801108		B_cells	THAP11	0.130727292147615		B_cells	THRB	-0.0954432
B_cells	TSC22D1	-0.265997		B_cells	THRA	0.2833870976787		B_cells	TLX1	0.434572320465029
B_cells	TSHZ3	0.118528167419188		B_cells	THRB	-0.119809		B_cells	TLX2	-0.511773
B_cells	TTF1	-0.14336		B_cells	TLX1	0.186932251066965		B_cells	TLX3	0.0698666070724284
B_cells	TWIST1	-0.41061		B_cells	TLX2	-0.426971		B_cells	TOX	-0.145018
B_cells	TWIST2	-0.368073		B_cells	TLX3	-0.135889		B_cells	TOX3	-0.0931949
B_cells	UBTF	-0.670939		B_cells	TOX	-0.00466502		B_cells	TP53	-0.392986
B_cells	USF1	-0.104446		B_cells	TOX3	0.0213777583267984		B_cells	TP63	-0.257792
B_cells	USF2	-0.787481		B_cells	TP53	-0.890695		B_cells	TP73	-0.169051
B_cells	UTF1	-0.106518		B_cells	TP63	-1.07592		B_cells	TRERF1	0.325080750760343
B_cells	VDR	-0.685525		B_cells	TP73	-0.701647		B_cells	TRIM28	-0.0440359
B_cells	VENTX	-0.155845		B_cells	TRERF1	-0.217736		B_cells	TRPS1	-0.558899
B_cells	VEZF1	-0.803836		B_cells	TRIM28	-0.0204705		B_cells	TSC22D1	-0.494424
B_cells	VHL	-0.348654		B_cells	TRPS1	-0.136205		B_cells	TSHZ3	-0.130957
B_cells	VSX1	-0.172149		B_cells	TSC22D1	-0.448919		B_cells	TTF1	-0.324902
B_cells	VSX2	0.331538726397728		B_cells	TSHZ3	0.0217657667026819		B_cells	TWIST1	0.376791290012252
B_cells	WT1	-0.917296		B_cells	TTF1	-0.638253		B_cells	TWIST2	0.22530266879238
B_cells	WWTR1	-0.500615		B_cells	TWIST1	0.0435270322176349		B_cells	UBTF	-0.254004
B_cells	XBP1	2.10466523697727		B_cells	TWIST2	-0.0878391		B_cells	USF1	-0.279635
B_cells	YAP1	-0.424801		B_cells	UBTF	-0.417734		B_cells	USF2	-0.187768
B_cells	YBX1	-1.61465		B_cells	USF1	-0.473026		B_cells	UTF1	0.401160230910457
B_cells	YBX3	-0.681107		B_cells	USF2	-0.657552		B_cells	VDR	-0.511083
B_cells	YY1	-0.0799002		B_cells	UTF1	0.148688176233171		B_cells	VENTX	0.117327855451567
B_cells	ZBED1	0.300232731892661		B_cells	VDR	-0.745648		B_cells	VEZF1	-0.164096
B_cells	ZBTB14	1.14785964773083		B_cells	VENTX	-0.153129		B_cells	VHL	-0.778978
B_cells	ZBTB16	-0.92845		B_cells	VEZF1	-0.428605		B_cells	VSX1	-0.113051
B_cells	ZBTB17	-0.88567		B_cells	VHL	-0.523073		B_cells	VSX2	0.779791462930749
B_cells	ZBTB18	0.70556242262259		B_cells	VSX1	-0.0444261		B_cells	WT1	-0.137203
B_cells	ZBTB32	0.210932206792812		B_cells	VSX2	1.33711838882001		B_cells	WWTR1	0.242734475921033
B_cells	ZBTB33	0.331208968534988		B_cells	WT1	-0.778285		B_cells	XBP1	-0.703735
B_cells	ZBTB38	0.572029593045098		B_cells	WWTR1	-0.478518		B_cells	YAP1	-0.142085
B_cells	ZBTB4	0.68639639017847		B_cells	XBP1	0.846603745595625		B_cells	YBX1	0.179485504703987
B_cells	ZBTB7A	0.221219579494882		B_cells	YAP1	-0.49574		B_cells	YBX3	-0.191398
B_cells	ZBTB7B	-0.170986		B_cells	YBX1	-0.116594		B_cells	YY1	-0.599755
B_cells	ZEB1	-0.290679		B_cells	YBX3	-0.523041		B_cells	ZBED1	0.682116262662459
B_cells	ZEB2	0.272991940973309		B_cells	YY1	-0.56391		B_cells	ZBTB14	0.203090741476699
B_cells	ZFHX3	0.328663524149517		B_cells	ZBED1	0.388674648841619		B_cells	ZBTB16	-0.0856189
B_cells	ZFP42	-0.634303		B_cells	ZBTB14	0.559354096290041		B_cells	ZBTB17	-0.126509
B_cells	ZFP64	-0.211778		B_cells	ZBTB16	-0.722516		B_cells	ZBTB18	0.496916385905861
B_cells	ZFPM1	-0.640259		B_cells	ZBTB17	-0.733931		B_cells	ZBTB32	-0.14714
B_cells	ZFPM2	-0.0426937		B_cells	ZBTB18	0.596734417743566		B_cells	ZBTB33	0.0244519166541419
B_cells	ZFX	-0.501965		B_cells	ZBTB32	-0.280435		B_cells	ZBTB38	0.522029507440578
B_cells	ZGLP1	-1.06077		B_cells	ZBTB33	0.166840543322558		B_cells	ZBTB4	0.674477754103669
B_cells	ZGPAT	0.00539709851667835		B_cells	ZBTB38	0.312687022181433		B_cells	ZBTB7A	0.216981678798569
B_cells	ZHX2	-0.025698		B_cells	ZBTB4	0.43722409024758		B_cells	ZBTB7B	-0.0111071
B_cells	ZIC1	-0.61295		B_cells	ZBTB7A	0.191542848588932		B_cells	ZEB1	0.552096033625691
B_cells	ZIC2	-0.364895		B_cells	ZBTB7B	-0.153731		B_cells	ZEB2	0.353489380871201
B_cells	ZKSCAN7	-0.406248		B_cells	ZEB1	0.284092139687816		B_cells	ZFHX3	-0.156454
B_cells	ZMYND8	0.402020414188804		B_cells	ZEB2	0.0450375366001184		B_cells	ZFP42	-0.489973
B_cells	ZNF143	-0.121289		B_cells	ZFHX3	0.137273890163565		B_cells	ZFP64	-0.0671389
B_cells	ZNF148	-0.0504079		B_cells	ZFP42	-0.574047		B_cells	ZFPM1	-0.0398023
B_cells	ZNF160	0.293391687798793		B_cells	ZFP64	0.028845562344927		B_cells	ZFPM2	-0.285296
B_cells	ZNF202	0.457717447615521		B_cells	ZFPM1	-0.448529		B_cells	ZFX	0.415625921909539
B_cells	ZNF217	0.0331399351435099		B_cells	ZFPM2	-0.187734		B_cells	ZGLP1	0.0152478257194389
B_cells	ZNF219	-0.22025		B_cells	ZFX	-0.0191934		B_cells	ZGPAT	0.117867884074199
B_cells	ZNF236	-0.43757		B_cells	ZGLP1	-0.414901		B_cells	ZHX2	0.085709256590663
B_cells	ZNF24	-0.214166		B_cells	ZGPAT	-0.0276184		B_cells	ZIC1	0.33218925550897
B_cells	ZNF263	-0.211991		B_cells	ZHX2	0.125820596872084		B_cells	ZIC2	-0.640387
B_cells	ZNF300	-0.389749		B_cells	ZIC1	-0.558441		B_cells	ZKSCAN7	-0.407599
B_cells	ZNF331	0.204574265345118		B_cells	ZIC2	-0.196475		B_cells	ZMYND8	0.173894542418328
B_cells	ZNF335	0.101892302650421		B_cells	ZKSCAN7	-0.412926		B_cells	ZNF143	0.00266631753359164
B_cells	ZNF350	-0.391007		B_cells	ZMYND8	0.15167386437178		B_cells	ZNF148	0.132855583698038
B_cells	ZNF354C	0.303122858094146		B_cells	ZNF143	-0.264222		B_cells	ZNF160	-0.191954
B_cells	ZNF362	-0.103022		B_cells	ZNF148	-0.142784		B_cells	ZNF202	0.300572492639845
B_cells	ZNF382	-0.0381241		B_cells	ZNF160	-0.0377655		B_cells	ZNF217	0.15383419543536
B_cells	ZNF384	-0.558373		B_cells	ZNF202	0.166988164274216		B_cells	ZNF219	0.29860071296819
B_cells	ZNF395	-0.59014		B_cells	ZNF217	0.0778191837086277		B_cells	ZNF236	0.00648978087261603
B_cells	ZNF410	-0.431415		B_cells	ZNF219	-0.220351		B_cells	ZNF24	0.0638566117206446
B_cells	ZNF423	-0.0385894		B_cells	ZNF236	-0.338609		B_cells	ZNF263	0.679039720120206
B_cells	ZNF436	-0.269429		B_cells	ZNF24	-0.180154		B_cells	ZNF300	-0.232604
B_cells	ZNF699	-0.252011		B_cells	ZNF263	0.431450223558983		B_cells	ZNF331	0.148680220741594
B_cells	ZNF76	-0.248989		B_cells	ZNF300	-0.268118		B_cells	ZNF335	-0.0804964
B_cells	ZNF804A	-0.262089		B_cells	ZNF331	0.378704940460926		B_cells	ZNF350	-0.167113
B_cells	ZNF91	-0.512174		B_cells	ZNF335	-0.254927		B_cells	ZNF354C	-0.328642
B_cells	ZXDC	-0.4168		B_cells	ZNF350	-0.285258		B_cells	ZNF362	-0.287918
Endothelium	ABL1	-0.349196		B_cells	ZNF354C	0.0501142963284695		B_cells	ZNF382	0.294208446095625
Endothelium	AEBP1	-0.336596		B_cells	ZNF362	-0.503793		B_cells	ZNF384	-0.497384
Endothelium	AHR	-0.12802		B_cells	ZNF382	0.134781645262751		B_cells	ZNF395	-0.252353
Endothelium	AHRR	-0.461938		B_cells	ZNF384	-0.548469		B_cells	ZNF410	-0.149199
Endothelium	AIP	0.0795664367240732		B_cells	ZNF395	-0.430857		B_cells	ZNF423	-0.195239
Endothelium	AIRE	-0.263855		B_cells	ZNF410	-0.275076		B_cells	ZNF436	-0.208538
Endothelium	AP1	0.164945395763908		B_cells	ZNF423	-0.30866		B_cells	ZNF699	-0.578745
Endothelium	APEX1	0.294924090096115		B_cells	ZNF436	-0.332679		B_cells	ZNF76	-0.108241
Endothelium	AR	0.234181588104886		B_cells	ZNF699	-0.400066		B_cells	ZNF804A	0.124106595270827
Endothelium	ARID1A	0.186180765924423		B_cells	ZNF76	-0.171781		B_cells	ZNF91	-0.0964314
Endothelium	ARID1B	-0.0290672		B_cells	ZNF804A	0.335129287177254		B_cells	ZXDC	0.112127618097365
Endothelium	ARID3A	0.0963322573407333		B_cells	ZNF91	-0.504857		Endothelium	ABL1	0.27425307581449
Endothelium	ARID3B	0.0684443202182812		B_cells	ZXDC	0.210336806248283		Endothelium	AEBP1	-0.392923
Endothelium	ARID4A	-0.128474		Endothelium	ABL1	-0.448979		Endothelium	AHR	0.173967786106089
Endothelium	ARID4B	-0.306089		Endothelium	AEBP1	-0.249204		Endothelium	AHRR	0.402196905661566
Endothelium	ARID5B	-0.297032		Endothelium	AHR	-0.245659		Endothelium	AIP	0.295378536472569
Endothelium	ARNT	0.180577157590462		Endothelium	AHRR	0.117668933720947		Endothelium	AIRE	0.471093994780395
Endothelium	ARX	1.14214697934944		Endothelium	AIP	-0.1455		Endothelium	AP1	0.582794833124008
Endothelium	ASCL1	0.133655706130604		Endothelium	AIRE	-0.220178		Endothelium	APEX1	0.977980871353281
Endothelium	ASCL2	-0.43598		Endothelium	AP1	0.116093520131125		Endothelium	AR	0.0444386521796466
Endothelium	ASXL1	0.35619567031857		Endothelium	APEX1	0.454627049884555		Endothelium	ARID1A	-0.0836368
Endothelium	ATF1	-0.0190628		Endothelium	AR	0.18928777314979		Endothelium	ARID1B	-0.147
Endothelium	ATF2	0.431076838560735		Endothelium	ARID1A	-0.195333		Endothelium	ARID3A	0.612151274251849
Endothelium	ATF3	0.330860450162085		Endothelium	ARID1B	-0.00163581		Endothelium	ARID3B	0.0810780819570536
Endothelium	ATF4	-0.162368		Endothelium	ARID3A	-0.178508		Endothelium	ARID4A	-0.0771403
Endothelium	ATF5	-1.00147		Endothelium	ARID3B	0.0502806382877567		Endothelium	ARID4B	0.0393469484936223
Endothelium	ATF6	0.0423693816743071		Endothelium	ARID4A	-0.2464		Endothelium	ARID5B	0.26493808695844
Endothelium	ATF7	0.107031012516436		Endothelium	ARID4B	-0.0831881		Endothelium	ARNT	0.16029037407018
Endothelium	ATOH1	-1.05131		Endothelium	ARID5B	-0.493728		Endothelium	ARX	0.839771068583887
Endothelium	ATOH7	-0.534864		Endothelium	ARNT	0.0113157468535498		Endothelium	ASCL1	0.623744214296088
Endothelium	BACH1	-0.707485		Endothelium	ARX	0.310487656087225		Endothelium	ASCL2	-0.0756515
Endothelium	BACH2	0.200306162112322		Endothelium	ASCL1	0.226146760066773		Endothelium	ASXL1	0.185620505613286
Endothelium	BARX1	-0.218605		Endothelium	ASCL2	0.237908106152892		Endothelium	ATF1	0.363667952191958
Endothelium	BARX2	0.690078163617715		Endothelium	ASXL1	-0.077526		Endothelium	ATF2	0.641974747735645
Endothelium	BATF	-0.563204		Endothelium	ATF1	-0.365531		Endothelium	ATF3	0.759392478573233
Endothelium	BCL11A	1.6946039721966		Endothelium	ATF2	-0.0219026		Endothelium	ATF4	0.202153007459594
Endothelium	BCL11B	-0.494451		Endothelium	ATF3	-0.101066		Endothelium	ATF5	-0.146809
Endothelium	BCL3	-0.120412		Endothelium	ATF4	-0.147703		Endothelium	ATF6	-0.216146
Endothelium	BCL6	-0.37334		Endothelium	ATF5	-0.555548		Endothelium	ATF7	0.904738097496255
Endothelium	BCLAF1	0.104427512701219		Endothelium	ATF6	-0.112395		Endothelium	ATOH1	0.156400114833665
Endothelium	BCOR	0.0473353508636343		Endothelium	ATF7	-0.0432713		Endothelium	ATOH7	-0.329661
Endothelium	BHLHA15	-0.387397		Endothelium	ATOH1	-0.151056		Endothelium	BACH1	-0.0211452
Endothelium	BHLHE40	-0.34933		Endothelium	ATOH7	-0.280624		Endothelium	BACH2	0.220016810075985
Endothelium	BHLHE41	-0.143216		Endothelium	ATRX	-0.281192		Endothelium	BARX1	-0.00734656
Endothelium	BMAL1	-0.500843		Endothelium	BACH1	-0.315528		Endothelium	BARX2	0.529850530352806
Endothelium	BMAL2	-0.0337602		Endothelium	BACH2	0.133210587690785		Endothelium	BATF	-0.446686
Endothelium	BRCA1	-0.147249		Endothelium	BARX1	-0.200494		Endothelium	BCL11A	1.55544012132571
Endothelium	BRD4	-0.380803		Endothelium	BARX2	0.085809737502211		Endothelium	BCL11B	-0.445175
Endothelium	BTG2	-0.681493		Endothelium	BATF	-0.450499		Endothelium	BCL3	-0.135095
Endothelium	CDX1	-0.139325		Endothelium	BCL11A	1.16799391333803		Endothelium	BCL6	-0.214508
Endothelium	CDX2	-0.110468		Endothelium	BCL11B	-0.330444		Endothelium	BCLAF1	-0.0953598
Endothelium	CEBPA	0.0361982510534148		Endothelium	BCL3	-0.186769		Endothelium	BCOR	-0.200171
Endothelium	CEBPB	0.0750457228375827		Endothelium	BCL6	-0.00684341		Endothelium	BHLHA15	-0.129356
Endothelium	CEBPD	-0.340478		Endothelium	BCLAF1	-0.101523		Endothelium	BHLHE40	-0.448277
Endothelium	CEBPE	-0.085809		Endothelium	BCOR	-0.408631		Endothelium	BHLHE41	-0.00333834
Endothelium	CEBPG	-0.0136333		Endothelium	BHLHA15	-0.437933		Endothelium	BMAL1	0.074784037172704
Endothelium	CEBPZ	-0.348208		Endothelium	BHLHE40	-0.181159		Endothelium	BMAL2	0.138904165340328
Endothelium	CHD4	0.222892727995356		Endothelium	BHLHE41	-0.346056		Endothelium	BRCA1	0.26353955524957
Endothelium	CIITA	0.169239227037588		Endothelium	BMAL1	-0.54424		Endothelium	BRD4	-0.327717
Endothelium	CLOCK	0.215877583880307		Endothelium	BMAL2	0.0153439077507073		Endothelium	BTG2	0.238880091342011
Endothelium	CREB1	-0.455012		Endothelium	BRCA1	-0.461276		Endothelium	CDX1	0.136401897007921
Endothelium	CREB3	-0.542648		Endothelium	BRD4	-0.149679		Endothelium	CDX2	0.452218124911555
Endothelium	CREB3L1	-0.309439		Endothelium	BTG2	-0.278597		Endothelium	CEBPA	0.0803776410454217
Endothelium	CREB3L3	-0.356562		Endothelium	CDX1	-0.0584409		Endothelium	CEBPB	0.0508036780234064
Endothelium	CREB5	-0.357727		Endothelium	CDX2	-0.381829		Endothelium	CEBPD	-0.0356181
Endothelium	CREBBP	-0.476257		Endothelium	CEBPA	-0.0273677		Endothelium	CEBPE	-0.520602
Endothelium	CREBZF	-0.186309		Endothelium	CEBPB	-0.0481162		Endothelium	CEBPG	0.28114326980891
Endothelium	CREM	-0.0349754		Endothelium	CEBPD	-0.427383		Endothelium	CEBPZ	-0.127571
Endothelium	CRX	0.586074328278984		Endothelium	CEBPE	-0.197773		Endothelium	CHD4	0.14483457332564
Endothelium	CTBP1	0.526351645099986		Endothelium	CEBPG	0.0687181858940296		Endothelium	CIITA	0.87728643247508
Endothelium	CTBP2	0.126739225183772		Endothelium	CEBPZ	-0.243181		Endothelium	CLOCK	0.432315958421049
Endothelium	CTCF	0.721017219109886		Endothelium	CHD4	0.246432128982922		Endothelium	CREB1	0.0931390668793472
Endothelium	CTCFL	-0.248239		Endothelium	CIITA	0.102221121173944		Endothelium	CREB3	-0.622521
Endothelium	CTNNB1	0.477422426321704		Endothelium	CLOCK	0.173586136576985		Endothelium	CREB3L1	0.090019370366305
Endothelium	CUX1	0.282683280348299		Endothelium	CREB1	-0.359373		Endothelium	CREB3L3	-0.242928
Endothelium	CXXC1	0.235238985856566		Endothelium	CREB3	-0.110152		Endothelium	CREB5	-0.18269
Endothelium	DACH1	0.13081729838873		Endothelium	CREB3L1	-0.30168		Endothelium	CREBBP	0.202960389486371
Endothelium	DAXX	-0.376404		Endothelium	CREB3L3	-0.283674		Endothelium	CREBZF	-0.380365
Endothelium	DBP	0.132888269869728		Endothelium	CREB5	-0.168428		Endothelium	CREM	-0.402024
Endothelium	DDIT3	0.437954668870108		Endothelium	CREBBP	-0.484908		Endothelium	CRX	0.195912029685508
Endothelium	DEAF1	0.108084498893255		Endothelium	CREBZF	-0.230181		Endothelium	CTBP1	0.530742375018617
Endothelium	DLX1	-1.27638		Endothelium	CREM	0.153762752067242		Endothelium	CTBP2	0.312687337504222
Endothelium	DLX2	0.762839173089282		Endothelium	CRX	0.283175094613534		Endothelium	CTCF	0.323182053836487
Endothelium	DLX3	-0.322771		Endothelium	CTBP1	0.452425464508818		Endothelium	CTCFL	0.208775809773631
Endothelium	DLX4	-0.242556		Endothelium	CTBP2	-0.203168		Endothelium	CTNNB1	0.722536511291017
Endothelium	DLX5	0.26691470098741		Endothelium	CTCF	0.468183686440961		Endothelium	CUX1	0.604687834787047
Endothelium	DMAP1	-0.195387		Endothelium	CTCFL	-0.307048		Endothelium	CXXC1	0.879796092384585
Endothelium	DMRT1	-0.251363		Endothelium	CTNNB1	0.265561727896127		Endothelium	DACH1	-0.64984
Endothelium	DMTF1	-0.0732299		Endothelium	CUX1	0.434830931705686		Endothelium	DAXX	0.12619202348468
Endothelium	DNMT1	0.254289257987579		Endothelium	CXXC1	0.866567322217355		Endothelium	DBP	0.993678115782606
Endothelium	DNMT3A	-0.180169		Endothelium	DACH1	0.301783678760446		Endothelium	DDIT3	0.649991615873896
Endothelium	DNMT3B	0.905485711334507		Endothelium	DAXX	-0.160572		Endothelium	DEAF1	0.0121796447605611
Endothelium	DOT1L	-0.433184		Endothelium	DBP	-0.390484		Endothelium	DLX1	-0.501754
Endothelium	E2F1	0.746545149923277		Endothelium	DDIT3	0.0801299900589038		Endothelium	DLX2	0.599013989730494
Endothelium	E2F2	0.297287467385748		Endothelium	DEAF1	-0.0337399		Endothelium	DLX3	-0.242122
Endothelium	E2F3	0.170796458040541		Endothelium	DLX1	-0.984535		Endothelium	DLX4	-0.000311036
Endothelium	E2F4	0.114837640021445		Endothelium	DLX2	-0.134095		Endothelium	DLX5	0.44734166906906
Endothelium	E2F5	-0.00783189		Endothelium	DLX3	0.0114465256334426		Endothelium	DMAP1	0.101926594027635
Endothelium	E2F6	0.331988114864481		Endothelium	DLX4	-0.318262		Endothelium	DMRT1	-0.336048
Endothelium	E2F7	-0.835913		Endothelium	DLX5	0.502710135261002		Endothelium	DMTF1	0.724833808766711
Endothelium	E4F1	0.107726616110413		Endothelium	DMAP1	-0.146254		Endothelium	DNMT1	0.183059362987325
Endothelium	EBF1	0.22963736373705		Endothelium	DMRT1	-0.246694		Endothelium	DNMT3A	-0.270856
Endothelium	EBF3	1.21523505786574		Endothelium	DMTF1	0.0167678473135152		Endothelium	DNMT3B	0.424261273121124
Endothelium	EGR1	1.39933940894681		Endothelium	DNMT1	0.0195784686668848		Endothelium	DOT1L	0.0390360414327201
Endothelium	EGR2	-0.32038		Endothelium	DNMT3A	-0.316377		Endothelium	E2F1	0.520666540028436
Endothelium	EGR3	-0.0130794		Endothelium	DNMT3B	0.569113793425726		Endothelium	E2F2	0.327420024166569
Endothelium	EGR4	0.318678716286023		Endothelium	DOT1L	-0.378081		Endothelium	E2F3	0.0576139294595466
Endothelium	EHF	-0.00820341		Endothelium	E2F1	0.455405226167731		Endothelium	E2F4	0.461971635978957
Endothelium	ELF1	-0.0275084		Endothelium	E2F2	-0.16839		Endothelium	E2F5	-0.489383
Endothelium	ELF2	0.846045764177818		Endothelium	E2F3	-0.0990219		Endothelium	E2F6	-0.0235999
Endothelium	ELF3	0.645980569530299		Endothelium	E2F4	-0.0627078		Endothelium	E2F7	-0.775128
Endothelium	ELF4	-0.72251		Endothelium	E2F5	0.130986426921778		Endothelium	E4F1	-0.493016
Endothelium	ELF5	-0.164064		Endothelium	E2F6	0.0520744648702638		Endothelium	EBF1	0.141580448007869
Endothelium	ELK1	-0.270558		Endothelium	E2F7	-0.466214		Endothelium	EBF3	0.750838194509729
Endothelium	ELK3	-0.818864		Endothelium	E4F1	-0.0869824		Endothelium	EGR1	1.12719147310115
Endothelium	ELK4	-0.431464		Endothelium	EBF1	-0.175739		Endothelium	EGR2	-0.23795
Endothelium	EMX2	0.423958700553562		Endothelium	EBF3	0.549394434304562		Endothelium	EGR3	0.280384379549447
Endothelium	EN1	-1.42991		Endothelium	EGR1	0.854324464360432		Endothelium	EGR4	-0.329231
Endothelium	ENO1	-0.230121		Endothelium	EGR2	-0.81745		Endothelium	EHF	0.431559542491304
Endothelium	EOMES	0.253344100892322		Endothelium	EGR3	-0.192064		Endothelium	ELF1	-0.267973
Endothelium	EP300	-0.337928		Endothelium	EGR4	0.376487778745418		Endothelium	ELF2	0.259844002334335
Endothelium	EPAS1	0.704912137340981		Endothelium	EHF	-0.208625		Endothelium	ELF3	0.0112896096337417
Endothelium	ERF	-0.895384		Endothelium	ELF1	-0.0593908		Endothelium	ELF4	-0.103063
Endothelium	ERG	2.52315788071026		Endothelium	ELF2	0.821533748626058		Endothelium	ELF5	-0.522548
Endothelium	ESR1	0.873723068160764		Endothelium	ELF3	0.15084671182592		Endothelium	ELK1	0.301625594489521
Endothelium	ESR2	-0.49793		Endothelium	ELF4	-0.427		Endothelium	ELK3	-0.613414
Endothelium	ESRRA	-0.577003		Endothelium	ELF5	0.0794425168176695		Endothelium	ELK4	0.367669955041253
Endothelium	ESRRB	-0.0817382		Endothelium	ELK1	-0.220419		Endothelium	EMX2	0.298653036515463
Endothelium	ESRRG	0.29724215728926		Endothelium	ELK3	-0.354047		Endothelium	EN1	-0.357812
Endothelium	ETS1	1.02233131150043		Endothelium	ELK4	-0.407656		Endothelium	ENO1	-0.245119
Endothelium	ETS2	1.18754325354319		Endothelium	EMX2	0.232213410991517		Endothelium	EOMES	-0.0661038
Endothelium	ETV1	0.779268609469988		Endothelium	EN1	-0.727497		Endothelium	EP300	-0.556844
Endothelium	ETV2	2.11975606134848		Endothelium	ENO1	-0.448369		Endothelium	EPAS1	0.892769592796845
Endothelium	ETV3	-0.888728		Endothelium	EOMES	-0.0911798		Endothelium	ERF	-0.738929
Endothelium	ETV4	1.16386559549473		Endothelium	EP300	-0.161633		Endothelium	ERG	2.12720597652298
Endothelium	ETV5	0.248243136846094		Endothelium	EPAS1	0.715461793546667		Endothelium	ESR1	0.630366736400808
Endothelium	ETV6	0.329917820691748		Endothelium	ERF	-0.821379		Endothelium	ESR2	0.16170735087741
Endothelium	ETV7	1.23685911303095		Endothelium	ERG	2.09941378958033		Endothelium	ESRRA	-0.543943
Endothelium	EWSR1	0.283028592083666		Endothelium	ESR1	0.461082234828175		Endothelium	ESRRB	-0.0636048
Endothelium	EZH2	0.514045401561816		Endothelium	ESR2	-0.344247		Endothelium	ESRRG	0.277030786879405
Endothelium	FEV	-0.630925		Endothelium	ESRRA	-0.164513		Endothelium	ETS1	0.597035796312896
Endothelium	FEZF1	0.190607439901853		Endothelium	ESRRB	-0.250652		Endothelium	ETS2	1.04135016101893
Endothelium	FEZF2	-0.182982		Endothelium	ESRRG	0.26785361980342		Endothelium	ETV1	0.326094196148983
Endothelium	FGF2	-0.584471		Endothelium	ETS1	0.46942055552759		Endothelium	ETV2	1.59618625818568
Endothelium	FHL2	-0.298317		Endothelium	ETS2	1.13153608453313		Endothelium	ETV3	-0.761166
Endothelium	FIGLA	-0.12485		Endothelium	ETV1	-0.079114		Endothelium	ETV4	1.10205592103017
Endothelium	FLI1	1.54007998341771		Endothelium	ETV2	1.49320975109178		Endothelium	ETV5	0.551361503551531
Endothelium	FOS	0.28261907985801		Endothelium	ETV3	-0.432343		Endothelium	ETV6	0.0526229138777796
Endothelium	FOSB	0.504227963051744		Endothelium	ETV4	1.01524513514813		Endothelium	ETV7	0.919282523326712
Endothelium	FOSL1	0.328179987133425		Endothelium	ETV5	1.15034141932162		Endothelium	EWSR1	0.0191135890354144
Endothelium	FOSL2	0.061352830988439		Endothelium	ETV6	-0.14554		Endothelium	EZH2	0.945715708646941
Endothelium	FOXA1	0.53269948939769		Endothelium	ETV7	0.871958401665474		Endothelium	FEV	-0.595481
Endothelium	FOXA2	-0.511231		Endothelium	EWSR1	0.252293971807996		Endothelium	FEZF1	0.0551328008772544
Endothelium	FOXA3	-0.214379		Endothelium	EZH2	0.578393220324658		Endothelium	FEZF2	0.0710911442751685
Endothelium	FOXC1	1.08216975884734		Endothelium	FEV	-0.349929		Endothelium	FGF2	-0.489999
Endothelium	FOXC2	1.74659650010955		Endothelium	FEZF1	-0.0178772		Endothelium	FHL2	0.285696056894301
Endothelium	FOXD1	0.614854974898207		Endothelium	FEZF2	0.0755475009992931		Endothelium	FIGLA	-0.0530009
Endothelium	FOXD3	-0.0928135		Endothelium	FGF2	-0.218257		Endothelium	FLI1	1.20681380431566
Endothelium	FOXE1	-0.288485		Endothelium	FHL2	-0.353135		Endothelium	FOS	0.473875252687583
Endothelium	FOXF1	0.623021911462824		Endothelium	FIGLA	0.0142731682529114		Endothelium	FOSB	0.305017728056524
Endothelium	FOXF2	0.128028591060285		Endothelium	FLI1	0.897761578305869		Endothelium	FOSL1	0.759918882245662
Endothelium	FOXG1	-0.670227		Endothelium	FOS	0.175333210871259		Endothelium	FOSL2	0.240980797991092
Endothelium	FOXH1	0.98598160147911		Endothelium	FOSB	0.40283691262815		Endothelium	FOXA1	0.644930542386904
Endothelium	FOXI1	1.37451328114996		Endothelium	FOSL1	0.0884793376907306		Endothelium	FOXA2	-0.405623
Endothelium	FOXJ1	-0.674094		Endothelium	FOSL2	0.370959888833339		Endothelium	FOXA3	0.546724817952899
Endothelium	FOXL2	-0.074881		Endothelium	FOXA1	0.0913846119099571		Endothelium	FOXC1	0.546563099671639
Endothelium	FOXM1	0.159701255824039		Endothelium	FOXA2	0.202310681496223		Endothelium	FOXC2	0.432840602959118
Endothelium	FOXN1	1.26973479617121		Endothelium	FOXA3	0.0816841450115767		Endothelium	FOXD1	0.231678545830373
Endothelium	FOXN4	0.226301796652165		Endothelium	FOXC1	1.19301974179862		Endothelium	FOXD3	-0.0809228
Endothelium	FOXO1	0.130437614487128		Endothelium	FOXC2	1.50365669088969		Endothelium	FOXE1	0.375158393147796
Endothelium	FOXO3	-0.110461		Endothelium	FOXD1	0.585293944066007		Endothelium	FOXF1	0.41621085906311
Endothelium	FOXO4	0.444287393976372		Endothelium	FOXD3	-0.173103		Endothelium	FOXF2	-0.0675896
Endothelium	FOXO6	-0.176916		Endothelium	FOXE1	-0.0843534		Endothelium	FOXG1	-0.906612
Endothelium	FOXP1	0.282134183251906		Endothelium	FOXF1	-0.122588		Endothelium	FOXH1	0.353146618299863
Endothelium	FOXP2	-0.337437		Endothelium	FOXF2	0.189666848325485		Endothelium	FOXI1	0.620023210559458
Endothelium	FOXP3	0.0421985602686104		Endothelium	FOXG1	-0.1681		Endothelium	FOXJ1	-0.682912
Endothelium	FOXQ1	-0.704953		Endothelium	FOXH1	1.2017526929943		Endothelium	FOXL2	0.489183796877407
Endothelium	GABPA	-0.486036		Endothelium	FOXI1	1.21079943012548		Endothelium	FOXM1	0.13426580229566
Endothelium	GATA1	0.823339396964757		Endothelium	FOXJ1	-0.370572		Endothelium	FOXN1	0.0252182626965126
Endothelium	GATA2	1.88267829967879		Endothelium	FOXL2	-0.103022		Endothelium	FOXN4	0.124211815890886
Endothelium	GATA3	0.407852998901384		Endothelium	FOXM1	0.377077439458244		Endothelium	FOXO1	0.450476169052457
Endothelium	GATA4	1.1230714510963		Endothelium	FOXN1	0.521576479372549		Endothelium	FOXO3	0.121965325642839
Endothelium	GATA5	1.24364335090556		Endothelium	FOXN4	0.632815130779008		Endothelium	FOXO4	-0.0477761
Endothelium	GATA6	1.01180278726782		Endothelium	FOXO1	0.278299140377578		Endothelium	FOXO6	0.130934743430977
Endothelium	GBX2	-0.297192		Endothelium	FOXO3	0.157479643419569		Endothelium	FOXP1	0.423316685591989
Endothelium	GCM1	-0.395717		Endothelium	FOXO4	-0.130732		Endothelium	FOXP2	-0.187449
Endothelium	GFI1	0.575313123372428		Endothelium	FOXO6	-0.184456		Endothelium	FOXP3	-0.206312
Endothelium	GFI1B	1.82368553318371		Endothelium	FOXP1	-0.239214		Endothelium	FOXQ1	-0.295574
Endothelium	GLI1	-0.326019		Endothelium	FOXP2	0.0150000231678494		Endothelium	GABPA	-0.0755621
Endothelium	GLI2	-0.202331		Endothelium	FOXP3	-0.241252		Endothelium	GATA1	0.862413753895454
Endothelium	GLI3	0.00735213905232311		Endothelium	FOXQ1	-0.429381		Endothelium	GATA2	1.52788709523723
Endothelium	GLIS3	-0.465971		Endothelium	GABPA	-0.210208		Endothelium	GATA3	-0.0693117
Endothelium	GRHL2	-1.01794		Endothelium	GATA1	0.557371745717107		Endothelium	GATA4	0.657680846296601
Endothelium	GRHL3	-0.0976745		Endothelium	GATA2	1.69087448912285		Endothelium	GATA5	0.397041385336945
Endothelium	GSC	0.718219520983552		Endothelium	GATA3	-0.111364		Endothelium	GATA6	0.666871743527197
Endothelium	GTF2I	0.470319745568017		Endothelium	GATA4	0.521190758755756		Endothelium	GBX2	0.551059597387092
Endothelium	GTF2IRD1	-0.00532002		Endothelium	GATA5	1.02426470390804		Endothelium	GCM1	-0.174208
Endothelium	GTF3A	0.105414162072572		Endothelium	GATA6	0.292452121723463		Endothelium	GFI1	0.639599542583954
Endothelium	HAND1	-0.379919		Endothelium	GBX2	0.133200168747601		Endothelium	GFI1B	1.57513259128951
Endothelium	HAND2	1.66485199521078		Endothelium	GCM1	0.197276143152722		Endothelium	GLI1	0.55348206684983
Endothelium	HBP1	-0.139081		Endothelium	GFI1	-0.0949177		Endothelium	GLI2	-0.806359
Endothelium	HCFC1	-0.75742		Endothelium	GFI1B	1.31727970105364		Endothelium	GLI3	0.54707998291729
Endothelium	HDAC1	-0.216433		Endothelium	GLI1	0.108909908883786		Endothelium	GLIS3	-0.028055
Endothelium	HDAC3	0.235729746875531		Endothelium	GLI2	-0.287629		Endothelium	GRHL2	-0.737529
Endothelium	HDAC4	-0.260597		Endothelium	GLI3	-0.125322		Endothelium	GRHL3	0.0353065705686848
Endothelium	HDAC5	-0.596735		Endothelium	GLIS3	-0.0624633		Endothelium	GSC	0.476836362941991
Endothelium	HDAC7	-1.12178		Endothelium	GRHL2	-0.575469		Endothelium	GTF2I	-0.0455117
Endothelium	HDAC9	-0.666205		Endothelium	GRHL3	-0.0990691		Endothelium	GTF2IRD1	0.62418083561361
Endothelium	HDGF	-0.337173		Endothelium	GSC	0.519421611951818		Endothelium	GTF3A	0.0324639664528643
Endothelium	HES1	-0.356478		Endothelium	GTF2I	0.0510135811547277		Endothelium	HAND1	-0.187659
Endothelium	HES6	0.0171821963579398		Endothelium	GTF2IRD1	0.00701166352901011		Endothelium	HAND2	1.32070809912402
Endothelium	HESX1	0.382088995950908		Endothelium	GTF3A	0.0319776136834218		Endothelium	HBP1	0.167214148888727
Endothelium	HEY1	0.19571402225032		Endothelium	HAND1	-0.19797		Endothelium	HCFC1	-0.0640454
Endothelium	HEY2	2.03516236394219		Endothelium	HAND2	0.752585302198413		Endothelium	HDAC1	-0.460186
Endothelium	HEYL	-1.60176		Endothelium	HBP1	-0.225384		Endothelium	HDAC3	-0.111668
Endothelium	HHEX	1.88751188893535		Endothelium	HCFC1	-0.321848		Endothelium	HDAC4	0.432466910402281
Endothelium	HIC1	-0.04061		Endothelium	HDAC1	0.270143431039364		Endothelium	HDAC5	-0.382123
Endothelium	HIF1A	0.113131135644114		Endothelium	HDAC3	0.0648625877073025		Endothelium	HDAC7	-0.58708
Endothelium	HIF3A	-0.755802		Endothelium	HDAC4	-0.205979		Endothelium	HDAC9	-0.198507
Endothelium	HINFP	0.355033119191834		Endothelium	HDAC5	-0.241379		Endothelium	HDGF	0.630542987533969
Endothelium	HIPK2	-0.403427		Endothelium	HDAC7	-0.836695		Endothelium	HES1	-0.264062
Endothelium	HIVEP1	0.573605234058701		Endothelium	HDAC9	-0.644392		Endothelium	HES5	-0.687835
Endothelium	HIVEP2	0.262982487531383		Endothelium	HDGF	0.551531068025685		Endothelium	HES6	0.0666490055690644
Endothelium	HIVEP3	0.140082100466809		Endothelium	HES1	-0.436392		Endothelium	HESX1	0.100952293660139
Endothelium	HLF	0.932294689714192		Endothelium	HES5	-0.726639		Endothelium	HEY1	-0.383856
Endothelium	HLX	-0.561881		Endothelium	HES6	0.431318646179665		Endothelium	HEY2	1.09989840488564
Endothelium	HMGA1	0.0341227957945219		Endothelium	HESX1	0.65056903954054		Endothelium	HEYL	-0.790517
Endothelium	HMGA2	0.0360788349043361		Endothelium	HEY1	-0.053849		Endothelium	HHEX	0.926172902835923
Endothelium	HMGB2	-0.418649		Endothelium	HEY2	1.25863409789185		Endothelium	HIC1	-0.275232
Endothelium	HNF1A	-1.17099		Endothelium	HEYL	-0.988004		Endothelium	HIF1A	0.432940575073329
Endothelium	HNF1B	-0.231599		Endothelium	HHEX	1.24906999698928		Endothelium	HIF3A	-0.658058
Endothelium	HNF4A	-0.0488735		Endothelium	HIC1	-0.489137		Endothelium	HINFP	-0.323185
Endothelium	HNF4G	-0.506114		Endothelium	HIF1A	0.393702308108777		Endothelium	HIPK2	-0.936062
Endothelium	HOPX	-0.0764262		Endothelium	HIF3A	-0.51663		Endothelium	HIVEP1	-0.056213
Endothelium	HOXA1	0.592081144518258		Endothelium	HINFP	-0.0301893		Endothelium	HIVEP2	0.475915448129512
Endothelium	HOXA10	0.0663751072052202		Endothelium	HIPK2	-0.917996		Endothelium	HIVEP3	-0.246451
Endothelium	HOXA11	-0.259792		Endothelium	HIVEP1	0.0152538914887815		Endothelium	HLF	0.99297084327748
Endothelium	HOXA13	0.623061378121012		Endothelium	HIVEP2	0.110246176646129		Endothelium	HLX	-0.521119
Endothelium	HOXA2	-0.350736		Endothelium	HIVEP3	-0.188597		Endothelium	HMGA1	0.568901241356248
Endothelium	HOXA4	1.06121414875515		Endothelium	HLF	0.219081952413486		Endothelium	HMGA2	1.24822179828274
Endothelium	HOXA5	1.53557026628427		Endothelium	HLX	-0.623		Endothelium	HMGB2	0.132326104373245
Endothelium	HOXA7	0.120826634986534		Endothelium	HMGA1	-0.045007		Endothelium	HNF1A	-1.04527
Endothelium	HOXA9	1.38527		Endothelium	HMGA2	-0.0209165		Endothelium	HNF1B	0.210653218077414
Endothelium	HOXB1	-1.76644		Endothelium	HMGB2	-0.331019		Endothelium	HNF4A	0.461429226873103
Endothelium	HOXB13	-0.920543		Endothelium	HNF1A	-1.09284		Endothelium	HNF4G	-0.23648
Endothelium	HOXB2	0.36546648185472		Endothelium	HNF1B	0.194192835543624		Endothelium	HOPX	-0.464441
Endothelium	HOXB3	-0.103634		Endothelium	HNF4A	-0.143626		Endothelium	HOXA1	0.812585240768741
Endothelium	HOXB4	0.0157709153091282		Endothelium	HNF4G	-0.220766		Endothelium	HOXA10	-0.108647
Endothelium	HOXB5	2.03852		Endothelium	HOPX	0.0755855974699431		Endothelium	HOXA11	-0.27577
Endothelium	HOXB7	0.0411709313214238		Endothelium	HOXA1	0.50707170253441		Endothelium	HOXA13	0.521542652265714
Endothelium	HOXB9	-0.331004		Endothelium	HOXA10	-0.469044		Endothelium	HOXA2	-0.583396
Endothelium	HOXC13	1.18199676375811		Endothelium	HOXA11	-0.735364		Endothelium	HOXA4	0.62350340285029
Endothelium	HOXC6	-0.422636		Endothelium	HOXA13	-0.023628		Endothelium	HOXA5	0.484895837926496
Endothelium	HOXC8	-0.425451		Endothelium	HOXA2	-0.620934		Endothelium	HOXA7	0.581000671907355
Endothelium	HOXD1	0.959838086719147		Endothelium	HOXA4	0.598985869379973		Endothelium	HOXA9	0.933397367164888
Endothelium	HOXD10	0.38496532801338		Endothelium	HOXA5	0.64965131837651		Endothelium	HOXB1	-0.854494
Endothelium	HOXD13	0.108695497394822		Endothelium	HOXA7	0.326769833918519		Endothelium	HOXB13	-0.803956
Endothelium	HOXD3	1.39611955646243		Endothelium	HOXA9	0.792984643043228		Endothelium	HOXB2	0.336292465330689
Endothelium	HOXD4	1.27987291732268		Endothelium	HOXB1	-1.05539		Endothelium	HOXB3	0.182733924740714
Endothelium	HOXD8	0.78932577898508		Endothelium	HOXB13	-0.733632		Endothelium	HOXB4	0.111425872396498
Endothelium	HR	0.259231968330352		Endothelium	HOXB2	-0.385498		Endothelium	HOXB5	1.09068235795496
Endothelium	HSF1	-0.619652		Endothelium	HOXB3	0.0286111245374562		Endothelium	HOXB6	0.854791553837233
Endothelium	HSF2	-0.607893		Endothelium	HOXB4	-0.093181		Endothelium	HOXB7	-0.332434
Endothelium	HSF4	-0.526129		Endothelium	HOXB5	1.5079601403334		Endothelium	HOXB9	-0.384719
Endothelium	HTATIP2	0.24143648779833		Endothelium	HOXB6	1.51676406348786		Endothelium	HOXC13	0.567525669007086
Endothelium	ID1	0.650648872900246		Endothelium	HOXB7	0.324128843022129		Endothelium	HOXC6	-0.0957788
Endothelium	ID2	1.38928262331342		Endothelium	HOXB9	0.0183809737801164		Endothelium	HOXC8	0.237266127127225
Endothelium	ID3	0.698872973157442		Endothelium	HOXC13	0.651611993308571		Endothelium	HOXD1	0.451325895139385
Endothelium	ID4	-0.20971		Endothelium	HOXC6	-1.19626		Endothelium	HOXD10	0.208202543296294
Endothelium	IKZF1	-0.583149		Endothelium	HOXC8	0.385980750164216		Endothelium	HOXD13	0.103734315290539
Endothelium	IKZF2	-0.130743		Endothelium	HOXD1	0.483299951685093		Endothelium	HOXD3	0.609742266941101
Endothelium	IKZF3	-0.168648		Endothelium	HOXD10	1.3562342056526		Endothelium	HOXD4	0.799239605374987
Endothelium	IKZF4	-0.151512		Endothelium	HOXD13	0.301398983201837		Endothelium	HOXD8	0.280612653217118
Endothelium	ING4	0.0898337229364653		Endothelium	HOXD3	0.8419900864022		Endothelium	HR	0.33418135031791
Endothelium	INSM1	0.143506665330367		Endothelium	HOXD4	1.09962928431764		Endothelium	HSF1	0.353871955134557
Endothelium	IRF1	-0.151125		Endothelium	HOXD8	1.01569162653983		Endothelium	HSF2	0.480217546955335
Endothelium	IRF2	0.593959020630699		Endothelium	HR	0.193673661477681		Endothelium	HSF4	-0.467573
Endothelium	IRF3	0.596039407484102		Endothelium	HSF1	-0.448046		Endothelium	HTATIP2	0.39814925664727
Endothelium	IRF4	-0.281933		Endothelium	HSF2	-0.428269		Endothelium	ID1	0.184570942486316
Endothelium	IRF5	-0.888272		Endothelium	HSF4	-0.718768		Endothelium	ID2	0.599006086750142
Endothelium	IRF6	-0.86939		Endothelium	HTATIP2	-0.12692		Endothelium	ID3	0.607901657762248
Endothelium	IRF7	-0.672754		Endothelium	ID1	0.0197836307221608		Endothelium	ID4	-0.372706
Endothelium	IRF8	-0.263297		Endothelium	ID2	1.01698381519138		Endothelium	IKZF1	-0.758378
Endothelium	IRF9	0.189236614432214		Endothelium	ID3	0.378515049763296		Endothelium	IKZF2	-0.269954
Endothelium	IRX1	1.32843884032315		Endothelium	ID4	0.630040162997058		Endothelium	IKZF3	-0.805068
Endothelium	IRX4	-0.654283		Endothelium	IKZF1	-0.426937		Endothelium	IKZF4	-0.253356
Endothelium	ISL1	0.409640623146319		Endothelium	IKZF2	-0.231307		Endothelium	ING4	0.317298444796063
Endothelium	JARID2	1.44523223884717		Endothelium	IKZF3	-0.200647		Endothelium	INSM1	-0.0791306
Endothelium	JDP2	0.687563737195634		Endothelium	IKZF4	-0.392379		Endothelium	IRF1	0.354801493558751
Endothelium	JUN	0.151744135019212		Endothelium	ING4	-0.244635		Endothelium	IRF2	0.917994725098899
Endothelium	JUNB	-0.802333		Endothelium	INSM1	0.0380782274740651		Endothelium	IRF2BPL	-0.302013
Endothelium	JUND	-0.366822		Endothelium	IRF1	-0.24003		Endothelium	IRF3	0.39201720319167
Endothelium	KAT2B	-0.254935		Endothelium	IRF2	-0.0888244		Endothelium	IRF4	-0.0967232
Endothelium	KAT5	-0.1866		Endothelium	IRF2BPL	-0.125502		Endothelium	IRF5	-0.350775
Endothelium	KAT6A	0.569999397496608		Endothelium	IRF3	0.0269680208708429		Endothelium	IRF6	0.097605101752994
Endothelium	KAT6B	-0.448764		Endothelium	IRF4	-0.544245		Endothelium	IRF7	0.0802606068658414
Endothelium	KAT7	0.0401607633298298		Endothelium	IRF5	-0.593909		Endothelium	IRF8	-0.29698
Endothelium	KCNIP3	0.0248396750773244		Endothelium	IRF6	0.0325990066351124		Endothelium	IRF9	0.455029395311117
Endothelium	KDM2A	-0.00160776		Endothelium	IRF7	-0.400903		Endothelium	IRX1	-0.0516502
Endothelium	KDM5A	-0.221508		Endothelium	IRF8	-0.308252		Endothelium	IRX4	-0.19025
Endothelium	KDM5B	0.495968061142045		Endothelium	IRF9	-0.274741		Endothelium	ISL1	0.567312969126117
Endothelium	KDM5C	0.758774637452384		Endothelium	IRX1	0.79326893642107		Endothelium	JARID2	0.962959473406039
Endothelium	KDM5D	0.724997092069292		Endothelium	IRX4	-0.226463		Endothelium	JDP2	0.797385510289674
Endothelium	KLF1	0.276504556025794		Endothelium	ISL1	0.313976012429558		Endothelium	JUN	0.706637949347165
Endothelium	KLF10	0.629049142688557		Endothelium	JARID2	0.956883267631649		Endothelium	JUNB	0.419907620282269
Endothelium	KLF11	0.0697041932315857		Endothelium	JDP2	0.575960457015436		Endothelium	JUND	0.392930345658027
Endothelium	KLF12	-0.426941		Endothelium	JUN	0.213888908477855		Endothelium	KAT2B	-0.199872
Endothelium	KLF13	-0.481367		Endothelium	JUNB	-0.594822		Endothelium	KAT5	-0.14801
Endothelium	KLF15	0.00377380495662379		Endothelium	JUND	-0.201585		Endothelium	KAT6A	0.318582554096144
Endothelium	KLF17	0.0416516794712108		Endothelium	KAT2B	-0.336945		Endothelium	KAT6B	-0.329198
Endothelium	KLF2	1.38728171811272		Endothelium	KAT5	-0.218098		Endothelium	KAT7	-0.0170523
Endothelium	KLF3	-0.140017		Endothelium	KAT6A	0.577947052548879		Endothelium	KCNIP3	0.460007161559291
Endothelium	KLF4	-0.584249		Endothelium	KAT6B	-0.154902		Endothelium	KDM2A	-0.577581
Endothelium	KLF5	-0.388567		Endothelium	KAT7	-0.225564		Endothelium	KDM5A	0.563541638696692
Endothelium	KLF6	0.449409268880866		Endothelium	KCNIP3	-0.132479		Endothelium	KDM5B	0.261143515434468
Endothelium	KLF7	-0.0133973		Endothelium	KDM2A	-0.449405		Endothelium	KDM5C	0.11265955368899
Endothelium	KLF8	-0.41667		Endothelium	KDM5A	-0.0313222		Endothelium	KDM5D	0.0768240945446768
Endothelium	KLF9	0.148312854872691		Endothelium	KDM5B	0.323932060766508		Endothelium	KLF1	0.464794404021376
Endothelium	KMT2A	0.403101232667602		Endothelium	KDM5C	0.412429198132221		Endothelium	KLF10	0.0648125412344426
Endothelium	KMT2B	-0.296017		Endothelium	KDM5D	0.37142863085208		Endothelium	KLF11	-0.648892
Endothelium	LEF1	-0.083955		Endothelium	KLF1	-0.0697443		Endothelium	KLF12	-0.157606
Endothelium	LHX1	0.0116540669438527		Endothelium	KLF10	0.264030938324363		Endothelium	KLF13	-0.415644
Endothelium	LHX2	0.316950659940979		Endothelium	KLF11	-0.643606		Endothelium	KLF15	0.415955076038524
Endothelium	LHX3	-0.235402		Endothelium	KLF12	-0.290805		Endothelium	KLF17	0.631441899648463
Endothelium	LHX4	-0.381613		Endothelium	KLF13	-0.461099		Endothelium	KLF2	0.987369207014914
Endothelium	LHX8	0.0580919917850889		Endothelium	KLF15	-0.21008		Endothelium	KLF3	-0.175861
Endothelium	LITAF	-0.495485		Endothelium	KLF17	0.0995448011925074		Endothelium	KLF4	-0.109472
Endothelium	LMO2	1.33186513988046		Endothelium	KLF2	0.451644978409307		Endothelium	KLF5	-0.195942
Endothelium	LMO4	-0.0324803		Endothelium	KLF3	-0.298749		Endothelium	KLF6	0.779256548464221
Endothelium	LMX1A	0.362838907850546		Endothelium	KLF4	-0.556572		Endothelium	KLF7	0.3756345240204
Endothelium	LMX1B	1.45386499028239		Endothelium	KLF5	-0.218907		Endothelium	KLF8	-0.944085
Endothelium	LRRFIP1	0.256540877703541		Endothelium	KLF6	0.579509928254518		Endothelium	KLF9	0.422765955164619
Endothelium	LYL1	1.7513241404529		Endothelium	KLF7	-0.256169		Endothelium	KMT2A	0.766301122103882
Endothelium	MAF	-0.22066		Endothelium	KLF8	-0.586177		Endothelium	KMT2B	0.209546669916277
Endothelium	MAFA	0.490035302748887		Endothelium	KLF9	-0.153404		Endothelium	LEF1	0.745534790070851
Endothelium	MAFB	-0.407351		Endothelium	KMT2A	0.0247614432332813		Endothelium	LHX1	0.064687802049313
Endothelium	MAFG	-0.450546		Endothelium	KMT2B	-0.110323		Endothelium	LHX2	0.471850070064715
Endothelium	MAFK	-0.348612		Endothelium	LEF1	0.564565697717658		Endothelium	LHX3	-0.310865
Endothelium	MAML1	0.705815865084557		Endothelium	LHX1	0.168386461618901		Endothelium	LHX4	-0.135414
Endothelium	MAX	-0.278138		Endothelium	LHX2	-0.0734934		Endothelium	LHX8	0.304548169141606
Endothelium	MAZ	0.108931458853781		Endothelium	LHX3	-0.126217		Endothelium	LITAF	-0.885764
Endothelium	MBD1	-0.0449021		Endothelium	LHX4	-0.0478287		Endothelium	LMO2	0.96003544228401
Endothelium	MBD2	0.616374146476953		Endothelium	LHX8	-0.0688547		Endothelium	LMO4	-0.013967
Endothelium	MECOM	0.828499041527565		Endothelium	LITAF	-0.22548		Endothelium	LMX1A	0.392365221577743
Endothelium	MECP2	-0.83561		Endothelium	LMO2	1.37104988151713		Endothelium	LMX1B	0.850510528908614
Endothelium	MED1	-0.575627		Endothelium	LMO4	0.0399555602411544		Endothelium	LRRFIP1	0.449394295380336
Endothelium	MEF2A	0.226570907165145		Endothelium	LMX1A	-0.176614		Endothelium	LYL1	1.12424146999819
Endothelium	MEF2B	-0.590245		Endothelium	LMX1B	0.442918582923225		Endothelium	MAF	-0.0278418
Endothelium	MEF2C	0.580581880849982		Endothelium	LRRFIP1	0.0445538969963023		Endothelium	MAFA	0.238385084489424
Endothelium	MEF2D	-0.394859		Endothelium	LYL1	1.26485011392854		Endothelium	MAFB	-0.209562
Endothelium	MEIS1	0.0955880556137684		Endothelium	MAF	0.0733546177622933		Endothelium	MAFG	-0.426024
Endothelium	MEIS2	-1.38507		Endothelium	MAFA	0.669836165448389		Endothelium	MAFK	-0.36083
Endothelium	MEOX1	-0.135393		Endothelium	MAFB	-0.275685		Endothelium	MAML1	0.944011779698474
Endothelium	MEOX2	0.169851951083255		Endothelium	MAFG	-0.457391		Endothelium	MAX	0.0148596965785685
Endothelium	MESP2	-1.05075		Endothelium	MAFK	-0.484003		Endothelium	MAZ	0.207985961408212
Endothelium	MITF	-0.680848		Endothelium	MAML1	0.142991728708165		Endothelium	MBD1	0.726132745056811
Endothelium	MIXL1	2.46532968835678		Endothelium	MAX	0.101012343010706		Endothelium	MBD2	0.340842836330317
Endothelium	MKX	-0.165301		Endothelium	MAZ	-0.00145036		Endothelium	MECOM	0.523846847691536
Endothelium	MLX	-0.167564		Endothelium	MBD1	-0.143414		Endothelium	MECP2	-0.382192
Endothelium	MLXIP	-0.351618		Endothelium	MBD2	0.00451108734044169		Endothelium	MED1	-0.0755276
Endothelium	MLXIPL	0.00700527851669985		Endothelium	MECOM	0.306812778869628		Endothelium	MEF2A	0.580785620762652
Endothelium	MNT	-0.681293		Endothelium	MECP2	-1.16648		Endothelium	MEF2B	-0.0854166
Endothelium	MNX1	-0.468311		Endothelium	MED1	-0.0456942		Endothelium	MEF2C	0.296996705024847
Endothelium	MSC	-0.643126		Endothelium	MEF2A	-0.0678935		Endothelium	MEF2D	0.058224053873777
Endothelium	MSX1	-0.88124		Endothelium	MEF2B	-0.660998		Endothelium	MEIS1	0.189824907024809
Endothelium	MSX2	0.112283289453327		Endothelium	MEF2C	0.189727953887339		Endothelium	MEIS2	-1.0454
Endothelium	MTA1	0.0685827730286216		Endothelium	MEF2D	-0.488335		Endothelium	MEOX1	0.200248433756345
Endothelium	MTA2	0.13674770211256		Endothelium	MEIS1	-0.0403257		Endothelium	MEOX2	0.516541354080808
Endothelium	MTA3	0.0282239124243008		Endothelium	MEIS2	-0.552326		Endothelium	MESP2	-0.561049
Endothelium	MTF1	0.6874801526294		Endothelium	MEOX1	-0.268556		Endothelium	MITF	-0.211124
Endothelium	MTF2	0.147326352982675		Endothelium	MEOX2	0.0112063529787794		Endothelium	MIXL1	1.28571980055062
Endothelium	MXD1	0.305326670425133		Endothelium	MESP2	-0.681475		Endothelium	MKX	-0.0260361
Endothelium	MXI1	-0.269265		Endothelium	MITF	-0.289209		Endothelium	MLX	0.293764440919515
Endothelium	MYB	0.16871720629642		Endothelium	MIXL1	1.51723876208889		Endothelium	MLXIP	0.450728964844618
Endothelium	MYBL1	0.729645293404954		Endothelium	MKX	0.078020958124963		Endothelium	MLXIPL	0.288209514977128
Endothelium	MYBL2	0.381652329774911		Endothelium	MLX	-0.205725		Endothelium	MNT	-0.396908
Endothelium	MYC	-0.777903		Endothelium	MLXIP	-0.258825		Endothelium	MNX1	-0.306049
Endothelium	MYCN	0.217363922050787		Endothelium	MLXIPL	-0.361501		Endothelium	MSC	-0.273104
Endothelium	MYF5	0.782588472787479		Endothelium	MNT	-0.589469		Endothelium	MSX1	-0.364925
Endothelium	MYF6	0.438416449047551		Endothelium	MNX1	-0.19518		Endothelium	MSX2	0.0869770728084106
Endothelium	MYOCD	0.122367555241465		Endothelium	MSC	-0.46336		Endothelium	MTA1	0.519134099884367
Endothelium	MYOD1	0.337301766293442		Endothelium	MSX1	-0.957145		Endothelium	MTA2	0.214771099738203
Endothelium	MYOG	0.0974901994453769		Endothelium	MSX2	0.0604352239992219		Endothelium	MTA3	-0.497273
Endothelium	MYRF	0.689964239738508		Endothelium	MTA1	0.499138831843728		Endothelium	MTF1	0.431432031186141
Endothelium	MYT1	-0.379066		Endothelium	MTA2	-0.065395		Endothelium	MTF2	0.089599107800054
Endothelium	MZF1	1.38223787082082		Endothelium	MTA3	-0.172709		Endothelium	MXD1	0.0929824594820837
Endothelium	NAB2	0.0585006348968077		Endothelium	MTF1	0.289665902340491		Endothelium	MXI1	-0.40793
Endothelium	NANOG	0.806525298771504		Endothelium	MTF2	0.232810662528827		Endothelium	MYB	0.28038387327791
Endothelium	NCOA1	0.0250701890664983		Endothelium	MXD1	-0.39696		Endothelium	MYBL1	0.707316460890219
Endothelium	NCOA2	0.374073132729527		Endothelium	MXI1	0.0326726014638427		Endothelium	MYBL2	0.393677170048759
Endothelium	NCOA3	0.0202534795395163		Endothelium	MYB	-0.00875417		Endothelium	MYC	0.457100979112138
Endothelium	NCOA6	-0.263672		Endothelium	MYBL1	0.523903877314199		Endothelium	MYCN	0.264030775285034
Endothelium	NCOR1	0.296583715728978		Endothelium	MYBL2	0.1484525823345		Endothelium	MYF5	0.128511069839582
Endothelium	NCOR2	0.957974212982272		Endothelium	MYC	-0.127841		Endothelium	MYF6	0.00457271471934053
Endothelium	NEUROD1	0.179354887867966		Endothelium	MYCN	-0.156921		Endothelium	MYOCD	0.0157674150761045
Endothelium	NEUROD2	0.810670686284267		Endothelium	MYF5	-0.0261229		Endothelium	MYOD1	0.214277618681607
Endothelium	NEUROD6	-0.119201		Endothelium	MYF6	0.314145259286007		Endothelium	MYOG	0.202811655841251
Endothelium	NEUROG1	-0.10628		Endothelium	MYOCD	-0.1067		Endothelium	MYRF	0.689822126440058
Endothelium	NEUROG2	0.262723984541768		Endothelium	MYOD1	-0.100177		Endothelium	MYT1	-0.460073
Endothelium	NEUROG3	-0.495135		Endothelium	MYOG	0.0276159909281083		Endothelium	MZF1	1.27886144886691
Endothelium	NFAT5	-0.311915		Endothelium	MYRF	0.216512299957711		Endothelium	NAB2	-0.619698
Endothelium	NFATC1	0.497799090314666		Endothelium	MYT1	-0.362094		Endothelium	NACC1	0.15606989675762
Endothelium	NFATC2	0.0260017495535799		Endothelium	MZF1	0.863434819203714		Endothelium	NANOG	0.262958402984313
Endothelium	NFATC3	-0.416896		Endothelium	NAB2	-0.0635101		Endothelium	NCOA1	-0.0165231
Endothelium	NFATC4	-0.442643		Endothelium	NACC1	-0.188643		Endothelium	NCOA2	-0.302918
Endothelium	NFE2	-0.197966		Endothelium	NANOG	0.369445834006987		Endothelium	NCOA3	-0.115918
Endothelium	NFE2L1	0.804064950189875		Endothelium	NCOA1	0.152056569401056		Endothelium	NCOA6	0.366378159862544
Endothelium	NFE2L2	0.165163811120441		Endothelium	NCOA2	0.326448495444938		Endothelium	NCOR1	-0.429317
Endothelium	NFE2L3	-0.457935		Endothelium	NCOA3	-0.577886		Endothelium	NCOR2	-0.035273
Endothelium	NFIA	-1.14019		Endothelium	NCOA6	-0.271175		Endothelium	NEUROD1	0.599001332452968
Endothelium	NFIB	-1.06317		Endothelium	NCOR1	0.0251119394199247		Endothelium	NEUROD2	0.507089442179569
Endothelium	NFIC	0.340583417419545		Endothelium	NCOR2	0.436087526706908		Endothelium	NEUROD6	0.396943584699212
Endothelium	NFIL3	1.28620462347804		Endothelium	NEUROD1	-0.426394		Endothelium	NEUROG1	0.296592702387545
Endothelium	NFIX	0.316445860916209		Endothelium	NEUROD2	0.28769914134509		Endothelium	NEUROG2	0.629287800910939
Endothelium	NFKB	0.295388385746012		Endothelium	NEUROD6	-0.247948		Endothelium	NEUROG3	0.0871563443981531
Endothelium	NFKB1	-0.308711		Endothelium	NEUROG1	-0.19353		Endothelium	NFAT5	0.265502010869193
Endothelium	NFKB2	-0.400928		Endothelium	NEUROG2	0.108178114979651		Endothelium	NFATC1	0.318931385276319
Endothelium	NFKBIB	-0.676457		Endothelium	NEUROG3	-0.1383		Endothelium	NFATC2	0.144459802005936
Endothelium	NFKBIZ	-0.55507		Endothelium	NFAT5	-0.585878		Endothelium	NFATC3	-0.00882948
Endothelium	NFX1	0.6468073667825		Endothelium	NFATC1	0.0799728998168858		Endothelium	NFATC4	-0.448095
Endothelium	NFYA	0.3384555921069		Endothelium	NFATC2	-0.238527		Endothelium	NFE2	-0.348098
Endothelium	NFYB	-0.00405797		Endothelium	NFATC3	-0.446936		Endothelium	NFE2L1	0.20734879451042
Endothelium	NFYC	-0.211676		Endothelium	NFATC4	-0.26599		Endothelium	NFE2L2	-0.175339
Endothelium	NHLH1	0.145343986978086		Endothelium	NFE2	-0.232624		Endothelium	NFE2L3	-0.18871
Endothelium	NHLH2	-1.25929		Endothelium	NFE2L1	0.232813473703438		Endothelium	NFIA	-0.688733
Endothelium	NKRF	-0.586999		Endothelium	NFE2L2	0.22795867933242		Endothelium	NFIB	-0.500048
Endothelium	NKX2-1	1.16249375325249		Endothelium	NFE2L3	-0.42876		Endothelium	NFIC	0.527525375247549
Endothelium	NKX2-2	-0.768623		Endothelium	NFIA	-0.465521		Endothelium	NFIL3	1.47974295354351
Endothelium	NKX2-5	1.73949513491998		Endothelium	NFIB	-0.586383		Endothelium	NFIX	0.561937071855697
Endothelium	NKX3-1	0.0230882499612511		Endothelium	NFIC	-0.0520911		Endothelium	NFKB	0.520724611799863
Endothelium	NKX3-2	-0.125239		Endothelium	NFIL3	0.766832743964824		Endothelium	NFKB1	0.315770347258783
Endothelium	NKX6-1	-0.632315		Endothelium	NFIX	0.651216980169364		Endothelium	NFKB2	0.215268103715857
Endothelium	NKX6-2	-0.632787		Endothelium	NFKB	0.287349945776426		Endothelium	NFKBIB	-0.271318
Endothelium	NKX6-3	-0.458694		Endothelium	NFKB1	-0.112148		Endothelium	NFKBIZ	0.131548736772658
Endothelium	NONO	0.995055790924026		Endothelium	NFKB2	-0.305982		Endothelium	NFX1	-0.0760856
Endothelium	NOTCH1	0.603360491217622		Endothelium	NFKBIB	-0.471108		Endothelium	NFYA	0.519922769859566
Endothelium	NOTO	-0.0210366		Endothelium	NFKBIZ	-0.41415		Endothelium	NFYB	0.828198452178442
Endothelium	NPAS2	0.139369246479741		Endothelium	NFX1	0.387157232044816		Endothelium	NFYC	0.344607179675964
Endothelium	NPM1	0.0157889080535017		Endothelium	NFYA	-0.13047		Endothelium	NHLH1	0.190984016262062
Endothelium	NR0B1	0.00818795999573611		Endothelium	NFYB	-0.31513		Endothelium	NHLH2	-0.903336
Endothelium	NR0B2	-0.314268		Endothelium	NFYC	-0.367465		Endothelium	NKRF	-0.290931
Endothelium	NR1D1	0.614123132392016		Endothelium	NHLH1	-0.1472		Endothelium	NKX2-1	0.815826532059608
Endothelium	NR1D2	0.0530543665649872		Endothelium	NHLH2	-0.454247		Endothelium	NKX2-2	-0.425885
Endothelium	NR1H2	0.032855557138093		Endothelium	NKRF	-0.35789		Endothelium	NKX2-5	0.952798927230083
Endothelium	NR1H3	-0.0947489		Endothelium	NKX2-1	0.84394509278517		Endothelium	NKX3-1	-0.642748
Endothelium	NR1H4	-0.188246		Endothelium	NKX2-2	-0.682538		Endothelium	NKX3-2	-0.00938735
Endothelium	NR1I2	0.861534585831056		Endothelium	NKX2-5	0.958455431453584		Endothelium	NKX6-1	0.101579283244123
Endothelium	NR1I3	0.448501215341162		Endothelium	NKX3-1	0.204942236096005		Endothelium	NKX6-2	-0.554982
Endothelium	NR2C1	0.106003430458342		Endothelium	NKX3-2	0.296222702136263		Endothelium	NKX6-3	-0.239303
Endothelium	NR2C2	-0.111228		Endothelium	NKX6-1	-0.309364		Endothelium	NONO	-0.0293487
Endothelium	NR2E1	-0.39783		Endothelium	NKX6-2	-0.435207		Endothelium	NOTCH1	0.190506421346476
Endothelium	NR2E3	-0.0589786		Endothelium	NKX6-3	-0.118516		Endothelium	NOTO	0.672029293176646
Endothelium	NR2F1	-0.177734		Endothelium	NONO	0.572736200838377		Endothelium	NPAS2	-0.224821
Endothelium	NR2F2	1.24084828282469		Endothelium	NOTCH1	-0.127621		Endothelium	NPAS4	-0.0541671
Endothelium	NR2F6	-0.587734		Endothelium	NOTO	-0.402544		Endothelium	NPM1	0.399835507523296
Endothelium	NR3C1	0.0197977296278519		Endothelium	NPAS2	-0.123854		Endothelium	NR0B1	-0.149447
Endothelium	NR3C2	0.3609269614351		Endothelium	NPAS4	0.0815670232298107		Endothelium	NR0B2	-0.285273
Endothelium	NR4A1	0.162185340369371		Endothelium	NPM1	-0.111156		Endothelium	NR1D1	-0.212569
Endothelium	NR4A2	-0.116488		Endothelium	NR0B1	-0.0290889		Endothelium	NR1D2	-0.209355
Endothelium	NR4A3	-0.274714		Endothelium	NR0B2	-0.320796		Endothelium	NR1H2	0.258569845966517
Endothelium	NR5A1	0.434986246551178		Endothelium	NR1D1	0.467142030611667		Endothelium	NR1H3	0.593105392606457
Endothelium	NR5A2	0.611625696585307		Endothelium	NR1D2	-0.0473579		Endothelium	NR1H4	0.485815232846486
Endothelium	NR6A1	0.0168249277167874		Endothelium	NR1H2	0.371316805745464		Endothelium	NR1I2	0.810962433865587
Endothelium	NRF1	-0.308083		Endothelium	NR1H3	-0.184276		Endothelium	NR1I3	0.700720896092414
Endothelium	NRG1	0.609629925866288		Endothelium	NR1H4	-0.220144		Endothelium	NR2C1	0.413806733524739
Endothelium	NRL	1.04967825543336		Endothelium	NR1I2	0.449373553341785		Endothelium	NR2C2	-0.0438386
Endothelium	NSD2	1.29776135108357		Endothelium	NR1I3	-0.0444959		Endothelium	NR2E1	-0.555753
Endothelium	NUPR1	0.0541941028831445		Endothelium	NR2C1	-0.27446		Endothelium	NR2E3	0.559562485257074
Endothelium	OLIG1	-0.104056		Endothelium	NR2C2	-0.459263		Endothelium	NR2F1	0.168909613084409
Endothelium	OLIG2	0.313983857990696		Endothelium	NR2E1	-0.0891244		Endothelium	NR2F2	0.135084334961862
Endothelium	ONECUT1	-0.31374		Endothelium	NR2E3	-0.00631098		Endothelium	NR2F6	-0.572986
Endothelium	OTX2	0.623948363019705		Endothelium	NR2F1	-0.0464458		Endothelium	NR3C1	0.639909699220303
Endothelium	OVOL1	0.244686282639825		Endothelium	NR2F2	0.428069411998929		Endothelium	NR3C2	0.213256598505405
Endothelium	PARK7	0.240219690553544		Endothelium	NR2F6	-0.566107		Endothelium	NR4A1	0.00484997373266212
Endothelium	PATZ1	-0.0720643		Endothelium	NR3C1	0.382444186428463		Endothelium	NR4A2	-0.08482
Endothelium	PAWR	0.199942487631842		Endothelium	NR3C2	0.661279491889622		Endothelium	NR4A3	-0.379957
Endothelium	PAX1	-0.442374		Endothelium	NR4A1	0.066343062704345		Endothelium	NR5A1	0.215399586071732
Endothelium	PAX2	0.0915139406031366		Endothelium	NR4A2	-0.451425		Endothelium	NR5A2	0.526084725780369
Endothelium	PAX3	1.23934313442592		Endothelium	NR4A3	-0.35761		Endothelium	NR6A1	-0.0203918
Endothelium	PAX4	0.299873971989323		Endothelium	NR5A1	0.304911676056007		Endothelium	NRF1	-0.460643
Endothelium	PAX5	0.342728793713048		Endothelium	NR5A2	0.490754826930796		Endothelium	NRG1	0.0599142212965341
Endothelium	PAX6	1.62517716477546		Endothelium	NR6A1	0.0194896472019046		Endothelium	NRL	0.543282350890287
Endothelium	PAX7	1.11518629855455		Endothelium	NRF1	0.0234702318869118		Endothelium	NSD2	0.715729334083286
Endothelium	PAX8	-0.325362		Endothelium	NRG1	0.388859489791423		Endothelium	NUPR1	0.390810143140684
Endothelium	PAX9	-0.145343		Endothelium	NRL	0.860754563317447		Endothelium	OLIG1	-0.233128
Endothelium	PBRM1	0.80069540562693		Endothelium	NSD2	0.20890108224391		Endothelium	OLIG2	0.172648334268082
Endothelium	PBX1	0.400156620006376		Endothelium	NUPR1	-0.056919		Endothelium	ONECUT1	-0.345113
Endothelium	PBX2	0.410760861758373		Endothelium	OLIG1	-0.0430575		Endothelium	OTX2	0.433756691936496
Endothelium	PDX1	0.769008257792153		Endothelium	OLIG2	0.0219093733011454		Endothelium	OVOL1	0.386588167064816
Endothelium	PEG3	-0.272189		Endothelium	ONECUT1	-0.404246		Endothelium	PA2G4	0.296602199403965
Endothelium	PGR	1.34382819284037		Endothelium	OTX2	0.409961459442603		Endothelium	PARK7	0.450225149845875
Endothelium	PHF20	0.525359219590328		Endothelium	OVOL1	-0.171685		Endothelium	PATZ1	0.0967573968460324
Endothelium	PHF5A	1.08122685303066		Endothelium	PA2G4	-0.114344		Endothelium	PAWR	-0.556335
Endothelium	PHOX2A	0.0498270441789908		Endothelium	PARK7	0.0749831753437928		Endothelium	PAX1	-0.116207
Endothelium	PHOX2B	-0.311597		Endothelium	PATZ1	-0.0803529		Endothelium	PAX2	-0.121657
Endothelium	PIAS1	-0.334286		Endothelium	PAWR	-0.530211		Endothelium	PAX3	0.810314913250544
Endothelium	PIN1	0.789227050028041		Endothelium	PAX1	-0.24891		Endothelium	PAX4	0.242309472350092
Endothelium	PITX1	-0.172326		Endothelium	PAX2	-0.273797		Endothelium	PAX5	0.832030084216838
Endothelium	PITX2	0.70558699584645		Endothelium	PAX3	0.811991776076202		Endothelium	PAX6	0.839985265687116
Endothelium	PITX3	-0.784878		Endothelium	PAX4	-0.027592		Endothelium	PAX7	1.04299729652537
Endothelium	PKNOX1	-0.390027		Endothelium	PAX5	0.249450744841771		Endothelium	PAX8	0.201300789074865
Endothelium	PLAG1	0.00154542438648168		Endothelium	PAX6	1.04909483655548		Endothelium	PAX9	0.132981601529498
Endothelium	PLAGL1	1.16289062334447		Endothelium	PAX7	0.581285634726516		Endothelium	PBRM1	0.498877211598806
Endothelium	PLAGL2	-0.0758068		Endothelium	PAX8	-0.0579304		Endothelium	PBX1	0.398128868265639
Endothelium	PML	0.348971731109587		Endothelium	PAX9	0.0735714168456677		Endothelium	PBX2	0.484358753333525
Endothelium	POU1F1	-0.0803808		Endothelium	PBRM1	0.388688524481741		Endothelium	PDX1	0.347347330384988
Endothelium	POU2AF1	-0.00241135		Endothelium	PBX1	0.673817801721507		Endothelium	PEG3	-0.290489
Endothelium	POU2F1	0.859566130397155		Endothelium	PBX2	0.121543494175866		Endothelium	PGR	0.139282459632119
Endothelium	POU2F2	-0.281954		Endothelium	PDX1	0.227128250815169		Endothelium	PHF20	0.645853952119689
Endothelium	POU2F3	0.0443768586425084		Endothelium	PEG3	0.183988335030704		Endothelium	PHF5A	0.657218307035913
Endothelium	POU3F1	-0.49927		Endothelium	PGR	0.612168365992741		Endothelium	PHOX2A	-0.0311392
Endothelium	POU3F2	1.14965401459352		Endothelium	PHF20	0.135994105206564		Endothelium	PHOX2B	0.405153229027773
Endothelium	POU4F1	-0.0248606		Endothelium	PHF5A	0.346850265873704		Endothelium	PIAS1	-0.560204
Endothelium	POU4F2	-0.0493235		Endothelium	PHOX2A	-0.231382		Endothelium	PIN1	0.526866709681525
Endothelium	POU4F3	1.12156213065206		Endothelium	PHOX2B	-0.23294		Endothelium	PITX1	-0.164352
Endothelium	POU5F1	0.216113842107207		Endothelium	PIAS1	-0.521115		Endothelium	PITX2	0.595963534428133
Endothelium	PPARA	0.1234875250173		Endothelium	PIN1	0.204305272464055		Endothelium	PITX3	-0.849372
Endothelium	PPARD	-0.241347		Endothelium	PITX1	0.381188419574523		Endothelium	PKNOX1	0.489183133967625
Endothelium	PPARG	-0.126652		Endothelium	PITX2	0.365720893071726		Endothelium	PLAG1	0.0874369972572847
Endothelium	PPARGC1A	-0.677977		Endothelium	PITX3	-0.679286		Endothelium	PLAGL1	1.3408721071369
Endothelium	PPARGC1B	-0.736568		Endothelium	PKNOX1	-0.251674		Endothelium	PLAGL2	-0.0820153
Endothelium	PRDM1	0.134258447495509		Endothelium	PLAG1	-0.198606		Endothelium	PML	0.695330814561611
Endothelium	PRDM16	-0.423742		Endothelium	PLAGL1	0.0406457272658078		Endothelium	POU1F1	0.044990058014751
Endothelium	PRDM2	-0.18438		Endothelium	PLAGL2	-0.155437		Endothelium	POU2AF1	0.0460148991930573
Endothelium	PRDM4	0.250338922932436		Endothelium	PML	0.235853373600532		Endothelium	POU2F1	-0.00425243
Endothelium	PREB	-0.220203		Endothelium	POU1F1	-0.273507		Endothelium	POU2F2	0.311247820419538
Endothelium	PROP1	-0.124056		Endothelium	POU2AF1	-0.255226		Endothelium	POU2F3	0.123435338923275
Endothelium	PROX1	2.1390622962506		Endothelium	POU2F1	0.554467393269315		Endothelium	POU3F1	-0.251535
Endothelium	PRRX1	-0.502448		Endothelium	POU2F2	-0.299739		Endothelium	POU3F2	0.778398600483585
Endothelium	PTF1A	-0.393959		Endothelium	POU2F3	-0.205462		Endothelium	POU3F4	-0.117733
Endothelium	PURA	0.606555223008683		Endothelium	POU3F1	0.303052248325055		Endothelium	POU4F1	0.312105641925214
Endothelium	RARA	0.307023032819377		Endothelium	POU3F2	0.752268478471577		Endothelium	POU4F2	0.0792779382473053
Endothelium	RARB	0.342040778985544		Endothelium	POU3F4	0.012561230649369		Endothelium	POU4F3	-0.154496
Endothelium	RARG	1.78082960473091		Endothelium	POU4F1	-0.294142		Endothelium	POU5F1	-0.462083
Endothelium	RB1	-0.574665		Endothelium	POU4F2	0.146964073525162		Endothelium	PPARA	0.123224190074312
Endothelium	RBPJ	-0.286772		Endothelium	POU4F3	0.33881828361117		Endothelium	PPARD	-0.182142
Endothelium	RCOR2	0.679410782355332		Endothelium	POU5F1	0.403126723919815		Endothelium	PPARG	0.303188182640403
Endothelium	REL	-0.519942		Endothelium	PPARA	0.286817620988046		Endothelium	PPARGC1A	0.148211786148355
Endothelium	RELA	-0.0499056		Endothelium	PPARD	-0.102694		Endothelium	PPARGC1B	-0.377952
Endothelium	RELB	-0.502934		Endothelium	PPARG	-0.247207		Endothelium	PRDM1	-0.229697
Endothelium	REST	-0.352786		Endothelium	PPARGC1A	-0.0552977		Endothelium	PRDM16	0.17115215261217
Endothelium	RFX1	0.0925055365478683		Endothelium	PPARGC1B	-0.477674		Endothelium	PRDM2	-0.38381
Endothelium	RFX2	0.177265628017095		Endothelium	PRDM1	0.0173553519299068		Endothelium	PRDM4	-0.420428
Endothelium	RFX3	0.309405546963897		Endothelium	PRDM16	-0.157635		Endothelium	PREB	0.347300552958783
Endothelium	RFX5	-0.00906952		Endothelium	PRDM2	-0.0712181		Endothelium	PROP1	-0.237321
Endothelium	RFXANK	-0.02946		Endothelium	PRDM4	-0.198012		Endothelium	PROX1	1.52171537196955
Endothelium	RFXAP	0.00559523547874223		Endothelium	PREB	-0.157671		Endothelium	PRRX1	-0.429962
Endothelium	RLF	-0.241679		Endothelium	PROP1	-0.0784292		Endothelium	PTF1A	-0.238142
Endothelium	RORA	0.851453590922119		Endothelium	PROX1	1.62375664442377		Endothelium	PURA	-0.00672448
Endothelium	RORB	-0.30863		Endothelium	PRRX1	-0.423734		Endothelium	RARA	0.779926294064489
Endothelium	RORC	-0.377436		Endothelium	PTF1A	-0.306697		Endothelium	RARB	0.652346877502458
Endothelium	RREB1	0.426899557814928		Endothelium	PURA	0.425835361937499		Endothelium	RARG	1.41038244641266
Endothelium	RUNX1	-0.3203		Endothelium	RARA	0.273456925768434		Endothelium	RB1	-0.70852
Endothelium	RUNX2	-0.24303		Endothelium	RARB	0.129378573438543		Endothelium	RBPJ	0.294961278664399
Endothelium	RUNX3	-0.190791		Endothelium	RARG	0.934868925705288		Endothelium	RCOR2	0.539608721809074
Endothelium	RXRA	0.292623893026471		Endothelium	RB1	-0.398615		Endothelium	REL	0.443876298833175
Endothelium	RXRB	-0.627454		Endothelium	RBPJ	-0.222755		Endothelium	RELA	0.385600622692515
Endothelium	RXRG	0.266741572974283		Endothelium	RCOR2	0.205671948735144		Endothelium	RELB	0.177292910928195
Endothelium	SALL1	-0.365371		Endothelium	REL	-0.436606		Endothelium	REST	0.0126215669779834
Endothelium	SALL2	-0.0648052		Endothelium	RELA	-0.0607278		Endothelium	RFX1	0.743731117458601
Endothelium	SALL3	-0.435068		Endothelium	RELB	-0.414975		Endothelium	RFX2	-0.00722212
Endothelium	SALL4	0.672763275966284		Endothelium	REST	-0.431294		Endothelium	RFX3	0.0100306498030286
Endothelium	SATB1	0.729150539972512		Endothelium	RFX1	-0.287733		Endothelium	RFX5	0.636841222000751
Endothelium	SATB2	-0.236211		Endothelium	RFX2	0.000985551565526857		Endothelium	RFXANK	0.638189910866531
Endothelium	SCX	-0.00693525		Endothelium	RFX3	0.147498029868014		Endothelium	RFXAP	0.654020077450785
Endothelium	SETBP1	0.075080870224142		Endothelium	RFX4	0.439804931855673		Endothelium	RLF	0.268589456002048
Endothelium	SF1	-0.155441		Endothelium	RFX5	-0.151146		Endothelium	RORA	0.194378673879729
Endothelium	SFPQ	1.05778892254052		Endothelium	RFXANK	-0.241161		Endothelium	RORB	0.0291663358202532
Endothelium	SHOX2	-0.0722123		Endothelium	RFXAP	-0.208489		Endothelium	RORC	-0.294925
Endothelium	SIM2	-0.118222		Endothelium	RLF	-0.267642		Endothelium	RREB1	0.480296293278342
Endothelium	SIN3A	0.185346114943178		Endothelium	RORA	0.746330543151425		Endothelium	RUNX1	0.0901329443337537
Endothelium	SIRT1	-0.663848		Endothelium	RORB	-0.134107		Endothelium	RUNX2	-0.318038
Endothelium	SIX1	0.660535125500057		Endothelium	RORC	-0.417743		Endothelium	RUNX3	-0.356598
Endothelium	SIX3	-0.126934		Endothelium	RREB1	0.260821431204057		Endothelium	RXRA	0.416236659028028
Endothelium	SIX4	-0.38904		Endothelium	RUNX1	-0.470949		Endothelium	RXRB	-0.00888726
Endothelium	SKIL	0.682201722905274		Endothelium	RUNX2	-0.221157		Endothelium	RXRG	0.0225656451044874
Endothelium	SMAD1	0.585920254563413		Endothelium	RUNX3	-0.0542065		Endothelium	SALL1	-0.367727
Endothelium	SMAD2	1.11455050822745		Endothelium	RXRA	0.230989353213528		Endothelium	SALL2	0.537741056060569
Endothelium	SMAD3	0.898737619095571		Endothelium	RXRB	-0.56755		Endothelium	SALL3	-0.410457
Endothelium	SMAD4	0.860344718649146		Endothelium	RXRG	0.0317238955804156		Endothelium	SALL4	0.580246928171453
Endothelium	SMAD5	1.19904977840803		Endothelium	SALL1	-0.362401		Endothelium	SATB1	-0.248376
Endothelium	SMAD6	0.850435059794505		Endothelium	SALL2	0.00971691723786124		Endothelium	SATB2	0.58043380519318
Endothelium	SMAD7	0.690285018706719		Endothelium	SALL3	-0.238685		Endothelium	SCX	0.699775112977674
Endothelium	SMAD9	1.27562288198113		Endothelium	SALL4	0.0757956991465372		Endothelium	SETBP1	0.0460875972260777
Endothelium	SMARCA1	-0.180026		Endothelium	SATB1	0.410759038269118		Endothelium	SF1	-0.353297
Endothelium	SMARCA4	0.538214990495338		Endothelium	SATB2	0.197387074905183		Endothelium	SFPQ	0.436514284028511
Endothelium	SMARCA5	0.383220101085547		Endothelium	SCX	-0.232492		Endothelium	SHOX2	0.329824232838094
Endothelium	SMARCB1	0.583276302904323		Endothelium	SETBP1	-0.156048		Endothelium	SIM2	0.0802331518993223
Endothelium	SMARCC1	0.236741220769621		Endothelium	SF1	-0.0575428		Endothelium	SIN3A	0.628810649117346
Endothelium	SNAI1	0.725004419798219		Endothelium	SFPQ	0.526295727949583		Endothelium	SIRT1	0.180451918970329
Endothelium	SNAI2	-1.22173		Endothelium	SHOX2	0.160423860312917		Endothelium	SIX1	-0.0250797
Endothelium	SON	0.0695822948240695		Endothelium	SIM2	0.0723735091341815		Endothelium	SIX3	0.258068014096704
Endothelium	SOX10	0.568808456207008		Endothelium	SIN3A	0.70757445270995		Endothelium	SIX4	0.121789080143138
Endothelium	SOX11	-0.20855		Endothelium	SIRT1	-0.0807614		Endothelium	SKIL	0.719178603583119
Endothelium	SOX17	-0.449629		Endothelium	SIX1	0.371051686358875		Endothelium	SMAD1	0.833301927573993
Endothelium	SOX18	1.15096696250175		Endothelium	SIX3	0.33815866433108		Endothelium	SMAD2	0.77772739460113
Endothelium	SOX2	1.26270880112368		Endothelium	SIX4	-0.142074		Endothelium	SMAD3	0.948256268463737
Endothelium	SOX4	0.663005238370056		Endothelium	SKIL	0.825946558366268		Endothelium	SMAD4	0.789377591929595
Endothelium	SOX5	-1.51663		Endothelium	SMAD1	4.11445896719677e-05		Endothelium	SMAD5	1.01188456915723
Endothelium	SOX6	-0.608492		Endothelium	SMAD2	0.638805890263071		Endothelium	SMAD6	0.0449601624862127
Endothelium	SOX7	2.45806246727636		Endothelium	SMAD3	0.271034723217083		Endothelium	SMAD7	0.421456839726086
Endothelium	SOX9	1.68356308035068		Endothelium	SMAD4	0.229638473565044		Endothelium	SMAD9	0.94432554901261
Endothelium	SP1	0.659831708549552		Endothelium	SMAD5	0.258404767003581		Endothelium	SMARCA1	-0.327049
Endothelium	SP2	-0.266185		Endothelium	SMAD6	0.285481648995215		Endothelium	SMARCA4	0.595645922141281
Endothelium	SP3	1.09219560818114		Endothelium	SMAD7	0.448740243594842		Endothelium	SMARCA5	-0.262737
Endothelium	SP4	0.703804817804939		Endothelium	SMAD9	0.228691233365232		Endothelium	SMARCB1	0.712985856837364
Endothelium	SP6	-1.10995		Endothelium	SMARCA1	-0.00270726		Endothelium	SMARCC1	-0.410239
Endothelium	SP7	0.341690570570354		Endothelium	SMARCA4	0.400037023729993		Endothelium	SNAI1	0.699251143628307
Endothelium	SPDEF	-0.169066		Endothelium	SMARCA5	0.0688962245719744		Endothelium	SNAI2	-0.184626
Endothelium	SPI1	-0.0654155		Endothelium	SMARCB1	0.40092107974283		Endothelium	SON	-0.0568808
Endothelium	SPIB	0.0670408981509288		Endothelium	SMARCC1	-0.00196384		Endothelium	SOX10	0.189022140377848
Endothelium	SPIC	-0.746196		Endothelium	SNAI1	0.304780254966719		Endothelium	SOX11	0.13822841497423
Endothelium	SREBF1	-0.41789		Endothelium	SNAI2	0.0149230110399272		Endothelium	SOX17	-0.145724
Endothelium	SREBF2	-0.095375		Endothelium	SON	0.232594834611535		Endothelium	SOX18	1.47959055563739
Endothelium	SRF	-0.0251103		Endothelium	SOX10	-0.0658224		Endothelium	SOX2	1.0041870779632
Endothelium	SRSF2	-0.21326		Endothelium	SOX11	0.239555266587398		Endothelium	SOX3	-0.169074
Endothelium	SRY	0.412712616064853		Endothelium	SOX17	0.381787194996133		Endothelium	SOX4	0.0745563654345747
Endothelium	SSRP1	0.530208219006929		Endothelium	SOX18	1.46660462354208		Endothelium	SOX5	-0.508831
Endothelium	STAT1	0.743521025314588		Endothelium	SOX2	0.949853020052852		Endothelium	SOX6	0.806728059088184
Endothelium	STAT2	-0.20648		Endothelium	SOX3	0.249147307817726		Endothelium	SOX7	1.89872859993923
Endothelium	STAT3	0.366310946881636		Endothelium	SOX4	0.476609983563391		Endothelium	SOX9	0.974303869172008
Endothelium	STAT4	-0.812838		Endothelium	SOX5	-1.32305		Endothelium	SP1	0.873199321117853
Endothelium	STAT5A	0.00312013148618852		Endothelium	SOX6	-0.361566		Endothelium	SP2	-0.205758
Endothelium	STAT5B	0.399733585696175		Endothelium	SOX7	1.39637619441689		Endothelium	SP3	1.02416929110088
Endothelium	STAT6	-0.120892		Endothelium	SOX9	0.974652724885178		Endothelium	SP4	0.169321228772345
Endothelium	STOX1	-0.144087		Endothelium	SP1	0.428523476205149		Endothelium	SP6	-0.71491
Endothelium	SUPT20H	-0.00557605		Endothelium	SP2	-0.166726		Endothelium	SP7	0.15770207717421
Endothelium	TADA2A	0.491529194090249		Endothelium	SP3	0.667466084436829		Endothelium	SPDEF	-0.392936
Endothelium	TAF1	0.655710386968553		Endothelium	SP4	0.522644418100539		Endothelium	SPI1	0.246967548688771
Endothelium	TAL1	1.93259120467633		Endothelium	SP6	-0.486586		Endothelium	SPIB	0.413879367731003
Endothelium	TBP	0.499058338087508		Endothelium	SP7	0.135853002586867		Endothelium	SPIC	-0.298813
Endothelium	TBPL1	-0.499857		Endothelium	SPDEF	-0.346972		Endothelium	SREBF1	-0.255622
Endothelium	TBPL2	0.0446066277695704		Endothelium	SPI1	-0.0334485		Endothelium	SREBF2	-0.39746
Endothelium	TBR1	-0.434112		Endothelium	SPIB	0.0350550576443247		Endothelium	SRF	0.402085766925499
Endothelium	TBX1	-0.0737412		Endothelium	SPIC	-0.416177		Endothelium	SRSF2	0.394169593548297
Endothelium	TBX15	-0.124509		Endothelium	SREBF1	-0.362138		Endothelium	SRY	0.0374003758390982
Endothelium	TBX18	1.51512720840029		Endothelium	SREBF2	-0.0673029		Endothelium	SSRP1	0.798164785124547
Endothelium	TBX2	0.719091825533934		Endothelium	SRF	-0.0246605		Endothelium	STAT1	1.0902445988632
Endothelium	TBX20	0.890820101116113		Endothelium	SRSF2	-0.0151873		Endothelium	STAT2	0.25333981251598
Endothelium	TBX21	-0.558071		Endothelium	SRY	0.526366982090199		Endothelium	STAT3	0.821548215234011
Endothelium	TBX3	-0.249483		Endothelium	SSRP1	0.140413204676102		Endothelium	STAT4	-0.604038
Endothelium	TBX5	0.264251040476526		Endothelium	STAT1	0.354178399390758		Endothelium	STAT5A	0.370405024082581
Endothelium	TBX6	-0.446399		Endothelium	STAT2	-0.457155		Endothelium	STAT5B	0.416868201749272
Endothelium	TBXT	-0.441714		Endothelium	STAT3	0.383070563625526		Endothelium	STAT6	0.551064787998605
Endothelium	TCF12	0.203275741994307		Endothelium	STAT4	-0.730563		Endothelium	STOX1	0.242241243606506
Endothelium	TCF15	-0.354733		Endothelium	STAT5A	-0.27167		Endothelium	SUPT20H	0.00250865503271519
Endothelium	TCF20	-0.0347903		Endothelium	STAT5B	0.0199287057888224		Endothelium	TADA2A	0.276497470886377
Endothelium	TCF21	0.194450670900491		Endothelium	STAT6	-0.347955		Endothelium	TAF1	0.8562679431158
Endothelium	TCF3	0.970434181501819		Endothelium	STOX1	-0.0949566		Endothelium	TAL1	0.726321678143759
Endothelium	TCF4	-0.568449		Endothelium	SUPT20H	-0.0861598		Endothelium	TBP	0.884351467752613
Endothelium	TCF7	-0.271485		Endothelium	TADA2A	0.381464025183892		Endothelium	TBPL1	-0.50695
Endothelium	TCF7L1	-0.256119		Endothelium	TAF1	0.511645941296079		Endothelium	TBPL2	0.850418693183933
Endothelium	TCF7L2	0.400556167818099		Endothelium	TAL1	0.955266124183206		Endothelium	TBR1	-0.242508
Endothelium	TEAD1	0.286789601912306		Endothelium	TBP	0.499012560406792		Endothelium	TBX1	-0.580691
Endothelium	TEAD2	-0.190215		Endothelium	TBPL1	-0.413882		Endothelium	TBX10	0.89714250005181
Endothelium	TEAD4	0.263368074832767		Endothelium	TBPL2	-0.127632		Endothelium	TBX15	-0.33069
Endothelium	TEF	0.432726159121701		Endothelium	TBR1	-0.154891		Endothelium	TBX18	0.444304142020614
Endothelium	TET1	-0.37208		Endothelium	TBX1	0.355858275969696		Endothelium	TBX2	-0.578147
Endothelium	TFAM	-0.210692		Endothelium	TBX10	0.273850245015132		Endothelium	TBX20	1.01069950766905
Endothelium	TFAP2A	0.598531016531599		Endothelium	TBX15	-0.034663		Endothelium	TBX21	-0.0356444
Endothelium	TFAP2B	-1.02135		Endothelium	TBX18	0.422407960220452		Endothelium	TBX3	-0.186073
Endothelium	TFAP2C	-0.218577		Endothelium	TBX2	0.434557897850491		Endothelium	TBX5	0.296062665525325
Endothelium	TFAP2D	-0.4387		Endothelium	TBX20	0.454242011892258		Endothelium	TBX6	-0.55642
Endothelium	TFAP4	0.0564923266583826		Endothelium	TBX21	-0.602702		Endothelium	TBXT	-0.254176
Endothelium	TFCP2	0.724641577532611		Endothelium	TBX3	0.0814915254586264		Endothelium	TCF12	-0.278291
Endothelium	TFDP1	0.297226367355002		Endothelium	TBX5	0.386408592061406		Endothelium	TCF15	-0.537624
Endothelium	TFDP2	-0.375711		Endothelium	TBX6	-0.63138		Endothelium	TCF20	-0.288079
Endothelium	TFDP3	-0.65219		Endothelium	TBXT	0.0417263580011333		Endothelium	TCF21	-0.301636
Endothelium	TFE3	0.0388020608826793		Endothelium	TCF12	-0.403297		Endothelium	TCF3	0.962463423632544
Endothelium	TFEB	-0.0817096		Endothelium	TCF15	-0.160128		Endothelium	TCF4	0.383762209214479
Endothelium	TGFB1I1	0.402405918642935		Endothelium	TCF20	-0.198854		Endothelium	TCF7	-0.490873
Endothelium	TGIF1	0.239583946708452		Endothelium	TCF21	0.0181855718389367		Endothelium	TCF7L1	-0.57485
Endothelium	THAP11	-0.30235		Endothelium	TCF3	0.200235354566788		Endothelium	TCF7L2	0.438691430994376
Endothelium	THRA	0.585458893273512		Endothelium	TCF4	-0.249183		Endothelium	TEAD1	0.356918185652606
Endothelium	THRB	-0.907765		Endothelium	TCF7	-0.312253		Endothelium	TEAD2	-0.193763
Endothelium	TLX1	-0.509238		Endothelium	TCF7L1	-0.563226		Endothelium	TEAD4	-0.193185
Endothelium	TLX3	1.6505850573078		Endothelium	TCF7L2	0.547793078106179		Endothelium	TEF	0.220142223512508
Endothelium	TOX3	-0.450278		Endothelium	TEAD1	0.432706287340552		Endothelium	TET1	-0.435127
Endothelium	TP53	0.285582859296408		Endothelium	TEAD2	-0.0881212		Endothelium	TFAM	-0.059832
Endothelium	TP63	1.26428139450315		Endothelium	TEAD4	0.368354653633426		Endothelium	TFAP2A	0.137006457399199
Endothelium	TP73	1.44900751819595		Endothelium	TEF	-0.172522		Endothelium	TFAP2B	-0.0167379
Endothelium	TRERF1	0.0886036397773417		Endothelium	TET1	-0.338884		Endothelium	TFAP2C	-0.518613
Endothelium	TRIM28	0.812259885441044		Endothelium	TFAM	-0.116352		Endothelium	TFAP2D	-0.469637
Endothelium	TRPS1	0.894623101181046		Endothelium	TFAP2A	0.230244313238705		Endothelium	TFAP4	0.307313169798052
Endothelium	TSC22D1	0.636221346755819		Endothelium	TFAP2B	-0.217982		Endothelium	TFCP2	1.13558206162218
Endothelium	TSHZ3	0.0332003224898313		Endothelium	TFAP2C	-0.166956		Endothelium	TFDP1	0.970022312836054
Endothelium	TTF1	1.47200926559382		Endothelium	TFAP2D	-0.167609		Endothelium	TFDP2	0.592861383038521
Endothelium	TWIST1	0.040793844591802		Endothelium	TFAP4	0.143594713659322		Endothelium	TFDP3	-0.295172
Endothelium	TWIST2	-0.325947		Endothelium	TFCP2	0.790099070832081		Endothelium	TFE3	-0.160882
Endothelium	UBTF	0.385838085348561		Endothelium	TFDP1	0.124026651511654		Endothelium	TFEB	-0.468984
Endothelium	USF1	-0.0565656		Endothelium	TFDP2	-0.227099		Endothelium	TGFB1I1	1.29976990935877
Endothelium	USF2	-0.196812		Endothelium	TFDP3	-0.362987		Endothelium	TGIF1	-0.393841
Endothelium	UTF1	-0.474203		Endothelium	TFE3	0.0277728893948165		Endothelium	THAP11	-0.0389606
Endothelium	VDR	0.670083489699546		Endothelium	TFEB	-0.155901		Endothelium	THRA	0.729018278438698
Endothelium	VENTX	0.278612903957687		Endothelium	TGFB1I1	0.554287814218609		Endothelium	THRB	-0.156931
Endothelium	VEZF1	0.372557679120926		Endothelium	TGIF1	0.0876933305939061		Endothelium	TLX1	-0.175707
Endothelium	VHL	1.14028406541381		Endothelium	THAP11	-0.143109		Endothelium	TLX2	-0.203053
Endothelium	VSX1	-0.247762		Endothelium	THRA	0.0539372066199895		Endothelium	TLX3	0.560450723004012
Endothelium	VSX2	0.141660519686726		Endothelium	THRB	-0.335325		Endothelium	TOX	-0.168443
Endothelium	WT1	1.38932798186049		Endothelium	TLX1	-0.625216		Endothelium	TOX3	0.117075037105627
Endothelium	WWTR1	0.0503057563021123		Endothelium	TLX2	0.352399274030617		Endothelium	TP53	0.464187617037814
Endothelium	XBP1	-0.55399		Endothelium	TLX3	1.04166200358595		Endothelium	TP63	0.514046894918189
Endothelium	YAP1	0.0994425162327395		Endothelium	TOX	-0.213893		Endothelium	TP73	0.879403060193305
Endothelium	YBX1	-0.0599059		Endothelium	TOX3	-0.32619		Endothelium	TRERF1	0.182509225686328
Endothelium	YBX3	1.22197685287779		Endothelium	TP53	0.227149952585748		Endothelium	TRIM28	0.561908607974978
Endothelium	YY1	0.319447863062315		Endothelium	TP63	0.715061535799098		Endothelium	TRPS1	0.0445439613135738
Endothelium	ZBED1	-0.402555		Endothelium	TP73	0.767134637128358		Endothelium	TSC22D1	0.746214985130168
Endothelium	ZBTB14	-0.357697		Endothelium	TRERF1	-0.249674		Endothelium	TSHZ3	-0.00143991
Endothelium	ZBTB16	0.243428961387645		Endothelium	TRIM28	0.0406934396759429		Endothelium	TTF1	1.06940777535226
Endothelium	ZBTB17	0.238784244382104		Endothelium	TRPS1	0.803591670140458		Endothelium	TWIST1	0.59667928461389
Endothelium	ZBTB18	-1.14991		Endothelium	TSC22D1	0.109350783597639		Endothelium	TWIST2	0.0360040334760966
Endothelium	ZBTB32	-0.0283904		Endothelium	TSHZ3	0.124630517390303		Endothelium	UBTF	-0.282744
Endothelium	ZBTB33	0.0556566710775197		Endothelium	TTF1	0.976189123498837		Endothelium	USF1	0.282432225539247
Endothelium	ZBTB38	-0.330806		Endothelium	TWIST1	-0.0492673		Endothelium	USF2	-0.060089
Endothelium	ZBTB4	-0.399555		Endothelium	TWIST2	-0.366973		Endothelium	UTF1	-0.318288
Endothelium	ZBTB7A	0.082955332174137		Endothelium	UBTF	0.0530978721515765		Endothelium	VDR	0.803746764957162
Endothelium	ZBTB7B	-0.292182		Endothelium	USF1	0.227549940034478		Endothelium	VENTX	0.623418072782813
Endothelium	ZEB1	-0.354438		Endothelium	USF2	0.0741823982312697		Endothelium	VEZF1	0.0686421759065934
Endothelium	ZEB2	-0.314949		Endothelium	UTF1	-0.291978		Endothelium	VHL	0.617552335039115
Endothelium	ZFHX3	-0.590755		Endothelium	VDR	-0.0264966		Endothelium	VSX1	-0.0495337
Endothelium	ZFP42	1.41802010394488		Endothelium	VENTX	0.00940537451887088		Endothelium	VSX2	0.325114357112109
Endothelium	ZFP64	0.659930598825367		Endothelium	VEZF1	0.329884286080858		Endothelium	WT1	1.09401637865517
Endothelium	ZFPM1	-0.681804		Endothelium	VHL	1.10377859368644		Endothelium	WWTR1	0.353334366026805
Endothelium	ZFPM2	-0.463924		Endothelium	VSX1	-0.251473		Endothelium	XBP1	-0.348339
Endothelium	ZFX	0.843971071420821		Endothelium	VSX2	-0.160528		Endothelium	YAP1	0.0801049845553111
Endothelium	ZGLP1	-0.598665		Endothelium	WT1	0.903157131999136		Endothelium	YBX1	0.600983361410594
Endothelium	ZGPAT	-0.0220398		Endothelium	WWTR1	0.0752133076934894		Endothelium	YBX3	0.313082858200396
Endothelium	ZHX2	0.209860422298713		Endothelium	XBP1	-0.557197		Endothelium	YY1	-0.00724627
Endothelium	ZIC1	-0.11365		Endothelium	YAP1	0.0267807068419301		Endothelium	ZBED1	0.540020517362936
Endothelium	ZIC2	-1.21407		Endothelium	YBX1	0.125385213340278		Endothelium	ZBTB14	-0.282136
Endothelium	ZKSCAN7	0.533016491696732		Endothelium	YBX3	0.640032227030782		Endothelium	ZBTB16	-0.343732
Endothelium	ZMYND8	0.882054188943093		Endothelium	YY1	0.408079870372422		Endothelium	ZBTB17	-0.00376167
Endothelium	ZNF143	-0.24081		Endothelium	ZBED1	-0.026381		Endothelium	ZBTB18	-1.06672
Endothelium	ZNF148	-1.19308		Endothelium	ZBTB14	-0.322171		Endothelium	ZBTB32	-0.788291
Endothelium	ZNF160	-0.406906		Endothelium	ZBTB16	0.618858343435459		Endothelium	ZBTB33	-0.200376
Endothelium	ZNF202	0.288388999677304		Endothelium	ZBTB17	0.159962500353128		Endothelium	ZBTB38	0.0719972370939227
Endothelium	ZNF217	-0.00199057		Endothelium	ZBTB18	-0.451208		Endothelium	ZBTB4	0.563689494553509
Endothelium	ZNF219	-0.461995		Endothelium	ZBTB32	-0.103074		Endothelium	ZBTB7A	-0.249824
Endothelium	ZNF236	0.395456609725445		Endothelium	ZBTB33	-0.0652568		Endothelium	ZBTB7B	0.23786400360472
Endothelium	ZNF24	1.52714572913261		Endothelium	ZBTB38	-0.208857		Endothelium	ZEB1	0.592687147253844
Endothelium	ZNF263	-0.0287074		Endothelium	ZBTB4	0.0319511439446271		Endothelium	ZEB2	0.672436094137469
Endothelium	ZNF300	-0.392241		Endothelium	ZBTB7A	-0.0454308		Endothelium	ZFHX3	-0.220172
Endothelium	ZNF331	-0.396463		Endothelium	ZBTB7B	-0.483949		Endothelium	ZFP42	1.21510116745806
Endothelium	ZNF335	-0.174229		Endothelium	ZEB1	0.318654938066486		Endothelium	ZFP64	-0.208363
Endothelium	ZNF350	0.690294944100091		Endothelium	ZEB2	0.609528063907623		Endothelium	ZFPM1	-0.499843
Endothelium	ZNF354C	-0.036681		Endothelium	ZFHX3	-0.50634		Endothelium	ZFPM2	-0.247859
Endothelium	ZNF362	0.702336351818146		Endothelium	ZFP42	0.855161175626672		Endothelium	ZFX	0.877733372196375
Endothelium	ZNF382	-0.197282		Endothelium	ZFP64	0.0536758999674683		Endothelium	ZGLP1	-0.296216
Endothelium	ZNF384	1.73930496202455		Endothelium	ZFPM1	-0.413748		Endothelium	ZGPAT	0.0483521505772957
Endothelium	ZNF395	-0.231312		Endothelium	ZFPM2	-0.382856		Endothelium	ZHX2	0.204125689132829
Endothelium	ZNF410	0.0154759247160384		Endothelium	ZFX	0.445886898600627		Endothelium	ZIC1	-0.0656217
Endothelium	ZNF423	0.554814743144475		Endothelium	ZGLP1	-0.338308		Endothelium	ZIC2	-1.12135
Endothelium	ZNF436	0.102188231324309		Endothelium	ZGPAT	-0.128377		Endothelium	ZKSCAN7	-0.116605
Endothelium	ZNF699	0.46000044537956		Endothelium	ZHX2	0.286594243054543		Endothelium	ZMYND8	0.858365239265316
Endothelium	ZNF76	-0.0671639		Endothelium	ZIC1	-0.0781441		Endothelium	ZNF143	-0.0149236
Endothelium	ZNF804A	-0.184486		Endothelium	ZIC2	-1.23295		Endothelium	ZNF148	-1.06617
Endothelium	ZNF91	1.42873586971399		Endothelium	ZKSCAN7	0.060804701842586		Endothelium	ZNF160	-0.404088
Endothelium	ZXDC	0.757759411758283		Endothelium	ZMYND8	0.678349680594497		Endothelium	ZNF202	0.229375298875392
Epithelium	ABL1	0.170149449662057		Endothelium	ZNF143	-0.183087		Endothelium	ZNF217	0.168879123552585
Epithelium	AEBP1	-0.3203		Endothelium	ZNF148	-1.3518		Endothelium	ZNF219	-0.125247
Epithelium	AHR	0.29895402369448		Endothelium	ZNF160	-0.143533		Endothelium	ZNF236	0.434601453109572
Epithelium	AHRR	0.454804382758656		Endothelium	ZNF202	0.1289534474948		Endothelium	ZNF24	0.413081141219213
Epithelium	AIP	0.11327869838453		Endothelium	ZNF217	0.114403465999953		Endothelium	ZNF263	0.347079139503937
Epithelium	AIRE	0.0496920834465517		Endothelium	ZNF219	-0.0202393		Endothelium	ZNF300	0.123081140719766
Epithelium	AP1	0.293417170506185		Endothelium	ZNF236	0.357968033772254		Endothelium	ZNF331	-0.0852768
Epithelium	APEX1	-0.0694045		Endothelium	ZNF24	0.723837463123132		Endothelium	ZNF335	-0.168419
Epithelium	AR	0.891877893054912		Endothelium	ZNF263	0.0811708927460451		Endothelium	ZNF350	0.979422874253708
Epithelium	ARID1A	0.347310456349899		Endothelium	ZNF300	-0.0903811		Endothelium	ZNF354C	0.105930354295808
Epithelium	ARID1B	0.129221788859265		Endothelium	ZNF331	-0.0658709		Endothelium	ZNF362	0.562192202717031
Epithelium	ARID3A	0.246059067029873		Endothelium	ZNF335	-0.255771		Endothelium	ZNF382	-0.693089
Epithelium	ARID3B	-0.0543199		Endothelium	ZNF350	0.470943038792818		Endothelium	ZNF384	0.911799365117246
Epithelium	ARID4A	-0.0751011		Endothelium	ZNF354C	-0.356918		Endothelium	ZNF395	0.118061757666354
Epithelium	ARID4B	0.079629790556656		Endothelium	ZNF362	0.429991360869258		Endothelium	ZNF410	-0.0744327
Epithelium	ARID5B	-0.10364		Endothelium	ZNF382	0.311516834322747		Endothelium	ZNF423	0.547104406631598
Epithelium	ARNT	1.20381039423326		Endothelium	ZNF384	0.372414041692346		Endothelium	ZNF436	-0.131108
Epithelium	ARX	0.346206381383783		Endothelium	ZNF395	-0.205974		Endothelium	ZNF699	0.508490677256899
Epithelium	ASCL1	0.389039295714464		Endothelium	ZNF410	0.148212920822401		Endothelium	ZNF76	-0.540639
Epithelium	ASCL2	-0.106087		Endothelium	ZNF423	-0.110624		Endothelium	ZNF804A	-0.378748
Epithelium	ASXL1	-0.246682		Endothelium	ZNF436	0.134578277891535		Endothelium	ZNF91	1.01653032612501
Epithelium	ATF1	0.313614536694141		Endothelium	ZNF699	0.22366334768349		Endothelium	ZXDC	1.08225789806369
Epithelium	ATF2	0.31449823066447		Endothelium	ZNF76	0.0220568775108765		Epithelium	ABL1	-0.167926
Epithelium	ATF3	0.318288244759206		Endothelium	ZNF804A	-0.174447		Epithelium	AEBP1	-0.321482
Epithelium	ATF4	0.455537860660656		Endothelium	ZNF91	1.01208361556603		Epithelium	AHR	-0.0631721
Epithelium	ATF5	0.4233369429306		Endothelium	ZXDC	0.100830276860401		Epithelium	AHRR	0.0148635786080129
Epithelium	ATF6	0.537841270425087		Epithelium	ABL1	-0.0629844		Epithelium	AIP	-0.280851
Epithelium	ATF7	0.274286098565679		Epithelium	AEBP1	-0.550593		Epithelium	AIRE	-0.215886
Epithelium	ATOH1	0.0509914125424524		Epithelium	AHR	0.276143585906325		Epithelium	AP1	-0.437351
Epithelium	ATOH7	-0.169381		Epithelium	AHRR	-0.456753		Epithelium	APEX1	-0.396686
Epithelium	BACH1	0.196601032244238		Epithelium	AIP	0.463418660345049		Epithelium	AR	0.683951365403929
Epithelium	BACH2	0.0667214193365757		Epithelium	AIRE	0.368077055698174		Epithelium	ARID1A	0.491963904294307
Epithelium	BARX1	0.222552938977977		Epithelium	AP1	-0.166669		Epithelium	ARID1B	0.123441259155823
Epithelium	BARX2	0.666729656555524		Epithelium	APEX1	-0.145454		Epithelium	ARID3A	-0.24806
Epithelium	BATF	-0.449149		Epithelium	AR	0.720256933641954		Epithelium	ARID3B	0.0540418666566268
Epithelium	BCL11A	-0.392173		Epithelium	ARID1A	0.686398232992238		Epithelium	ARID4A	-0.0447272
Epithelium	BCL11B	-0.291429		Epithelium	ARID1B	0.0940993151449552		Epithelium	ARID4B	-0.186154
Epithelium	BCL3	0.502631693080219		Epithelium	ARID3A	0.429885134652907		Epithelium	ARID5B	-0.0583756
Epithelium	BCL6	0.533753736051584		Epithelium	ARID3B	0.118073002345103		Epithelium	ARNT	0.0709234928590747
Epithelium	BCLAF1	-0.184812		Epithelium	ARID4A	-0.0295504		Epithelium	ARX	0.0354050174768669
Epithelium	BCOR	-0.582031		Epithelium	ARID4B	-0.601382		Epithelium	ASCL1	-0.424696
Epithelium	BHLHA15	0.294696873117183		Epithelium	ARID5B	1.00217985218867		Epithelium	ASCL2	-0.399236
Epithelium	BHLHE40	-1.17394		Epithelium	ARNT	0.523641077535657		Epithelium	ASXL1	-0.280672
Epithelium	BHLHE41	-0.997587		Epithelium	ARX	0.154860808449161		Epithelium	ATF1	-0.335037
Epithelium	BMAL1	1.00480683991464		Epithelium	ASCL1	-0.207783		Epithelium	ATF2	-0.275176
Epithelium	BMAL2	0.187324385416713		Epithelium	ASCL2	-0.237189		Epithelium	ATF3	-0.380685
Epithelium	BRCA1	0.895138201259316		Epithelium	ASXL1	0.523748063706286		Epithelium	ATF4	-0.192092
Epithelium	BRD4	0.225155740723021		Epithelium	ATF1	-0.0239113		Epithelium	ATF5	-0.272163
Epithelium	BTG2	-0.335925		Epithelium	ATF2	-0.263035		Epithelium	ATF6	0.481881594508612
Epithelium	CDX1	-0.388253		Epithelium	ATF3	-0.579431		Epithelium	ATF7	-0.0504198
Epithelium	CDX2	-0.412723		Epithelium	ATF4	0.0402347160486599		Epithelium	ATOH1	-0.566776
Epithelium	CEBPA	-0.335719		Epithelium	ATF5	0.0441183530147549		Epithelium	ATOH7	-0.0524052
Epithelium	CEBPB	0.151189410000899		Epithelium	ATF6	0.161555814567778		Epithelium	BACH1	-0.387574
Epithelium	CEBPD	-0.28385		Epithelium	ATF7	0.0161460553010166		Epithelium	BACH2	-0.27449
Epithelium	CEBPE	-0.107604		Epithelium	ATOH1	-0.789529		Epithelium	BARX1	-0.186601
Epithelium	CEBPG	0.196081215714332		Epithelium	ATOH7	-0.312176		Epithelium	BARX2	-0.134033
Epithelium	CEBPZ	0.237657852520519		Epithelium	ATRX	0.0733042682843261		Epithelium	BATF	-0.405134
Epithelium	CHD4	0.00712278647544749		Epithelium	BACH1	-0.164143		Epithelium	BCL11A	-0.240016
Epithelium	CIITA	-0.678493		Epithelium	BACH2	0.0668188260090919		Epithelium	BCL11B	-0.111265
Epithelium	CLOCK	0.559352206715343		Epithelium	BARX1	-0.445736		Epithelium	BCL3	-0.108552
Epithelium	CREB1	0.248980567623159		Epithelium	BARX2	-0.0830896		Epithelium	BCL6	-0.0105705
Epithelium	CREB3	-0.175864		Epithelium	BATF	-0.390569		Epithelium	BCLAF1	0.0109318568736429
Epithelium	CREB3L1	-0.200375		Epithelium	BCL11A	-0.380709		Epithelium	BCOR	-0.239829
Epithelium	CREB3L3	0.16650374231765		Epithelium	BCL11B	-0.467453		Epithelium	BHLHA15	0.439513819894408
Epithelium	CREB5	-0.154922		Epithelium	BCL3	0.0604473590550197		Epithelium	BHLHE40	-0.360088
Epithelium	CREBBP	-0.265111		Epithelium	BCL6	-0.0700684		Epithelium	BHLHE41	-0.153502
Epithelium	CREBZF	-0.2778		Epithelium	BCLAF1	0.0894407295062328		Epithelium	BMAL1	0.174367267575137
Epithelium	CREM	-0.957797		Epithelium	BCOR	0.0921181164105826		Epithelium	BMAL2	-0.248886
Epithelium	CRX	0.00857616829742877		Epithelium	BHLHA15	0.9392622809572		Epithelium	BRCA1	0.174669273520555
Epithelium	CTBP1	-1.19272		Epithelium	BHLHE40	-0.582669		Epithelium	BRD4	-0.26725
Epithelium	CTBP2	-0.528176		Epithelium	BHLHE41	0.275721613388113		Epithelium	BTG2	-0.627341
Epithelium	CTCF	0.5872752412979		Epithelium	BMAL1	0.217686492365691		Epithelium	CDX1	-0.122086
Epithelium	CTCFL	0.521522394612625		Epithelium	BMAL2	0.0195790337403346		Epithelium	CDX2	0.19305379069746
Epithelium	CTNNB1	0.753607912054088		Epithelium	BRCA1	0.787167218869849		Epithelium	CEBPA	-0.356777
Epithelium	CUX1	-0.0529102		Epithelium	BRD4	-0.186691		Epithelium	CEBPB	-0.162208
Epithelium	CXXC1	0.626976732692409		Epithelium	BTG2	-0.506822		Epithelium	CEBPD	-0.372681
Epithelium	DACH1	-0.114608		Epithelium	CDX1	-0.392062		Epithelium	CEBPE	-0.0721213
Epithelium	DAXX	0.28241617833612		Epithelium	CDX2	-0.218667		Epithelium	CEBPG	-0.216276
Epithelium	DBP	0.00917969481963565		Epithelium	CEBPA	0.195662590467116		Epithelium	CEBPZ	-0.207857
Epithelium	DDIT3	0.245962603327667		Epithelium	CEBPB	-0.230433		Epithelium	CHD4	0.0748279991667548
Epithelium	DEAF1	-0.153183		Epithelium	CEBPD	-0.164639		Epithelium	CIITA	-0.501803
Epithelium	DLX1	0.216795704408879		Epithelium	CEBPE	0.0837947187747786		Epithelium	CLOCK	0.160247236516693
Epithelium	DLX2	-0.174706		Epithelium	CEBPG	-0.100221		Epithelium	CREB1	-0.164467
Epithelium	DLX3	0.6225512029205		Epithelium	CEBPZ	-0.435347		Epithelium	CREB3	-0.240904
Epithelium	DLX4	0.739902983424175		Epithelium	CHD4	0.126590040845076		Epithelium	CREB3L1	-0.0838309
Epithelium	DLX5	1.16579968465289		Epithelium	CIITA	-0.677925		Epithelium	CREB3L3	0.0330389397571167
Epithelium	DMAP1	0.00478442962964757		Epithelium	CLOCK	-0.0412543		Epithelium	CREB5	-0.11186
Epithelium	DMRT1	-0.0612316		Epithelium	CREB1	0.0278517813839892		Epithelium	CREBBP	-0.161178
Epithelium	DMTF1	0.577450851791473		Epithelium	CREB3	-0.242663		Epithelium	CREBZF	0.191903165108346
Epithelium	DNMT1	0.0820158457613983		Epithelium	CREB3L1	-0.412482		Epithelium	CREM	-0.344121
Epithelium	DNMT3A	-0.650011		Epithelium	CREB3L3	-0.178321		Epithelium	CRX	0.15309965210574
Epithelium	DNMT3B	-0.694009		Epithelium	CREB5	0.0993709385034959		Epithelium	CTBP1	-0.686052
Epithelium	DOT1L	-0.111869		Epithelium	CREBBP	0.116915885764569		Epithelium	CTBP2	-0.398791
Epithelium	E2F1	-0.0151824		Epithelium	CREBZF	0.448212152353205		Epithelium	CTCF	0.220624107037196
Epithelium	E2F2	-0.116815		Epithelium	CREM	-0.370429		Epithelium	CTCFL	0.0476987719105781
Epithelium	E2F3	0.265280986111155		Epithelium	CRX	0.499359356161043		Epithelium	CTNNB1	0.19815688442629
Epithelium	E2F4	0.317408588730172		Epithelium	CTBP1	-1.04688		Epithelium	CUX1	-0.679879
Epithelium	E2F5	-0.0377394		Epithelium	CTBP2	0.402198908530502		Epithelium	CXXC1	-0.671222
Epithelium	E2F6	0.0697356397846189		Epithelium	CTCF	0.0538120630687129		Epithelium	DACH1	-0.0115305
Epithelium	E2F7	0.996915492026778		Epithelium	CTCFL	0.158601744712172		Epithelium	DAXX	0.299357080126005
Epithelium	E4F1	0.48785950019808		Epithelium	CTNNB1	0.148085293940948		Epithelium	DBP	-0.136695
Epithelium	EBF1	-0.174612		Epithelium	CUX1	-0.447412		Epithelium	DDIT3	-0.114957
Epithelium	EBF3	0.45549802015721		Epithelium	CXXC1	-0.761991		Epithelium	DEAF1	0.0196943596112031
Epithelium	EGR1	0.0136014774530094		Epithelium	DACH1	-0.041965		Epithelium	DLX1	0.0544608162504931
Epithelium	EGR2	-0.346343		Epithelium	DAXX	0.398665566302254		Epithelium	DLX2	0.125732691758573
Epithelium	EGR3	-0.703571		Epithelium	DBP	-0.0827577		Epithelium	DLX3	0.377235493913046
Epithelium	EGR4	0.0403362810736213		Epithelium	DDIT3	0.0303467990844398		Epithelium	DLX4	0.0965100378654428
Epithelium	EHF	-0.627592		Epithelium	DEAF1	-0.0519057		Epithelium	DLX5	0.0938292758959942
Epithelium	ELF1	-0.754418		Epithelium	DLX1	0.245050508410113		Epithelium	DMAP1	0.0447809193452279
Epithelium	ELF2	-0.886497		Epithelium	DLX2	-0.0100335		Epithelium	DMRT1	0.287052231252273
Epithelium	ELF3	0.423788620236234		Epithelium	DLX3	0.156039817739995		Epithelium	DMTF1	-0.181758
Epithelium	ELF4	0.441914942394371		Epithelium	DLX4	0.116585590726347		Epithelium	DNMT1	0.0959921644502724
Epithelium	ELF5	0.141338450726238		Epithelium	DLX5	-0.649202		Epithelium	DNMT3A	0.0594895835887011
Epithelium	ELK1	0.528184590885443		Epithelium	DMAP1	0.417115339320829		Epithelium	DNMT3B	-0.289247
Epithelium	ELK3	0.328708949764517		Epithelium	DMRT1	-0.0312382		Epithelium	DOT1L	-0.278332
Epithelium	ELK4	0.476290559340558		Epithelium	DMTF1	-0.259885		Epithelium	E2F1	-0.24807
Epithelium	EMX2	-0.516093		Epithelium	DNMT1	0.0726140747541512		Epithelium	E2F2	-0.0422678
Epithelium	EN1	0.352766206733991		Epithelium	DNMT3A	0.0818863803171774		Epithelium	E2F3	-0.109315
Epithelium	ENO1	1.03162299356298		Epithelium	DNMT3B	0.0985465772196541		Epithelium	E2F4	0.0229833922704873
Epithelium	EOMES	-0.745077		Epithelium	DOT1L	-0.49598		Epithelium	E2F5	0.0737527186261868
Epithelium	EP300	0.86147863657438		Epithelium	E2F1	0.487545721890904		Epithelium	E2F6	0.21407984360023
Epithelium	EPAS1	0.946703133034405		Epithelium	E2F2	0.633630917717386		Epithelium	E2F7	0.343336533347579
Epithelium	ERF	0.473378166530511		Epithelium	E2F3	0.654144109192388		Epithelium	E4F1	0.16645720904589
Epithelium	ERG	-0.0193789		Epithelium	E2F4	0.574268042549158		Epithelium	EBF1	-0.0953631
Epithelium	ESR1	0.489719679922074		Epithelium	E2F5	-0.132313		Epithelium	EBF3	-0.12115
Epithelium	ESR2	0.377180659435022		Epithelium	E2F6	0.192363553341334		Epithelium	EGR1	-0.376771
Epithelium	ESRRA	1.19413886282816		Epithelium	E2F7	0.154312223410962		Epithelium	EGR2	-0.507187
Epithelium	ESRRB	0.294741062827738		Epithelium	E4F1	0.275284204010939		Epithelium	EGR3	-0.385886
Epithelium	ESRRG	0.780579575164148		Epithelium	EBF1	-0.132733		Epithelium	EGR4	-0.14819
Epithelium	ETS1	-0.318575		Epithelium	EBF3	0.153444174948901		Epithelium	EHF	-0.371434
Epithelium	ETS2	0.395201536221408		Epithelium	EGR1	-0.243183		Epithelium	ELF1	-0.377985
Epithelium	ETV1	0.17321076399893		Epithelium	EGR2	-0.223685		Epithelium	ELF2	-0.429342
Epithelium	ETV2	-0.331557		Epithelium	EGR3	-0.522952		Epithelium	ELF3	0.61991054560945
Epithelium	ETV3	0.10552890370871		Epithelium	EGR4	-0.127218		Epithelium	ELF4	-0.340096
Epithelium	ETV4	0.312089072608933		Epithelium	EHF	-0.274602		Epithelium	ELF5	0.8434626541512
Epithelium	ETV5	-0.490463		Epithelium	ELF1	-0.305488		Epithelium	ELK1	-0.0812523
Epithelium	ETV6	0.928103968246527		Epithelium	ELF2	-0.622139		Epithelium	ELK3	0.0738089534206567
Epithelium	ETV7	-0.319834		Epithelium	ELF3	0.540673483951675		Epithelium	ELK4	-0.0371822
Epithelium	EWSR1	-0.312025		Epithelium	ELF4	0.0744397920688479		Epithelium	EMX2	-0.349254
Epithelium	EZH2	-0.0523294		Epithelium	ELF5	0.168604769717985		Epithelium	EN1	-0.111351
Epithelium	FEV	0.273268262548417		Epithelium	ELK1	0.352378393391164		Epithelium	ENO1	0.181877095709533
Epithelium	FEZF1	-0.214095		Epithelium	ELK3	-0.265338		Epithelium	EOMES	-0.400345
Epithelium	FEZF2	-0.105696		Epithelium	ELK4	0.0737075686084404		Epithelium	EP300	0.224896888098856
Epithelium	FGF2	-0.100927		Epithelium	EMX2	-0.659148		Epithelium	EPAS1	-0.297813
Epithelium	FHL2	-0.765836		Epithelium	EN1	0.372746323942633		Epithelium	ERF	0.218312497979778
Epithelium	FIGLA	-0.00304228		Epithelium	ENO1	0.385801100883107		Epithelium	ERG	-0.601021
Epithelium	FLI1	-0.632424		Epithelium	EOMES	-0.402736		Epithelium	ESR1	0.240243885344015
Epithelium	FOS	-0.306451		Epithelium	EP300	0.180101606280315		Epithelium	ESR2	-0.215052
Epithelium	FOSB	0.357938677944732		Epithelium	EPAS1	-0.196162		Epithelium	ESRRA	0.584009313595339
Epithelium	FOSL1	0.679458403783466		Epithelium	ERF	0.0838189980677244		Epithelium	ESRRB	0.229492858213767
Epithelium	FOSL2	0.230189372668326		Epithelium	ERG	-0.446513		Epithelium	ESRRG	-0.047363
Epithelium	FOXA1	0.201098205040901		Epithelium	ESR1	0.289580877212413		Epithelium	ETS1	-0.432682
Epithelium	FOXA2	0.190580188026165		Epithelium	ESR2	0.0998558521189441		Epithelium	ETS2	-0.338901
Epithelium	FOXA3	-0.16337		Epithelium	ESRRA	0.474877063937906		Epithelium	ETV1	0.304157287544274
Epithelium	FOXC1	-0.709778		Epithelium	ESRRB	0.557036816504037		Epithelium	ETV2	-0.143066
Epithelium	FOXC2	-0.700474		Epithelium	ESRRG	0.189439592997275		Epithelium	ETV3	0.269242757929255
Epithelium	FOXD1	-0.247111		Epithelium	ETS1	-0.6527		Epithelium	ETV4	-0.778392
Epithelium	FOXD3	1.25742470862434		Epithelium	ETS2	-0.11898		Epithelium	ETV5	-0.573549
Epithelium	FOXE1	-1.04675		Epithelium	ETV1	0.340650150516817		Epithelium	ETV6	-0.0121018
Epithelium	FOXF1	0.00762609417176816		Epithelium	ETV2	-0.45179		Epithelium	ETV7	-0.300614
Epithelium	FOXF2	-0.636654		Epithelium	ETV3	-0.340237		Epithelium	EWSR1	-0.0857056
Epithelium	FOXG1	-0.443566		Epithelium	ETV4	-0.319342		Epithelium	EZH2	-0.647451
Epithelium	FOXH1	-0.958493		Epithelium	ETV5	-0.218622		Epithelium	FEV	0.214900633106606
Epithelium	FOXI1	0.85219075023831		Epithelium	ETV6	0.294492893847697		Epithelium	FEZF1	-0.0431414
Epithelium	FOXJ1	0.550919087081843		Epithelium	ETV7	0.149667207759665		Epithelium	FEZF2	-0.0663481
Epithelium	FOXL2	0.761866481833576		Epithelium	EWSR1	0.509404315481458		Epithelium	FGF2	0.0145583010009759
Epithelium	FOXM1	0.696655194625587		Epithelium	EZH2	-0.332107		Epithelium	FHL2	-0.377715
Epithelium	FOXN1	-0.0379663		Epithelium	FEV	0.0653758268651286		Epithelium	FIGLA	0.0166399196798456
Epithelium	FOXN4	-0.677418		Epithelium	FEZF1	0.0313129036063915		Epithelium	FLI1	-0.383687
Epithelium	FOXO1	0.0742566225834513		Epithelium	FEZF2	-0.0573125		Epithelium	FOS	-0.445899
Epithelium	FOXO3	0.0245841178477297		Epithelium	FGF2	0.0329567581171117		Epithelium	FOSB	-0.148093
Epithelium	FOXO4	-0.325972		Epithelium	FHL2	-0.407285		Epithelium	FOSL1	-0.190408
Epithelium	FOXO6	0.20638554848859		Epithelium	FIGLA	0.0670570299342406		Epithelium	FOSL2	-0.11409
Epithelium	FOXP1	-0.319135		Epithelium	FLI1	-0.118416		Epithelium	FOXA1	0.108908167802092
Epithelium	FOXP2	-0.517549		Epithelium	FOS	-0.532719		Epithelium	FOXA2	0.194825027392503
Epithelium	FOXP3	-0.824381		Epithelium	FOSB	-0.246829		Epithelium	FOXA3	-0.150218
Epithelium	FOXQ1	0.954811987368957		Epithelium	FOSL1	-0.281296		Epithelium	FOXC1	-0.688923
Epithelium	GABPA	0.12535177471116		Epithelium	FOSL2	0.135826671995553		Epithelium	FOXC2	-0.310868
Epithelium	GATA1	0.217523260832206		Epithelium	FOXA1	0.036068518524553		Epithelium	FOXD1	-0.0310008
Epithelium	GATA2	-0.357326		Epithelium	FOXA2	0.703446132153483		Epithelium	FOXD3	0.550180865536989
Epithelium	GATA3	0.478273004674233		Epithelium	FOXA3	0.227414527120157		Epithelium	FOXE1	-0.190644
Epithelium	GATA4	0.351252861335218		Epithelium	FOXC1	-0.592908		Epithelium	FOXF1	0.323204517109162
Epithelium	GATA5	-0.0611147		Epithelium	FOXC2	-0.166736		Epithelium	FOXF2	0.0678406397775814
Epithelium	GATA6	0.248151102653573		Epithelium	FOXD1	0.0478473489881743		Epithelium	FOXG1	0.0607263359980601
Epithelium	GBX2	0.265099375317053		Epithelium	FOXD3	0.22804989315632		Epithelium	FOXH1	-0.729127
Epithelium	GCM1	-0.343057		Epithelium	FOXE1	-0.74877		Epithelium	FOXI1	0.632081238027255
Epithelium	GFI1	0.296947925591053		Epithelium	FOXF1	0.14561150969128		Epithelium	FOXJ1	0.32042302591226
Epithelium	GFI1B	-0.3425		Epithelium	FOXF2	0.237176787147941		Epithelium	FOXL2	-0.0852488
Epithelium	GLI1	0.99136406517213		Epithelium	FOXG1	-0.256171		Epithelium	FOXM1	0.219577371115175
Epithelium	GLI2	0.338378185077623		Epithelium	FOXH1	-0.508208		Epithelium	FOXN1	0.612210765386925
Epithelium	GLI3	0.328790500820685		Epithelium	FOXI1	0.259478802663252		Epithelium	FOXN4	-0.518267
Epithelium	GLIS3	1.21630217398372		Epithelium	FOXJ1	0.571680451095054		Epithelium	FOXO1	-0.180698
Epithelium	GRHL2	0.967960591086638		Epithelium	FOXL2	-0.00740273		Epithelium	FOXO3	-0.132366
Epithelium	GRHL3	-0.0937241		Epithelium	FOXM1	0.316809750767024		Epithelium	FOXO4	0.159708139701355
Epithelium	GSC	0.0588964649902981		Epithelium	FOXN1	-0.014239		Epithelium	FOXO6	0.415875744981299
Epithelium	GTF2I	0.307517435402224		Epithelium	FOXN4	-0.294654		Epithelium	FOXP1	-0.597123
Epithelium	GTF2IRD1	-0.200546		Epithelium	FOXO1	-0.801788		Epithelium	FOXP2	-0.479445
Epithelium	GTF3A	0.67140045951311		Epithelium	FOXO3	-0.375205		Epithelium	FOXP3	-0.455039
Epithelium	HAND1	-0.688728		Epithelium	FOXO4	0.0344333714370098		Epithelium	FOXQ1	0.182036453895486
Epithelium	HAND2	-0.307249		Epithelium	FOXO6	0.636653244063982		Epithelium	GABPA	-0.086309
Epithelium	HBP1	-0.857689		Epithelium	FOXP1	0.0530762016003912		Epithelium	GATA1	-0.353093
Epithelium	HCFC1	0.578522319785168		Epithelium	FOXP2	-0.435947		Epithelium	GATA2	-0.539205
Epithelium	HDAC1	-0.0448899		Epithelium	FOXP3	-0.0452458		Epithelium	GATA3	0.0959702317542153
Epithelium	HDAC3	0.756192121526712		Epithelium	FOXQ1	0.64923536639579		Epithelium	GATA4	-0.222822
Epithelium	HDAC4	0.12359696004003		Epithelium	GABPA	0.0841716463331333		Epithelium	GATA5	0.198060922048908
Epithelium	HDAC5	0.41605963440449		Epithelium	GATA1	-0.251487		Epithelium	GATA6	-0.0149525
Epithelium	HDAC7	0.324605636461089		Epithelium	GATA2	-0.381442		Epithelium	GBX2	-0.405408
Epithelium	HDAC9	-0.351849		Epithelium	GATA3	0.40032817905128		Epithelium	GCM1	-0.326839
Epithelium	HDGF	1.19898278043859		Epithelium	GATA4	-0.231549		Epithelium	GFI1	0.162658039542132
Epithelium	HES1	-0.167492		Epithelium	GATA5	-0.227423		Epithelium	GFI1B	-0.222494
Epithelium	HES6	-0.0530574		Epithelium	GATA6	0.0515170470937975		Epithelium	GLI1	-0.488818
Epithelium	HESX1	-0.491216		Epithelium	GBX2	-0.161433		Epithelium	GLI2	0.102618283526918
Epithelium	HEY1	0.0841947363782382		Epithelium	GCM1	0.0986968776998273		Epithelium	GLI3	-0.0706833
Epithelium	HEY2	0.0277393267494034		Epithelium	GFI1	0.00282763674195642		Epithelium	GLIS3	-0.190279
Epithelium	HEYL	-0.138481		Epithelium	GFI1B	-0.556507		Epithelium	GRHL2	0.896447875446482
Epithelium	HHEX	-0.594653		Epithelium	GLI1	-0.0884679		Epithelium	GRHL3	0.148646523054912
Epithelium	HIC1	-0.905386		Epithelium	GLI2	0.315360051217787		Epithelium	GSC	-0.103643
Epithelium	HIF1A	0.957902395724703		Epithelium	GLI3	0.0767139788215611		Epithelium	GTF2I	-0.0879288
Epithelium	HIF3A	-0.898935		Epithelium	GLIS3	-0.159716		Epithelium	GTF2IRD1	-0.221713
Epithelium	HINFP	-0.473318		Epithelium	GRHL2	1.16664959458735		Epithelium	GTF3A	-0.0125701
Epithelium	HIPK2	-0.706564		Epithelium	GRHL3	0.667877859950856		Epithelium	HAND1	-0.484183
Epithelium	HIVEP1	0.212581158368662		Epithelium	GSC	-0.118384		Epithelium	HAND2	-0.273652
Epithelium	HIVEP2	-1.08235		Epithelium	GTF2I	0.27616512869771		Epithelium	HBP1	-0.558953
Epithelium	HIVEP3	-0.338891		Epithelium	GTF2IRD1	0.29725259013673		Epithelium	HCFC1	-0.131412
Epithelium	HLF	0.241389395110204		Epithelium	GTF3A	0.332667515444935		Epithelium	HDAC1	-0.489939
Epithelium	HLX	0.174548525658509		Epithelium	HAND1	-0.244424		Epithelium	HDAC3	0.154115626608079
Epithelium	HMGA1	0.214377457276921		Epithelium	HAND2	-0.352		Epithelium	HDAC4	-0.163306
Epithelium	HMGA2	0.380961164164029		Epithelium	HBP1	-0.450252		Epithelium	HDAC5	0.184786404314579
Epithelium	HMGB2	0.00391927741678511		Epithelium	HCFC1	0.563798878182853		Epithelium	HDAC7	0.107367653979348
Epithelium	HNF1A	1.13977153930982		Epithelium	HDAC1	-0.193195		Epithelium	HDAC9	-0.140855
Epithelium	HNF1B	1.42414051908307		Epithelium	HDAC3	0.327111840064119		Epithelium	HDGF	-0.710324
Epithelium	HNF4A	0.780519447349395		Epithelium	HDAC4	-0.443433		Epithelium	HES1	-0.190298
Epithelium	HNF4G	0.446728332285094		Epithelium	HDAC5	-0.239285		Epithelium	HES5	0.183501148295174
Epithelium	HOPX	0.090750020131618		Epithelium	HDAC7	0.412872011308757		Epithelium	HES6	0.282434159685162
Epithelium	HOXA1	0.467059174945499		Epithelium	HDAC9	0.021330951568099		Epithelium	HESX1	-0.234625
Epithelium	HOXA10	0.164418601425204		Epithelium	HDGF	-0.829179		Epithelium	HEY1	0.365174664502353
Epithelium	HOXA11	0.360349850321906		Epithelium	HES1	-0.632076		Epithelium	HEY2	0.188526650951406
Epithelium	HOXA13	-0.0470118		Epithelium	HES5	0.225232659139512		Epithelium	HEYL	-0.247573
Epithelium	HOXA2	-0.296248		Epithelium	HES6	-0.865203		Epithelium	HHEX	-0.124596
Epithelium	HOXA4	-0.145851		Epithelium	HESX1	-0.255845		Epithelium	HIC1	-0.171621
Epithelium	HOXA5	-0.25289		Epithelium	HEY1	0.507603878933828		Epithelium	HIF1A	-0.322163
Epithelium	HOXA7	0.319676531015381		Epithelium	HEY2	-0.0139697		Epithelium	HIF3A	-0.0688502
Epithelium	HOXA9	-0.702678		Epithelium	HEYL	0.180699771115387		Epithelium	HINFP	0.0268426454704119
Epithelium	HOXB1	0.157766409090235		Epithelium	HHEX	-0.29807		Epithelium	HIPK2	0.490653012859293
Epithelium	HOXB13	-0.759478		Epithelium	HIC1	-0.061833		Epithelium	HIVEP1	-0.00646702
Epithelium	HOXB2	0.990988711404947		Epithelium	HIF1A	0.0231535003627463		Epithelium	HIVEP2	-0.591256
Epithelium	HOXB3	0.0332905990303639		Epithelium	HIF3A	-0.0901756		Epithelium	HIVEP3	-0.182468
Epithelium	HOXB4	0.0752726156741475		Epithelium	HINFP	-0.198412		Epithelium	HLF	-0.240476
Epithelium	HOXB5	-0.396235		Epithelium	HIPK2	0.732398753380623		Epithelium	HLX	-0.450085
Epithelium	HOXB7	1.3018500533189		Epithelium	HIVEP1	0.290649041807742		Epithelium	HMGA1	-0.527745
Epithelium	HOXB9	1.06293096156841		Epithelium	HIVEP2	-0.965306		Epithelium	HMGA2	-0.364415
Epithelium	HOXC13	0.269887085488322		Epithelium	HIVEP3	0.0165148432746858		Epithelium	HMGB2	-0.363278
Epithelium	HOXC6	-1.09254		Epithelium	HLF	-0.44033		Epithelium	HNF1A	0.367647881039359
Epithelium	HOXC8	0.940621399293546		Epithelium	HLX	-0.378122		Epithelium	HNF1B	0.535079731762325
Epithelium	HOXD1	-0.505703		Epithelium	HMGA1	-0.123601		Epithelium	HNF4A	-0.194214
Epithelium	HOXD10	0.927129087106311		Epithelium	HMGA2	-0.133312		Epithelium	HNF4G	0.166882379649501
Epithelium	HOXD13	0.647281232019015		Epithelium	HMGB2	0.264601869286745		Epithelium	HOPX	0.147226885443164
Epithelium	HOXD3	-0.226703		Epithelium	HNF1A	0.575831391050926		Epithelium	HOXA1	-0.37498
Epithelium	HOXD4	-0.0442526		Epithelium	HNF1B	0.501348836539896		Epithelium	HOXA10	0.0267860093362426
Epithelium	HOXD8	-0.250091		Epithelium	HNF4A	0.548990301032135		Epithelium	HOXA11	0.127991857585146
Epithelium	HR	0.761268881868195		Epithelium	HNF4G	-0.230198		Epithelium	HOXA13	-0.175199
Epithelium	HSF1	0.442550421184407		Epithelium	HOPX	0.346097376047102		Epithelium	HOXA2	0.194258615479195
Epithelium	HSF2	0.638681305022615		Epithelium	HOXA1	-0.100019		Epithelium	HOXA4	-0.13057
Epithelium	HSF4	0.358255811722633		Epithelium	HOXA10	0.514322272764422		Epithelium	HOXA5	-0.066073
Epithelium	HTATIP2	-1.32971		Epithelium	HOXA11	-0.278864		Epithelium	HOXA7	-0.546398
Epithelium	ID1	-0.0805742		Epithelium	HOXA13	0.020692062424272		Epithelium	HOXA9	-0.060901
Epithelium	ID2	-0.0228063		Epithelium	HOXA2	0.427998002139615		Epithelium	HOXB1	0.0100016371805812
Epithelium	ID3	0.189362675787257		Epithelium	HOXA4	0.0754501287479172		Epithelium	HOXB13	0.518963883555571
Epithelium	ID4	1.00401294544302		Epithelium	HOXA5	-0.127355		Epithelium	HOXB2	0.362878638764361
Epithelium	IKZF1	-0.927493		Epithelium	HOXA7	-0.48628		Epithelium	HOXB3	-0.209222
Epithelium	IKZF2	-0.46951		Epithelium	HOXA9	0.140428703482217		Epithelium	HOXB4	-0.0155089
Epithelium	IKZF3	-0.433185		Epithelium	HOXB1	0.375128539488401		Epithelium	HOXB5	-0.197833
Epithelium	IKZF4	-0.256041		Epithelium	HOXB13	-0.293944		Epithelium	HOXB6	-0.125936
Epithelium	ING4	-1.02228		Epithelium	HOXB2	0.61952244907228		Epithelium	HOXB7	0.695317633341994
Epithelium	INSM1	-0.000611034		Epithelium	HOXB3	-0.10301		Epithelium	HOXB9	0.505078142665493
Epithelium	IRF1	-0.733815		Epithelium	HOXB4	0.0867719621531522		Epithelium	HOXC13	0.284525086984397
Epithelium	IRF2	-0.565241		Epithelium	HOXB5	-0.490832		Epithelium	HOXC6	-0.578024
Epithelium	IRF3	-0.513455		Epithelium	HOXB6	-0.222309		Epithelium	HOXC8	-0.229386
Epithelium	IRF4	-0.992181		Epithelium	HOXB7	0.659637258527132		Epithelium	HOXD1	-0.178584
Epithelium	IRF5	-0.23583		Epithelium	HOXB9	0.621974109218868		Epithelium	HOXD10	0.0517480371686577
Epithelium	IRF6	0.329257133732438		Epithelium	HOXC13	0.0143509290039942		Epithelium	HOXD13	0.0694679048623895
Epithelium	IRF7	-0.713373		Epithelium	HOXC6	-0.261273		Epithelium	HOXD3	-0.0778938
Epithelium	IRF8	-0.803739		Epithelium	HOXC8	0.210459456776585		Epithelium	HOXD4	-0.0570975
Epithelium	IRF9	0.202422184869572		Epithelium	HOXD1	0.169673437706631		Epithelium	HOXD8	0.074850327165758
Epithelium	IRX1	-0.219812		Epithelium	HOXD10	-0.0794917		Epithelium	HR	-0.0322043
Epithelium	IRX4	-0.266023		Epithelium	HOXD13	-0.228036		Epithelium	HSF1	-0.313833
Epithelium	ISL1	0.816683310731002		Epithelium	HOXD3	-0.147295		Epithelium	HSF2	-0.120512
Epithelium	JARID2	-0.777422		Epithelium	HOXD4	-0.253539		Epithelium	HSF4	0.441436739818908
Epithelium	JDP2	-0.32941		Epithelium	HOXD8	-0.0445798		Epithelium	HTATIP2	-0.328568
Epithelium	JUN	0.370601543599891		Epithelium	HR	0.0347705709626565		Epithelium	ID1	-0.0376916
Epithelium	JUNB	0.298431934191512		Epithelium	HSF1	-0.289536		Epithelium	ID2	-0.518286
Epithelium	JUND	0.497069456694969		Epithelium	HSF2	-0.179433		Epithelium	ID3	-0.0666987
Epithelium	KAT2B	0.0947080195533615		Epithelium	HSF4	0.427928261144597		Epithelium	ID4	0.327655553475609
Epithelium	KAT5	-0.461825		Epithelium	HTATIP2	-0.413246		Epithelium	IKZF1	-0.465308
Epithelium	KAT6A	-0.233918		Epithelium	ID1	0.099995102979359		Epithelium	IKZF2	-0.218883
Epithelium	KAT6B	0.474804296096799		Epithelium	ID2	-0.0686096		Epithelium	IKZF3	-0.00142271
Epithelium	KAT7	0.43665242368229		Epithelium	ID3	0.163162249284923		Epithelium	IKZF4	0.0732105805396048
Epithelium	KCNIP3	0.204123896044441		Epithelium	ID4	0.314083777407856		Epithelium	ING4	-0.174185
Epithelium	KDM2A	-0.57116		Epithelium	IKZF1	-0.2512		Epithelium	INSM1	0.00342347277918099
Epithelium	KDM5A	0.94793746136914		Epithelium	IKZF2	-0.115761		Epithelium	IRF1	-0.57839
Epithelium	KDM5B	0.949850268711038		Epithelium	IKZF3	-0.0475659		Epithelium	IRF2	-0.560798
Epithelium	KDM5C	-0.0655156		Epithelium	IKZF4	0.0191584448497021		Epithelium	IRF2BPL	0.0220782280731784
Epithelium	KDM5D	-0.391835		Epithelium	ING4	-0.242427		Epithelium	IRF3	-0.361223
Epithelium	KLF1	-0.151143		Epithelium	INSM1	0.10153470246938		Epithelium	IRF4	-0.567104
Epithelium	KLF10	-0.15861		Epithelium	IRF1	-0.806537		Epithelium	IRF5	-0.631298
Epithelium	KLF11	-0.195904		Epithelium	IRF2	-0.635764		Epithelium	IRF6	-0.747466
Epithelium	KLF12	0.792622950085507		Epithelium	IRF2BPL	-0.176311		Epithelium	IRF7	-0.613686
Epithelium	KLF13	-0.679546		Epithelium	IRF3	-0.386727		Epithelium	IRF8	-0.53401
Epithelium	KLF15	1.21105735114137		Epithelium	IRF4	-0.506405		Epithelium	IRF9	-0.096706
Epithelium	KLF17	-0.510299		Epithelium	IRF5	-0.314337		Epithelium	IRX1	0.150996003918077
Epithelium	KLF2	-0.261941		Epithelium	IRF6	-0.758101		Epithelium	IRX4	0.0655058784417839
Epithelium	KLF3	-0.502619		Epithelium	IRF7	-0.57782		Epithelium	ISL1	0.0826811311903751
Epithelium	KLF4	0.156928426257272		Epithelium	IRF8	0.016243709264572		Epithelium	JARID2	-0.163874
Epithelium	KLF5	0.319965451875446		Epithelium	IRF9	-0.307125		Epithelium	JDP2	-0.725794
Epithelium	KLF6	-0.0426141		Epithelium	IRX1	0.132476240105024		Epithelium	JUN	-0.52517
Epithelium	KLF7	0.175494979714227		Epithelium	IRX4	0.24339329888068		Epithelium	JUNB	-0.4934
Epithelium	KLF8	-0.279767		Epithelium	ISL1	0.174473776704566		Epithelium	JUND	-0.309901
Epithelium	KLF9	0.483131644965916		Epithelium	JARID2	-0.29981		Epithelium	KAT2B	0.0595734818401793
Epithelium	KMT2A	-0.131513		Epithelium	JDP2	-0.820703		Epithelium	KAT5	0.168256109834239
Epithelium	KMT2B	0.0572394300898485		Epithelium	JUN	-0.11439		Epithelium	KAT6A	-0.17042
Epithelium	LEF1	0.903747808280399		Epithelium	JUNB	0.237940965703862		Epithelium	KAT6B	-0.139826
Epithelium	LHX1	0.538455355350092		Epithelium	JUND	-0.0334799		Epithelium	KAT7	-0.258938
Epithelium	LHX2	0.40947409794468		Epithelium	KAT2B	0.449041865479112		Epithelium	KCNIP3	-0.216502
Epithelium	LHX3	-0.172287		Epithelium	KAT5	0.356421264540975		Epithelium	KDM2A	-0.192182
Epithelium	LHX4	-0.100841		Epithelium	KAT6A	0.0573562271511352		Epithelium	KDM5A	-0.32582
Epithelium	LHX8	0.180221854376649		Epithelium	KAT6B	-0.0191696		Epithelium	KDM5B	0.478968079668306
Epithelium	LITAF	0.692152479154791		Epithelium	KAT7	0.279961002000192		Epithelium	KDM5C	0.0994076817811625
Epithelium	LMO2	-0.773212		Epithelium	KCNIP3	0.438322520698653		Epithelium	KDM5D	0.055412742874509
Epithelium	LMO4	0.012786048368334		Epithelium	KDM2A	-0.349172		Epithelium	KLF1	-0.131563
Epithelium	LMX1A	-0.422031		Epithelium	KDM5A	0.275873184184341		Epithelium	KLF10	-0.0480422
Epithelium	LMX1B	-0.282782		Epithelium	KDM5B	0.57303444500095		Epithelium	KLF11	0.171553785016274
Epithelium	LRRFIP1	-0.871407		Epithelium	KDM5C	0.121504739224804		Epithelium	KLF12	0.156504633535919
Epithelium	LYL1	-0.346685		Epithelium	KDM5D	0.058243062112424		Epithelium	KLF13	-0.511883
Epithelium	MAF	0.418264487329216		Epithelium	KLF1	0.122387675673259		Epithelium	KLF15	-0.143198
Epithelium	MAFA	0.779831909590937		Epithelium	KLF10	-0.243884		Epithelium	KLF17	-0.0883709
Epithelium	MAFB	0.120806482100054		Epithelium	KLF11	-0.101672		Epithelium	KLF2	0.00393283504657247
Epithelium	MAFG	0.170874522965593		Epithelium	KLF12	0.707451806302693		Epithelium	KLF3	-0.248104
Epithelium	MAFK	0.0210279442878769		Epithelium	KLF13	-0.473092		Epithelium	KLF4	-0.253967
Epithelium	MAML1	0.378482735255408		Epithelium	KLF15	0.487729130011864		Epithelium	KLF5	-0.112567
Epithelium	MAX	-0.948222		Epithelium	KLF17	-0.319248		Epithelium	KLF6	-0.0446511
Epithelium	MAZ	0.580566352363832		Epithelium	KLF2	-0.53958		Epithelium	KLF7	-0.293897
Epithelium	MBD1	0.204805945236124		Epithelium	KLF3	-0.462146		Epithelium	KLF8	0.547691766597432
Epithelium	MBD2	0.00873851613172103		Epithelium	KLF4	0.229228819549246		Epithelium	KLF9	-0.232179
Epithelium	MECOM	-0.11497		Epithelium	KLF5	0.324355339682439		Epithelium	KMT2A	-0.264507
Epithelium	MECP2	-0.601383		Epithelium	KLF6	-0.487868		Epithelium	KMT2B	-0.0723975
Epithelium	MED1	0.629405585803922		Epithelium	KLF7	-0.0172841		Epithelium	LEF1	-0.702642
Epithelium	MEF2A	-0.270269		Epithelium	KLF8	0.915557426849841		Epithelium	LHX1	0.41077929233799
Epithelium	MEF2B	0.124225324753808		Epithelium	KLF9	0.649464941922718		Epithelium	LHX2	-0.103031
Epithelium	MEF2C	0.177506948803653		Epithelium	KMT2A	0.2170371864876		Epithelium	LHX3	0.114760093526334
Epithelium	MEF2D	0.0330327610695153		Epithelium	KMT2B	0.0346766862731277		Epithelium	LHX4	0.0026889320053316
Epithelium	MEIS1	1.07978619429758		Epithelium	LEF1	0.23220453150032		Epithelium	LHX8	0.0102669271819851
Epithelium	MEIS2	0.931267661702754		Epithelium	LHX1	0.126903754612852		Epithelium	LITAF	0.307287288146308
Epithelium	MEOX1	0.176275782067699		Epithelium	LHX2	-0.202859		Epithelium	LMO2	-0.694904
Epithelium	MEOX2	0.184058270376727		Epithelium	LHX3	-0.0275665		Epithelium	LMO4	0.0400532269698732
Epithelium	MESP2	0.0289476859098894		Epithelium	LHX4	-0.249564		Epithelium	LMX1A	-0.314482
Epithelium	MITF	0.135769987075032		Epithelium	LHX8	-0.0715266		Epithelium	LMX1B	-0.11953
Epithelium	MIXL1	-0.289959		Epithelium	LITAF	0.648489861226286		Epithelium	LRRFIP1	-0.185048
Epithelium	MKX	-0.127742		Epithelium	LMO2	-0.50138		Epithelium	LYL1	0.342679691324212
Epithelium	MLX	-0.10376		Epithelium	LMO4	0.00197862956625969		Epithelium	MAF	-0.551344
Epithelium	MLXIP	0.673545883255146		Epithelium	LMX1A	-0.294077		Epithelium	MAFA	-0.242789
Epithelium	MLXIPL	0.16222357370295		Epithelium	LMX1B	-0.424402		Epithelium	MAFB	-0.143507
Epithelium	MNT	-0.436784		Epithelium	LRRFIP1	-0.0786117		Epithelium	MAFG	-0.128045
Epithelium	MNX1	-0.453506		Epithelium	LYL1	0.290372334360688		Epithelium	MAFK	-0.31391
Epithelium	MSC	-0.00600728		Epithelium	MAF	-0.557149		Epithelium	MAML1	0.0965054627578482
Epithelium	MSX1	-0.81281		Epithelium	MAFA	-0.498268		Epithelium	MAX	-0.600297
Epithelium	MSX2	0.830798473328174		Epithelium	MAFB	-0.357126		Epithelium	MAZ	-0.129852
Epithelium	MTA1	0.393436041744306		Epithelium	MAFG	0.141246811053734		Epithelium	MBD1	-0.122823
Epithelium	MTA2	-0.181159		Epithelium	MAFK	0.133739580340885		Epithelium	MBD2	-0.0379622
Epithelium	MTA3	0.181684869407673		Epithelium	MAML1	0.0318152468697794		Epithelium	MECOM	0.190095395255169
Epithelium	MTF1	0.485895066990064		Epithelium	MAX	-0.310667		Epithelium	MECP2	-0.24481
Epithelium	MTF2	0.0967509837458863		Epithelium	MAZ	0.459905512684763		Epithelium	MED1	0.268221121924502
Epithelium	MXD1	0.222072099514408		Epithelium	MBD1	0.273598006008298		Epithelium	MEF2A	-0.291662
Epithelium	MXI1	-0.0201287		Epithelium	MBD2	0.227535954916918		Epithelium	MEF2B	-0.135972
Epithelium	MYB	0.153869263823862		Epithelium	MECOM	0.557515524965241		Epithelium	MEF2C	-0.0439693
Epithelium	MYBL1	-0.0953702		Epithelium	MECP2	-0.178121		Epithelium	MEF2D	-0.120393
Epithelium	MYBL2	0.872138043032749		Epithelium	MED1	0.505793168691473		Epithelium	MEIS1	0.489251665646152
Epithelium	MYC	0.492903790559861		Epithelium	MEF2A	-0.214294		Epithelium	MEIS2	0.757688770668343
Epithelium	MYCN	-0.827706		Epithelium	MEF2B	-0.320425		Epithelium	MEOX1	-0.0943043
Epithelium	MYF5	0.190664771655454		Epithelium	MEF2C	-0.0128952		Epithelium	MEOX2	-0.0970698
Epithelium	MYF6	-0.419786		Epithelium	MEF2D	-0.13057		Epithelium	MESP2	0.0573558653072006
Epithelium	MYOCD	-0.251297		Epithelium	MEIS1	0.853178351906899		Epithelium	MITF	-0.232355
Epithelium	MYOD1	-0.0869642		Epithelium	MEIS2	1.20167912099556		Epithelium	MIXL1	-0.221843
Epithelium	MYOG	-0.659006		Epithelium	MEOX1	0.245701329757017		Epithelium	MKX	-0.442962
Epithelium	MYRF	-0.283369		Epithelium	MEOX2	0.252226287403602		Epithelium	MLX	0.0901326845296923
Epithelium	MYT1	-0.40111		Epithelium	MESP2	0.121782555229454		Epithelium	MLXIP	-0.319341
Epithelium	MZF1	0.0710906962627495		Epithelium	MITF	-0.194542		Epithelium	MLXIPL	0.14062079631979
Epithelium	NAB2	-0.823256		Epithelium	MIXL1	-0.412642		Epithelium	MNT	-0.412437
Epithelium	NANOG	-0.165942		Epithelium	MKX	-0.128682		Epithelium	MNX1	-0.239868
Epithelium	NCOA1	1.09265394275073		Epithelium	MLX	0.0098868640013627		Epithelium	MSC	-0.171259
Epithelium	NCOA2	0.186813671110948		Epithelium	MLXIP	-0.119277		Epithelium	MSX1	-0.577835
Epithelium	NCOA3	-0.0446742		Epithelium	MLXIPL	0.763893154801604		Epithelium	MSX2	0.485729017312317
Epithelium	NCOA6	0.145446520979918		Epithelium	MNT	0.00570006271431405		Epithelium	MTA1	-0.524996
Epithelium	NCOR1	-0.146597		Epithelium	MNX1	-0.20747		Epithelium	MTA2	-0.546853
Epithelium	NCOR2	0.568728503269768		Epithelium	MSC	0.127999061600353		Epithelium	MTA3	0.367299024611351
Epithelium	NEUROD1	0.0306415170951421		Epithelium	MSX1	0.441024550772823		Epithelium	MTF1	0.125665758587916
Epithelium	NEUROD2	-0.136972		Epithelium	MSX2	0.707518326648313		Epithelium	MTF2	0.0158919004996368
Epithelium	NEUROD6	-0.755433		Epithelium	MTA1	-0.41662		Epithelium	MXD1	0.413795663327721
Epithelium	NEUROG1	1.0041234572843		Epithelium	MTA2	-0.41586		Epithelium	MXI1	0.146132124367793
Epithelium	NEUROG2	-0.801493		Epithelium	MTA3	0.640785261848466		Epithelium	MYB	-0.582491
Epithelium	NEUROG3	-0.422418		Epithelium	MTF1	0.150820881175904		Epithelium	MYBL1	-0.179189
Epithelium	NFAT5	-0.451032		Epithelium	MTF2	0.0434398904559559		Epithelium	MYBL2	0.0835923691102942
Epithelium	NFATC1	0.196503425781144		Epithelium	MXD1	0.452948199814027		Epithelium	MYC	-0.315496
Epithelium	NFATC2	-0.473771		Epithelium	MXI1	-0.137071		Epithelium	MYCN	-0.319325
Epithelium	NFATC3	0.527313537871286		Epithelium	MYB	-0.0488012		Epithelium	MYF5	-0.0730453
Epithelium	NFATC4	0.110910943234488		Epithelium	MYBL1	0.636231956944449		Epithelium	MYF6	0.0281008517076699
Epithelium	NFE2	-0.136285		Epithelium	MYBL2	0.335161209422658		Epithelium	MYOCD	-0.245582
Epithelium	NFE2L1	-0.239411		Epithelium	MYC	0.321558210524162		Epithelium	MYOD1	-0.262103
Epithelium	NFE2L2	0.676259280977345		Epithelium	MYCN	-0.310342		Epithelium	MYOG	-0.375895
Epithelium	NFE2L3	-0.553771		Epithelium	MYF5	0.0782767857330864		Epithelium	MYRF	-0.145927
Epithelium	NFIA	0.550947449797255		Epithelium	MYF6	-0.0119782		Epithelium	MYT1	-0.0755439
Epithelium	NFIB	0.91156098019413		Epithelium	MYOCD	-0.406817		Epithelium	MZF1	-0.342563
Epithelium	NFIC	0.443777122311989		Epithelium	MYOD1	-0.251801		Epithelium	NAB2	-0.0868915
Epithelium	NFIL3	-0.0527271		Epithelium	MYOG	-0.21767		Epithelium	NACC1	-0.031087
Epithelium	NFIX	-0.236391		Epithelium	MYRF	-0.321278		Epithelium	NANOG	-0.183401
Epithelium	NFKB	-0.277043		Epithelium	MYT1	0.162967706521354		Epithelium	NCOA1	0.458057400368565
Epithelium	NFKB1	-0.559818		Epithelium	MZF1	-0.272172		Epithelium	NCOA2	0.0413486969379252
Epithelium	NFKB2	-0.366783		Epithelium	NAB2	0.11185807182793		Epithelium	NCOA3	0.282467661737163
Epithelium	NFKBIB	-0.307824		Epithelium	NACC1	0.651435701751278		Epithelium	NCOA6	0.108605262363106
Epithelium	NFKBIZ	-0.110779		Epithelium	NANOG	0.470773082351831		Epithelium	NCOR1	0.45370020186461
Epithelium	NFX1	-0.168338		Epithelium	NCOA1	0.622588739379825		Epithelium	NCOR2	0.456185200832379
Epithelium	NFYA	-0.281889		Epithelium	NCOA2	0.346432070736612		Epithelium	NEUROD1	-0.118185
Epithelium	NFYB	-0.570301		Epithelium	NCOA3	0.569208795294262		Epithelium	NEUROD2	-0.202252
Epithelium	NFYC	-0.116402		Epithelium	NCOA6	0.014527408021827		Epithelium	NEUROD6	-0.687111
Epithelium	NHLH1	-0.372435		Epithelium	NCOR1	0.272641765228186		Epithelium	NEUROG1	0.0295338195129478
Epithelium	NHLH2	0.0294306415873106		Epithelium	NCOR2	0.228463608137137		Epithelium	NEUROG2	-0.209669
Epithelium	NKRF	0.556827976098371		Epithelium	NEUROD1	-0.0493212		Epithelium	NEUROG3	0.0150055464199166
Epithelium	NKX2-1	-0.20606		Epithelium	NEUROD2	-0.145243		Epithelium	NFAT5	-0.533293
Epithelium	NKX2-2	-0.547938		Epithelium	NEUROD6	0.063498777327307		Epithelium	NFATC1	-0.124007
Epithelium	NKX2-5	-0.375907		Epithelium	NEUROG1	0.399559360931882		Epithelium	NFATC2	-0.452111
Epithelium	NKX3-1	-0.0905454		Epithelium	NEUROG2	-0.439197		Epithelium	NFATC3	0.0182415184672693
Epithelium	NKX3-2	0.836151520767003		Epithelium	NEUROG3	-0.368653		Epithelium	NFATC4	-0.250578
Epithelium	NKX6-1	0.119077663045442		Epithelium	NFAT5	-0.245795		Epithelium	NFE2	-0.0344298
Epithelium	NKX6-2	-0.357734		Epithelium	NFATC1	-0.47168		Epithelium	NFE2L1	0.101139995588751
Epithelium	NKX6-3	0.764746707315455		Epithelium	NFATC2	-0.333549		Epithelium	NFE2L2	0.234486966729328
Epithelium	NONO	-0.0447419		Epithelium	NFATC3	-0.153375		Epithelium	NFE2L3	-0.339352
Epithelium	NOTCH1	-0.262845		Epithelium	NFATC4	-0.151871		Epithelium	NFIA	0.191475130431239
Epithelium	NOTO	-0.542177		Epithelium	NFE2	0.657233694267763		Epithelium	NFIB	0.250119182908586
Epithelium	NPAS2	0.221111534643117		Epithelium	NFE2L1	0.324348437357676		Epithelium	NFIC	-0.10124
Epithelium	NPM1	0.52608831776415		Epithelium	NFE2L2	0.657170742853536		Epithelium	NFIL3	-0.291147
Epithelium	NR0B1	-0.65781		Epithelium	NFE2L3	-0.553329		Epithelium	NFIX	-0.00751118
Epithelium	NR0B2	-0.181363		Epithelium	NFIA	0.204060506930547		Epithelium	NFKB	-0.403007
Epithelium	NR1D1	-1.18824		Epithelium	NFIB	0.197242442460187		Epithelium	NFKB1	-0.566381
Epithelium	NR1D2	0.0757909982157035		Epithelium	NFIC	-0.507509		Epithelium	NFKB2	-0.616522
Epithelium	NR1H2	0.442593507525392		Epithelium	NFIL3	-0.339634		Epithelium	NFKBIB	-0.488603
Epithelium	NR1H3	0.368260492936474		Epithelium	NFIX	-0.303613		Epithelium	NFKBIZ	-0.343972
Epithelium	NR1H4	0.015381422914893		Epithelium	NFKB	-0.22385		Epithelium	NFX1	-0.0207202
Epithelium	NR1I2	0.266803683691147		Epithelium	NFKB1	-0.652939		Epithelium	NFYA	-0.152582
Epithelium	NR1I3	0.356677303341224		Epithelium	NFKB2	-0.606234		Epithelium	NFYB	-0.486569
Epithelium	NR2C1	-0.135034		Epithelium	NFKBIB	-0.281323		Epithelium	NFYC	-0.11794
Epithelium	NR2C2	-0.141829		Epithelium	NFKBIZ	-0.212393		Epithelium	NHLH1	-0.405823
Epithelium	NR2E1	1.01444161759553		Epithelium	NFX1	-0.279239		Epithelium	NHLH2	0.170774662618374
Epithelium	NR2E3	0.772784415343196		Epithelium	NFYA	-0.414246		Epithelium	NKRF	-0.0862148
Epithelium	NR2F1	0.267185004027915		Epithelium	NFYB	-0.709501		Epithelium	NKX2-1	-0.150155
Epithelium	NR2F2	-0.399356		Epithelium	NFYC	-0.447591		Epithelium	NKX2-2	-0.514577
Epithelium	NR2F6	-0.391321		Epithelium	NHLH1	-0.14906		Epithelium	NKX2-5	-0.246529
Epithelium	NR3C1	0.999505380658214		Epithelium	NHLH2	0.193306800813223		Epithelium	NKX3-1	0.0670405654774393
Epithelium	NR3C2	0.415948192958959		Epithelium	NKRF	0.0469627228868499		Epithelium	NKX3-2	0.36370754421444
Epithelium	NR4A1	-0.238559		Epithelium	NKX2-1	-0.397627		Epithelium	NKX6-1	-0.156769
Epithelium	NR4A2	-0.267667		Epithelium	NKX2-2	-0.396398		Epithelium	NKX6-2	-0.0955845
Epithelium	NR4A3	0.470190709146985		Epithelium	NKX2-5	-0.212754		Epithelium	NKX6-3	0.0396274926584156
Epithelium	NR5A1	0.000615651823303515		Epithelium	NKX3-1	0.178908436641367		Epithelium	NONO	0.743754527813385
Epithelium	NR5A2	0.664453294888695		Epithelium	NKX3-2	-0.266887		Epithelium	NOTCH1	-0.0720606
Epithelium	NR6A1	-0.105729		Epithelium	NKX6-1	-0.127267		Epithelium	NOTO	-0.477624
Epithelium	NRF1	0.575415876587967		Epithelium	NKX6-2	-0.103247		Epithelium	NPAS2	0.37043935138352
Epithelium	NRG1	-0.390609		Epithelium	NKX6-3	-0.120974		Epithelium	NPAS4	-0.0445937
Epithelium	NRL	-0.386083		Epithelium	NONO	0.544315385333424		Epithelium	NPM1	-0.249594
Epithelium	NSD2	-0.106955		Epithelium	NOTCH1	0.0320346043104664		Epithelium	NR0B1	0.0243812717721118
Epithelium	NUPR1	0.376643945588517		Epithelium	NOTO	-0.336406		Epithelium	NR0B2	-0.140273
Epithelium	OLIG1	-0.00148956		Epithelium	NPAS2	0.597931379478745		Epithelium	NR1D1	-0.234127
Epithelium	OLIG2	-0.594287		Epithelium	NPAS4	-0.211943		Epithelium	NR1D2	0.276747087813656
Epithelium	ONECUT1	0.637507227888749		Epithelium	NPM1	0.342517449324457		Epithelium	NR1H2	0.0870718500082474
Epithelium	OTX2	-0.163186		Epithelium	NR0B1	0.293312732423776		Epithelium	NR1H3	-0.223497
Epithelium	OVOL1	-0.315238		Epithelium	NR0B2	0.0899919476094115		Epithelium	NR1H4	-0.0788088
Epithelium	PARK7	0.298677541603902		Epithelium	NR1D1	-0.40464		Epithelium	NR1I2	-0.148573
Epithelium	PATZ1	-0.144484		Epithelium	NR1D2	0.257966054391531		Epithelium	NR1I3	0.0214297717680754
Epithelium	PAWR	-0.617251		Epithelium	NR1H2	0.121246512243744		Epithelium	NR2C1	0.406046295262964
Epithelium	PAX1	-0.116084		Epithelium	NR1H3	0.235459370240518		Epithelium	NR2C2	-0.31537
Epithelium	PAX2	-0.334717		Epithelium	NR1H4	0.552734835496942		Epithelium	NR2E1	0.299142570031734
Epithelium	PAX3	0.162307056118486		Epithelium	NR1I2	0.208181774030976		Epithelium	NR2E3	0.0338710734589334
Epithelium	PAX4	0.190039222512325		Epithelium	NR1I3	0.257033781654446		Epithelium	NR2F1	-0.300617
Epithelium	PAX5	0.450485520131316		Epithelium	NR2C1	0.0443950762048319		Epithelium	NR2F2	-0.28387
Epithelium	PAX6	0.252253911071073		Epithelium	NR2C2	-0.0934602		Epithelium	NR2F6	-0.216233
[truncated: 3,385 more rows]

## Sheet: motif_scATAC
PCa scATAC motif								ccRCC scATAC motif
TF	Endothelium	Epithelium	Fibroblast	Mast_cells	Myeloid	Lymphoid		TF	B_cells	Endothelium	Epithelium	Fibroblast	Mast_cells	Myeloid	Lymphoid
TFAP2B_1	0	0	0	0	1.62735749056068	0		TFAP2B_1	4.55015749056068	1.19255749056068	1.74735749056068	5.19875749056067	0	0	0
TFAP2D_2	0	0	0	0	0	0		TFAP2D_2	35.7960574905607	0	0	0	0	0	0
TFAP2C_3	0	2.19255749056068	0	0	8.74615749056067	0		TFAP2C_3	0	8.92795749056067	5.61945749056067	50.3780574905607	0	0	0
TFAP2E_4	0	0.0838574905606752	0	0	0	0		TFAP2E_4	0	1.23265749056068	0.647657490560675	1.60285749056068	0	0	0
TFAP2A_5	0	2.36045749056068	0	0	0.707857490560675	0		TFAP2A_5	0.690557490560675	0.187857490560675	2.17755749056068	3.08845749056068	0	0	0
ARID3A_6	0	0	0	0	0	0		ARID3A_6	0	0	0	0	0	0	0
ARID5B_7	0	0	0	0	0	0		ARID5B_7	0	0	0	0	0	0	0
ARID3B_8	0	0	0	0	0	0		ARID3B_8	0	0	3.82875749056068	0	0	0	0
ARID5A_9	0	0	0	0	0	0		ARID5A_9	0	0	1.31895749056068	0	0	0	0
ARID3C_10	0	0	0	0	0	0		ARID3C_10	0	0	0	0	0	0	0
ARID2_11	0	0	0	0	0	0		ARID2_11	0	0.984657490560675	0	2.09035749056068	0	0	0
HMGA1_12	0	0	0	0	0	0		HMGA1_12	4.29545749056067	0	0	0	0	1.68645749056068	0
HMGA2_13	0	0	0	0	0	0		HMGA2_13	0	0	0	0	0	0	0
MAX_14	0	0.660557490560675	0	0	4.46435749056067	0		MAX_14	3.64955749056067	0	6.32995749056068	0	0	8.04835749056067	0
MLXIPL_15	0	0	0	0	1.19395749056068	0		MLXIPL_15	2.98025749056068	0	1.57735749056068	0	0	5.89165749056068	0
ARNTL2_16	0	0	0	0	1.52315749056068	0		ARNTL2_16	1.62875749056068	0	2.04605749056068	0	0	7.97535749056068	0
AHRR_17	0	0	0	0	0	0		AHRR_17	1.88445749056068	0	0	0	0	0	0
TFE3_18	0	0	0	0	3.34515749056068	0		TFE3_18	2.12825749056068	0	4.05355749056067	0	0	15.3060574905607	0
HES2_19	0	0	0	0	0	0		HES2_19	0.420557490560675	0	0.713057490560675	0	0	1.63615749056068	0
MNT_20	0	0	0	0	1.27365749056068	0		MNT_20	3.23625749056068	0	2.75235749056068	0	0	1.83155749056068	0
TCF3_21	0	0	0	0	0	0		TCF3_21	132.799257490561	0	0	0	0	0	0
SREBF1_22	0	0	0	0	0	0		SREBF1_22	0	0	0	0	0	1.88375749056068	1.49565749056068
TFAP4_23	0	0	0	0	5.74555749056067	0		TFAP4_23	21.8900574905607	7.87425749056067	0.237857490560675	27.1043574905607	0	0.313957490560675	0.806157490560675
HIF1A_24	0	0	0	0	0.645857490560675	0		HIF1A_24	0	0.102057490560675	7.92015749056067	0	0	0	0
TCFL5_25	0	0	0	0	0	0		TCFL5_25	1.43615749056068	0	0	0	0	0	0
USF2_26	0	0.471557490560675	0	0	7.27135749056067	0		USF2_26	2.33285749056068	0	7.55235749056068	0	0	19.5608574905607	0
TFEC_27	0	0	0	0	10.1281574905607	0		TFEC_27	0	0	2.96095749056068	0	0	33.9458574905607	0
AHR_28	0	0	0	0	0	0		AHR_28	1.88445749056068	0	0	0	0	0	0
MLX_29	0	0	0	0	1.08255749056068	0		MLX_29	3.76075749056068	0	1.75255749056068	0	0	8.11315749056067	0
MYF6_30	0	0	0	0	0.684157490560675	0		MYF6_30	23.6535574905607	0	0	4.67755749056067	0	0.204457490560675	0
SIM1_31	0	0	0	0	1.16745749056068	0		SIM1_31	0	0.394857490560675	15.0367574905607	0	0	0	0
TFEB_32	0	0	0	0	8.44315749056067	0		TFEB_32	0.507357490560675	0	7.29855749056068	0	0	30.3294574905607	0
HAND1_33	5.39725749056067	0	0	0	1.91845749056068	0		HAND1_33	0	2.00905749056068	1.53745749056068	2.85615749056068	0	0.781857490560675	0
HES1_34	0	0	0	0	0	0		HES1_34	0.333657490560675	0	0.560957490560675	0	0	0	0
ID2_35	0	0	0	0	2.35855749056068	0		ID2_35	3.50895749056067	0	3.40175749056068	0	0	2.84495749056068	0.197957490560675
EPAS1_36	10.3414574905607	0	0	0	0	0		EPAS1_36	0	0.580457490560675	0.816757490560675	0.564557490560675	0	0	0.260757490560675
MYCL1_37	0	0.510957490560675	0	0	7.73215749056068	0		MYCL1_37	1.15755749056068	0	4.13725749056067	0	0	9.25045749056068	0
ID3_38	0	0	0	0	0	0		ID3_38	183.695257490561	0	2.92125749056068	0	0	0	0.0163574905606751
TCF21_39	0	0	0	0	0	0		TCF21_39	22.5235574905607	0	0	14.0536574905607	0	0.600957490560675	0
MXI1_40	0	0.708857490560675	0	0	9.31005749056068	0		MXI1_40	3.21125749056067	0	3.52205749056068	0	0	8.49725749056067	0.179357490560675
MYOG_41	0	0	0	0	4.36905749056067	0		MYOG_41	48.5352574905607	6.55795749056067	2.05995749056068	11.8915574905607	0	0	2.78885749056068
TWIST1_42	0	0	0	0	0	0		TWIST1_42	44.1206574905607	0	6.68885749056067	0	0	0	1.37945749056068
NEUROG3_43	0	0	0	0	0	0		NEUROG3_43	3.70055749056068	0	0	0	0	1.79655749056068	0
BHLHE41_44	0	0	0	0	0	0		BHLHE41_44	1.47905749056068	0	0	0	0	3.04385749056068	0
BHLHE23_45	0	0	0	0	0	0		BHLHE23_45	1.53115749056068	0	0	0	0	1.73925749056068	0
TCF15_46	0	0	0	0	0.586657490560675	0		TCF15_46	2.75435749056068	0	0	0	0	0	0
ID1_47	0	0	0	0	2.35855749056068	0		ID1_47	3.50895749056067	0	3.40175749056068	0	0	2.84495749056068	0.197957490560675
MYOD1_48	0	0.688457490560675	0	0	0	0		MYOD1_48	68.5148574905607	0	5.42385749056067	0	0	0	0.461657490560675
NPAS1_49	0	0	0	0	1.16745749056068	0		NPAS1_49	0	0.394857490560675	15.0367574905607	0	0	0	0
ARNTL_50	0	0	0	0	0.710357490560675	0		ARNTL_50	4.29775749056067	0	3.56175749056068	0	0	3.72715749056068	0
BHLHE40_51	0	0	0	0	0.301057490560675	0		BHLHE40_51	1.36835749056068	0	1.23695749056068	0	0	3.54275749056068	0
MYCN_52	0	0.676257490560675	0	0	5.32465749056067	0		MYCN_52	2.26475749056068	0	2.61765749056068	0	0	4.36925749056067	0.0308574905606751
CLOCK_53	0	0.0682574905606751	0	0	0.268057490560675	0		CLOCK_53	0	0	0.622157490560675	0	0	0.887157490560675	0
HEY2_54	0	0	0	0	1.00495749056068	0		HEY2_54	2.12495749056068	0	1.59075749056068	0	0	2.62085749056068	0
MYC_55	0	0.481257490560675	0	0	4.67675749056068	0		MYC_55	6.52685749056067	0	1.88555749056068	0	0	3.92855749056067	0
TCF12_56	0	0	0	0	4.29435749056067	0		TCF12_56	104.939057490561	3.04565749056068	1.88655749056068	0.386057490560675	0	0	2.55245749056068
ARNT_57	0	0	0	0	1.70065749056068	0		ARNT_57	0.793057490560675	0	2.53315749056068	0	0	5.92375749056067	0
FERD3L_58	0	1.19845749056068	0	0	5.92035749056067	0		FERD3L_58	23.6000574905607	0	0	0	0	0.327657490560675	0.632657490560675
NPAS3_59	0	0	0	0	1.16745749056068	0		NPAS3_59	0	0.394857490560675	15.0367574905607	0	0	0	0
USF1_60	0	0.406957490560675	0	0	7.82675749056068	0		USF1_60	3.04285749056068	0	10.1988574905607	0	0	21.9801574905607	0
SIM2_61	0	0	0	0	1.16745749056068	0		SIM2_61	0	0.394857490560675	15.0367574905607	0	0	0	0
TAL1_62	0	0	0	0	0.971557490560675	0		TAL1_62	21.2829574905607	0.607457490560675	0	0.569757490560675	0	0	0
NEUROD1_63	0	0	0	0	1.52475749056068	0		NEUROD1_63	39.2118574905607	0.133157490560675	11.3468574905607	0	0	0	3.27375749056067
TCF23_64	0	0	0	0	0	0		TCF23_64	8.16725749056067	0	0	0	0	0	0
HEYL_65	0	0.363657490560675	0	0	0.121857490560675	0		HEYL_65	0.496057490560675	0	2.68805749056068	0	0	3.02585749056068	0
HAND2_66	5.39725749056067	0	0	0	1.91845749056068	0		HAND2_66	0	2.00905749056068	1.53745749056068	2.85615749056068	0	0.781857490560675	0
EBF1_67	0	0	0	0	6.26775749056068	0		EBF1_67	0	16.4223574905607	0	591.441557490561	0	0	0
HEY1_68	0	0.857957490560675	0	0	1.09105749056068	0		HEY1_68	3.57395749056068	0	2.44535749056068	0	0	1.31175749056068	0
MESP1_69	0	0	0	0	0	0		MESP1_69	176.763857490561	0	0	0	0	0	0.0534574905606752
PTF1A_70	0	1.58155749056068	0	0	5.23085749056068	0		PTF1A_70	2.25745749056068	3.52625749056068	5.74905606751663e-05	11.5921574905607	0	1.88325749056068	0.397957490560675
ATOH8_71	0	0.347157490560675	0	0	0	0		ATOH8_71	117.073357490561	0	9.03945749056068	0	0	0	0
NPAS2_72	0	0.913857490560675	0	0	0.391357490560675	0		NPAS2_72	0	0	1.89045749056068	0	0	4.50985749056067	0
NEUROD2_73	0	0	0	0	0	0		NEUROD2_73	0.377457490560675	0	0	0	0	0.314157490560675	0
NHLH1_74	0	0	0	0	1.14665749056068	0		NHLH1_74	46.6842574905607	9.23285749056067	0	13.4211574905607	0	0	1.14035749056068
ID4_75	0	0	0	0	0	0		ID4_75	183.695257490561	0	2.92125749056068	0	0	0	0.0163574905606751
ARNT2_76	0	0	0	0	0	0		ARNT2_76	2.28325749056068	0	0.327357490560675	0	0	0	0.600157490560675
NPAS4_77	0	0	0	0	0	0		NPAS4_77	0.146557490560675	0	0	0	0	0	0
MLXIP_78	0	1.07125749056068	0	0	0.320857490560675	0		MLXIP_78	0	0	2.86855749056068	0	0	2.64105749056068	0
OLIG3_79	0	0.0568574905606752	0	0	0	0		OLIG3_79	0.146057490560675	0	0	0	0	0.565657490560675	0
NHLH2_80	0	0	0	0	6.56925749056068	0		NHLH2_80	32.7737574905607	14.2010574905607	0	26.0523574905607	0	0	1.13025749056068
NEUROG2_81	0	0	0	0	0	0		NEUROG2_81	4.64795749056067	0	0	0	0	1.22385749056068	0
MSC_82	0	0	0	0	1.09585749056068	0		MSC_82	36.4950574905607	0	0	5.76845749056067	0	0	0.558557490560675
HES7_83	0	0	0	0	0	0		HES7_83	4.09665749056068	0	0	0	0	0.707857490560675	0
ATOH7_84	0	0	0	0	0	0		ATOH7_84	0.544757490560675	0	0	0	0	0.847357490560675	0
BHLHA15_85	0	0	0	0	0	0		BHLHA15_85	2.03085749056068	0	0	0	0	0	0
BHLHE22_86	0	0	0	0	0	0		BHLHE22_86	1.45085749056068	0	0	0	0	0	0
NEUROG1_87	0	0	0	0	0	0		NEUROG1_87	0.0957574905606752	0	0	0	0	1.85865749056068	0
FIGLA_88	0	0	0	0	0	0		FIGLA_88	87.3848574905607	0	0	0	0	0	0
ASCL2_89	0	0.356157490560675	0	0	4.76355749056068	0		ASCL2_89	27.6211574905607	7.24655749056067	0	33.4709574905607	0	0	2.37165749056068
OLIG1_90	0	0	0	0	0	0		OLIG1_90	0.447157490560675	0	0	0	0	0.821757490560675	0
MITF_91	0	0	0	0	8.98335749056067	0		MITF_91	0	0	8.60555749056067	0	0	69.9041574905607	0
ENSG00000187728_92	0	0	0	0	0	0		ENSG00000187728_92	22.5235574905607	0	0	14.0536574905607	0	0.600957490560675	0
SCXB_93	0	0	0	0	0.586657490560675	0		SCXB_93	2.75435749056068	0	0	0	0	0	0
MESP2_94	0	0	0	0	0	0		MESP2_94	176.763857490561	0	0	0	0	0	0.0534574905606752
HES4_95	18.0242574905607	0	0	0	0	0		HES4_95	1.73945749056068	0	0.128157490560675	0	0	0	0
SCXA_96	0	0	0	0	0.586657490560675	0		SCXA_96	2.75435749056068	0	0	0	0	0	0
TCF4_97	0	0	0	0	0	0		TCF4_97	184.976857490561	0	0.617257490560675	0	0	0	0.381957490560675
HES5_98	0	0	0	0	0	0		HES5_98	1.71555749056068	0	0	0	0	1.91125749056068	0
SREBF2_99	0	0	0	0	0.154757490560675	0		SREBF2_99	0	0	0	0	0	2.95645749056068	0.512357490560675
OLIG2_100	0	0.0803574905606751	0	0	0	0		OLIG2_100	0	0	0	0	0	0.0561574905606751	0
TWIST2_101	0	0	0	0	0	0		TWIST2_101	0.493857490560675	0	0	0	0	2.81125749056068	0
ENSG00000250811_102	0	0	0	0	1.16745749056068	0		ENSG00000250811_102	0	0.394857490560675	15.0367574905607	0	0	0	0
MGA_103	0	0	0	0	0	0		MGA_103	5.44285749056067	0	0	0	0	0	5.51135749056068
CREB3L3_104	0	0	0	0	8.03515749056067	0		CREB3L3_104	0	0	11.0478574905607	13.8026574905607	0	4.23995749056068	5.58195749056067
FOSL2_105	0	0	0	0	25.9833574905607	0		FOSL2_105	0	49.5547574905607	442.750657490561	2.72725749056068	0	21.8173574905607	0.996557490560675
NFE2L1_106	0	0	0	0	1.29915749056068	0		NFE2L1_106	0	0	0.632057490560675	2.84875749056068	0	1.54955749056068	0
CEBPE_107	0	0	0	0	1.63385749056068	0		CEBPE_107	0	0	3.48755749056067	0	0	98.4116574905607	0
CREM_108	0	0	0	0	9.30295749056067	0		CREM_108	0	2.29695749056068	5.35335749056067	27.7431574905607	0	5.23035749056067	2.66515749056068
XBP1_109	0	0.502757490560675	0	0	6.31935749056067	0		XBP1_109	0.221857490560675	1.51375749056068	0.811457490560675	4.23625749056067	0	3.26855749056068	0
DBP_110	0	0	0	0	0	0		DBP_110	0	0	8.50635749056067	0	0	18.1791574905607	0
CREB3_111	0	0	0	0	8.03515749056067	0		CREB3_111	0	0	11.0478574905607	13.8026574905607	0	4.23995749056068	5.58195749056067
HLF_112	0	0	0	0	0.0249574905606751	0		HLF_112	0	0	8.14565749056067	0	0	31.6191574905607	0
BACH2_113	0	0	0	0	18.5062574905607	0		BACH2_113	0	13.6372574905607	323.259757490561	0	0	12.9102574905607	0
ATF2_114	0	0	0	0	0.408657490560675	0		ATF2_114	0	0	0.622157490560675	0.729557490560675	0	2.86385749056068	0.532657490560675
NFE2L2_115	0	0	0	0	11.2301574905607	0		NFE2L2_115	0	0.395057490560675	44.1063574905607	0.332757490560675	0	26.8104574905607	0
ATF6_116	0	0	0	0	3.60105749056068	0		ATF6_116	0.00305749056067517	0.721957490560675	0.751857490560675	1.62155749056068	0	0	0
CREB1_117	0	0	0	0	3.82855749056068	0		CREB1_117	0	1.42565749056068	0.233557490560675	8.79765749056067	0	2.44835749056068	4.12655749056067
ATF1_118	0	0	0	0	2.07945749056068	0		ATF1_118	0	0.234757490560675	0.0992574905606752	14.9702574905607	0	1.58345749056068	1.74985749056068
NFE2_119	0	0	0	0	18.9870574905607	0		NFE2_119	0	4.00255749056068	93.9240574905607	4.52825749056067	0	23.1246574905607	0
BATF3_120	0	0	0	0	4.63565749056067	0		BATF3_120	0	0.749357490560675	6.32725749056068	4.61045749056067	0	7.51405749056067	1.43595749056068
FOSB_121	0	0.840257490560675	0	0	22.2846574905607	0		FOSB_121	0	14.9204574905607	230.905357490561	0	0	18.6855574905607	0
ATF4_122	0	0	0	0	2.48865749056068	0		ATF4_122	0	0	3.41665749056068	0.0337574905606751	0	46.6301574905607	0
NRL_123	0	0	0	0	3.42995749056068	0		NRL_123	0	0	3.27925749056068	0.120457490560675	0	18.1012574905607	0
JUND_124	0	0	0	0	20.9194574905607	0		JUND_124	0	29.5566574905607	397.630857490561	0	0	29.9699574905607	0.387857490560675
JDP2_125	0	0	0	0	15.0483574905607	0		JDP2_125	0	15.5348574905607	235.729457490561	1.13415749056068	0	6.06385749056067	0
CREB3L4_126	0	0	0	0	8.03515749056067	0		CREB3L4_126	0	0	11.0478574905607	13.8026574905607	0	4.23995749056068	5.58195749056067
CREB5_127	0	0	0	0	4.77475749056067	0		CREB5_127	0	0.872357490560675	12.1802574905607	9.71205749056067	0	5.29195749056067	2.18525749056068
CEBPG_128	0	0	0	0	1.37745749056068	0		CEBPG_128	0	0	3.20055749056068	0	0	121.021057490561	0
BATF_129	0	0	0	0	7.69685749056067	0		BATF_129	0	0	25.6815574905607	0	0	8.46345749056067	0
BACH1_130	0	0	0	0	16.6952574905607	0		BACH1_130	0	13.6296574905607	306.666057490561	1.39655749056068	0	14.9338574905607	0
CREB3L1_131	0	0.444857490560675	0	0	4.19985749056067	0		CREB3L1_131	1.25525749056068	0	5.09995749056067	0	0	1.62725749056068	1.29315749056068
ATF3_132	0	0.381057490560675	0	0	2.13845749056068	0		ATF3_132	1.85735749056068	0	8.67735749056068	0.224357490560675	0	6.08915749056067	0.295957490560675
NFIL3_133	0	0	0	0	0	0		NFIL3_133	0	0	2.37515749056068	0	0	13.2058574905607	0
TEF_134	0	0	0	0	0.166257490560675	0		TEF_134	0	0	1.73085749056068	0	0	18.7504574905607	0
CR7538031_135	0	0.611357490560675	0	0	0.431257490560675	0		CR7538031_135	0.312757490560675	0.566057490560675	0.814257490560675	8.63645749056067	0	2.53115749056068	0.362557490560675
ATF5_136	0	0	0	0	2.67015749056068	0		ATF5_136	0	0.996457490560675	0	0.310057490560675	0	33.0150574905607	0
FOS_137	0	0	0	0	23.6417574905607	0		FOS_137	0	34.4894574905607	403.796257490561	1.08735749056068	0	19.2994574905607	0.441057490560675
ATF7_138	0	0	0	0	1.96505749056068	0		ATF7_138	0	0.611857490560675	10.1094574905607	8.38605749056067	0	4.35345749056067	1.82455749056068
JUNB_139	0	0	0	0	29.8408574905607	0		JUNB_139	0	47.8661574905607	447.756257490561	1.89535749056068	0	23.3326574905607	1.09035749056068
CEBPB_140	0	0	0	0	2.35815749056068	0		CEBPB_140	0	0	2.41455749056068	0	0	175.100957490561	0
DDIT3_141	0	0	0	0	0	0		DDIT3_141	0.594157490560675	0	0	0	0	4.81775749056068	0
FOSL1_142	0	0	0	0	33.5614574905607	0		FOSL1_142	0	40.8539574905607	449.553157490561	1.67555749056068	0	28.9247574905607	0.465657490560675
JUN_143	0	0	0	0	21.9829574905607	0		JUN_143	0	38.2719574905607	424.494957490561	0.845957490560675	0	16.1184574905607	0.349057490560675
MAF_144	0	0	0	0	9.11005749056067	0		MAF_144	0	0.851857490560675	5.64145749056067	5.52215749056067	0	4.43425749056067	0
CREB3L2_145	0	0.759957490560675	0	0	6.04485749056068	0		CREB3L2_145	0.154957490560675	0	3.35765749056067	0	0	7.34055749056068	0
MAFA_146	0	0	0	0	1.84645749056068	0		MAFA_146	0	4.68105749056067	3.16465749056068	4.26875749056067	0	3.36705749056068	0.559057490560675
MAFF_147	0	0.238057490560675	0	0	6.22175749056067	0		MAFF_147	0	1.46855749056068	41.9728574905607	0.391457490560675	0	16.3855574905607	0
MAFG_148	0	0	0	0	2.48165749056068	0		MAFG_148	0	0	17.1915574905607	0	0	14.0436574905607	0
MAFK_149	0	1.89055749056068	0	0	12.7879574905607	0		MAFK_149	0	0.963357490560675	47.6480574905607	1.87825749056068	0	21.2514574905607	0
MAFB_150	0	0.651457490560675	0	0	10.0600574905607	0		MAFB_150	0	3.62785749056067	7.22215749056067	8.75835749056067	0	9.47545749056068	0
ATF6B_151	0	0.611357490560675	0	0	0.431257490560675	0		ATF6B_151	0.312757490560675	0.566057490560675	0.814257490560675	8.63645749056067	0	2.53115749056068	0.362557490560675
CEBPD_152	0	0	0	0	1.19695749056068	0		CEBPD_152	0	0	0.940257490560675	0	0	145.712057490561	0
CR9257962_153	0	0.611357490560675	0	0	0.431257490560675	0		CR9257962_153	0.312757490560675	0.566057490560675	0.814257490560675	8.63645749056067	0	2.53115749056068	0.362557490560675
AL6628286_154	0	0.611357490560675	0	0	0.431257490560675	0		AL6628286_154	0.312757490560675	0.566057490560675	0.814257490560675	8.63645749056067	0	2.53115749056068	0.362557490560675
CEBPA_155	0	0	0	0	7.72355749056067	0		CEBPA_155	0	0	0.00255749056067511	0	0	159.430057490561	0
ENSG00000250542_156	0	0.294957490560675	0	0	0	0		ENSG00000250542_156	0	0	0	0	0	0	0
ZEB1_157	0	0	0	0	0	0		ZEB1_157	111.643557490561	0	0.892957490560675	0	0	0	0
ZFX_158	0.0760574905606751	2.76625749056068	0	0	0	0		ZFX_158	7.96115749056067	10.0221574905607	8.96415749056067	13.1187574905607	0	0	0.814157490560675
ZNF263_159	7.25995749056067	1.72765749056068	0	0	12.4441574905607	0		ZNF263_159	0	32.5585574905607	9.37995749056067	45.1822574905607	0	0	1.33765749056068
HIVEP2_160	0	0	0	0	2.95655749056068	0		HIVEP2_160	2.96365749056068	2.09985749056068	2.31265749056068	0.000757490560675089	0	0.432457490560675	0
SNAI2_161	0	0	0	0	0	0		SNAI2_161	16.9269574905607	0	5.73315749056068	0	0	0	0.313257490560675
ZIC2_162	0	0	0	0	0	0		ZIC2_162	0	0	0	0	0	0	0
PRDM1_163	6.90545749056067	0	0	0	8.88485749056067	0		PRDM1_163	47.8584574905607	0	0	0	0	79.6761574905607	0
ZNF76_164	0	0.282257490560675	0	0	0	0		ZNF76_164	0	2.06425749056068	0	5.69735749056067	0	0	0
KLF6_165	0	0.296557490560675	0	0	0	0		KLF6_165	24.5087574905607	0.849957490560675	7.99135749056068	1.81505749056068	0	0	0
ZFY_166	0	0	0	0	0	0		ZFY_166	3.32625749056068	0.546857490560675	0.991357490560675	0	0	0	0
GLI2_167	0	0	0	0	0.333157490560675	0		GLI2_167	0	0	0	0.193757490560675	0	0	1.49515749056068
REST_168	0	0.759657490560675	0	0	1.40355749056068	0		REST_168	0	1.10135749056068	3.43785749056068	1.61965749056068	0	0	0
MECOM_169	0	0	0	0	0	0		MECOM_169	0	0	0	0	0	0	0
HIVEP1_170	10.7060574905607	0	0	0	0	0		HIVEP1_170	0.623657490560675	6.91155749056067	8.12685749056067	6.61745749056067	0	3.87835749056068	0
MZF1_171	0	0.527857490560675	0	0	5.30135749056068	0		MZF1_171	0	0	0.314957490560675	0.194857490560675	0	0	0.431057490560675
PATZ1_172	0.430257490560675	0.623257490560675	0	0	1.74105749056068	0		PATZ1_172	6.58495749056067	8.87815749056067	27.7535574905607	16.3777574905607	0	0	0.123457490560675
YY1_173	0	0	0	0	0	0		YY1_173	0	0	0	0	0	0	0
KLF8_174	6.55195749056067	0	0	0	0.162357490560675	0		KLF8_174	0	0	0.0416574905606751	0	0	0	0.887957490560675
KLF5_175	0	0.326657490560675	0	0	5.26025749056067	0		KLF5_175	16.0262574905607	17.6780574905607	51.6064574905607	4.49625749056067	0	0	2.18805749056068
ZNF423_176	0	0	0	0	1.37065749056068	0		ZNF423_176	0	0	0.311757490560675	4.80145749056067	0	0	0.603557490560675
CTCF_177	5.71265749056067	0	0	0	0	0		CTCF_177	0.0375574905606751	0	10.0126574905607	0	0	0	0
MAZ_178	8.87065749056067	1.13685749056068	0	0	5.81425749056068	0		MAZ_178	0.532057490560675	25.5400574905607	14.6398574905607	42.5118574905607	0	0	1.35175749056068
KLF1_179	0	0	0	0	4.26745749056068	0		KLF1_179	0.882857490560675	5.85645749056067	11.1250574905607	0	0	0	4.07395749056067
SP4_180	7.77015749056067	0	0	0	0.183757490560675	0		SP4_180	14.1655574905607	0.0630574905606752	24.8611574905607	0	0	0	1.14435749056068
ZKSCAN1_181	0	0	0	0	0	0		ZKSCAN1_181	0	0	0	0	0	0	0
GLI3_182	0	0	0	0	0.114757490560675	0		GLI3_182	0	0	0	0	0	0	2.02605749056068
GLIS3_183	0	0	0	0	1.51205749056068	0		GLIS3_183	0	0	0	0	0	0	0.742757490560675
KLF3_184	6.45875749056068	0	0	0	0.319157490560675	0		KLF3_184	0	0.942757490560675	2.02735749056068	0	0	0	0.608657490560675
PRDM4_185	0	0	0	0	0.344957490560675	0		PRDM4_185	0	0	0	2.73645749056068	0	0	0
GLI1_186	0	0	0	0	0.662757490560675	0		GLI1_186	0	0	0	0.437357490560675	0	0	0.080857490560675
BCL6_187	0	0	0	0	0.298657490560675	0		BCL6_187	0	15.0083574905607	1.02755749056068	9.22095749056068	0	0	0
ZBTB47_188	0	0	0	0	0	0		ZBTB47_188	0	0	9.02295749056067	0	0	0	0
KLF7_189	1.23815749056068	0	0	0	0	0		KLF7_189	27.3604574905607	0	25.9121574905607	0	0	0	1.29835749056068
PLAGL1_190	0	0	0	0	2.96195749056068	0		PLAGL1_190	4.21375749056067	7.24865749056067	0	8.99235749056067	0	0	0
KLF12_191	0	0	0	0	5.68585749056068	0		KLF12_191	0	0.472857490560675	0.813557490560675	11.6143574905607	0	0	0
KLF9_192	0	0	0	0	0	0		KLF9_192	1.31415749056068	0.218357490560675	0	0	0	0	0
ZNF410_193	0	0	0	0	0	0		ZNF410_193	0	0	0	2.23135749056068	0	0	0
BCL11A_194	0	0	0	0	104.374357490561	0		BCL11A_194	165.014857490561	10.5175574905607	0	0	0	1024.60595749056	0
EGR1_195	0.623957490560675	0	0	0	0	0		EGR1_195	23.1877574905607	0	13.3983574905607	11.6115574905607	0	0	1.24035749056068
EGR2_196	0	0	0	0	0	0		EGR2_196	9.31905749056068	0	6.49475749056067	2.70265749056068	0	0	0.497257490560675
IKZF4_197	2.13665749056068	0	0	0	0	0		IKZF4_197	0	4.59955749056067	3.89805749056067	51.4000574905607	0	0	0
CTCFL_198	13.9284574905607	0	0	0	0	0		CTCFL_198	13.4278574905607	0	9.58585749056068	0	0	0	0
SNAI1_199	0	0	0	0	0	0		SNAI1_199	93.4960574905607	0	9.53375749056067	0	0	0	0
RREB1_200	3.58755749056068	0	0	0	5.19915749056068	0		RREB1_200	6.11155749056068	0	0	1.16155749056068	0	0	2.43515749056068
GLIS2_201	1.41525749056068	0	0	0	0.532257490560675	0		GLIS2_201	4.53685749056068	0	0	0	0	0	0
ZNF384_202	0	0	0	0	0	0		ZNF384_202	0	0.773757490560675	0	10.8652574905607	0	0	0
ZBTB1_203	0	0	0	0	0	0		ZBTB1_203	4.59425749056067	0	0	0	0	0	0
FEZF1_204	0	0	0	0	0	0		FEZF1_204	0.172457490560675	0	0	1.03055749056068	0	0	0
KLF16_205	19.4062574905607	0.204157490560675	0	0	0.823357490560675	0		KLF16_205	17.5245574905607	1.57255749056068	28.7998574905607	4.23295749056067	0	0	1.06295749056068
ZSCAN10_206	0	0	0	0	2.64025749056068	0		ZSCAN10_206	0	7.34575749056068	0	0	0	12.4947574905607	1.70005749056068
EGR4_207	0	0	0	0	0	0		EGR4_207	7.38825749056067	0	1.24885749056068	3.17005749056068	0	0	0
KLF4_208	0	0	0	0	0.217657490560675	0		KLF4_208	17.0945574905607	8.21315749056068	32.1899574905607	0	0	0	4.51155749056067
ZNF740_209	0	0.337057490560675	0	0	0	0		ZNF740_209	2.25175749056068	5.69225749056067	8.16435749056068	5.99785749056067	0	0	0.758357490560675
ZIC5_210	7.21675749056067	0	0	0	0	0		ZIC5_210	0.857757490560675	0.942657490560675	0.122757490560675	0	0	0	0
PRDM16_211	0	0	0	0	0	0		PRDM16_211	0	0	0	0	0	0	0
OSR1_212	0	0	0	0	0	0		OSR1_212	0	0	0	0	0	0.659157490560675	0
ZIC1_213	0	0	0	0	0	0		ZIC1_213	0	0	0	0	0	0	0
FEZF2_214	0	0	0	0	0	0		FEZF2_214	0.172457490560675	0	0	1.03055749056068	0	0	0
ZIC3_215	0	0	0	0	0	0		ZIC3_215	0	0	0	0	0	0	0.269957490560675
ZBTB7B_216	0	0	0	0	0	0		ZBTB7B_216	1.31685749056068	0	0	0	0	0	0
ZNF333_217	0	0	0	0	0	0		ZNF333_217	0	0	0	0	0	0.335057490560675	0
BCL6B_218	0	0	0	0	0	0		BCL6B_218	0	5.62865749056068	2.62155749056068	2.04045749056068	0	0	0
ZNF75A_219	0	0	0	0	1.08635749056068	0		ZNF75A_219	0	3.37545749056068	0	20.7381574905607	0	0	0
GFI1_220	0	0	0	0	0	0		GFI1_220	0	3.62025749056067	2.41435749056068	10.5750574905607	0	0	0
ZNF281_221	1.40855749056068	0	0	0	2.72065749056068	0		ZNF281_221	1.27345749056068	7.23465749056068	13.7826574905607	13.9792574905607	0	0	0.402557490560675
ZNF148_222	5.13585749056067	1.38145749056068	0	0	4.96875749056067	0		ZNF148_222	8.36895749056067	10.0576574905607	36.8129574905607	34.8481574905607	0	0	2.13755749056068
KLF15_223	0	0	0	0	0	0		KLF15_223	11.4316574905607	3.03155749056068	19.3446574905607	7.81495749056067	0	0	0.701757490560675
ZNF691_224	0	0.512157490560675	0	0	0	0		ZNF691_224	0	0	0.272957490560675	0	0	0	0
ZNF589_225	16.1535574905607	0	0	0	0	0		ZNF589_225	0	0	6.79485749056068	0.756557490560675	0	0	0
SP8_226	16.2691574905607	0	0	0	0	0		SP8_226	14.2087574905607	0	18.8812574905607	0	0	0	0
OSR2_227	0	0	0	0	0	0		OSR2_227	1.56785749056068	0	0	0	0	0.869657490560675	0
GFI1B_228	0	0	0	0	0	0		GFI1B_228	0	0.364057490560675	3.41865749056067	0.229157490560675	0	0	0
ZNF219_229	0	0	0	0	0	0		ZNF219_229	8.28315749056067	0	0.673457490560675	0	0	0	0
ZNF202_230	3.29095749056067	0	0	0	0	0		ZNF202_230	0	0	0	0.642457490560675	0	0	0
ZNF143_231	0	0	0	0	0.338757490560675	0		ZNF143_231	0	0	0	0.745857490560675	0	0	0
SP2_232	0	1.01755749056068	0	0	0	0		SP2_232	22.8297574905607	8.69695749056067	49.1435574905607	16.5575574905607	0	0	1.28245749056068
ZNF232_233	0	0.337257490560675	0	0	0	0		ZNF232_233	0	0	0.0654574905606752	0	0	0	0
E4F1_234	0	0	0	0	1.52955749056068	0		E4F1_234	0	0	0	0.448557490560675	0	0	0
ZBTB49_235	0	0	0	0	0	0		ZBTB49_235	0	0.0264574905606751	2.23705749056068	0.536657490560675	0	0	0
HIC2_236	0	0	0	0	0	0		HIC2_236	0	0	0.285157490560675	0	0	0	0
ZNF32_237	0	0	0	0	0	0		ZNF32_237	0	0	0	0	0	0	0
KLF13_238	0	0	0	0	0.319357490560675	0		KLF13_238	1.66715749056068	0	3.58945749056068	0	0	0	0
ZNF35_239	0	0	0	0	0	0		ZNF35_239	0	1.34965749056068	0	0	0	0	0
ZNF282_240	0	0	0	0	0.801057490560675	0		ZNF282_240	0	0.137757490560675	0	3.09535749056068	0	0.250457490560675	0
SP7_241	16.2691574905607	0	0	0	0	0		SP7_241	14.2087574905607	0	18.8812574905607	0	0	0	0
SCRT1_242	0	0	0	0	0	0		SCRT1_242	16.6179574905607	0	1.43905749056068	0	0	0	0.763057490560675
ZNF524_243	0	0	0	0	0	0		ZNF524_243	0	0	0	0	0	0	0
ZNF274_244	0	0	0	0	1.43735749056068	0		ZNF274_244	0	0.0442574905606752	0	0	0	4.47125749056068	0
HINFP_245	0	0	0	0	0	0		HINFP_245	0.990657490560675	0	0	0	0	0	0
OVOL1_246	0	0	0	0	0	0		OVOL1_246	1.15535749056068	0	0	0	0	0	0
SP3_247	2.13445749056068	0	0	0	0	0		SP3_247	20.7866574905607	0	24.3729574905607	0	0	0	1.56535749056068
INSM1_248	0	0	0	0	3.65255749056068	0		INSM1_248	0	0.994957490560675	1.32515749056068	4.47125749056068	0	0	0
ZBTB4_249	0	0	0	0	0	0		ZBTB4_249	0	0	0	0	0	0	0
GLIS1_250	0	1.12575749056068	0	0	1.48105749056068	0		GLIS1_250	0	0	0	0	0	0	0.749957490560675
KLF14_251	0	0	0	0	0	0		KLF14_251	26.6369574905607	0	9.62145749056067	0	0	0	0.346157490560675
ZIC4_252	1.37265749056068	0	0	0	0	0		ZIC4_252	10.6941574905607	0	2.15025749056068	0	0	0	0
ZNF683_253	0	0	0	0	6.73945749056067	0		ZNF683_253	43.0667574905607	0	0	0	0	72.1664574905607	0
HIC1_254	0	0.298157490560675	0	0	0	0		HIC1_254	0	0	1.08185749056068	0	0	0	0
ZBTB33_255	1.87185749056068	0.078957490560675	0	0	0	0		ZBTB33_255	2.83065749056068	0	0	0	0	0	0
ZNF354C_256	1.86075749056068	0	0	0	0	0		ZNF354C_256	0	0	0	0	0	0	0
ZNF713_257	0	0	0	0	0	0		ZNF713_257	0.777757490560675	0.0407574905606751	0	0.0571574905606752	0	0.723657490560675	0
ZBTB7A_258	4.74715749056067	0	0	0	0	0		ZBTB7A_258	6.20045749056067	2.78305749056068	3.66455749056068	4.44265749056067	0	0	0
EGR3_259	0	0	0	0	0	0		EGR3_259	4.44215749056067	0	0.805357490560675	1.86655749056068	0	0	0
ZNF238_260	0	0	0	0	0.989157490560675	0		ZNF238_260	10.9765574905607	4.08785749056067	0	17.3231574905607	0	0.803257490560675	0
ZBTB42_261	0	0	0	0	0.989157490560675	0		ZBTB42_261	10.9765574905607	4.08785749056067	0	17.3231574905607	0	0.803257490560675	0
ZNF784_262	0	0	0	0	0	0		ZNF784_262	2.86415749056068	0	0.546757490560675	0	0	0	1.01945749056068
ZSCAN4_263	6.95355749056067	0	0	0	1.30565749056068	0		ZSCAN4_263	0.420857490560675	0.962757490560675	0	0	0	0	0
PLAG1_264	1.15295749056068	0	0	0	0	0		PLAG1_264	1.78295749056068	0.516357490560675	0	5.70555749056067	0	0	0
ZBTB7C_265	0	0	0	0	0	0		ZBTB7C_265	4.12615749056067	0	0	0	0	0	0
WT1_266	4.93565749056067	0	0	0	0	0		WT1_266	22.2399574905607	1.72875749056068	29.3215574905607	14.6356574905607	0	0	0.655857490560675
SP1_267	0	0	0	0	0	0		SP1_267	35.9848574905607	4.21185749056067	49.2294574905607	7.25285749056068	0	0	0.816457490560675
SNAI3_268	0	0	0	0	0.267857490560675	0		SNAI3_268	3.41635749056067	0	0	0	0	0.266357490560675	0
ZBTB3_269	0	0	0	0	0	0		ZBTB3_269	5.46425749056067	0	0	0	0	8.40135749056068	0
IKZF1_270	2.13665749056068	0	0	0	0	0		IKZF1_270	0	4.59955749056067	3.89805749056067	51.4000574905607	0	0	0
ZBTB6_271	12.0703574905607	0	0	0	0	0		ZBTB6_271	0	0	0	0	0	0	0
ZNF75D_272	0	0	0	0	1.08635749056068	0		ZNF75D_272	0	3.37545749056068	0	20.7381574905607	0	0	0
ZKSCAN4_273	0	0	0	0	0	0		ZKSCAN4_273	0	0	0	0	0	0	0
MTF1_274	0	0	0	0	0.0538574905606751	0		MTF1_274	0.932357490560675	0	1.66965749056068	0	0	0	0
SP6_275	0	0	0	0	0	0		SP6_275	42.2974574905607	0	25.2190574905607	0	0	0	0
ZKSCAN3_276	0	0	0	0	0	0		ZKSCAN3_276	0	0	0	0	0	0	0
ZSCAN16_277	0	0	0	0	0.0192574905606752	0		ZSCAN16_277	0	0.474857490560675	1.43035749056068	0	0	0	0.706257490560675
ZNF652_278	0	0	0	0	0	0		ZNF652_278	0	0	9.02295749056067	0	0	0	0
SP5_279	0	0	0	0	0	0		SP5_279	42.2974574905607	0	25.2190574905607	0	0	0	0
ZBTB12_280	0	0	0	0	0	0		ZBTB12_280	0.699457490560675	0	0	0	0	0	0
AL8448538_281	0	0	0	0	0	0		AL8448538_281	0.699457490560675	0	0	0	0	0	0
SCRT2_282	0	0.475157490560675	0	0	0	0		SCRT2_282	11.9552574905607	0	2.13725749056068	0	0	0	0.874257490560675
SP9_283	16.2691574905607	0	0	0	0	0		SP9_283	14.2087574905607	0	18.8812574905607	0	0	0	0
YY2_284	0	0	0	0	0	0		YY2_284	0	0	0	0	0	0	0
CR7597843_285	0	0	0	0	0	0		CR7597843_285	0.699457490560675	0	0	0	0	0	0
CR3882194_286	0	0	0	0	0	0		CR3882194_286	0.699457490560675	0	0	0	0	0	0
AL66283413_287	0	0	0	0	0	0		AL66283413_287	0.699457490560675	0	0	0	0	0	0
NFYA_288	0	0.273357490560675	0	0	0	0		NFYA_288	0	0	0	0	0	1.21875749056068	0
CENPB_289	0	0	0	0	0	0		CENPB_289	0	0	0	0	0	0	0
YBX1_290	0	0.967157490560675	0	0	0	0		YBX1_290	0	0.474757490560675	1.96825749056068	4.08285749056067	0	0.396657490560675	0
RBPJ_291	0	0	0	0	0.570557490560675	0		RBPJ_291	0	11.5963574905607	0	155.341157490561	0	0	0
CUX2_292	0	0	0	0	0	0		CUX2_292	0	0	0	0	0	0	0
ONECUT2_293	0	0	0	0	0	0		ONECUT2_293	0	0	0	0	0	0	0
CUX1_294	0	0	0	0	0	0		CUX1_294	0	0	0	0	0	0	0
ONECUT1_295	0	0	0	0	0	0		ONECUT1_295	0	0	0	0	0	0	0
ONECUT3_296	0	0	0	0	0	0		ONECUT3_296	0	0	0	0	0	0	0
LIN54_297	0	0	0	0	0	0		LIN54_297	3.93875749056068	0	0	0	0	0	0
CGBP_298	0	0	0	0	0	0		CGBP_298	0	0.241757490560675	0	0	0	0	0
KDM2B_299	0	0	0	0	0	0		KDM2B_299	0	0	0	0	0	0	0
MLL_300	0	0	0	0	0	0		MLL_300	1.96895749056068	0	0	0	0	0	0
DNMT1_301	0	0	0	0	0	0		DNMT1_301	37.1570574905607	0	0.599257490560675	0.309657490560675	0	0	0
TET1_302	0	0	0	0	0	0		TET1_302	0	0	0	0	0	0	0
CXXC1_303	0	0.609957490560675	0	0	0	0		CXXC1_303	0	0	0	0	0	0	0
DMRT3_304	0	0	0	0	0	0		DMRT3_304	0	0	0	0	0	0.236557490560675	0
DMRT1_305	0	0	0	0	0	0		DMRT1_305	0	0	0	0	0	0	0
DMRTA2_306	0	0	0	0	0	0		DMRTA2_306	0	0	0	0	0	0	0
DMRT2_307	0	0	0	0	0	0		DMRT2_307	0	0	0	0	0	0	0
TFDP2_308	19.1706574905607	0	0	0	0	0		TFDP2_308	0	5.42305749056067	0.0417574905606751	0.847957490560675	0	0	0
TFDP3_309	19.1706574905607	0	0	0	0	0		TFDP3_309	0	5.42305749056067	0.0417574905606751	0.847957490560675	0	0	0
TFDP1_310	19.1706574905607	0	0	0	0	0		TFDP1_310	0	5.42305749056067	0.0417574905606751	0.847957490560675	0	0	0
E2F2_311	0	0	0	0	0	0		E2F2_311	0.207057490560675	0	0	0	0	0	0
E2F1_312	0	0	0	0	0	0		E2F1_312	0	0	0	0	0	0	0.176357490560675
E2F3_313	0	0	0	0	0	0		E2F3_313	0	0	0	1.24645749056068	0	0	0
E2F8_314	5.21425749056067	0	0	0	0.474057490560675	0		E2F8_314	0	4.16935749056067	0	7.04425749056067	0	0	0
E2F5_315	9.81725749056067	0	0	0	0	0		E2F5_315	0	0	0	0	0	0	0
E2F7_316	6.25755749056068	0	0	0	0	0		E2F7_316	0	4.97925749056068	0	3.17965749056067	0	0	0
E2F6_317	0	0.223657490560675	0	0	0	0		E2F6_317	0.547357490560675	6.76975749056067	9.10665749056067	15.7791574905607	0	0	0
E2F4_318	0	0	0	0	0	0		E2F4_318	5.68475749056068	0	1.29095749056068	0	0	0	0
BRCA1_319	0	0	0	0	0	0		BRCA1_319	0	1.11295749056068	0	0	0	0.306757490560675	0
ETV1_320	0	0	0	0	0	0		ETV1_320	0	15.2540574905607	0	0	0	0	0.832557490560675
ETV7_321	0	0	0	0	23.8316574905607	0		ETV7_321	0	86.3262574905607	0	0	0	73.0348574905607	3.78705749056068
SPI1_322	0	0	0	0	142.447457490561	0		SPI1_322	63.0401574905607	7.81925749056068	0	0	0	1925.99365749056	0
ELF4_323	0	0	0	0	0.749657490560675	0		ELF4_323	4.33235749056067	4.63725749056067	0	0	0	67.4819574905607	0.626057490560675
ETV2_324	0	0	0	0	11.3020574905607	0		ETV2_324	0	159.862257490561	0	0	0	23.5665574905607	3.03035749056068
ERF_325	0	0	0	0	11.8301574905607	0		ERF_325	0	91.1538574905607	0	0	0	17.8722574905607	2.39675749056068
ELF2_326	0	0.600657490560675	0	0	60.1001574905607	0		ELF2_326	0	292.521257490561	0	0	0	212.961257490561	2.03655749056068
ELK3_327	0	0	0	0	0.141157490560675	0		ELK3_327	0	21.3400574905607	0	0	0	6.77665749056067	2.12045749056068
ETV3_328	0	0	0	0	3.98635749056068	0		ETV3_328	0.842757490560675	12.9455574905607	0	0	0	4.02855749056067	0.904057490560675
ELF1_329	0	0	0	0	8.48365749056068	0		ELF1_329	4.88235749056067	25.0981574905607	0	0	0	99.6418574905607	3.13595749056068
SPDEF_330	0	0	0	0	0	0		SPDEF_330	0	17.1786574905607	0	0	0	0	1.96825749056068
ELK1_331	0	0	0	0	0	0		ELK1_331	0	21.6671574905607	0	0	0	6.76285749056068	2.05775749056068
ETS1_332	0	0	0	0	5.60735749056068	0		ETS1_332	0	77.9794574905607	0	0	0	2.29355749056068	4.85595749056067
EHF_333	0	0	0	0	0.592357490560675	0		EHF_333	0.611157490560675	11.5564574905607	0	0	0	78.8302574905607	0
ELF5_334	0	0	0	0	26.4880574905607	0		ELF5_334	4.06075749056067	34.0156574905607	0	0	0	392.660157490561	0.419557490560675
ETV6_335	0	0	0	0	21.3458574905607	0		ETV6_335	7.15655749056067	24.8358574905607	0	0	0	229.657457490561	0.215157490560675
SPIB_336	0	0	0	0	140.223457490561	0		SPIB_336	50.9327574905607	0	0	0	0	2405.34815749056	0
FLI1_337	0	0	0	0	7.16595749056068	0		FLI1_337	0	71.1083574905607	0	0	0	5.75675749056068	4.52525749056067
GABPA_338	0	0	0	0	5.28515749056067	0		GABPA_338	0.0519574905606751	27.1773574905607	0	0	0	9.01725749056068	3.07785749056068
ERG_339	0	0	0	0	12.8464574905607	0		ERG_339	0	98.1051574905607	0	0	0	12.8384574905607	3.92065749056068
ETS2_340	0	0	0	0	27.7007574905607	0		ETS2_340	0	118.511557490561	0	0	0	110.593157490561	1.06565749056068
ELK4_341	0	0	0	0	7.49485749056067	0		ELK4_341	0	61.2519574905607	0	0	0	5.74915749056068	3.12045749056068
ELF3_342	0	0	0	0	3.94755749056067	0		ELF3_342	2.76645749056068	9.28515749056067	0	0	0	94.8536574905607	0.129357490560675
FEV_343	0	0	0	0	5.96235749056067	0		FEV_343	0	26.5263574905607	0	0	0	9.73295749056068	1.81115749056068
SPIC_344	0	0	0	0	67.7966574905607	0		SPIC_344	11.6274574905607	0	0	0	0	1120.94275749056	0
ETV4_345	0	0	0	0	0.0186574905606751	0		ETV4_345	0	18.7207574905607	0	0	0	0	0.968957490560675
ENSG00000235187_346	0	0	0	0	2.64375749056068	0		ENSG00000235187_346	0	65.6553574905607	0	0	0	17.1965574905607	0.545957490560675
ETV5_347	0	0	0	0	0	0		ETV5_347	0	12.0745574905607	0	0	0	0	0.619257490560675
FOXP3_348	0	0	0	0	0	0		FOXP3_348	0.340857490560675	7.02945749056067	3.86795749056067	1.02305749056068	0	0	1.74825749056068
FOXC1_349	0	0	0	0	0	0		FOXC1_349	0	1.06545749056068	0.629057490560675	4.18065749056067	0	0	0
FOXJ2_350	0	1.45895749056068	0	0	0	0		FOXJ2_350	0	3.79545749056068	0	19.8677574905607	0	0	0
FOXF1_351	0	0	0	0	0	0		FOXF1_351	0	3.84475749056068	0	23.2503574905607	0	0	0
FOXM1_352	0	0.145257490560675	0	0	0	0		FOXM1_352	1.70455749056068	0	0	1.24955749056068	0	0	0
FOXP1_353	0	0	0	0	0	0		FOXP1_353	0.0423574905606752	10.8856574905607	0	4.94635749056067	0	0	0.425757490560675
FOXO3_354	0	0	0	0	0	0		FOXO3_354	0.582257490560675	7.79935749056068	2.94655749056068	0.634457490560675	0	0	2.44095749056068
FOXA2_355	0	2.30645749056068	0	0	0	0		FOXA2_355	0	0.784457490560675	0	15.6065574905607	0	0	0
FOXP2_356	0	0	0	0	0	0		FOXP2_356	1.13525749056068	12.1749574905607	0	21.4731574905607	0	0	0
FOXA1_357	0	5.20395749056067	0	0	0	0		FOXA1_357	1.66915749056068	2.35465749056068	0.245557490560675	9.23235749056068	0	0	0
FOXP4_358	0	0	0	0	0	0		FOXP4_358	0.0423574905606752	10.8856574905607	0	4.94635749056067	0	0	0.425757490560675
FOXF2_359	0	0.488757490560675	0	0	0	0		FOXF2_359	0	4.08185749056068	0	12.9498574905607	0	0	0
FOXK2_360	0	0	0	0	0	0		FOXK2_360	0.249657490560675	9.24285749056068	0	4.56705749056067	0	0	0
FOXO1_361	0	0	0	0	0	0		FOXO1_361	0.0423574905606752	10.8856574905607	0	4.94635749056067	0	0	0.425757490560675
FOXH1_362	0	0	0	0	0	0		FOXH1_362	0	0	0	0	0	1.00025749056068	0
FOXQ1_363	0	0	0	0	0	0		FOXQ1_363	0	5.84205749056067	0	11.4334574905607	0	0	0
FOXK1_364	0	0	0	0	0	0		FOXK1_364	1.71735749056068	5.88365749056068	0	9.34515749056068	0	0	0
FOXI1_365	0	1.25995749056068	0	0	0	0		FOXI1_365	0.779457490560675	1.80895749056068	0	19.1855574905607	0	0	0
FOXA3_366	0	1.88915749056068	0	0	0	0		FOXA3_366	0	1.52695749056068	0	13.8269574905607	0	0	0
FOXB1_367	0	0	0	0	0	0		FOXB1_367	0	0	0	2.30785749056068	0	0	0
FOXG1_368	0	0	0	0	0	0		FOXG1_368	0.0423574905606752	10.8856574905607	0	4.94635749056067	0	0	0.425757490560675
FOXL1_369	0	0	0	0	0	0		FOXL1_369	0	0	0	0	0	0	0
FOXC2_370	0	0	0	0	0	0		FOXC2_370	0	0	8.96825749056067	0	0	0	0
FOXE1_371	0	0	0	0	0	0		FOXE1_371	0	0.250657490560675	0	7.99515749056068	0	0	0
FOXS1_372	0	0.488757490560675	0	0	0	0		FOXS1_372	0	2.34345749056068	0	30.9305574905607	0	0	0
FOXO4_373	0	0	0	0	0	0		FOXO4_373	4.50325749056067	6.29425749056067	0	14.9385574905607	0	0	0
FOXD2_374	0	0	0	0	0	0		FOXD2_374	0	0	1.13465749056068	0	0	0	0
FOXI2_375	0	0	0	0	0	0		FOXI2_375	0	1.31555749056068	0	15.8379574905607	0	0	0
FOXE3_376	0	0	0	0	0	0		FOXE3_376	0.582257490560675	7.79935749056068	2.94655749056068	0.634457490560675	0	0	2.44095749056068
FOXD3_377	0	0	0	0	0	0		FOXD3_377	1.33715749056068	7.32975749056068	0	18.5414574905607	0	0	0
FOXJ3_378	0	0	0	0	0	0		FOXJ3_378	0.823857490560675	9.33065749056068	0	5.80015749056068	0	0	0.337857490560675
FOXO6_379	0	0.0614574905606752	0	0	0	0		FOXO6_379	0	0	0	0	0	0	0
FOXB2_380	0	2.21595749056068	0	0	0	0		FOXB2_380	3.14055749056068	0	0	7.96665749056067	0	0	0
KIAA0415_381	0	0	0	0	0	0		KIAA0415_381	1.71735749056068	5.88365749056068	0	9.34515749056068	0	0	0
FOXD1_382	0	0	0	0	0	0		FOXD1_382	0.582257490560675	7.79935749056068	2.94655749056068	0.634457490560675	0	0	2.44095749056068
GATA1_383	0	0	0	0	0	0		GATA1_383	0	7.92915749056067	0	0	0	0	0
GATA3_384	0	0	0	0	0	0		GATA3_384	0	4.23585749056067	0	0	0	0	0
GATA5_385	0	0	0	0	0	0		GATA5_385	0	4.19475749056067	0	0	0	0	0
GATA4_386	0	0.157357490560675	0	0	0	0		GATA4_386	0	0.713357490560675	0	0	0	0	0
GATA6_387	0	0.350457490560675	0	0	0	0		GATA6_387	0	0	0	0	0	0	0
GATA2_388	0	0.145457490560675	0	0	0	0		GATA2_388	0	2.23875749056068	0	0	0	0	0
GCM2_389	0	0.376057490560675	0	0	0	0		GCM2_389	0	0	2.17055749056068	0	0	0	0
GCM1_390	0	0	0	0	0	0		GCM1_390	0	0	0	0	0	0	0
GRHL1_391	0	3.51455749056068	0	0	0	0		GRHL1_391	2.99955749056068	0	0.408357490560675	0	0	0	0
TFCP2_392	0	0.00865749056067511	0	0	1.04025749056068	0		TFCP2_392	0	2.88775749056068	6.85495749056067	1.06535749056068	0	0	0
UBP1_393	0.528757490560675	0.178157490560675	0	0	3.10715749056068	0		UBP1_393	0	3.24725749056068	1.09785749056068	19.2374574905607	0	0.0792574905606752	0
ARX_394	0	0	0	0	0	0		ARX_394	0	0	0	0	0	0	0
HOXA11_395	0	0	0	0	0	0		HOXA11_395	0	0	0	13.4157574905607	0	0	0
MEOX1_396	0	0	0	0	0	0		MEOX1_396	0	0	10.7229574905607	0	0	0	0
DLX6_397	0	0	0	0	0	0		DLX6_397	0	0	1.96025749056068	0	0	0	0
ISL1_398	0	0	0	0	0	0		ISL1_398	0	0	169.017657490561	0	0	0	0
HOXC8_399	0	0	0	0	0	0		HOXC8_399	0	0	0.832257490560675	0	0	0	0
BARX2_400	0	0	0	0	0	0		BARX2_400	0	0	31.1281574905607	0	0	0	0
ALX4_401	0	0	0	0	0	0		ALX4_401	0	0	0	0	0	0	0
GSC2_402	0	0	0	0	0	0		GSC2_402	0	0	0	0.498257490560675	0	0	0
DLX3_403	0	0	0	0	0	0		DLX3_403	0	0	0.862857490560675	0	0	0	0
PITX1_404	0	0	0	0	0	0		PITX1_404	0	0	1.79985749056068	1.08305749056068	0	0	0
HOXA9_405	0	0	0	0	0	0		HOXA9_405	0	0	0	13.0053574905607	0	0	0
LHX5_406	0	0	0	0	0	0		LHX5_406	0	0	13.9537574905607	0	0	0	0
SIX4_407	0	0	0	0	0	0		SIX4_407	0.130557490560675	0	0	0	0	0	0
VSX1_408	0	0	0	0	0	0		VSX1_408	0	0	15.7548574905607	0	0	0	0
RHOXF1_409	0	0	0	0	0.125357490560675	0		RHOXF1_409	0	0	0	0	0	0	0
CRX_410	0	0	0	0	0	0		CRX_410	0	0	0.074857490560675	1.98535749056068	0	0	0
MEIS3_411	0	0	0	0	0.575257490560675	0		MEIS3_411	0	0	0	0	0	0	0.226557490560675
DLX5_412	0	0	0	0	0	0		DLX5_412	0	0	9.40215749056068	0	0	0	0
HOXA1_413	0	0.125057490560675	0	0	0	0		HOXA1_413	0	0	19.3555574905607	0	0	0	0
HOXA2_414	0	0	0	0	0	0		HOXA2_414	0	0	7.41415749056067	0	0	0	0
HOXA3_415	0	0	0	0	0	0		HOXA3_415	0	0	0	0	0	0	0
HOXA5_416	0	0	0	0	0	0		HOXA5_416	0	0	0	0	0	4.39355749056068	0
HOXA6_417	0	0.356657490560675	0	0	0	0		HOXA6_417	0	0	9.30495749056067	0	0	0	0
HOXA13_418	0	0	0	0	0	0		HOXA13_418	0	0	0	0.470757490560675	0	0	0
EVX1_419	0	0	0	0	0	0		EVX1_419	0	0	20.2038574905607	0	0	0	0
NOBOX_420	0	0	0	0	0	0		NOBOX_420	0	0	6.46065749056068	0	0	0	0
MEOX2_421	0	0.167857490560675	0	0	0	0		MEOX2_421	0	0	18.8047574905607	0	0	0	0
LHX2_422	0	0	0	0	0	0		LHX2_422	0	0	20.1990574905607	0	0	0	0
LHX6_423	0	0	0	0	0	0		LHX6_423	0	0	2.37505749056068	0	0	0	0
LHX3_424	0	0	0	0	0	0		LHX3_424	0	0	34.0797574905607	0	0	0	0
TLX1_425	0	0.359057490560675	0	0	0	0		TLX1_425	0	0.285457490560675	10.7453574905607	0	0	0	0
PITX3_426	0	0	0	0	0	0		PITX3_426	0	0	0	2.11825749056068	0	0	0
HOXB6_427	0	0	0	0	0	0		HOXB6_427	0	0	6.68955749056067	3.15765749056068	0	0	0
HNF1B_428	0	0.428357490560675	0	0	0	0		HNF1B_428	0	0	1136.89655749056	0	0	0	0
DLX4_429	0	0	0	0	0	0		DLX4_429	0	0	0.461357490560675	0	0	0	0
VTN_430	0	0	0	0	0	0		VTN_430	0	0	19.3486574905607	0	0	0	0
PHOX2B_431	0	0	0	0	0	0		PHOX2B_431	0	0	0	0	0	0	0
NKX32_432	0	0.732357490560675	0	0	0.940057490560675	0		NKX32_432	0	0	0.0974574905606752	0	0	0	0
NANOG_433	0	0	0	0	0	0		NANOG_433	0	0	3.26315749056067	0	0	0	0
IRX4_434	0	0	0	0	0	0		IRX4_434	0	0	0	0	0	0	0
CDX1_435	0	0	0	0	0	0		CDX1_435	0	0	0	2.16105749056068	0	0	0
TLX2_436	0	0	0	0	0	0		TLX2_436	0	0	6.92875749056067	0	0	0	0
OTX1_437	0	0	0	0	0	0		OTX1_437	0	0	0	0	0	0	0
DLX2_438	0	0	0	0	0	0		DLX2_438	0	0	0.461357490560675	0	0	0	0
VAX2_439	0	0	0	0	0	0		VAX2_439	0	0	5.83395749056067	0	0	0	0
PRRX1_440	0	0	0	0	0	0		PRRX1_440	0	0	4.33175749056067	0	0	0	0
TGIF2_441	0	0	0	0	0	0		TGIF2_441	6.58385749056067	0	0	0	0	0	0
VSX2_442	0	0	0	0	0	0		VSX2_442	0	0	11.3820574905607	0	0	0	0
NKX23_443	0	0	0	0	0	0		NKX23_443	0	0	0	0	0	0	0
HOXB8_444	0	0	0	0	0	0		HOXB8_444	0	0	24.0588574905607	2.47855749056068	0	0	0
HOXB5_445	0	0	0	0	0	0		HOXB5_445	0	0	59.3702574905607	0	0	0	0
HOXB7_446	0	0	0	0	0	0		HOXB7_446	0	0.0317574905606751	24.2245574905607	5.08415749056068	0	0	0
HOXB3_447	0	0.212857490560675	0	0	0	0		HOXB3_447	0	0	79.0778574905607	0	0	0	0
HOXB1_448	16.4720574905607	0	0	0	0.970257490560675	0		HOXB1_448	0	0	0	5.42475749056067	0	0	0
MSX2_449	0	0	0	0	0	0		MSX2_449	0	0	0	0	0	0	0
LHX4_450	0	0	0	0	0	0		LHX4_450	0	0	10.5958574905607	0	0	0	0
HOXA7_451	0	0	0	0	0	0		HOXA7_451	0	0	0	0	0	0	0
HOXC13_452	0	0.0956574905606752	0	0	0	0		HOXC13_452	0	0	0	1.26785749056068	0	0	0
HOXC11_453	0	0	0	0	0	0		HOXC11_453	0	0	0.326257490560675	5.86145749056067	0	0	0
HOXC12_454	0	0	0	0	0	0		HOXC12_454	0	0	0	0.116257490560675	0	0	0
ESX1_455	0	0	0	0	0	0		ESX1_455	0	0	15.0782574905607	0	0	0	0
BARHL1_456	0	0	0	0	0	0		BARHL1_456	0	0	1.50295749056068	0	0	0	0
NKX24_457	0	0	0	0	0	0		NKX24_457	0	0	0	0	0	0	0
NKX22_458	0	0	0	0	0	0		NKX22_458	0	0	0	0	0	0	0
SIX1_459	0	0	0	0	0	0		SIX1_459	0	0	0	0	0	0	0
HOXD1_460	0	0	0	0	0	0		HOXD1_460	0	0	12.7363574905607	0	0	0	0
HOXD3_461	0	0.277357490560675	0	0	0	0		HOXD3_461	0	0	9.08915749056067	0	0	0	0
HOXD9_462	0	0	0	0	0	0		HOXD9_462	0	0	0	2.07025749056068	0	0	0
HOXD10_463	0	0	0	0	0	0		HOXD10_463	0	0	0	3.24525749056067	0	0	0
HOXD11_464	0	0.268157490560675	0	0	0	0		HOXD11_464	0	0	0	6.75205749056067	0	0	0
HOXD13_465	0	0	0	0	0	0		HOXD13_465	0	0	0	1.95345749056068	0	0	0
MNX1_466	0	0	0	0	0	0		MNX1_466	0	0	36.0985574905607	0	0	0	0
CDX4_467	0	0	0	0	0	0		CDX4_467	0	0	0	4.54225749056067	0	0	0
BARX1_468	0	0	0	0	0	0		BARX1_468	0	0	2.73485749056068	0	0	0	0
LHX1_469	0	0	0	0	0	0		LHX1_469	0	0	13.9537574905607	0	0	0	0
GSC_470	0	0	0	0	0	0		GSC_470	0	0	0.332057490560675	0.785857490560675	0	0	0
MEIS2_471	0	0	0	0	0	0		MEIS2_471	3.42655749056068	0	0	0	0	0	0
RAX_472	0	0	0	0	0	0		RAX_472	0	0	11.9852574905607	0	0	0	0
HNF1A_473	0	0	0	0	0	0		HNF1A_473	0	0	890.793357490561	0	0	0	0
EMX1_474	0	0	0	0	0	0		EMX1_474	0	0	23.6951574905607	0	0	0	0
NKX28_475	0	0	0	0	0	0		NKX28_475	0	0	0	0	0	0	0
NKX21_476	0	0.0556574905606751	0	0	0	0		NKX21_476	0	0	0	0.778957490560675	0	0	0.223357490560675
ZFHX2_477	0	0	0	0	0	0		ZFHX2_477	0	0	14.2693574905607	0	0	0	0
HLX_478	0	0	0	0	0	0		HLX_478	0	0	48.5880574905607	0	0	0	0
LMX1B_479	0	0	0	0	0	0		LMX1B_479	0	0	7.01265749056067	0	0	0	0
SIX3_480	0	0	0	0	0	0		SIX3_480	1.09435749056068	0	0	0	0	0	0
LBX1_481	0	0	0	0	0	0		LBX1_481	0	0	5.77865749056067	0	0	0	0
PDX1_482	0	0	0	0	0	0		PDX1_482	0	0	5.60935749056067	0	0	0	0
ZFHX3_483	0	0	0	0	0	0		ZFHX3_483	0	0	66.8053574905607	0	0	0	0
BARHL2_484	0	0	0	0	0	0		BARHL2_484	0	0	1.09415749056068	0	0	0	0
LHX9_485	0	0	0	0	0	0		LHX9_485	0	0	3.08285749056067	0	0	0	0
MEIS1_486	0	0	0	0	2.84345749056068	0		MEIS1_486	1.04325749056068	0	0	1.14505749056068	0	0.653657490560675	0.675757490560675
DLX1_487	0	0	0	0	0	0		DLX1_487	0	0	44.3080574905607	0	0	0	0
HMBOX1_488	0	0	0	0	0	0		HMBOX1_488	0	0	11.8258574905607	0	0	0	0
VAX1_489	0	0	0	0	0	0		VAX1_489	0	0	6.46805749056067	0	0	0	0
VENTX_490	0	0	0	0	0	0		VENTX_490	0	0	54.0747574905607	0	0	0	0
HHEX_491	0	0	0	0	0	0		HHEX_491	0	0	0	0.147157490560675	0	0.824657490560675	0
TGIF2LX_492	0	0	0	0	0	0		TGIF2LX_492	5.93515749056067	0	0.369057490560675	0	0	0	0
ALX3_493	0	0	0	0	0	0		ALX3_493	0	0	17.8503574905607	0	0	0	0
HOXB13_494	0	0	0	0	0	0		HOXB13_494	0	0	0	5.92205749056067	0	0	0
IRX6_495	0	0	0	0	0	0		IRX6_495	0	0	0	0	0	0	0
ISL2_496	0	0	0	0	0	0		ISL2_496	0	0	0.392957490560675	0	0	0	0
PKNOX1_497	0	0	0	0	0	0		PKNOX1_497	14.9470574905607	0	0	0	0	0	0
LHX8_498	0	0	0	0	0	0		LHX8_498	0	0	1.61635749056068	0	0	0	0
LMX1A_499	0	0	0	0	0	0		LMX1A_499	0	0	10.1286574905607	0	0	0	0
EN1_500	0	0	0	0	0	0		EN1_500	0	0	8.71495749056067	0	0	0	0
MSX1_501	0	0	0	0	0	0		MSX1_501	0	0	0.0629574905606752	0	0	0	0
NKX61_502	0	0	0	0	0	0		NKX61_502	0	0	0	0	0	0	0
HESX1_503	0	0.555557490560675	0	0	0	0		HESX1_503	0	0	16.3404574905607	0	0	0	0
PITX2_504	0	0	0	0	0	0		PITX2_504	0.936957490560675	0	0	0	0	10.4560574905607	0
TLX3_505	0	0.359057490560675	0	0	0	0		TLX3_505	0	0.285457490560675	10.7453574905607	0	0	0	0
EN2_506	0	0	0	0	0	0		EN2_506	0	0	6.83045749056067	0	0	0	0
UNCX_507	0	0	0	0	0	0		UNCX_507	0	0	0	0	0	0	0
GBX1_508	0	0	0	0	0	0		GBX1_508	0	0	9.48505749056067	0	0	0	0
NKX63_509	0	0.0410574905606751	0	0	0	0		NKX63_509	0	0	27.6678574905607	0	0	0	0
ZHX1_510	0	0.622057490560675	0	0	0	0		ZHX1_510	0	0	0	0	0	2.87765749056068	0
HDX_511	0	0	0	0	0.0698574905606751	0		HDX_511	0	6.52715749056067	0	0.586157490560675	0	5.79345749056067	0
PHOX2A_512	0	0	0	0	0	0		PHOX2A_512	0	0	0	0	0	0	0
PKNOX2_513	0	0	0	0	0	0		PKNOX2_513	14.8771574905607	0	0	0	0	0	0
CDX2_514	0	0	0	0	0	0		CDX2_514	0	0.0406574905606751	0	1.13165749056068	0	0	0
OTX2_515	0	0	0	0	0	0		OTX2_515	0	0	3.68185749056068	0	0	0	0
DRGX_516	0	0	0	0	0	0		DRGX_516	0	0	0	0	0	0	0
NKX31_517	0	0	0	0	0	0		NKX31_517	0	0	0	0	0	0	0
PBX3_518	0	0.829157490560675	0	0	0	0		PBX3_518	0	0	2.08575749056068	0	0	0	0
PRRX2_519	0	0	0	0	0	0		PRRX2_519	0	0	5.09485749056067	0	0	0	0
GBX2_520	0	0	0	0	0	0		GBX2_520	0	0	13.3040574905607	0	0	0	0
SHOX2_521	0	0	0	0	0	0		SHOX2_521	0	0	3.08285749056067	0	0	0	0
GSX1_522	0	0	0	0	0	0		GSX1_522	0	0	12.8528574905607	0	0	0	0
HOXD4_523	0	0	0	0	0	0		HOXD4_523	0	0	0	0	0	0	0
HOXD12_524	0	0	0	0	0	0		HOXD12_524	0	0	0	0.880557490560675	0	0	0
EMX2_525	0	0	0	0	0	0		EMX2_525	0	0	21.8111574905607	0	0	0	0
IRX1_526	0	0	0	0	0	0		IRX1_526	0	0	0	0	0	0.273157490560675	0
IRX2_527	0	0.312657490560675	0	0	0	0		IRX2_527	0	0	0	0	0	2.57515749056068	0
SIX2_528	0	0	0	0	0	0		SIX2_528	0.118457490560675	0	0	0	0	0	0
HOXB9_529	0	0	0	0	0	0		HOXB9_529	0	0.617257490560675	0	14.0303574905607	0	0	0
OTP_530	0	0	0	0	0	0		OTP_530	0	0	62.9118574905607	0	0	0	0
AC0125311_531	0	0	0	0	0	0		AC0125311_531	0	0	127.869657490561	0	0	0	0
HOXB2_532	0	0	0	0	0	0		HOXB2_532	0	0	46.7077574905607	0	0	0	0
RAX2_533	0	0	0	0	0	0		RAX2_533	0	0	6.74055749056067	0	0	0	0
EVX2_534	0	0	0	0	0	0		EVX2_534	0	0	13.4785574905607	0	0	0	0
PROP1_535	0	0	0	0	0	0		PROP1_535	0	0	0	0	0	0	0
ISX_536	0	0	0	0	0	0		ISX_536	0	0	3.08285749056067	0	0	0	0
HOXD8_537	0	0	0	0	0	0		HOXD8_537	1.30795749056068	0	3.36515749056068	0	0	1.49365749056068	0
TGIF2LY_538	0	0	0	0	0	0		TGIF2LY_538	5.93515749056067	0	0.369057490560675	0	0	0	0
IRX5_539	0	0	0	0	0	0		IRX5_539	0	0	0	0	0	1.73575749056068	0
SIX5_540	0	0	0	0	0	0		SIX5_540	0	0	0	0	0	4.39475749056067	0
TGIF1_541	0	0	0	0	1.15665749056068	0		TGIF1_541	3.29715749056068	0	0	0.0681574905606751	0	0.403857490560675	0
IRX3_542	0	0	0	0	0	0		IRX3_542	0	0	0	0	0	0.273157490560675	0
LBX2_543	0	0	0	0	0	0		LBX2_543	0	0	2.86125749056068	0	0	0	0
NKX26_544	0	0	0	0	0	0		NKX26_544	0	0	0	0	0	0	0
ALX1_545	0	0	0	0	0	0		ALX1_545	0	0	0	0	0	0	0
GSX2_546	0	0	0	0	0	0		GSX2_546	0	0	7.12665749056067	0	0	0	0
HOXC9_547	0	0	0	0	0	0		HOXC9_547	0	0	7.43155749056067	0	0	0	0
HOXC10_548	0	0	0	0	0	0		HOXC10_548	0	0	0	2.25885749056068	0	0	0
HOXB4_549	0	0	0	0	0	0		HOXB4_549	0	0	175.332857490561	0	0	0	0
NKX25_550	0	0	0	0	0	0		NKX25_550	0	0	0	0	0	4.17505749056067	0
POU6F1_551	0	0	0	0	0	0		POU6F1_551	0	0	0.234957490560675	0.539257490560675	0	0	0
SIX6_552	0	0	0	0	0	0		SIX6_552	0.399157490560675	0	0	0	0	0	0
MIXL1_553	0	0	0	0	0	0		MIXL1_553	0	0	10.0312574905607	0	0	0	0
DBX2_554	0	0	0	0	0	0		DBX2_554	0	0	1.47745749056068	0	0	0	0
PBX1_555	0	0.125957490560675	0	0	0	0		PBX1_555	0	0	0	0	0	0	0
SHOX_556	0	0	0	0	0	0		SHOX_556	0	0	4.33175749056067	0	0	0	0
HMX3_557	0	0.527657490560675	0	0	0	0		HMX3_557	0	0	0	0	0	0	0
HMX2_558	0	0	0	0	0	0		HMX2_558	0	0	0	0	0	0	0
BSX_559	0	0	0	0	0	0		BSX_559	0	0	0	0	0	0	0
DMBX1_560	0	0	0	0	0	0		DMBX1_560	0	0	1.02535749056068	0	0	0	0
HOXC6_561	0	0	0	0	0	0		HOXC6_561	0	0	0	8.48325749056067	0	0	0
HOXC5_562	0	0	0	0	0	0		HOXC5_562	0	0	180.258857490561	0	0	0	0
PBX2_563	0	0	0	0	0	0		PBX2_563	0	0	0	1.48105749056068	0	0	0
DUXA_564	0	0	0	0	0	0		DUXA_564	0	0	4.60945749056067	0	0	2.95195749056068	0
DPRX_565	0	0	0	0	0	0		DPRX_565	0	0	0.381057490560675	0.158557490560675	0	0	0
AL8454643_566	0	0	0	0	0	0		AL8454643_566	0	0	0	1.48105749056068	0	0	0
NOTO_567	0	0	0	0	0	0		NOTO_567	0	0	35.7368574905607	0	0	0	0
HOMEZ_568	0	0	0	0	0	0		HOMEZ_568	0	0	0	0	0	0	0
HMX1_569	0	0	0	0	0	0		HMX1_569	0	0	0	0	0	0	0
ENSG00000215754_570	0	0	0	0	0	0		ENSG00000215754_570	0	0	1.38365749056068	0	0	0.509357490560675	0
ENSG00000217642_571	0	0	0	0	0	0		ENSG00000217642_571	0	0	1.38365749056068	0	0	0.509357490560675	0
ENSG00000224558_572	0	0	0	0	0	0		ENSG00000224558_572	0	0	1.38365749056068	0	0	0.509357490560675	0
BX2846861_573	0	0	0	0	0	0		BX2846861_573	0	0	0	1.48105749056068	0	0	0
ENSG00000225958_574	0	0	0	0	0	0		ENSG00000225958_574	0	0	1.38365749056068	0	0	0.509357490560675	0
CR8124782_575	0	0	0	0	0	0		CR8124782_575	0	0	0	1.48105749056068	0	0	0
ENSG00000226866_576	0	0	0	0	0	0		ENSG00000226866_576	0	0	1.38365749056068	0	0	0.509357490560675	0
AC2261502_577	0	0	0	0	0	0		AC2261502_577	0	0	0	0	0	0	0
DUX4L5_578	0	0	0	0	0	0		DUX4L5_578	0	0	1.38365749056068	0	0	0.509357490560675	0
ENSG00000227522_579	0	0	0	0	0	0		ENSG00000227522_579	0	0	1.38365749056068	0	0	0.509357490560675	0
DUX4L2_580	0	0	0	0	0	0		DUX4L2_580	0	0	1.38365749056068	0	0	0.509357490560675	0
DUX4L3_581	0	0	0	0	0	0		DUX4L3_581	0	0	1.38365749056068	0	0	0.509357490560675	0
DUX4L6_582	0	0	0	0	0	0		DUX4L6_582	0	0	1.38365749056068	0	0	0.509357490560675	0
ENSG00000228710_583	0	0	0	0	0	0		ENSG00000228710_583	0	0	1.38365749056068	0	0	0.509357490560675	0
ENSG00000229544_584	0	0	0	0	0	0		ENSG00000229544_584	0	0	1.06205749056068	0	0	0	0
CT4768282_585	0	0	0	0	0	0		CT4768282_585	0	0	1.38365749056068	0	0	0.509357490560675	0
ENSG00000230380_586	0	0	0	0	0	0		ENSG00000230380_586	0	0	1.38365749056068	0	0	0.509357490560675	0
ENSG00000230776_587	0	0	0	0	0	0		ENSG00000230776_587	0	0	1.38365749056068	0	0	0.509357490560675	0
AL5921702_588	0	0	0	0	0	0		AL5921702_588	0	0	1.38365749056068	0	0	0.509357490560675	0
BX9272396_589	0	0	0	0	0	0		BX9272396_589	0	0	0	1.48105749056068	0	0	0
ENSG00000232923_590	0	0	0	0	0	0		ENSG00000232923_590	0	0	1.38365749056068	0	0	0.509357490560675	0
ENSG00000233294_591	0	0	0	0	0	0		ENSG00000233294_591	0	0	1.38365749056068	0	0	0.509357490560675	0
ENSG00000233361_592	0	0	0	0	0	0		ENSG00000233361_592	0	0	1.38365749056068	0	0	0.509357490560675	0
ENSG00000233698_593	0	0	0	0	0	0		ENSG00000233698_593	0	0	1.38365749056068	0	0	0.509357490560675	0
ENSG00000233794_594	0	0	0	0	0	0		ENSG00000233794_594	0	0	1.38365749056068	0	0	0.509357490560675	0
ENSG00000234254_595	0	0	0	0	0.652857490560675	0		ENSG00000234254_595	2.78725749056068	0	0	0.233057490560675	0	0.0323574905606752	0.311457490560675
ENSG00000234550_596	0	0	0	0	0	0		ENSG00000234550_596	0	0	1.38365749056068	0	0	0.509357490560675	0
NKX11_597	0	0	0	0	0	0		NKX11_597	0	0	3.65615749056068	0	0	0	0
ENSG00000236207_598	0	0	0	0	0	0		ENSG00000236207_598	0	0	1.38365749056068	0	0	0.509357490560675	0
CR9338788_599	0	0	0	0	0	0		CR9338788_599	0	0	0	1.48105749056068	0	0	0
AL6628305_600	0	0	0	0	0	0		AL6628305_600	0	0	0	1.48105749056068	0	0	0
ENSG00000237516_601	0	0	0	0	0	0		ENSG00000237516_601	0	0	1.38365749056068	0	0	0.509357490560675	0
ENSG00000250589_602	0	0	0	0	0	0		ENSG00000250589_602	0	0	1.38365749056068	0	0	0.509357490560675	0
DUX4_603	0	0	0	0	0	0		DUX4_603	0	0	1.38365749056068	0	0	0.509357490560675	0
PAX6_604	0	0	0	0	0	0		PAX6_604	0	0	20.6655574905607	0	0	0	0
PAX7_605	0	0	0	0	0	0		PAX7_605	0	0	1.77715749056068	0	0	0	0
PAX2_606	0	0	0	0	0.641457490560675	0		PAX2_606	0	0	7.65955749056067	0	0	2.23765749056068	0.234557490560675
PAX4_607	0	0	0	0	0	0		PAX4_607	0	0	9.04785749056068	0	0	0	0
PAX3_608	0	0.737157490560675	0	0	5.57745749056067	0		PAX3_608	0	0	0	0	0	0	0
POU2F2_609	0	0	0	0	0	0		POU2F2_609	386.228557490561	0	0	0	0	0	0
POU1F1_610	0	0	0	0	0	0		POU1F1_610	0	0	16.0944574905607	0	0	0	0
POU4F3_611	0	0	0	0	0	0		POU4F3_611	0	0	41.1211574905607	0	0	0	0
POU6F2_612	0	0	0	0	0	0		POU6F2_612	0	0	26.8911574905607	0	0	0	0
POU2F3_613	0	0	0	0	0	0		POU2F3_613	320.257057490561	0	0	0	0	0	0
POU2F1_614	0	0	0	0	0	0		POU2F1_614	210.609057490561	0	0	0	0	0	0
POU4F2_615	0	0	0	0	0	0		POU4F2_615	0	0	35.4744574905607	0	0	0	0
POU4F1_616	0	0	0	0	0	0		POU4F1_616	0	0	28.5960574905607	0	0	0	0
POU3F2_617	0	0	0	0	0	0		POU3F2_617	0	0	0.350657490560675	1.59565749056068	0	0	0
POU3F1_618	0	0	0	0	0	0		POU3F1_618	0	0	1.47825749056068	0	0	0	0
POU3F4_619	0	0	0	0	0	0		POU3F4_619	193.513757490561	0	0	0	0	0	0
POU3F3_620	0	0	0	0	0	0		POU3F3_620	86.3510574905607	0	0	0	0	0	0
POU5F1_621	0	0	0	0	0	0		POU5F1_621	7.41355749056068	0	0	0	0	0.259357490560675	0
POU5F1B_622	0	0	0	0	0	0		POU5F1B_622	320.257057490561	0	0	0	0	0	0
HSF2_623	0	0	0	0	0	0		HSF2_623	0	0.602057490560675	1.19975749056068	7.43035749056068	0	2.30295749056068	0
HSF4_624	0	0	0	0	0	0		HSF4_624	0	1.81935749056068	1.51095749056068	12.3441574905607	0	3.13815749056067	0
HSFY2_625	0	0	0	0	0	0		HSFY2_625	0	0	0	0	0	0.188257490560675	0
HSFY1_626	0	0	0	0	0	0		HSFY1_626	0	0	0	0	0	0.188257490560675	0
HSF1_627	0	0	0	0	0	0		HSF1_627	0	1.15265749056068	1.86975749056068	10.8826574905607	0	1.06855749056068	0
IRF6_628	0	0	0	0	0	0		IRF6_628	65.3875574905607	0	0	0	0	3.74145749056068	0.314657490560675
IRF1_629	2.21455749056068	0	0	0	0.725457490560675	0		IRF1_629	205.780557490561	0	0	0	0	226.379857490561	0
IRF3_630	0	0	0	0	3.94705749056068	0		IRF3_630	228.570757490561	1.92265749056068	0	0	0	70.5001574905607	0
IRF5_631	0	0	0	0	3.38245749056068	0		IRF5_631	182.565457490561	0	0	0	0	8.33615749056067	0
IRF4_632	0	0	0	0	34.6367574905607	0		IRF4_632	74.0380574905607	2.66885749056068	0	0	0	192.682057490561	0.116557490560675
IRF8_633	0	0	0	0	1.27825749056068	0		IRF8_633	388.331357490561	0	0	0	0	40.0294574905607	0
IRF2_634	0	0	0	0	0.355957490560675	0		IRF2_634	137.035557490561	0	0	0	0	21.8638574905607	0
IRF7_635	0	0	0	0	1.56905749056068	0		IRF7_635	42.4765574905607	0	0	0.489157490560675	0	10.0381574905607	0
IRF9_636	0	0	0	0	0	0		IRF9_636	327.579857490561	0	0	0	0	32.0340574905607	0
NAIF1_637	0	0	0	0	0	0		NAIF1_637	0	0	4.88155749056067	0	0	4.17295749056067	0
AC0021266_638	0	0	0	0	0	0		AC0021266_638	24.3709574905607	0	0	110.517057490561	0	3.83595749056067	0
MEF2A_639	0	0	0	0	0	0		MEF2A_639	19.1936574905607	0.850857490560675	0	154.135157490561	0	2.20135749056068	0
MEF2C_640	0	0	0	0	0	0		MEF2C_640	17.6509574905607	0	0	165.994857490561	0	7.73605749056068	0
SRF_641	0	0	0	0	0	0		SRF_641	0	0.144257490560675	0	42.8089574905607	0	10.5061574905607	0
MEF2D_642	2.57255749056068	0	0	0	0	0		MEF2D_642	27.5281574905607	0	0	120.877157490561	0	2.31865749056068	0
MEF2B_643	0	0	0	0	0	0		MEF2B_643	24.3709574905607	0	0	110.517057490561	0	3.83595749056067	0
MBD2_644	2.80515749056068	0.956557490560675	0	0	0	0		MBD2_644	26.3954574905607	1.82705749056068	0	0	0	0	0
MECP2_645	2.53485749056068	0.998957490560675	0	0	0	0		MECP2_645	9.30995749056068	4.31505749056068	3.51765749056068	13.7891574905607	0	0	0
CDC5L_646	0	0	0	0	0	0		CDC5L_646	0	0	0	0	0	0	0
MYBL2_647	0	0	0	0	0	0		MYBL2_647	0.158557490560675	0	2.49195749056068	0	0	0	0.126157490560675
MYB_648	0	0.0369574905606751	0	0	0	0		MYB_648	0	0.0872574905606752	4.87875749056067	0	0	5.44035749056067	0
TERF2_649	0	0.138657490560675	0	0	0.620457490560675	0		TERF2_649	0	0	0	0	0	1.53255749056068	0
SMARCC2_650	0	0	0	0	0	0		SMARCC2_650	0	0	0	1.79545749056068	0	0	0
SMARCC1_651	0	0.0799574905606751	0	0	37.5886574905607	0		SMARCC1_651	0	52.9861574905607	439.784057490561	1.17655749056068	0	28.2581574905607	0.524157490560675
MYPOP_652	0	0	0	0	0	0		MYPOP_652	0	0	0	0	0	12.7625574905607	0
MYBL1_653	0	0	0	0	0	0		MYBL1_653	0	0	0.538657490560675	0	0	0	0
C11orf9_654	0	0	0	0	0	0		C11orf9_654	0	0	0	0	0	0	0
NR1H4_655	0	0	0	0	0.617357490560675	0		NR1H4_655	0	0.243157490560675	15.2399574905607	6.78805749056067	0	0	0
NR1H3_656	0	0	0	0	0	0		NR1H3_656	0	0	41.6916574905607	13.3022574905607	0	0	0
NR2E3_657	0	0	0	0	0	0		NR2E3_657	0.501657490560675	0	0	0	0	6.82305749056068	0
RORA_658	0	0	0	0	0	0		RORA_658	0	0	4.45995749056067	0.790657490560675	0	0	0
RARB_659	0	0	0	0	0	0		RARB_659	0	0	1.51155749056068	0	0	5.12745749056067	0
PGR_660	0	2.27865749056068	0	0	0	0		PGR_660	0	7.26095749056067	4.40965749056067	12.2434574905607	0	0	0
ESR1_661	0	0	0	0	0	0		ESR1_661	0	0.656657490560675	9.81305749056068	0.772657490560675	0	0	0
HNF4A_662	0	1.53925749056068	0	0	2.78355749056068	0		HNF4A_662	0	0	351.465557490561	6.92605749056067	0	0	0
VDR_663	0	0	0	0	0	0		VDR_663	0	0	1.07125749056068	0	0	0	0
PPARD_664	0	0.922557490560675	0	0	3.14995749056067	0		PPARD_664	0	0.323657490560675	47.6892574905607	15.1217574905607	0	0	0
NR2E1_665	0	0	0	0	0	0		NR2E1_665	0	0	1.38585749056068	0.095057490560675	0	10.3817574905607	0
NR3C1_666	1.05895749056068	5.21965749056067	0	0	0.0123574905606751	0		NR3C1_666	0	18.6962574905607	9.12445749056067	31.1215574905607	0	0	0
NR5A2_667	0	0	0	0	2.76235749056068	0		NR5A2_667	0	10.0807574905607	3.23955749056068	4.74585749056067	0	0	0
NR4A3_668	0	0	0	0	3.61175749056068	0		NR4A3_668	0	3.12705749056067	40.1873574905607	12.9331574905607	0	0	0
ESRRB_669	0	0	0	0	2.56305749056068	0		ESRRB_669	0	2.98265749056068	1.00335749056068	4.74155749056067	0	0	0
NR2C1_670	0	0	0	0	2.33785749056068	0		NR2C1_670	0	0	15.8995574905607	12.3930574905607	0	1.34935749056068	0
NR4A1_671	0	0	0	0	3.92655749056068	0		NR4A1_671	0	7.20755749056067	11.4707574905607	22.2637574905607	0	1.11755749056068	0
THRA_672	0	0.0500574905606751	0	0	0.532057490560675	0		THRA_672	0	0	0	0.634857490560675	0	1.27905749056068	0
NR1D1_673	0	0	0	0	0	0		NR1D1_673	0	0	2.54425749056068	0	0	0.285657490560675	0
NR1H2_674	0	0	0	0	0	0		NR1H2_674	0	0	41.6916574905607	13.3022574905607	0	0	0
RARA_675	0	1.60425749056068	0	0	8.52225749056067	0		RARA_675	0	8.91365749056068	2.78775749056068	16.4417574905607	0	1.04455749056067	0
PPARG_676	0	0	0	0	0.206757490560675	0		PPARG_676	0	0	0.548257490560675	0	0	2.40235749056068	0
NR5A1_677	0	0	0	0	4.89425749056067	0		NR5A1_677	0	8.78025749056068	2.30495749056068	7.42175749056067	0	0.0270574905606751	0
ESR2_678	0	0	0	0	0.657057490560675	0		ESR2_678	0	1.35605749056068	11.6853574905607	5.04015749056067	0	0	0
RXRG_679	0	0	0	0	0.868157490560675	0		RXRG_679	0	0	117.536957490561	15.7223574905607	0	0	0
NR1I3_680	0	0	0	0	1.54635749056068	0		NR1I3_680	0	0.578457490560675	2.13565749056068	2.54845749056068	0	1.25255749056068	0
RORC_681	0	0	0	0	0	0		RORC_681	0	0	1.46345749056068	0	0	0	0
NR1I2_682	0	0	0	0	0	0		NR1I2_682	0	0	0.480457490560675	0	0	2.70165749056068	0
NR6A1_683	0	0	0	0	0	0		NR6A1_683	0	0	0.730957490560675	0	0	1.46275749056068	0
THRB_684	0	0	0	0	0.0602574905606751	0		THRB_684	0	0	0	1.77015749056068	0	0.353057490560675	0.683557490560675
NR3C2_685	0	0	0	0	0	0		NR3C2_685	0	0	0	12.2206574905607	0	0	0
NR4A2_686	0	0	0	0	1.47765749056068	0		NR4A2_686	0	0	7.50765749056067	13.8969574905607	0	0	0
NR2F6_687	0	0.142957490560675	0	0	1.06695749056068	0		NR2F6_687	0	0	79.9748574905607	27.4408574905607	0	0	0
HNF4G_688	0	0.558957490560675	0	0	1.57895749056068	0		HNF4G_688	0	0	322.530857490561	5.98975749056067	0	0	0
AR_689	0	1.27045749056068	0	0	0	0		AR_689	0	9.62105749056068	10.2087574905607	12.9197574905607	0	0	0
RARG_690	0	0	0	0	2.81165749056068	0		RARG_690	0	0	4.67055749056067	1.93275749056068	0	0	0.838057490560675
ESRRA_691	0	0	0	0	3.07905749056067	0		ESRRA_691	0	4.38175749056068	8.13715749056067	8.70495749056068	0	0.179757490560675	0
NR2F1_692	0	0	0	0	4.18235749056067	0		NR2F1_692	0	0	143.912657490561	25.1046574905607	0	0	0
NR2C2_693	0	0	0	0	0	0		NR2C2_693	0	12.0957574905607	0	0	0	0	0
NR2F2_694	0	0	0	0	6.24535749056068	0		NR2F2_694	0	2.87155749056068	16.2081574905607	38.9430574905607	0	1.11905749056068	0
RXRA_695	0	0.248957490560675	0	0	0.757757490560675	0		RXRA_695	0	0	112.555557490561	16.7071574905607	0	0	0
PPARA_696	0	0	0	0	1.37985749056068	0		PPARA_696	0	0	21.6673574905607	2.79255749056068	0	0	0
ESRRG_697	0	0	0	0	2.30995749056068	0		ESRRG_697	0	4.82845749056067	2.72875749056068	7.62335749056068	0	0	0
RXRB_698	0	0.0208574905606751	0	0	2.17235749056068	0		RXRB_698	0	0	112.399157490561	13.2643574905607	0	0	0
AL8445277_699	0	0	0	0	7.86435749056067	0		AL8445277_699	0	1.83585749056068	4.62535749056067	17.8749574905607	0	0	0
AL6628245_700	0	0	0	0	7.86435749056067	0		AL6628245_700	0	1.83585749056068	4.62535749056067	17.8749574905607	0	0	0
CR7597334_701	0	0	0	0	7.86435749056067	0		CR7597334_701	0	1.83585749056068	4.62535749056067	17.8749574905607	0	0	0
CR3545653_702	0	0	0	0	7.86435749056067	0		CR3545653_702	0	1.83585749056068	4.62535749056067	17.8749574905607	0	0	0
CR9368773_703	0	0	0	0	7.86435749056067	0		CR9368773_703	0	1.83585749056068	4.62535749056067	17.8749574905607	0	0	0
TP63_704	0	0	0	0	0	0		TP63_704	0	0	5.80925749056067	0	0	0.665557490560675	0
TP73_705	0	0	0	0	0	0		TP73_705	0	0	7.40935749056067	0	0	0	0
TP53_706	11.1996574905607	0	0	0	0	0		TP53_706	0	1.02065749056068	3.32325749056068	0	0	0	0
PAX8_707	0	0	0	0	2.77845749056068	0		PAX8_707	0	0	15.3685574905607	0	0	0.183957490560675	0
PAX1_708	0	0	0	0	0.941857490560675	0		PAX1_708	0	0	91.6849574905607	0	0	0	0
PAX5_709	1.36735749056068	0	0	0	0	0		PAX5_709	3.15555749056068	0	66.8489574905607	0	0	0	0
PAX9_710	0	0	0	0	1.43845749056068	0		PAX9_710	0	0	56.3110574905607	0	0	0	0
LCOR_711	0	0	0	0	0	0		LCOR_711	0	0	0	26.0935574905607	0	0	0
PROX1_712	0	0	0	0	1.66615749056068	0		PROX1_712	0	0	0	0	0	0	0
NFATC3_713	0	0	0	0	0	0		NFATC3_713	0	8.02615749056067	0	35.5895574905607	0	0	0
NFKB2_714	0	0	0	0	0.474257490560675	0		NFKB2_714	22.1489574905607	0	7.84095749056067	0	0	4.82785749056067	0
NFATC4_715	0	0	0	0	0	0		NFATC4_715	0	17.9118574905607	0	23.9126574905607	0	0	0
NFATC2_716	0	0	0	0	0	0		NFATC2_716	0	8.05435749056067	0	42.2756574905607	0	0	0
NFAT5_717	0	0	0	0	0	0		NFAT5_717	0	11.4546574905607	0	9.83135749056068	0	0.078757490560675	0
RELB_718	0	0	0	0	2.94685749056068	0		RELB_718	7.35635749056068	9.60985749056067	16.4225574905607	6.78645749056068	0	4.63435749056067	0
NFKB1_719	10.7820574905607	0	0	0	5.31345749056067	0		NFKB1_719	1.75785749056068	30.4060574905607	22.2202574905607	6.54765749056067	0	16.0356574905607	0
NFATC1_720	0	0	0	0	0	0		NFATC1_720	0	8.21245749056068	0	11.4853574905607	0	0	0
REL_721	0	0	0	0	1.39875749056068	0		REL_721	3.69085749056068	22.7039574905607	25.6904574905607	0.239757490560675	0	7.41655749056067	0
RELA_722	0	0	0	0	4.15585749056067	0		RELA_722	12.8660574905607	9.65765749056068	33.9177574905607	0	0	10.6318574905607	0
RFX3_723	0	0	0	0	0.899957490560675	0		RFX3_723	0	10.5844574905607	3.68555749056068	36.7058574905607	0	0	0.00945749056067513
RFX2_724	0	0	0	0	1.07235749056068	0		RFX2_724	0	18.3584574905607	6.34035749056067	30.2411574905607	0	0	0.0407574905606751
RFX4_725	0	0	0	0	0.0134574905606751	0		RFX4_725	0	4.56905749056067	2.85975749056068	22.7825574905607	0	0	0.862757490560675
RFX1_726	0	0	0	0	0	0		RFX1_726	0	0.344857490560675	3.01405749056068	0.228157490560675	0	0	0
RFX5_727	0	0	0	0	0.473257490560675	0		RFX5_727	0	6.72715749056067	3.43705749056068	10.2081574905607	0	0	0
RFX7_728	0	1.42175749056068	0	0	0.216957490560675	0		RFX7_728	0	3.90145749056067	3.02135749056068	12.4339574905607	0	0	0
RFX6_729	0	0	0	0	0	0		RFX6_729	0.302357490560675	0	0	0	0	3.80955749056068	0
RFX8_730	0	1.05305749056068	0	0	0	0		RFX8_730	0	4.36285749056067	7.98865749056067	7.57975749056068	0	0	0
RUNX3_731	0	0	0	0	3.21855749056067	0		RUNX3_731	34.6586574905607	0	0	1.22025749056068	0	14.5116574905607	1.44885749056068
RUNX2_732	0	0	0	0	18.1360574905607	0		RUNX2_732	21.2650574905607	0	0	0.955357490560675	0	17.4162574905607	4.67995749056067
RUNX1_733	0	0	0	0	13.2035574905607	0		RUNX1_733	9.67285749056068	0	0	0	0	63.7515574905607	7.64315749056068
ENSG00000250096_734	0	0	0	0	18.1360574905607	0		ENSG00000250096_734	21.2650574905607	0	0	0.955357490560675	0	17.4162574905607	4.67995749056067
GMEB2_735	0	0	0	0	0	0		GMEB2_735	0	0	0	0	0	1.27815749056068	0
AIRE_736	0	0	0	0	0	0		AIRE_736	0	0	0	0	0	0	0
GMEB1_737	0	0	0	0	0.724557490560675	0		GMEB1_737	0	1.00725749056068	0	0.217257490560675	0	0.276357490560675	0.596557490560675
NFIX_738	0	0.606257490560675	0	0	0	0		NFIX_738	0	67.5360574905607	196.363757490561	88.2090574905607	0	0	0
SMAD4_739	12.7602574905607	0.445957490560675	0	0	6.30265749056067	0		SMAD4_739	0	7.21595749056067	1.55825749056068	2.71105749056068	0	1.69145749056068	0
NFIC_740	0.675757490560675	0.904357490560675	0	0	0	0		NFIC_740	0	23.4040574905607	107.081457490561	1.70915749056068	0	0	0
NFIB_741	0	2.58815749056068	0	0	0	0		NFIB_741	0	36.5999574905607	144.622057490561	53.4600574905607	0	0	0
NFIA_742	0	1.92165749056068	0	0	0	0		NFIA_742	0	40.0844574905607	141.882057490561	52.6953574905607	0	0	0
SMAD3_743	0	0	0	0	3.02035749056068	0		SMAD3_743	0	0	0	0	0	1.30125749056068	0
SMAD1_744	8.31695749056068	0.323457490560675	0	0	2.27835749056068	0		SMAD1_744	0	3.75625749056067	3.99975749056067	17.5955574905607	0	0.742257490560675	0.609857490560675
SMAD2_745	11.2601574905607	0	0	0	2.39455749056068	0		SMAD2_745	0	2.84315749056068	0.448057490560675	1.92845749056068	0	0.207157490560675	0
SOX8_746	0	0	0	0	0	0		SOX8_746	0	0	0	0	0	0	0
SOX30_747	0	0	0	0	0	0		SOX30_747	0	74.7651574905607	0	0	0	0	0
HMG20B_748	0	0	0	0	0	0		HMG20B_748	0	0	0	0	0	0	0
CIC_749	0	0	0	0	7.18985749056067	0		CIC_749	0	0.0595574905606752	12.9084574905607	4.25875749056067	0	17.1661574905607	0
TCF7_750	0	0.564857490560675	0	0	0	0		TCF7_750	0	10.1419574905607	2.69375749056068	0	0	0	0
SOX10_751	0	0	0	0	0	0		SOX10_751	0	0	0	0	0	0	0
HBP1_752	0	0	0	0	0	0		HBP1_752	0	0	1.88285749056068	0	0	0.647157490560675	0
BBX_753	0	0	0	0	0	0		BBX_753	0	0	1.89545749056068	0	0	0	0
SOX4_754	0	0	0	0	0	0		SOX4_754	0	76.6369574905607	0	0	0	0	0
SOX21_755	0	0	0	0	0	0		SOX21_755	0	4.82825749056067	0	0	0	0	0
SOX9_756	0	0	0	0	0	0		SOX9_756	0	141.918157490561	0	0	0	0	0
SOX15_757	0	0	0	0	0	0		SOX15_757	0	10.5330574905607	0	0	0	0	0
SOX5_758	0	0	0	0	0	0		SOX5_758	0	33.1355574905607	0	0	0	0	0
SOX3_759	0	0	0	0	0	0		SOX3_759	0	52.0642574905607	0	0	0	0	0
LEF1_760	0	0	0	0	0	0		LEF1_760	0	1.43085749056068	0	0	0	0	0
SOX13_761	0	0	0	0	0	0		SOX13_761	0	142.320157490561	0	0	0	0	0
TCF7L2_762	0	0	0	0	0	0		TCF7L2_762	0	8.20525749056067	0.510357490560675	0	0	0	0
TCF7L1_763	0	0	0	0	0	0		TCF7L1_763	0	0.129757490560675	7.31205749056067	0	0	0	0.00985749056067509
SOX17_764	0	0	0	0	0	0		SOX17_764	0	7.58705749056067	0	0	0	0	0
SOX14_765	0	0	0	0	0	0		SOX14_765	0	2.06375749056068	0	0	0	0	0
SOX7_766	0	0	0	0	0	0		SOX7_766	0	2.24105749056068	0	0	0	0	0
SOX11_767	0	0	0	0	0	0		SOX11_767	0	81.4439574905607	0	0	0	0	0
SOX12_768	0	0	0	0	0	0		SOX12_768	0	129.208857490561	0	0	0	0	0
SOX2_769	0	0	0	0	0	0		SOX2_769	0	9.25555749056067	0	0	0	0	0
SOX1_770	7.30545749056068	0	0	0	0	0		SOX1_770	0	0	4.88265749056067	0	0	0	0
SRY_771	0	0	0	0	0	0		SRY_771	1.54985749056068	29.6481574905607	0	0	0	0	0
SOX18_772	0	0	0	0	0	0		SOX18_772	0	5.73035749056067	0	0	0	0	0
STAT1_773	0	0	0	0	4.67155749056067	0		STAT1_773	0	93.6183574905607	0.783157490560675	36.4631574905607	0	0	0
STAT5A_774	0	0	0	0	1.40605749056068	0		STAT5A_774	0	36.6259574905607	2.20205749056068	18.2438574905607	0	0	0
STAT4_775	0	0.0953574905606752	0	0	0	0		STAT4_775	0	0	0	2.71595749056068	0	0	0
STAT6_776	0	0.0926574905606751	0	0	17.5001574905607	0		STAT6_776	0	182.264557490561	0	0	0	45.6818574905607	0.768257490560675
STAT3_777	0	0.814557490560675	0	0	2.49665749056068	0		STAT3_777	0	99.6566574905607	1.94255749056068	54.5896574905607	0	0	0
STAT2_778	0	0	0	0	13.8636574905607	0		STAT2_778	210.892557490561	0	0	0	0	243.291357490561	0
STAT5B_779	0	0	0	0	0.218657490560675	0		STAT5B_779	0	35.2702574905607	1.91215749056068	24.0575574905607	0	0	0
TBX21_780	0	0	0	0	0	0		TBX21_780	0	0	0	0	0	0	1.69585749056068
TBX5_781	0	0	0	0	0	0		TBX5_781	14.9590574905607	0	0	0	0	0	1.76525749056068
TBX15_782	0	0	0	0	0	0		TBX15_782	1.91085749056068	0	0	0	0	0	0
TBX2_783	0	0	0	0	0	0		TBX2_783	2.13045749056068	0	0	0	0	0.0887574905606751	0.202657490560675
TBX4_784	0	0	0	0	0	0		TBX4_784	14.9590574905607	0	0	0	0	0	1.76525749056068
TBX3_785	0	0	0	0	0	0		TBX3_785	0	0	0	0	0	4.44685749056067	0
TBR1_786	0	0	0	0	0	0		TBR1_786	0.0160574905606752	0	0	0	0	0	3.74145749056068
TBX19_787	0	0.268257490560675	0	0	0	0		TBX19_787	0	0	0	0	0	0	0.743657490560675
EOMES_788	0	0	0	0	0	0		EOMES_788	0	0	0	0	0	0	4.13715749056067
T_789	0	0	0	0	0	0		T_789	0	0	0	0	0	0	0.210557490560675
TBX20_790	5.01595749056067	0	0	0	0	0		TBX20_790	0.0036574905606751	0	0	0	0	0.0598574905606751	0
TBX10_791	0	0	0	0	0	0		TBX10_791	0.0254574905606751	0	0	0	0	0	3.23375749056067
TBX1_792	2.18855749056068	0	0	0	0	0		TBX1_792	5.14965749056068	0	0	0	0	0.944057490560675	0.514157490560675
TBP_793	0	0	0	0	0	0		TBP_793	0	0	0	4.24135749056067	0	0	0
TBPL2_794	0	0	0	0	0	0		TBPL2_794	0	0	0	2.04935749056068	0	0	0
TEAD3_795	0	0	0	0	0	0		TEAD3_795	0	0	34.1961574905607	0	0	0	0
TEAD1_796	0	0	0	0	0	0		TEAD1_796	0	0.790657490560675	100.714057490561	1.34195749056068	0	0	0
TEAD4_797	0	0.0584574905606751	0	0	0	0		TEAD4_797	0	4.83075749056067	108.378157490561	5.09755749056067	0	0	0
THAP1_798	0	0	0	0	0.538157490560675	0		THAP1_798	0	0	5.37875749056067	0.631957490560675	0	0	0
PRKRIR_799	0	0	0	0	0	0		PRKRIR_799	0	0	0	0.539357490560675	0	0	0
NFYC_800	0	0.0262574905606752	0	0	0	0		NFYC_800	0	0	3.26195749056067	1.09855749056068	0	0	0
CBFB_801	0	0	0	0	25.0448574905607	0		CBFB_801	20.8381574905607	0	0	5.10445749056067	0	31.9413574905607	3.31605749056068
HLTF_802	0	0	0	0	0.212857490560675	0		HLTF_802	0	9.07355749056067	1.13715749056068	4.31285749056067	0	0	0
ENO1_803	0	0	0	0	0	0		ENO1_803	0.455057490560675	0	0	0	0	8.05605749056068	0
EP300_804	0	0.279857490560675	0	0	2.60145749056068	0		EP300_804	0	1.12755749056068	2.58555749056068	0	0	0.496657490560675	1.30485749056068
NRF1_805	17.8446574905607	0	0	0	0	0		NRF1_805	0	0	0	0	0	0	0
CEBPZ_806	0	0.0296574905606751	0	0	0	0		CEBPZ_806	0	0	4.51995749056067	0.064757490560675	0	1.96995749056068	0
NFYB_807	0	0.986357490560675	0	0	0	0		NFYB_807	0	0	3.13285749056068	0	0	1.09575749056068	0
LMO2_808	0	0	0	0	0	0		LMO2_808	144.334157490561	0	9.43575749056068	0	0	0	0.413157490560675
FUBP1_809	0	0	0	0	0	0		FUBP1_809	9.63175749056068	0	0	0	0	2.33015749056068	0
SPZ1_810	9.15095749056067	0.330857490560675	0	0	1.36725749056068	0		SPZ1_810	0	2.69735749056068	9.65355749056067	5.37875749056067	0	0	0.214357490560675
NR0B1_811	0	0.195257490560675	0	0	0.444357490560675	0		NR0B1_811	0	6.87445749056068	9.40465749056068	39.9288574905607	0	0	0
BPTF_812	0	0	0	0	0	0		BPTF_812	10.9299574905607	0	0	0	0	0	0
PURA_813	15.1627574905607	0	0	0	0	0		PURA_813	0.302557490560675	9.36155749056067	11.3570574905607	9.86675749056067	0	0	0.266057490560675
TOPORS_814	0	0	0	0	0	0		TOPORS_814	0.207257490560675	0	0	0	0	3.30265749056068	0
CPEB1_815	0	0	0	0	0	0		CPEB1_815	0	0	0	0.923557490560675	0	0	0
ZBED1_816	0	0	0	0	0	0		ZBED1_816	0	0	0	0	0	0	0
ZNF350_817	0	0.387757490560675	0	0	1.80295749056068	0		ZNF350_817	0	6.82965749056067	0.738957490560675	5.64265749056067	0	0	0
LYL1_818	0	0	0	0	1.14665749056068	0		LYL1_818	46.6842574905607	9.23285749056067	0	13.4211574905607	0	0	1.14035749056068
SOHLH2_819	15.4202574905607	0	0	0	0	0		SOHLH2_819	1.82735749056068	0	1.86435749056068	0	0	0	0
NEUROD4_820	0	0	0	0	0	0		NEUROD4_820	4.19795749056067	0	0	0	0	0.766657490560675	0
NEUROD6_821	0	0	0	0	0	0		NEUROD6_821	4.19795749056067	0	0	0	0	0.766657490560675	0
TAL2_822	0	0	0	0	0.971557490560675	0		TAL2_822	21.2829574905607	0.607457490560675	0	0.569757490560675	0	0	0
C13orf38SOHLH2_823	15.4202574905607	0	0	0	0	0		C13orf38SOHLH2_823	1.82735749056068	0	1.86435749056068	0	0	0	0
HIVEP3_824	10.7060574905607	0	0	0	0	0		HIVEP3_824	0.623657490560675	6.91155749056067	8.12685749056067	6.61745749056067	0	3.87835749056068	0
BCL11B_825	0	0	0	0	104.374357490561	0		BCL11B_825	165.014857490561	10.5175574905607	0	0	0	1024.60595749056	0
KLF10_826	0	0	0	0	0.319357490560675	0		KLF10_826	1.66715749056068	0	3.58945749056068	0	0	0	0
YBX2_827	0	0	0	0	0	0		YBX2_827	0	0	0	0	0	0	0
CSDA_828	0	0	0	0	0	0		CSDA_828	0	0	0	0	0	0	0
FOXN3_829	0	0	0	0	0	0		FOXN3_829	0	8.01025749056067	0	8.81695749056068	0	0	0
FOXD4_830	0	0	0	0	0	0		FOXD4_830	0.734357490560675	7.65645749056067	0	8.53755749056067	0	0	0
FOXD4L1_831	0	0	0	0	0	0		FOXD4L1_831	0.734357490560675	7.65645749056067	0	8.53755749056067	0	0	0
FOXD4L3_832	0	0	0	0	0	0		FOXD4L3_832	0.340857490560675	7.02945749056067	3.86795749056067	1.02305749056068	0	0	1.74825749056068
FOXD4L5_833	0	0	0	0	0	0		FOXD4L5_833	0.340857490560675	7.02945749056067	3.86795749056067	1.02305749056068	0	0	1.74825749056068
FOXD4L6_834	0	0	0	0	0	0		FOXD4L6_834	0.340857490560675	7.02945749056067	3.86795749056067	1.02305749056068	0	0	1.74825749056068
NANOGP1_835	0	0	0	0	0	0		NANOGP1_835	0	0	8.60605749056067	0	0	0	0
AL7735441_836	0	0	0	0	0	0		AL7735441_836	12.7105574905607	0	0	0	0	0	0
CR3882292_837	0	0	0	0	0	0		CR3882292_837	12.7105574905607	0	0	0	0	0	0
AL6628334_838	0	0	0	0	0	0		AL6628334_838	12.7105574905607	0	0	0	0	0	0
CR7598154_839	0	0	0	0	0	0		CR7598154_839	12.7105574905607	0	0	0	0	0	0
BX0885802_840	0	0	0	0	0	0		BX0885802_840	12.7105574905607	0	0	0	0	0	0
NR1D2_841	0	0	0	0	0	0		NR1D2_841	0	0	5.97005749056067	3.04195749056068	0	0	0
MYF5_842	0	1.55435749056068	0	0	3.39205749056068	0		MYF5_842	35.7307574905607	0	5.66055749056067	6.73105749056067	0	0	0.229257490560675
ASCL1_843	0	0	0	0	3.43185749056068	0		ASCL1_843	51.6078574905607	6.52305749056067	0	14.7781574905607	0	0	2.11885749056068
ATOH1_844	0	0	0	0	0.0575574905606752	0		ATOH1_844	7.21205749056067	0	3.89025749056068	0	0	0	3.25565749056068
NFE2L3_845	0	0	0	0	1.29915749056068	0		NFE2L3_845	0	0	0.632057490560675	2.84875749056068	0	1.54955749056068	0
KLF2_846	0	0	0	0	0	0		KLF2_846	22.9462574905607	0	8.69075749056067	0	0	0	3.41785749056067
KLF11_847	0	0	0	0	0	0		KLF11_847	26.6369574905607	0	9.62145749056067	0	0	0	0.346157490560675
ZFP42_848	0	0	0	0	0	0		ZFP42_848	0	0	0	0	0	0	0
ZNF187_849	0	0	0	0	0	0		ZNF187_849	0	0	0	0	0	2.67265749056068	0
ZFP161_850	16.9167574905607	0	0	0	0	0		ZFP161_850	13.5939574905607	0	0	0	0	0	0
ZNF75C_851	0	0	0	0	1.08635749056068	0		ZNF75C_851	0	3.37545749056068	0	20.7381574905607	0	0	0
DMRTC2_852	0	0	0	0	0	0		DMRTC2_852	0	0	0	0	0	0	0
FOXJ1_853	0	0	0	0	0	0		FOXJ1_853	0.734357490560675	7.65645749056067	0	8.53755749056067	0	0	0
FOXN2_854	0	0	0	0	0	0		FOXN2_854	0	8.01025749056067	0	8.81695749056068	0	0	0
FOXL2_855	0	0	0	0	0	0		FOXL2_855	0	8.01025749056067	0	8.81695749056068	0	0	0
FOXD4L4_856	0	0	0	0	0	0		FOXD4L4_856	0.340857490560675	7.02945749056067	3.86795749056067	1.02305749056068	0	0	1.74825749056068
FOXD4L2_857	0	0	0	0	0	0		FOXD4L2_857	0.340857490560675	7.02945749056067	3.86795749056067	1.02305749056068	0	0	1.74825749056068
TFCP2L1_858	11.5754574905607	0	0	0	2.04455749056068	0		TFCP2L1_858	0.403757490560675	6.59605749056067	4.96535749056067	1.28115749056068	0	0	0
DUX1_859	0	0	0	0	0	0		DUX1_859	0	0	1.38365749056068	0	0	0.509357490560675	0
DUX3_860	0	0	0	0	0	0		DUX3_860	0	0	1.38365749056068	0	0	0.509357490560675	0
PBX4_861	0	0	0	0	0	0		PBX4_861	0	0	0	0	0	0	0
NKX62_862	0	0	0	0	0	0		NKX62_862	0	0	13.8710574905607	0	0	0	0
HOXA4_863	0	0	0	0	0	0		HOXA4_863	0	0	127.869657490561	0	0	0	0
CR8477943_864	0	0	0	0	0	0		CR8477943_864	12.7105574905607	0	0	0	0	0	0
RORB_865	0	0	0	0	0	0		RORB_865	0	0	8.88225749056067	5.80375749056067	0	0	0
SMAD5_866	0	0	0	0	0	0		SMAD5_866	29.7183574905607	0	0.349957490560675	0	0	0	0
SMAD9_867	6.26855749056068	0	0	0	1.32715749056068	0		SMAD9_867	0	6.15535749056068	1.87865749056068	4.09975749056068	0	0.219257490560675	0
SOX6_868	0	0	0	0	0	0		SOX6_868	0	33.1355574905607	0	0	0	0	0
TBX18_869	0	0	0	0	0	0		TBX18_869	1.91085749056068	0	0	0	0	0	0
TBX22_870	0	0	0	0	0	0		TBX22_870	1.91085749056068	0	0	0	0	0	0
