# Supplementary material for: Integrating Multi-Omics Atlas to Uncover Genetic and Epigenetic Mechanisms and Reveal Cell State Evolution Across Ecotypes in Male Urological Cancers
Source: Int J Mol Sci. 2026 Mar 16;27(6):2712. doi: 10.3390/ijms27062712 (PMC13026699; doi:10.3390/ijms27062712)
Supplement: Supplementary file 1 [file ijms-27-02712-s001.zip › Table S2.xlsx]

## Sheet: ccRCC_CNV_gene
Table S2. CNV genes and functional characteristics within tumor cell subclones.
gene	p_val	avg_log2FC	pct.1	pct.2	p_val_adj	cell_group_name	chr	start	end	CNV
ABHD12	1.31141e-26	0.0613451	0.297	0.095	3.39104e-22	Tumor cells.Tumor cells_s1	chr20	25294742	25390835	One copy_gain
ABHD14B	4.35777e-53	0.190632	0.561	0.188	1.12683e-48	Tumor cells.Tumor cells_s1	chr3	51968510	51983409	One copy_loss
ABHD2	2.95982e-25	0.0969438	0.258	0.076	7.65351e-21	Tumor cells.Tumor cells_s1	chr15	89087459	89202355	One copy_gain
ABLIM1	5.31533e-17	0.00474236	0.284	0.117	1.37444e-12	Tumor cells.Tumor cells_s1	chr10	114431113	114768061	One copy_gain
ABTB1	2.06255e-23	0.0528093	0.246	0.073	5.33334e-19	Tumor cells.Tumor cells_s1	chr3	127672935	127680926	One copy_gain
AC245595.1	3.73147e-46	0.265134	0.443	0.133	9.64885e-42	Tumor cells.Tumor cells_s1	chr1	144276484	144305180	One copy_loss
ACADM	9.05893e-11	-0.204279	0.341	0.181	2.34246e-06	Tumor cells.Tumor cells_s1	chr1	75724347	75787575	One copy_loss
ACAP2	3.07315e-24	-0.00751089	0.474	0.209	7.94656e-20	Tumor cells.Tumor cells_s1	chr3	195274745	195443044	One copy_gain
ACAT2	4.79442e-22	0.014891	0.255	0.082	1.23974e-17	Tumor cells.Tumor cells_s1	chr6	159762045	159779112	One copy_gain
ACBD3	1.01858e-48	0.125197	0.607	0.231	2.63385e-44	Tumor cells.Tumor cells_s1	chr1	226144679	226186741	One copy_gain
ACSM2A	2.09434e-69	-0.485872	0.006	0.108	5.41555e-65	Tumor cells.Tumor cells_s1	chr16	20451461	20487669	One copy_loss
ACSM2B	5.85396e-30	-0.338497	0.012	0.078	1.51372e-25	Tumor cells.Tumor cells_s1	chr16	20536226	20576427	One copy_loss
ACTL6A	5.20119e-66	0.263324	0.441	0.083	1.34492e-61	Tumor cells.Tumor cells_s1	chr3	179562886	179588407	One copy_gain
ACTN1	6.92005e-40	0.0860811	0.413	0.126	1.78939e-35	Tumor cells.Tumor cells_s1	chr14	68874128	68979440	One copy_loss
ACTR10	7.53358e-24	-0.0257439	0.371	0.147	1.94803e-19	Tumor cells.Tumor cells_s1	chr14	58200080	58235636	One copy_loss
ACYP1	2.12224e-12	-0.0422108	0.201	0.085	5.4877e-08	Tumor cells.Tumor cells_s1	chr14	75053237	75069483	One copy_loss
ADAM10	2.13988e-55	0.233684	0.601	0.206	5.53331e-51	Tumor cells.Tumor cells_s1	chr15	58588809	58749791	One copy_gain
ADAM8	1.63076e-12	-0.0295149	0.159	0.055	4.21682e-08	Tumor cells.Tumor cells_s1	chr10	133262420	133276868	One copy_gain
ADAMTS1	1.06343e-50	0.243376	0.467	0.132	2.74981e-46	Tumor cells.Tumor cells_s1	chr21	26835755	26845409	One copy_gain
ADAR	6.82674e-34	0.184187	0.603	0.271	1.76526e-29	Tumor cells.Tumor cells_s1	chr1	154582057	154628013	One copy_gain
ADGRG1	3.07292e-43	0.1859	0.517	0.183	7.94595e-39	Tumor cells.Tumor cells_s1	chr16	57610652	57665580	One copy_loss
ADM	3.62921e-52	0.33573	0.745	0.333	9.38441e-48	Tumor cells.Tumor cells_s1	chr11	10305073	10307397	One copy_gain
ADNP	6.16004e-41	0.162559	0.523	0.194	1.59286e-36	Tumor cells.Tumor cells_s1	chr20	50888916	50931437	Two copies_gain
ADPGK	5.74999e-23	-0.0178957	0.329	0.127	1.48683e-18	Tumor cells.Tumor cells_s1	chr15	72751369	72785846	One copy_gain
ADRB2	7.83568e-21	-0.361218	0.016	0.072	2.02615e-16	Tumor cells.Tumor cells_s1	chr5	148825245	148828687	One copy_gain
ADRM1	2.61306e-96	0.61667	0.727	0.246	6.75686e-92	Tumor cells.Tumor cells_s1	chr20	62302093	62308862	One copy_gain
AFDN	4.29066e-101	0.645146	0.682	0.181	1.10948e-96	Tumor cells.Tumor cells_s1	chr6	167826922	167972023	One copy_gain
AFF4	4.84554e-25	-0.0339781	0.557	0.264	1.25296e-20	Tumor cells.Tumor cells_s1	chr5	132875395	132963634	One copy_gain
AFG3L2	5.08674e-08	-0.269694	0.272	0.151	0.00131533	Tumor cells.Tumor cells_s1	chr18	12328944	12377227	One copy_loss
AGO2	2.73674e-11	-0.0550565	0.239	0.115	7.07667e-07	Tumor cells.Tumor cells_s1	chr8	140520156	140635633	One copy_loss
AGPAT3	2.08568e-14	0.0113018	0.251	0.11	5.39314e-10	Tumor cells.Tumor cells_s1	chr21	43865223	43987592	One copy_gain
AGT	5.43352e-32	0.339963	0.327	0.103	1.405e-27	Tumor cells.Tumor cells_s1	chr1	230702523	230714122	One copy_gain
AGTRAP	4.34755e-17	-0.194398	0.384	0.176	1.12419e-12	Tumor cells.Tumor cells_s1	chr1	11736084	11754802	One copy_loss
AHCTF1	5.49587e-34	0.12113	0.359	0.114	1.42112e-29	Tumor cells.Tumor cells_s1	chr1	246839098	246931948	One copy_gain
AHCY	3.53372e-192	1.16599	0.771	0.132	9.13749e-188	Tumor cells.Tumor cells_s1	chr20	34280268	34311802	One copy_gain
AHCYL1	1.70711e-63	0.256467	0.611	0.201	4.41424e-59	Tumor cells.Tumor cells_s1	chr1	109984765	110023742	One copy_loss
AHNAK2	5.32481e-56	0.316421	0.437	0.106	1.37689e-51	Tumor cells.Tumor cells_s1	chr14	104937244	104978374	One copy_loss
AHSA1	9.41102e-09	-0.367482	0.411	0.235	0.00024335	Tumor cells.Tumor cells_s1	chr14	77457870	77469472	One copy_loss
AIDA	2.06851e-50	0.206904	0.538	0.179	5.34875e-46	Tumor cells.Tumor cells_s1	chr1	222668013	222713210	One copy_gain
AK2	7.31329e-26	-0.0900319	0.494	0.214	1.89107e-21	Tumor cells.Tumor cells_s1	chr1	33007940	33080996	One copy_loss
AK3	1.34276e-28	0.054247	0.34	0.117	3.47211e-24	Tumor cells.Tumor cells_s1	chr9	4709556	4742043	One copy_loss
AK4	2.50704e-78	0.374648	0.592	0.16	6.4827e-74	Tumor cells.Tumor cells_s1	chr1	65147549	65232145	One copy_loss
AKAP13	3.56464e-18	0.0706633	0.737	0.418	9.21746e-14	Tumor cells.Tumor cells_s1	chr15	85380571	85749358	One copy_gain
AKNA	1.06997e-23	-0.529131	0.063	0.163	2.76672e-19	Tumor cells.Tumor cells_s1	chr9	114334156	114394405	One copy_loss
AKR1A1	7.3942e-22	-0.129094	0.537	0.254	1.91199e-17	Tumor cells.Tumor cells_s1	chr1	45550543	45570049	One copy_loss
AKR7A2	1.92366e-16	-0.220793	0.462	0.227	4.97419e-12	Tumor cells.Tumor cells_s1	chr1	19303965	19312146	One copy_loss
AKT1	1.65645e-07	-0.210819	0.262	0.147	0.00428324	Tumor cells.Tumor cells_s1	chr14	104769349	104795751	One copy_loss
AKT3	3.45371e-93	0.546195	0.581	0.126	8.93062e-89	Tumor cells.Tumor cells_s1	chr1	243488233	243851079	One copy_gain
AL133453.1	8.56042e-23	-0.0511281	0.25	0.077	2.21355e-18	Tumor cells.Tumor cells_s1	chr14	52640839	52641566	One copy_loss
ALDH7A1	4.27395e-72	0.253638	0.507	0.118	1.10516e-67	Tumor cells.Tumor cells_s1	chr5	126531200	126595362	One copy_gain
ALDOA	1.55302e-34	0.0811277	0.299	0.073	4.01581e-30	Tumor cells.Tumor cells_s1	chr16	30064164	30070457	One copy_loss
ALG3	2.81686e-81	0.388192	0.488	0.088	7.28385e-77	Tumor cells.Tumor cells_s1	chr3	184242301	184249548	One copy_gain
ALKBH7	4.33022e-66	0.434147	0.745	0.344	1.11971e-61	Tumor cells.Tumor cells_s1	chr19	6372794	6375250	One copy_gain
AMN	5.78142e-17	0.025657	0.246	0.096	1.49496e-12	Tumor cells.Tumor cells_s1	chr14	102922663	102933596	One copy_loss
ANAPC13	4.18888e-85	0.372318	0.548	0.119	1.08316e-80	Tumor cells.Tumor cells_s1	chr3	134477706	134486716	One copy_gain
ANG	6.15051e-15	-0.109415	0.281	0.124	1.5904e-10	Tumor cells.Tumor cells_s1	chr14	20684177	20698971	One copy_loss
ANGEL2	1.05325e-27	0.145878	0.276	0.079	2.72349e-23	Tumor cells.Tumor cells_s1	chr1	212992182	213015867	One copy_gain
ANKH	1.04666e-06	-0.0437784	0.148	0.076	0.0270646	Tumor cells.Tumor cells_s1	chr5	14704800	14871778	One copy_gain
ANKRD12	1.60079e-26	-1.05582	0.381	0.464	4.13933e-22	Tumor cells.Tumor cells_s1	chr18	9136228	9285985	One copy_loss
ANP32A	6.42871e-54	0.294906	0.728	0.323	1.66234e-49	Tumor cells.Tumor cells_s1	chr15	68778535	68820897	One copy_gain
ANPEP	1.03814e-08	-0.41645	0.084	0.141	0.000268443	Tumor cells.Tumor cells_s1	chr15	89784895	89815401	One copy_gain
ANXA1	3.08075e-07	-1.18035	0.675	0.537	0.0079662	Tumor cells.Tumor cells_s1	chr9	73151865	73170393	One copy_loss
ANXA13	1.00405e-88	0.660506	0.485	0.077	2.59628e-84	Tumor cells.Tumor cells_s1	chr8	123680794	123737402	One copy_loss
ANXA2	6.24712e-197	1.55273	0.92	0.529	1.61538e-192	Tumor cells.Tumor cells_s1	chr15	60347134	60402883	One copy_gain
AP1S1	7.8695e-64	0.246322	0.557	0.167	2.0349e-59	Tumor cells.Tumor cells_s1	chr7	101154456	101161596	One copy_gain
AP2A2	2.11772e-32	0.0548643	0.38	0.127	5.47601e-28	Tumor cells.Tumor cells_s1	chr11	924894	1012245	One copy_gain
AP2M1	2.15651e-51	0.380936	0.768	0.373	5.5763e-47	Tumor cells.Tumor cells_s1	chr3	184174689	184184091	One copy_gain
AP3D1	3.93555e-60	0.242382	0.523	0.151	1.01765e-55	Tumor cells.Tumor cells_s1	chr19	2100988	2164468	One copy_gain
AP3S1	8.14565e-61	0.238485	0.63	0.221	2.1063e-56	Tumor cells.Tumor cells_s1	chr5	115841592	115914081	One copy_gain
APC	2.67705e-30	0.171541	0.335	0.109	6.92231e-26	Tumor cells.Tumor cells_s1	chr5	112707498	112846239	One copy_gain
APEX1	1.09296e-22	-0.128021	0.625	0.3	2.82618e-18	Tumor cells.Tumor cells_s1	chr14	20455191	20457772	One copy_loss
API5	6.60989e-16	-0.111681	0.276	0.115	1.70919e-11	Tumor cells.Tumor cells_s1	chr11	43311963	43344529	One copy_gain
APIP	1.0773e-83	0.370601	0.513	0.096	2.78567e-79	Tumor cells.Tumor cells_s1	chr11	34853094	34916379	One copy_gain
APMAP	5.9919e-17	-0.19105	0.396	0.183	1.54939e-12	Tumor cells.Tumor cells_s1	chr20	24962925	24992751	One copy_gain
APP	2.12271e-71	0.264513	0.812	0.323	5.48889e-67	Tumor cells.Tumor cells_s1	chr21	25880550	26171128	One copy_gain
APPL1	9.49095e-20	-0.140801	0.392	0.173	2.45417e-15	Tumor cells.Tumor cells_s1	chr3	57227726	57278105	One copy_loss
ARF1	6.21536e-65	0.489343	0.854	0.464	1.60717e-60	Tumor cells.Tumor cells_s1	chr1	228082660	228099212	One copy_gain
ARF4	1.06933e-53	0.164811	0.608	0.215	2.76507e-49	Tumor cells.Tumor cells_s1	chr3	57571363	57598220	One copy_loss
ARF5	2.19348e-54	0.107787	0.595	0.204	5.67191e-50	Tumor cells.Tumor cells_s1	chr7	127588386	127591700	One copy_gain
ARFGAP2	4.0684e-16	-0.0861139	0.304	0.133	1.05201e-11	Tumor cells.Tumor cells_s1	chr11	47164299	47177125	One copy_gain
ARFIP2	4.82624e-31	0.1377	0.319	0.095	1.24797e-26	Tumor cells.Tumor cells_s1	chr11	6474683	6481479	One copy_gain
ARFRP1	2.20832e-56	0.175791	0.506	0.141	5.71026e-52	Tumor cells.Tumor cells_s1	chr20	63698642	63708025	One copy_gain
ARG2	2.39352e-172	1.50388	0.736	0.128	6.18916e-168	Tumor cells.Tumor cells_s1	chr14	67619920	67651708	One copy_loss
ARHGAP26	4.59002e-17	-0.0602834	0.309	0.135	1.18689e-12	Tumor cells.Tumor cells_s1	chr5	142770377	143229011	One copy_gain
ARHGAP29	4.16378e-74	0.404748	0.689	0.227	1.07667e-69	Tumor cells.Tumor cells_s1	chr1	94148988	94275068	One copy_loss
ARHGEF3	4.29173e-07	-0.350927	0.068	0.114	0.0110976	Tumor cells.Tumor cells_s1	chr3	56727418	57079329	One copy_loss
ARIH1	1.0188e-21	0.0102859	0.363	0.153	2.63442e-17	Tumor cells.Tumor cells_s1	chr15	72474330	72602987	One copy_gain
ARIH2	1.36999e-06	-0.141588	0.229	0.131	0.0354251	Tumor cells.Tumor cells_s1	chr3	48918821	48986382	One copy_loss
ARL14EP	4.45555e-31	-0.0354138	0.374	0.127	1.15212e-26	Tumor cells.Tumor cells_s1	chr11	30323104	30338223	One copy_gain
ARL2BP	5.5984e-27	-0.00216009	0.459	0.191	1.44763e-22	Tumor cells.Tumor cells_s1	chr16	57245259	57253635	One copy_loss
ARL8B	2.44052e-19	-0.0183843	0.271	0.103	6.31069e-15	Tumor cells.Tumor cells_s1	chr3	5122249	5180911	One copy_loss
ARMC1	4.31278e-15	-0.0324513	0.256	0.108	1.1152e-10	Tumor cells.Tumor cells_s1	chr8	65602458	65634217	One copy_loss
ARMC10	4.09485e-41	0.0153489	0.457	0.149	1.05885e-36	Tumor cells.Tumor cells_s1	chr7	103074881	103099759	One copy_gain
ARMC8	7.68155e-21	-0.00703874	0.253	0.085	1.98629e-16	Tumor cells.Tumor cells_s1	chr3	138187248	138298384	One copy_gain
ARPP19	4.71747e-37	0.0971516	0.545	0.218	1.21984e-32	Tumor cells.Tumor cells_s1	chr15	52547045	52569883	One copy_gain
ASCC2	8.47905e-15	0.0260837	0.229	0.094	2.19251e-10	Tumor cells.Tumor cells_s1	chr22	29788609	29838304	One copy_gain
ASH1L	7.59579e-30	0.145862	0.621	0.294	1.96412e-25	Tumor cells.Tumor cells_s1	chr1	155335268	155562807	One copy_gain
ASPH	6.55949e-31	0.00660838	0.499	0.2	1.69615e-26	Tumor cells.Tumor cells_s1	chr8	61500556	61714640	One copy_loss
ASXL1	4.3666e-07	-0.227821	0.32	0.191	0.0112911	Tumor cells.Tumor cells_s1	chr20	32358330	32439319	One copy_gain
ATE1	7.10509e-18	0.0238835	0.219	0.073	1.83723e-13	Tumor cells.Tumor cells_s1	chr10	121740421	121928801	One copy_gain
ATF3	2.62816e-18	-1.10812	0.449	0.515	6.7959e-14	Tumor cells.Tumor cells_s1	chr1	212565334	212620777	One copy_gain
ATG12	2.70943e-45	0.159586	0.542	0.192	7.00606e-41	Tumor cells.Tumor cells_s1	chr5	115828200	115841837	One copy_gain
ATOX1	1.8127e-87	0.646238	0.775	0.324	4.68727e-83	Tumor cells.Tumor cells_s1	chr5	151742316	151772532	One copy_gain
ATP11B	6.27713e-16	-0.0143067	0.243	0.096	1.62314e-11	Tumor cells.Tumor cells_s1	chr3	182793503	182921629	One copy_gain
ATP13A3	2.04357e-12	-0.107095	0.337	0.177	5.28427e-08	Tumor cells.Tumor cells_s1	chr3	194402672	194498364	One copy_gain
ATP1A1	1.64482e-39	0.186323	0.626	0.269	4.25317e-35	Tumor cells.Tumor cells_s1	chr1	116372668	116410261	One copy_loss
ATP1B3	1.72066e-25	-0.196697	0.518	0.223	4.44928e-21	Tumor cells.Tumor cells_s1	chr3	141876124	141926549	One copy_gain
ATP5F1D	2.22661e-56	0.5207	0.892	0.615	5.75756e-52	Tumor cells.Tumor cells_s1	chr19	1241746	1244825	One copy_gain
ATP5F1E	2.20304e-56	0.497172	0.909	0.788	5.69662e-52	Tumor cells.Tumor cells_s1	chr20	59025475	59032345	One copy_gain
ATP5ME	2.8447e-23	0.129797	0.818	0.482	7.35581e-19	Tumor cells.Tumor cells_s1	chr4	672436	674330	One copy_loss
ATP5MPL	2.95236e-27	0.131221	0.766	0.433	7.6342e-23	Tumor cells.Tumor cells_s1	chr14	103912288	103928269	One copy_loss
ATP5PB	4.86257e-14	-0.234136	0.603	0.324	1.25736e-09	Tumor cells.Tumor cells_s1	chr1	111448864	111462773	One copy_loss
ATP5PF	1.45618e-37	0.359659	0.821	0.524	3.7654e-33	Tumor cells.Tumor cells_s1	chr21	25716503	25735673	One copy_gain
ATP5PO	4.92082e-85	0.725918	0.821	0.46	1.27243e-80	Tumor cells.Tumor cells_s1	chr21	33903453	33915814	One copy_gain
ATP6V0B	1.12836e-32	0.0422615	0.668	0.314	2.91771e-28	Tumor cells.Tumor cells_s1	chr1	43974487	43978295	One copy_loss
ATP6V0D1	1.08041e-18	-0.126069	0.344	0.146	2.79373e-14	Tumor cells.Tumor cells_s1	chr16	67438014	67481181	One copy_loss
ATP6V0E1	1.08929e-24	0.167509	0.812	0.509	2.81668e-20	Tumor cells.Tumor cells_s1	chr5	172983771	173035445	One copy_gain
ATP6V1C1	2.65058e-08	-0.121272	0.204	0.105	0.000685386	Tumor cells.Tumor cells_s1	chr8	103021063	103073051	One copy_loss
ATP6V1D	2.02676e-27	-0.0716075	0.501	0.21	5.24079e-23	Tumor cells.Tumor cells_s1	chr14	67294371	67360265	One copy_loss
ATP6V1E1	2.00385e-66	0.290004	0.643	0.218	5.18154e-62	Tumor cells.Tumor cells_s1	chr22	17592136	17628749	One copy_gain
ATP6V1H	5.26537e-09	-0.116903	0.197	0.095	0.000136152	Tumor cells.Tumor cells_s1	chr8	53715543	53843558	One copy_loss
ATPAF1	1.5455e-17	-0.0239859	0.223	0.078	3.99635e-13	Tumor cells.Tumor cells_s1	chr1	46632737	46673867	One copy_loss
AZI2	2.08756e-18	-0.0583862	0.242	0.087	5.398e-14	Tumor cells.Tumor cells_s1	chr3	28315003	28349050	One copy_loss
B4GALT1	1.48227e-133	1.00688	0.774	0.212	3.83286e-129	Tumor cells.Tumor cells_s1	chr9	33104082	33167356	One copy_loss
B4GALT5	5.28363e-122	0.80496	0.61	0.097	1.36624e-117	Tumor cells.Tumor cells_s1	chr20	49632945	49713878	Two copies_gain
B4GALT7	2.45995e-54	0.215036	0.395	0.086	6.36095e-50	Tumor cells.Tumor cells_s1	chr5	177600132	177610330	One copy_gain
BACH1	1.50924e-35	0.122636	0.418	0.145	3.9026e-31	Tumor cells.Tumor cells_s1	chr21	29194071	29630751	One copy_gain
BAG1	1.01534e-07	-0.256039	0.407	0.237	0.00262546	Tumor cells.Tumor cells_s1	chr9	33247820	33264720	One copy_loss
BAG5	1.38448e-13	-0.120454	0.303	0.145	3.57998e-09	Tumor cells.Tumor cells_s1	chr14	103556544	103562831	One copy_loss
BATF	2.85935e-53	-0.576326	0.019	0.132	7.39372e-49	Tumor cells.Tumor cells_s1	chr14	75522455	75546993	One copy_loss
BCAP29	5.52828e-44	0.147195	0.469	0.15	1.4295e-39	Tumor cells.Tumor cells_s1	chr7	107579977	107629170	One copy_gain
BCAS4	1.73977e-63	0.223612	0.402	0.062	4.49871e-59	Tumor cells.Tumor cells_s1	chr20	50794894	50882676	Two copies_gain
BCCIP	6.14575e-56	0.169039	0.435	0.099	1.58917e-51	Tumor cells.Tumor cells_s1	chr10	125823546	125853695	One copy_gain
BCKDK	8.24804e-42	0.0939112	0.473	0.162	2.13278e-37	Tumor cells.Tumor cells_s1	chr16	31106107	31112791	One copy_loss
BCL10	7.84697e-07	-0.170524	0.255	0.146	0.0202907	Tumor cells.Tumor cells_s1	chr1	85265776	85276632	One copy_loss
BCL11B	2.69909e-77	-0.512845	0.01	0.135	6.97931e-73	Tumor cells.Tumor cells_s1	chr14	99169287	99272197	One copy_loss
BCL2L1	8.05331e-73	0.389042	0.534	0.128	2.08243e-68	Tumor cells.Tumor cells_s1	chr20	31664452	31723989	One copy_gain
BCL7C	7.41151e-08	-0.233615	0.469	0.272	0.00191647	Tumor cells.Tumor cells_s1	chr16	30833626	30894960	One copy_loss
BFAR	1.05284e-14	-0.0874305	0.367	0.182	2.72244e-10	Tumor cells.Tumor cells_s1	chr16	14632931	14669236	One copy_loss
BHLHE40	3.37761e-09	-0.324577	0.519	0.299	8.73383e-05	Tumor cells.Tumor cells_s1	chr3	4979437	4985323	One copy_loss
BID	6.87652e-37	0.0263589	0.363	0.105	1.77813e-32	Tumor cells.Tumor cells_s1	chr22	17734138	17774770	One copy_gain
BLCAP	1.33932e-43	0.198069	0.377	0.097	3.46322e-39	Tumor cells.Tumor cells_s1	chr20	37492472	37527931	Two copies_gain
BLOC1S4	1.33287e-13	-0.0878134	0.279	0.127	3.44655e-09	Tumor cells.Tumor cells_s1	chr4	6716174	6717664	One copy_loss
BNIP2	1.13728e-23	-0.0063874	0.399	0.163	2.94077e-19	Tumor cells.Tumor cells_s1	chr15	59659146	59689534	One copy_gain
BNIP3	2.02423e-78	0.677819	0.846	0.426	5.23426e-74	Tumor cells.Tumor cells_s1	chr10	131966455	131982013	One copy_gain
BOD1	3.25629e-64	0.270559	0.521	0.145	8.42013e-60	Tumor cells.Tumor cells_s1	chr5	173607145	173616659	One copy_gain
BRD7	7.43562e-29	-0.631559	0.089	0.212	1.9227e-24	Tumor cells.Tumor cells_s1	chr16	50313487	50368988	One copy_loss
BRD8	2.42521e-18	-0.00690612	0.252	0.094	6.27112e-14	Tumor cells.Tumor cells_s1	chr5	138139770	138178953	One copy_gain
BRD9	1.18602e-45	0.175812	0.459	0.145	3.0668e-41	Tumor cells.Tumor cells_s1	chr5	850291	892801	One copy_gain
BRK1	3.18765e-12	-0.175997	0.689	0.397	8.24264e-08	Tumor cells.Tumor cells_s1	chr3	10115675	10127190	One copy_loss
BROX	3.91479e-78	0.336358	0.586	0.151	1.01229e-73	Tumor cells.Tumor cells_s1	chr1	222712553	222735196	One copy_gain
BRWD1	3.37287e-29	0.140022	0.354	0.126	8.72157e-25	Tumor cells.Tumor cells_s1	chr21	39184176	39321559	One copy_gain
BTBD2	9.07513e-47	0.270169	0.355	0.077	2.34665e-42	Tumor cells.Tumor cells_s1	chr19	1985438	2034881	One copy_gain
BTBD6	5.7344e-08	-0.105992	0.184	0.092	0.0014828	Tumor cells.Tumor cells_s1	chr14	105248490	105251093	One copy_loss
BTF3L4	2.85662e-27	-0.0629656	0.454	0.187	7.38664e-23	Tumor cells.Tumor cells_s1	chr1	52056199	52090716	One copy_loss
BTG3	5.82933e-48	0.122198	0.576	0.208	1.50735e-43	Tumor cells.Tumor cells_s1	chr21	17593653	17612945	One copy_gain
BUB3	1.11374e-23	-0.155618	0.597	0.283	2.87991e-19	Tumor cells.Tumor cells_s1	chr10	123154402	123170467	One copy_gain
C11orf58	2.9747e-09	-0.102646	0.792	0.501	7.69199e-05	Tumor cells.Tumor cells_s1	chr11	16613132	16758340	One copy_gain
C11orf96	9.46844e-100	0.941016	0.656	0.179	2.44835e-95	Tumor cells.Tumor cells_s1	chr11	43925342	43943878	One copy_gain
C14orf119	5.53445e-24	-0.10115	0.39	0.155	1.4311e-19	Tumor cells.Tumor cells_s1	chr14	23095505	23100456	One copy_loss
C15orf40	3.79638e-38	0.00454778	0.427	0.141	9.81669e-34	Tumor cells.Tumor cells_s1	chr15	82988441	83011641	One copy_gain
C15orf61	2.26036e-50	0.136985	0.424	0.106	5.84483e-46	Tumor cells.Tumor cells_s1	chr15	67521131	67530146	One copy_gain
C16orf54	7.81754e-54	-0.339875	0.005	0.086	2.02146e-49	Tumor cells.Tumor cells_s1	chr16	29742463	29745990	One copy_loss
C16orf87	3.84767e-13	-0.0860524	0.208	0.085	9.94931e-09	Tumor cells.Tumor cells_s1	chr16	46796603	46831180	One copy_loss
C19orf25	2.50724e-43	0.216338	0.446	0.142	6.48323e-39	Tumor cells.Tumor cells_s1	chr19	1461143	1479219	One copy_gain
C1orf122	2.50268e-45	0.0882249	0.538	0.194	6.47144e-41	Tumor cells.Tumor cells_s1	chr1	37806979	37809454	One copy_loss
C1orf131	5.3657e-65	0.236025	0.468	0.101	1.38746e-60	Tumor cells.Tumor cells_s1	chr1	231223763	231241187	One copy_gain
C1orf162	3.28168e-32	-0.470661	0.017	0.095	8.48578e-28	Tumor cells.Tumor cells_s1	chr1	111473792	111478512	One copy_loss
C1orf174	1.25756e-15	-0.0118972	0.199	0.069	3.2518e-11	Tumor cells.Tumor cells_s1	chr1	3889125	3900293	One copy_loss
C1orf35	5.0329e-55	0.168847	0.504	0.144	1.30141e-50	Tumor cells.Tumor cells_s1	chr1	228100726	228105411	One copy_gain
C1orf43	2.35517e-86	0.604189	0.753	0.303	6.09e-82	Tumor cells.Tumor cells_s1	chr1	154206696	154220637	One copy_gain
C1QA	2.27025e-22	-0.958866	0.079	0.182	5.87041e-18	Tumor cells.Tumor cells_s1	chr1	22636628	22639678	One copy_loss
C1QB	2.83424e-11	-1.01207	0.099	0.168	7.32878e-07	Tumor cells.Tumor cells_s1	chr1	22652762	22661637	One copy_loss
C22orf39	1.96229e-54	0.172348	0.41	0.09	5.0741e-50	Tumor cells.Tumor cells_s1	chr22	19351368	19448232	One copy_gain
C3	4.80326e-186	1.79718	0.866	0.26	1.24203e-181	Tumor cells.Tumor cells_s1	chr19	6677704	6730562	One copy_gain
C4orf48	1.87178e-49	-0.412342	0.02	0.131	4.84004e-45	Tumor cells.Tumor cells_s1	chr4	2041993	2043970	One copy_loss
C5orf15	1.46895e-91	0.433097	0.604	0.142	3.79841e-87	Tumor cells.Tumor cells_s1	chr5	133955510	133968674	One copy_gain
C5orf24	1.95298e-42	0.142494	0.543	0.2	5.05001e-38	Tumor cells.Tumor cells_s1	chr5	134845680	134859735	One copy_gain
C8orf33	4.7747e-11	-0.160457	0.253	0.122	1.23464e-06	Tumor cells.Tumor cells_s1	chr8	145052465	145066685	One copy_loss
C9orf16	1.46027e-18	-0.092987	0.697	0.371	3.77597e-14	Tumor cells.Tumor cells_s1	chr9	128160265	128163924	One copy_loss
CA12	1.86869e-303	2.38979	0.949	0.29	4.83206e-299	Tumor cells.Tumor cells_s1	chr15	63321378	63381846	One copy_gain
CA2	5.82233e-47	0.0862186	0.381	0.09	1.50554e-42	Tumor cells.Tumor cells_s1	chr8	85463968	85481493	One copy_loss
CA9	6.896e-82	0.476264	0.736	0.26	1.78317e-77	Tumor cells.Tumor cells_s1	chr9	35673918	35681159	One copy_loss
CAAP1	1.60399e-07	-0.125899	0.179	0.092	0.0041476	Tumor cells.Tumor cells_s1	chr9	26840685	26892803	One copy_loss
CABIN1	8.6748e-15	-0.0251457	0.267	0.118	2.24313e-10	Tumor cells.Tumor cells_s1	chr22	24011192	24178628	One copy_gain
CACUL1	2.0273e-26	0.0150123	0.34	0.119	5.2422e-22	Tumor cells.Tumor cells_s1	chr10	118674167	118755249	One copy_gain
CALM1	3.73905e-89	-1.54101	0.768	0.759	9.66843e-85	Tumor cells.Tumor cells_s1	chr14	90396502	90408268	One copy_loss
CALU	1.04125e-121	0.712864	0.694	0.165	2.69246e-117	Tumor cells.Tumor cells_s1	chr7	128739292	128773400	One copy_gain
CAMK2N1	5.87404e-63	0.412072	0.777	0.35	1.51891e-58	Tumor cells.Tumor cells_s1	chr1	20482391	20486210	One copy_loss
CAMLG	1.56374e-75	0.441397	0.743	0.287	4.04351e-71	Tumor cells.Tumor cells_s1	chr5	134738548	134752157	One copy_gain
CAMTA1	6.33755e-38	0.0379715	0.562	0.222	1.63876e-33	Tumor cells.Tumor cells_s1	chr1	6785454	7769706	One copy_loss
CANX	8.52662e-103	0.904816	0.908	0.5	2.20481e-98	Tumor cells.Tumor cells_s1	chr5	179678628	179731641	One copy_gain
CAPN2	6.07079e-97	0.641726	0.706	0.21	1.56978e-92	Tumor cells.Tumor cells_s1	chr1	223701593	223776018	One copy_gain
CAPRIN1	2.43873e-54	0.242435	0.547	0.179	6.30608e-50	Tumor cells.Tumor cells_s1	chr11	34051731	34102610	One copy_gain
CAPZA1	3.15526e-08	-0.338401	0.538	0.313	0.000815887	Tumor cells.Tumor cells_s1	chr1	112619805	112671616	One copy_loss
CAPZA2	1.84186e-62	0.301561	0.717	0.285	4.76269e-58	Tumor cells.Tumor cells_s1	chr7	116811070	116922049	One copy_gain
CARD19	1.40993e-23	-0.012985	0.293	0.1	3.64579e-19	Tumor cells.Tumor cells_s1	chr9	93096217	93113283	One copy_loss
CAT	5.76066e-40	0.0788053	0.437	0.14	1.48959e-35	Tumor cells.Tumor cells_s1	chr11	34438934	34472060	One copy_gain
CAV1	1.83134e-50	0.190872	0.672	0.277	4.73548e-46	Tumor cells.Tumor cells_s1	chr7	116525001	116561184	One copy_gain
CAV2	1.63826e-65	0.224276	0.692	0.249	4.23621e-61	Tumor cells.Tumor cells_s1	chr7	116287380	116508541	One copy_gain
CAVIN3	9.06367e-39	0.0305492	0.525	0.196	2.34368e-34	Tumor cells.Tumor cells_s1	chr11	6318946	6320532	One copy_gain
CBR1	3.27163e-47	0.105548	0.516	0.173	8.45978e-43	Tumor cells.Tumor cells_s1	chr21	36069941	36073166	One copy_gain
CCDC107	1.70509e-36	0.0658986	0.611	0.263	4.40903e-32	Tumor cells.Tumor cells_s1	chr9	35658290	35661511	One copy_loss
CCDC117	2.04671e-12	-0.0342078	0.199	0.083	5.29239e-08	Tumor cells.Tumor cells_s1	chr22	28772674	28789301	One copy_gain
CCDC127	1.98578e-107	0.515536	0.622	0.124	5.13483e-103	Tumor cells.Tumor cells_s1	chr5	196868	218153	One copy_gain
CCDC198	1.23143e-09	-0.599781	0.099	0.163	3.18424e-05	Tumor cells.Tumor cells_s1	chr14	57469300	57493867	One copy_loss
CCDC34	6.20994e-35	0.0950969	0.291	0.068	1.60577e-30	Tumor cells.Tumor cells_s1	chr11	27330827	27363234	One copy_gain
CCDC50	2.27623e-26	-0.0780881	0.506	0.224	5.88586e-22	Tumor cells.Tumor cells_s1	chr3	191329085	191398659	One copy_gain
CCDC69	4.09791e-15	-0.32212	0.034	0.095	1.05964e-10	Tumor cells.Tumor cells_s1	chr5	151181052	151224093	One copy_gain
CCDC71L	1.95252e-32	0.073756	0.315	0.086	5.04883e-28	Tumor cells.Tumor cells_s1	chr7	106654360	106661158	One copy_gain
CCDC88C	6.80474e-20	-0.430496	0.05	0.133	1.75957e-15	Tumor cells.Tumor cells_s1	chr14	91271323	91417844	One copy_loss
CCNB1IP1	2.22431e-25	-0.0332628	0.393	0.156	5.75163e-21	Tumor cells.Tumor cells_s1	chr14	20311368	20333312	One copy_loss
CCNG1	4.67465e-67	0.306432	0.636	0.209	1.20877e-62	Tumor cells.Tumor cells_s1	chr5	163437569	163446151	One copy_gain
CCPG1	2.36778e-70	0.378581	0.696	0.249	6.12262e-66	Tumor cells.Tumor cells_s1	chr15	55340032	55408510	One copy_gain
CCT3	4.60778e-107	0.766771	0.834	0.356	1.19148e-102	Tumor cells.Tumor cells_s1	chr1	156308968	156367873	One copy_gain
CCT5	7.52677e-106	0.684309	0.786	0.285	1.94627e-101	Tumor cells.Tumor cells_s1	chr5	10249929	10266389	One copy_gain
CCT8	8.00737e-65	0.435721	0.764	0.342	2.07055e-60	Tumor cells.Tumor cells_s1	chr21	29055805	29073797	One copy_gain
CD151	1.17281e-98	0.765778	0.795	0.313	3.03265e-94	Tumor cells.Tumor cells_s1	chr11	832887	839831	One copy_gain
CD2	3.48724e-218	-1.73954	0.03	0.367	9.01731e-214	Tumor cells.Tumor cells_s1	chr1	116754430	116769229	One copy_loss
CD40	2.39588e-42	0.11213	0.42	0.127	6.19528e-38	Tumor cells.Tumor cells_s1	chr20	46118278	46129863	Two copies_gain
CD52	7.22177e-302	-2.44796	0.025	0.438	1.8674e-297	Tumor cells.Tumor cells_s1	chr1	26317958	26320523	One copy_loss
CD53	3.37275e-173	-1.01704	0.024	0.297	8.72126e-169	Tumor cells.Tumor cells_s1	chr1	110871188	110899922	One copy_loss
CD59	5.0323e-48	0.124913	0.677	0.267	1.30125e-43	Tumor cells.Tumor cells_s1	chr11	33703010	33736479	One copy_gain
CD70	3.62453e-18	0.00814106	0.385	0.187	9.3723e-14	Tumor cells.Tumor cells_s1	chr19	6583183	6604103	One copy_gain
CD74	3.98782e-23	-1.13404	0.818	0.758	1.03117e-18	Tumor cells.Tumor cells_s1	chr5	150400041	150412929	One copy_gain
CD82	2.32117e-66	0.372399	0.495	0.117	6.00209e-62	Tumor cells.Tumor cells_s1	chr11	44564427	44620358	One copy_gain
CDC14A	3.64035e-27	-0.386904	0.025	0.105	9.41322e-23	Tumor cells.Tumor cells_s1	chr1	100345001	100520277	One copy_loss
CDC26	1.12208e-06	-0.218888	0.332	0.196	0.0290149	Tumor cells.Tumor cells_s1	chr9	113255835	113275572	One copy_loss
CDC42	1.22377e-14	-0.778663	0.723	0.592	3.16443e-10	Tumor cells.Tumor cells_s1	chr1	22025511	22101360	One copy_loss
CDH16	6.20947e-49	0.244958	0.374	0.086	1.60565e-44	Tumor cells.Tumor cells_s1	chr16	66908122	66918917	One copy_loss
CDH2	7.24646e-34	0.0878829	0.39	0.131	1.87379e-29	Tumor cells.Tumor cells_s1	chr18	27932879	28177946	One copy_loss
CDH6	4.05586e-52	0.322767	0.496	0.156	1.04876e-47	Tumor cells.Tumor cells_s1	chr5	31193686	31329146	One copy_gain
CDHR5	7.22157e-16	0.0366811	0.234	0.092	1.86735e-11	Tumor cells.Tumor cells_s1	chr11	616577	626078	One copy_gain
CDIPT	1.47401e-11	-0.186515	0.338	0.173	3.8115e-07	Tumor cells.Tumor cells_s1	chr16	29858357	29863414	One copy_loss
CDK10	6.5862e-13	-0.105971	0.248	0.114	1.70306e-08	Tumor cells.Tumor cells_s1	chr16	89680737	89696354	One copy_loss
CDK9	1.70226e-10	-0.0500579	0.174	0.074	4.4017e-06	Tumor cells.Tumor cells_s1	chr9	127785679	127790792	One copy_loss
CDKN1C	2.27063e-25	-0.0664657	0.392	0.156	5.8714e-21	Tumor cells.Tumor cells_s1	chr11	2883213	2885775	One copy_gain
CDKN2A	3.5261e-38	0.0470287	0.322	0.076	9.1178e-34	Tumor cells.Tumor cells_s1	chr9	21967753	21995301	One copy_loss
CDKN2AIPNL	1.59868e-54	0.171598	0.431	0.103	4.13386e-50	Tumor cells.Tumor cells_s1	chr5	134402065	134411881	One copy_gain
CDKN2C	3.72819e-26	0.0429367	0.348	0.128	9.64035e-22	Tumor cells.Tumor cells_s1	chr1	50960745	50974634	One copy_loss
CDV3	4.43949e-19	-0.0772861	0.689	0.365	1.14796e-14	Tumor cells.Tumor cells_s1	chr3	133573686	133590261	One copy_gain
CEBPB	8.46272e-76	0.462499	0.775	0.324	2.18829e-71	Tumor cells.Tumor cells_s1	chr20	50190830	50192668	Two copies_gain
CELF1	6.71198e-46	0.400205	0.544	0.203	1.73558e-41	Tumor cells.Tumor cells_s1	chr11	47465933	47565569	One copy_gain
CEMIP2	2.73086e-08	-0.785204	0.203	0.256	0.000706146	Tumor cells.Tumor cells_s1	chr9	71683366	71816690	One copy_loss
CENPC	4.7123e-10	-0.556712	0.138	0.205	1.21851e-05	Tumor cells.Tumor cells_s1	chr4	67468762	67545503	One copy_loss
CENPF	1.7861e-20	0.27697	0.192	0.05	4.61849e-16	Tumor cells.Tumor cells_s1	chr1	214603195	214664571	One copy_gain
CEP63	1.60637e-30	0.0602127	0.34	0.109	4.15374e-26	Tumor cells.Tumor cells_s1	chr3	134485721	134575017	One copy_gain
CFAP298	3.4408e-65	0.22444	0.556	0.163	8.89721e-61	Tumor cells.Tumor cells_s1	chr21	32592079	32612603	One copy_gain
CFD	2.24496e-133	0.671858	0.634	0.101	5.80502e-129	Tumor cells.Tumor cells_s1	chr19	859664	863641	One copy_gain
CFL2	2.58169e-13	-0.062778	0.241	0.106	6.67573e-09	Tumor cells.Tumor cells_s1	chr14	34709113	34714823	One copy_loss
CHCHD10	3.58971e-51	0.425318	0.83	0.446	9.28228e-47	Tumor cells.Tumor cells_s1	chr22	23765834	23767972	One copy_gain
CHD6	3.20654e-27	0.0376305	0.401	0.158	8.29147e-23	Tumor cells.Tumor cells_s1	chr20	41402083	41618384	Two copies_gain
CHID1	5.01203e-79	0.358415	0.569	0.15	1.29601e-74	Tumor cells.Tumor cells_s1	chr11	867859	915058	One copy_gain
CHML	4.26846e-61	0.593334	0.446	0.103	1.10374e-56	Tumor cells.Tumor cells_s1	chr1	241628853	241640254	One copy_gain
CHMP1A	1.13486e-15	-0.0262527	0.253	0.103	2.93451e-11	Tumor cells.Tumor cells_s1	chr16	89640816	89657738	One copy_loss
CHMP2B	7.42948e-35	0.0234879	0.446	0.164	1.92111e-30	Tumor cells.Tumor cells_s1	chr3	87227271	87255556	One copy_loss
CHMP4B	9.80979e-44	0.110618	0.488	0.165	2.53661e-39	Tumor cells.Tumor cells_s1	chr20	33811348	33854366	One copy_gain
CHMP5	3.96893e-27	-0.0598711	0.546	0.24	1.02629e-22	Tumor cells.Tumor cells_s1	chr9	33264879	33282070	One copy_loss
CHRAC1	7.57529e-17	-0.121271	0.302	0.129	1.95882e-12	Tumor cells.Tumor cells_s1	chr8	140511311	140517154	One copy_loss
CHTOP	3.3597e-45	0.0666724	0.483	0.151	8.68751e-41	Tumor cells.Tumor cells_s1	chr1	153633982	153646306	One copy_gain
CHURC1	1.81199e-15	-0.211699	0.589	0.314	4.68545e-11	Tumor cells.Tumor cells_s1	chr14	64914361	64944591	One copy_loss
CIAPIN1	5.3528e-26	0.038385	0.256	0.072	1.38413e-21	Tumor cells.Tumor cells_s1	chr16	57428187	57447420	One copy_loss
CIB1	1.09727e-183	1.38427	0.908	0.533	2.83731e-179	Tumor cells.Tumor cells_s1	chr15	90229975	90234047	One copy_gain
CIDEB	7.7276e-07	-0.0618822	0.148	0.074	0.019982	Tumor cells.Tumor cells_s1	chr14	24305096	24311430	One copy_loss
CINP	2.61254e-19	-0.0639346	0.282	0.11	6.75551e-15	Tumor cells.Tumor cells_s1	chr14	102341102	102362916	One copy_loss
CITED4	9.66381e-32	-0.590597	0.056	0.169	2.49887e-27	Tumor cells.Tumor cells_s1	chr1	40861054	40862363	One copy_loss
CKB	1.76507e-133	0.945134	0.792	0.238	4.56411e-129	Tumor cells.Tumor cells_s1	chr14	103519667	103522833	One copy_loss
CKLF	4.64506e-20	-0.158921	0.539	0.262	1.20112e-15	Tumor cells.Tumor cells_s1	chr16	66552563	66566251	One copy_loss
CKS1B	9.08317e-75	0.430781	0.578	0.164	2.34873e-70	Tumor cells.Tumor cells_s1	chr1	154974653	154979251	One copy_gain
CKS2	4.23341e-16	-0.217091	0.328	0.146	1.09467e-11	Tumor cells.Tumor cells_s1	chr9	89311195	89316703	One copy_loss
CLDN1	4.84715e-148	1.04064	0.623	0.069	1.25338e-143	Tumor cells.Tumor cells_s1	chr3	190305707	190322446	One copy_gain
CLDND1	5.47375e-29	-0.00357426	0.483	0.2	1.4154e-24	Tumor cells.Tumor cells_s1	chr3	98497912	98523066	One copy_loss
CLIC4	2.26844e-07	-0.519529	0.135	0.187	0.00586573	Tumor cells.Tumor cells_s1	chr1	24745382	24844321	One copy_loss
CLINT1	4.73093e-23	-0.0152923	0.515	0.244	1.22332e-18	Tumor cells.Tumor cells_s1	chr5	157785743	157859145	One copy_gain
CLK3	5.07064e-13	-0.142115	0.258	0.119	1.31116e-08	Tumor cells.Tumor cells_s1	chr15	74598500	74645414	One copy_gain
CLK4	4.31594e-11	-0.0692446	0.289	0.149	1.11602e-06	Tumor cells.Tumor cells_s1	chr5	178602664	178630615	One copy_gain
CLPP	5.52108e-61	0.260776	0.662	0.241	1.42764e-56	Tumor cells.Tumor cells_s1	chr19	6361531	6370242	One copy_gain
CLPTM1L	2.93331e-88	0.568215	0.681	0.213	7.58495e-84	Tumor cells.Tumor cells_s1	chr5	1317752	1345099	One copy_gain
CLPX	1.47779e-20	0.0221393	0.283	0.106	3.82126e-16	Tumor cells.Tumor cells_s1	chr15	65148219	65185342	One copy_gain
CLRN3	2.38693e-88	0.40747	0.473	0.064	6.17213e-84	Tumor cells.Tumor cells_s1	chr10	127877841	127892941	One copy_gain
CLSTN1	1.29974e-12	-0.0821718	0.286	0.138	3.36086e-08	Tumor cells.Tumor cells_s1	chr1	9728926	9823984	One copy_loss
CLTA	6.37044e-33	0.168543	0.76	0.394	1.64727e-28	Tumor cells.Tumor cells_s1	chr9	36190856	36304781	One copy_loss
CLTB	2.32162e-55	0.23401	0.666	0.264	6.00323e-51	Tumor cells.Tumor cells_s1	chr5	176392455	176416569	One copy_gain
CMBL	2.92022e-31	-0.0678123	0.622	0.279	7.55111e-27	Tumor cells.Tumor cells_s1	chr5	10275875	10307902	One copy_gain
CMC2	7.23334e-32	0.0400601	0.507	0.209	1.8704e-27	Tumor cells.Tumor cells_s1	chr16	80966448	81020270	One copy_loss
CMIP	4.07656e-08	-0.154825	0.331	0.191	0.00105412	Tumor cells.Tumor cells_s1	chr16	81445170	81711762	One copy_loss
CMPK1	3.93103e-16	-0.162774	0.45	0.223	1.01648e-11	Tumor cells.Tumor cells_s1	chr1	47333797	47378839	One copy_loss
CMSS1	2.1668e-72	0.327572	0.472	0.09	5.60292e-68	Tumor cells.Tumor cells_s1	chr3	99817837	100181732	One copy_loss
CMTM3	1.18272e-08	-0.210286	0.29	0.16	0.000305827	Tumor cells.Tumor cells_s1	chr16	66603874	66613892	One copy_loss
CMTM6	1.48854e-15	-0.219424	0.419	0.203	3.84906e-11	Tumor cells.Tumor cells_s1	chr3	32481312	32502852	One copy_loss
CNBP	7.66755e-12	-0.012763	0.776	0.494	1.98267e-07	Tumor cells.Tumor cells_s1	chr3	129167827	129183922	One copy_gain
CNIH1	2.07818e-38	0.0379048	0.436	0.146	5.37375e-34	Tumor cells.Tumor cells_s1	chr14	54423561	54441391	One copy_loss
CNIH4	3.38963e-125	0.750013	0.739	0.212	8.76491e-121	Tumor cells.Tumor cells_s1	chr1	224356858	224379459	One copy_gain
CNN2	7.77032e-44	0.114183	0.543	0.194	2.00925e-39	Tumor cells.Tumor cells_s1	chr19	1026586	1039068	One copy_gain
CNN3	1.3557e-73	0.454505	0.728	0.264	3.50558e-69	Tumor cells.Tumor cells_s1	chr1	94896949	94927223	One copy_loss
CNOT8	1.49262e-29	0.10766	0.286	0.081	3.85962e-25	Tumor cells.Tumor cells_s1	chr5	154857553	154876793	One copy_gain
CNST	1.10195e-11	-0.0292084	0.179	0.073	2.84943e-07	Tumor cells.Tumor cells_s1	chr1	246566444	246668595	One copy_gain
CNTRL	7.56241e-11	-0.351504	0.065	0.127	1.95549e-06	Tumor cells.Tumor cells_s1	chr9	121074863	121177610	One copy_loss
COA6	1.15037e-92	0.449556	0.659	0.183	2.97462e-88	Tumor cells.Tumor cells_s1	chr1	234373456	234385080	One copy_gain
COG2	3.86386e-62	0.2389	0.449	0.096	9.99116e-58	Tumor cells.Tumor cells_s1	chr1	230642481	230693982	One copy_gain
COG5	3.46443e-15	-0.104727	0.194	0.068	8.95831e-11	Tumor cells.Tumor cells_s1	chr7	107201555	107564514	One copy_gain
COL18A1	3.94517e-118	0.80868	0.702	0.162	1.02014e-113	Tumor cells.Tumor cells_s1	chr21	45405165	45513720	One copy_gain
COL23A1	4.89614e-90	0.565835	0.687	0.204	1.26605e-85	Tumor cells.Tumor cells_s1	chr5	178237618	178590393	One copy_gain
COL6A2	4.69466e-102	0.701416	0.533	0.073	1.21394e-97	Tumor cells.Tumor cells_s1	chr21	46098112	46132848	One copy_gain
COMMD10	7.16996e-08	-0.139244	0.221	0.118	0.00185401	Tumor cells.Tumor cells_s1	chr5	116085016	116412762	One copy_gain
COMMD2	1.555e-32	0.0764994	0.423	0.154	4.02092e-28	Tumor cells.Tumor cells_s1	chr3	149738472	149752495	One copy_gain
COMMD4	2.20816e-63	0.245268	0.596	0.194	5.70987e-59	Tumor cells.Tumor cells_s1	chr15	75336020	75343224	One copy_gain
COMMD5	2.03643e-22	0.0094288	0.285	0.1	5.2658e-18	Tumor cells.Tumor cells_s1	chr8	144841042	144853736	One copy_loss
COMMD7	3.38714e-34	0.0244156	0.541	0.214	8.75848e-30	Tumor cells.Tumor cells_s1	chr20	32702691	32743997	One copy_gain
COMMD8	9.07317e-17	-0.161488	0.338	0.15	2.34614e-12	Tumor cells.Tumor cells_s1	chr4	47450787	47463702	One copy_loss
COMMD9	2.40147e-15	-0.128672	0.274	0.118	6.20972e-11	Tumor cells.Tumor cells_s1	chr11	36269284	36289449	One copy_gain
COMT	2.85344e-49	0.0586507	0.587	0.206	7.37842e-45	Tumor cells.Tumor cells_s1	chr22	19941733	19969975	One copy_gain
COPB1	1.31973e-63	0.313863	0.618	0.205	3.41255e-59	Tumor cells.Tumor cells_s1	chr11	14443440	14500027	One copy_gain
COPB2	1.1937e-79	0.391066	0.613	0.173	3.08666e-75	Tumor cells.Tumor cells_s1	chr3	139355600	139389680	One copy_gain
COPS5	3.82417e-16	-0.095982	0.369	0.176	9.88853e-12	Tumor cells.Tumor cells_s1	chr8	67043079	67083783	One copy_loss
COQ4	5.10187e-28	-0.0555943	0.424	0.171	1.31924e-23	Tumor cells.Tumor cells_s1	chr9	128322544	128334072	One copy_loss
COQ9	7.93943e-22	-0.00912377	0.294	0.105	2.05298e-17	Tumor cells.Tumor cells_s1	chr16	57447425	57461270	One copy_loss
CORO1A	0	-1.97828	0.035	0.479	0	Tumor cells.Tumor cells_s1	chr16	30182827	30189076	One copy_loss
COTL1	1.35016e-07	-0.998034	0.34	0.344	0.00349125	Tumor cells.Tumor cells_s1	chr16	84565596	84618078	One copy_loss
COX20	4.99269e-61	0.310597	0.722	0.295	1.29101e-56	Tumor cells.Tumor cells_s1	chr1	244835616	244845057	One copy_gain
COX5A	3.95133e-61	0.521699	0.788	0.404	1.02173e-56	Tumor cells.Tumor cells_s1	chr15	74919791	74938083	One copy_gain
CP	4.25275e-301	2.65172	0.963	0.288	1.09968e-296	Tumor cells.Tumor cells_s1	chr3	149162410	149221829	One copy_gain
CPNE1	8.84146e-87	0.460343	0.701	0.215	2.28623e-82	Tumor cells.Tumor cells_s1	chr20	35626031	35664956	Two copies_gain
CPNE3	1.97891e-07	-0.318745	0.461	0.269	0.00511708	Tumor cells.Tumor cells_s1	chr8	86514435	86561498	One copy_loss
CPQ	1.02768e-09	-0.144989	0.222	0.108	2.65736e-05	Tumor cells.Tumor cells_s1	chr8	96645242	97149654	One copy_loss
CPSF2	2.95389e-18	0.0277141	0.202	0.063	7.63816e-14	Tumor cells.Tumor cells_s1	chr14	92121969	92172145	One copy_loss
CREB3	6.05816e-14	-0.101069	0.272	0.122	1.56652e-09	Tumor cells.Tumor cells_s1	chr9	35732598	35736999	One copy_loss
CREBRF	2.61817e-13	-0.0230073	0.424	0.228	6.77007e-09	Tumor cells.Tumor cells_s1	chr5	173056352	173139284	One copy_gain
CRIP2	1.00957e-13	-0.391614	0.459	0.229	2.61054e-09	Tumor cells.Tumor cells_s1	chr14	105472962	105480162	One copy_loss
CRNDE	7.51368e-47	0.176581	0.469	0.149	1.94289e-42	Tumor cells.Tumor cells_s1	chr16	54845189	54929189	One copy_loss
CRTAP	1.7547e-68	0.232012	0.595	0.176	4.5373e-64	Tumor cells.Tumor cells_s1	chr3	33114014	33147773	One copy_loss
CRTC3	2.41543e-08	-0.0867826	0.221	0.118	0.000624582	Tumor cells.Tumor cells_s1	chr15	90529923	90645345	One copy_gain
CRYZ	8.44202e-18	-0.0719111	0.321	0.137	2.18294e-13	Tumor cells.Tumor cells_s1	chr1	74705482	74733408	One copy_loss
CRYZL1	3.81343e-33	0.0396352	0.376	0.121	9.86077e-29	Tumor cells.Tumor cells_s1	chr21	33589341	33643926	One copy_gain
CSF1	2.34984e-07	-0.0757825	0.162	0.082	0.00607623	Tumor cells.Tumor cells_s1	chr1	109910242	109930992	One copy_loss
CSNK1A1	1.04648e-65	0.546466	0.852	0.424	2.70598e-61	Tumor cells.Tumor cells_s1	chr5	149492982	149551471	One copy_gain
CSNK1G2	9.73616e-12	-0.111896	0.296	0.147	2.51758e-07	Tumor cells.Tumor cells_s1	chr19	1941172	1981338	One copy_gain
CSNK1G3	4.49705e-22	-0.0229371	0.333	0.131	1.16285e-17	Tumor cells.Tumor cells_s1	chr5	123512099	123617045	One copy_gain
CSNK2A2	5.53466e-14	-0.131363	0.314	0.149	1.43115e-09	Tumor cells.Tumor cells_s1	chr16	58157907	58198106	One copy_loss
CSRNP1	5.45181e-07	-0.414333	0.11	0.162	0.0140973	Tumor cells.Tumor cells_s1	chr3	39141855	39154562	One copy_loss
CSTB	2.79541e-136	1.5273	0.893	0.533	7.22837e-132	Tumor cells.Tumor cells_s1	chr21	43772511	43776330	One copy_gain
CTBP1	3.89787e-10	-0.146714	0.325	0.178	1.00791e-05	Tumor cells.Tumor cells_s1	chr4	1211445	1249953	One copy_loss
CTBP2	1.96691e-25	0.0550255	0.353	0.135	5.08604e-21	Tumor cells.Tumor cells_s1	chr10	124984317	125161170	One copy_gain
CTBS	5.37289e-14	-0.0921129	0.3	0.141	1.38932e-09	Tumor cells.Tumor cells_s1	chr1	84549611	84574480	One copy_loss
CTNNA1	2.01741e-72	0.381877	0.707	0.247	5.21663e-68	Tumor cells.Tumor cells_s1	chr5	138610967	138935034	One copy_gain
CTNNBL1	1.23986e-61	0.254868	0.49	0.127	3.20604e-57	Tumor cells.Tumor cells_s1	chr20	37693955	37872129	Two copies_gain
CTR9	4.25992e-15	-0.163997	0.318	0.145	1.10153e-10	Tumor cells.Tumor cells_s1	chr11	10751246	10801625	One copy_gain
CTSA	2.32945e-158	1.13728	0.806	0.222	6.0235e-154	Tumor cells.Tumor cells_s1	chr20	45890144	45898820	Two copies_gain
CTSD	1.26471e-68	1.03905	0.878	0.555	3.2703e-64	Tumor cells.Tumor cells_s1	chr11	1752755	1764573	One copy_gain
CTSH	2.98385e-12	-0.276425	0.406	0.213	7.71565e-08	Tumor cells.Tumor cells_s1	chr15	78921058	78949574	One copy_gain
CTSL	4.73141e-20	-0.147244	0.527	0.25	1.22345e-15	Tumor cells.Tumor cells_s1	chr9	87726109	87731469	One copy_loss
CTSZ	4.98201e-107	0.712497	0.841	0.336	1.28825e-102	Tumor cells.Tumor cells_s1	chr20	58995185	59007254	One copy_gain
CUX1	9.77947e-39	0.129287	0.485	0.178	2.52877e-34	Tumor cells.Tumor cells_s1	chr7	101815904	102283958	One copy_gain
CX3CR1	2.20299e-45	-0.263627	0	0.05	5.6965e-41	Tumor cells.Tumor cells_s1	chr3	39263495	39281735	One copy_loss
CXADR	1.78973e-157	0.859616	0.662	0.073	4.62789e-153	Tumor cells.Tumor cells_s1	chr21	17513043	17593579	One copy_gain
CXCL14	1.47278e-148	-1.38683	0.043	0.322	3.80832e-144	Tumor cells.Tumor cells_s1	chr5	135570679	135579279	One copy_gain
CXCL2	1.40964e-65	0.63832	0.503	0.128	3.64504e-61	Tumor cells.Tumor cells_s1	chr4	74097040	74099196	One copy_loss
CXCR6	1.30142e-35	-0.198912	0.003	0.055	3.36522e-31	Tumor cells.Tumor cells_s1	chr3	45940933	45948351	One copy_loss
CXXC5	1.41591e-132	0.828223	0.812	0.263	3.66126e-128	Tumor cells.Tumor cells_s1	chr5	139647299	139683882	One copy_gain
CYB561D2	1.19541e-16	-0.123242	0.268	0.108	3.0911e-12	Tumor cells.Tumor cells_s1	chr3	50350845	50358460	One copy_loss
CYB5B	2.82759e-19	-0.0892619	0.373	0.164	7.31158e-15	Tumor cells.Tumor cells_s1	chr16	69424619	69466264	One copy_loss
CYBA	1.06611e-10	-0.465033	0.846	0.738	2.75675e-06	Tumor cells.Tumor cells_s1	chr16	88643289	88651054	One copy_loss
CYC1	1.58937e-23	-0.0233253	0.59	0.291	4.10981e-19	Tumor cells.Tumor cells_s1	chr8	144095039	144097525	One copy_loss
CYFIP2	4.54514e-16	-0.136505	0.377	0.182	1.17528e-11	Tumor cells.Tumor cells_s1	chr5	157266079	157395595	One copy_gain
CYHR1	7.26975e-14	-0.0490893	0.318	0.155	1.87981e-09	Tumor cells.Tumor cells_s1	chr8	144449582	144465677	One copy_loss
CYLD	3.17075e-30	-0.741372	0.11	0.244	8.19893e-26	Tumor cells.Tumor cells_s1	chr16	50742050	50801935	One copy_loss
CYP2J2	3.63175e-24	-0.452808	0.042	0.129	9.39098e-20	Tumor cells.Tumor cells_s1	chr1	59893308	59926773	One copy_loss
CYSTM1	1.8899e-123	0.878869	0.786	0.285	4.8869e-119	Tumor cells.Tumor cells_s1	chr5	140175156	140282052	One copy_gain
DALRD3	1.38366e-41	0.0687699	0.359	0.09	3.57787e-37	Tumor cells.Tumor cells_s1	chr3	49015488	49022293	One copy_loss
DAP	6.39845e-52	0.227016	0.456	0.127	1.65451e-47	Tumor cells.Tumor cells_s1	chr5	10679230	10761234	One copy_gain
DAP3	1.40647e-112	0.575253	0.671	0.163	3.63686e-108	Tumor cells.Tumor cells_s1	chr1	155687960	155739010	One copy_gain
DAZAP1	7.1326e-33	0.128113	0.391	0.135	1.84435e-28	Tumor cells.Tumor cells_s1	chr19	1407569	1435687	One copy_gain
DCAF11	1.78171e-11	-0.0745011	0.195	0.083	4.60714e-07	Tumor cells.Tumor cells_s1	chr14	24114195	24125242	One copy_loss
DCAF13	4.4608e-34	0.023875	0.334	0.095	1.15347e-29	Tumor cells.Tumor cells_s1	chr8	103414714	103443453	One copy_loss
DCP1A	2.87471e-08	-0.0990586	0.167	0.079	0.000743344	Tumor cells.Tumor cells_s1	chr3	53283429	53347586	One copy_loss
DCP2	6.3182e-15	-0.0307307	0.331	0.159	1.63376e-10	Tumor cells.Tumor cells_s1	chr5	112976702	113022195	One copy_gain
DCTN4	1.21823e-27	0.101397	0.295	0.091	3.15009e-23	Tumor cells.Tumor cells_s1	chr5	150708440	150759095	One copy_gain
DCTN5	2.65058e-17	0.0243737	0.24	0.091	6.85388e-13	Tumor cells.Tumor cells_s1	chr16	23641466	23677472	One copy_loss
DCTPP1	2.90223e-30	0.0341664	0.377	0.133	7.5046e-26	Tumor cells.Tumor cells_s1	chr16	30423615	30430030	One copy_loss
DCUN1D1	1.41886e-42	0.0907091	0.402	0.112	3.66889e-38	Tumor cells.Tumor cells_s1	chr3	182938074	182985953	One copy_gain
DDB2	3.42484e-53	0.364081	0.504	0.162	8.85596e-49	Tumor cells.Tumor cells_s1	chr11	47214465	47239217	One copy_gain
DDOST	4.18437e-48	0.132459	0.626	0.247	1.08199e-43	Tumor cells.Tumor cells_s1	chr1	20651767	20661544	One copy_loss
DDT	1.15516e-137	1.10284	0.839	0.415	2.98701e-133	Tumor cells.Tumor cells_s1	chr22	23971365	23979828	One copy_gain
DDX24	1.00002e-20	-1.07906	0.573	0.532	2.58586e-16	Tumor cells.Tumor cells_s1	chr14	94048287	94081212	One copy_loss
DDX27	5.28455e-48	0.124033	0.562	0.196	1.36648e-43	Tumor cells.Tumor cells_s1	chr20	49219295	49244077	Two copies_gain
DDX41	1.1672e-60	0.235168	0.469	0.114	3.01814e-56	Tumor cells.Tumor cells_s1	chr5	177511577	177516961	One copy_gain
DDX46	7.05868e-14	-0.13553	0.714	0.415	1.82523e-09	Tumor cells.Tumor cells_s1	chr5	134758771	134855133	One copy_gain
DEAF1	1.75256e-41	0.198008	0.365	0.097	4.53177e-37	Tumor cells.Tumor cells_s1	chr11	644233	706715	One copy_gain
DECR1	6.4459e-10	-0.275428	0.415	0.228	1.66678e-05	Tumor cells.Tumor cells_s1	chr8	90001405	90053633	One copy_loss
DEGS1	2.53524e-224	1.9185	0.874	0.259	6.55561e-220	Tumor cells.Tumor cells_s1	chr1	224175756	224193441	One copy_gain
DENND1C	1.14345e-26	-0.240617	0.008	0.062	2.95674e-22	Tumor cells.Tumor cells_s1	chr19	6467207	6482557	One copy_gain
DENND2D	4.64086e-20	-0.586061	0.079	0.173	1.20003e-15	Tumor cells.Tumor cells_s1	chr1	111185969	111204535	One copy_loss
DENND4A	5.09419e-43	0.272222	0.408	0.121	1.31725e-38	Tumor cells.Tumor cells_s1	chr15	65658046	65792293	One copy_gain
DERL1	1.66893e-88	0.579387	0.712	0.237	4.31552e-84	Tumor cells.Tumor cells_s1	chr8	123013170	123042302	One copy_loss
DESI2	2.26794e-74	0.346623	0.524	0.123	5.86443e-70	Tumor cells.Tumor cells_s1	chr1	244653103	244709033	One copy_gain
DFFA	2.30435e-09	0.00557511	0.216	0.109	5.95859e-05	Tumor cells.Tumor cells_s1	chr1	10456522	10472529	One copy_loss
DGCR6L	2.42057e-37	0.0402946	0.464	0.167	6.2591e-33	Tumor cells.Tumor cells_s1	chr22	20314238	20320080	One copy_gain
DHRS4L2	3.57731e-10	-0.0832011	0.263	0.135	9.25022e-06	Tumor cells.Tumor cells_s1	chr14	23969874	24006408	One copy_loss
DHX15	1.06029e-13	-0.0680921	0.259	0.118	2.74169e-09	Tumor cells.Tumor cells_s1	chr4	24517441	24584554	One copy_loss
DHX30	3.03171e-17	-0.0554532	0.247	0.095	7.83939e-13	Tumor cells.Tumor cells_s1	chr3	47802909	47850195	One copy_loss
DHX36	7.82341e-13	-0.163672	0.574	0.321	2.02298e-08	Tumor cells.Tumor cells_s1	chr3	154272546	154324487	One copy_gain
DIAPH1	5.95747e-09	-0.276422	0.453	0.262	0.000154048	Tumor cells.Tumor cells_s1	chr5	141515016	141619055	One copy_gain
DICER1	8.37559e-14	0.00745736	0.261	0.119	2.16576e-09	Tumor cells.Tumor cells_s1	chr14	95086228	95158010	One copy_loss
DIDO1	9.42768e-46	0.207691	0.434	0.124	2.43781e-41	Tumor cells.Tumor cells_s1	chr20	62877738	62937952	One copy_gain
DLD	3.57128e-75	0.307516	0.498	0.103	9.23461e-71	Tumor cells.Tumor cells_s1	chr7	107891162	107931730	One copy_gain
DLG1	4.24044e-64	0.427979	0.472	0.108	1.09649e-59	Tumor cells.Tumor cells_s1	chr3	197042560	197299330	One copy_gain
DLGAP1-AS1	3.26689e-12	-0.0157923	0.156	0.055	8.44753e-08	Tumor cells.Tumor cells_s1	chr18	3593732	3598363	One copy_loss
DLGAP4	2.85666e-70	0.300634	0.519	0.122	7.38676e-66	Tumor cells.Tumor cells_s1	chr20	36306336	36528637	Two copies_gain
DMAC1	6.18996e-21	-0.0799088	0.373	0.155	1.6006e-16	Tumor cells.Tumor cells_s1	chr9	7796500	7888380	One copy_loss
DMAP1	4.50824e-10	-0.0602539	0.207	0.097	1.16574e-05	Tumor cells.Tumor cells_s1	chr1	44213455	44220681	One copy_loss
DMXL1	4.91763e-24	0.0537515	0.275	0.088	1.2716e-19	Tumor cells.Tumor cells_s1	chr5	119037772	119249138	One copy_gain
DNAJA1	6.02184e-44	-1.53096	0.678	0.642	1.55713e-39	Tumor cells.Tumor cells_s1	chr9	33025273	33039907	One copy_loss
DNAJA4	1.51413e-61	-0.669715	0.018	0.14	3.91525e-57	Tumor cells.Tumor cells_s1	chr15	78264086	78282196	One copy_gain
DNAJB11	6.44326e-66	0.12688	0.538	0.144	1.6661e-61	Tumor cells.Tumor cells_s1	chr3	186567403	186585800	One copy_gain
DNAJB4	3.30705e-12	-0.948982	0.229	0.3	8.55136e-08	Tumor cells.Tumor cells_s1	chr1	77979175	78017964	One copy_loss
DNAJB9	4.13964e-18	-0.104627	0.539	0.273	1.07043e-13	Tumor cells.Tumor cells_s1	chr7	108569867	108574850	One copy_gain
DNAJC19	8.27102e-41	0.0454989	0.546	0.206	2.13872e-36	Tumor cells.Tumor cells_s1	chr3	180983709	180989774	One copy_gain
DNAJC2	1.76153e-47	0.0943153	0.472	0.141	4.55498e-43	Tumor cells.Tumor cells_s1	chr7	103312289	103344830	One copy_gain
DNTTIP1	4.10368e-232	1.99826	0.82	0.14	1.06113e-227	Tumor cells.Tumor cells_s1	chr20	45791954	45811427	Two copies_gain
DOCK2	7.36919e-79	-0.447994	0.007	0.124	1.90553e-74	Tumor cells.Tumor cells_s1	chr5	169637268	170083382	One copy_gain
DOCK8	3.47142e-59	-0.894162	0.076	0.258	8.9764e-55	Tumor cells.Tumor cells_s1	chr9	214854	465259	One copy_loss
DPH3	7.32262e-24	0.00937436	0.283	0.092	1.89348e-19	Tumor cells.Tumor cells_s1	chr3	16257061	16264969	One copy_loss
DPM1	2.56061e-92	0.364078	0.558	0.109	6.62123e-88	Tumor cells.Tumor cells_s1	chr20	50934867	50958555	Two copies_gain
DPM2	7.06858e-18	-0.0563106	0.338	0.15	1.82779e-13	Tumor cells.Tumor cells_s1	chr9	127935099	127937854	One copy_loss
DPM3	2.68083e-90	0.465941	0.677	0.191	6.9321e-86	Tumor cells.Tumor cells_s1	chr1	155139891	155140595	One copy_gain
DPP8	5.02232e-39	0.233541	0.392	0.117	1.29867e-34	Tumor cells.Tumor cells_s1	chr15	65442463	65517704	One copy_gain
DPP9	1.49965e-27	0.128416	0.288	0.087	3.8778e-23	Tumor cells.Tumor cells_s1	chr19	4675224	4724673	One copy_gain
DRAM2	9.0752e-25	-0.0152016	0.354	0.135	2.34667e-20	Tumor cells.Tumor cells_s1	chr1	111117333	111140216	One copy_loss
DRG1	2.28486e-55	0.197678	0.44	0.108	5.90819e-51	Tumor cells.Tumor cells_s1	chr22	31399604	31530634	One copy_gain
DSC2	2.36727e-18	-0.00597488	0.252	0.094	6.12128e-14	Tumor cells.Tumor cells_s1	chr18	31058840	31102522	One copy_loss
DSG2	7.01832e-41	0.1127	0.444	0.141	1.8148e-36	Tumor cells.Tumor cells_s1	chr18	31498177	31549008	One copy_loss
DTHD1	3.78138e-51	-0.419817	0.004	0.078	9.77789e-47	Tumor cells.Tumor cells_s1	chr4	36281616	36347511	One copy_loss
DUSP1	1.8382e-78	-1.27815	0.783	0.835	4.75323e-74	Tumor cells.Tumor cells_s1	chr5	172768096	172771195	One copy_gain
DUSP10	2.19414e-07	-0.0507662	0.128	0.058	0.00567361	Tumor cells.Tumor cells_s1	chr1	221701424	221742089	One copy_gain
DUSP23	3.27674e-94	0.663129	0.741	0.262	8.473e-90	Tumor cells.Tumor cells_s1	chr1	159780932	159782543	One copy_gain
DUSP8	6.17064e-18	0.0669958	0.191	0.058	1.59561e-13	Tumor cells.Tumor cells_s1	chr11	1554051	1572271	One copy_gain
DYNC1H1	9.05626e-10	-0.178713	0.492	0.283	2.34177e-05	Tumor cells.Tumor cells_s1	chr14	101964573	102056443	One copy_loss
DYNC1LI1	4.8226e-15	-0.157753	0.323	0.147	1.24703e-10	Tumor cells.Tumor cells_s1	chr3	32525974	32570858	One copy_loss
DYNC1LI2	9.50253e-08	-0.253257	0.429	0.254	0.00245716	Tumor cells.Tumor cells_s1	chr16	66720893	66751609	One copy_loss
DYNLRB1	3.2137e-86	0.702242	0.857	0.463	8.30998e-82	Tumor cells.Tumor cells_s1	chr20	34516409	34540958	One copy_gain
DYRK1A	8.14831e-09	-0.0212051	0.222	0.117	0.000210699	Tumor cells.Tumor cells_s1	chr21	37365573	37526358	One copy_gain
E2F4	2.05355e-09	-0.0726002	0.207	0.1	5.31007e-05	Tumor cells.Tumor cells_s1	chr16	67192155	67198918	One copy_loss
EAPP	3.86136e-08	-0.284903	0.381	0.219	0.000998469	Tumor cells.Tumor cells_s1	chr14	34515938	34539711	One copy_loss
EBLN3P	1.83226e-12	-0.0796558	0.333	0.174	4.73786e-08	Tumor cells.Tumor cells_s1	chr9	37079645	37090928	One copy_loss
EBNA1BP2	6.77839e-24	-0.0936683	0.353	0.137	1.75276e-19	Tumor cells.Tumor cells_s1	chr1	43164175	43270936	One copy_loss
ECHDC2	5.43122e-10	-0.154219	0.316	0.171	1.4044e-05	Tumor cells.Tumor cells_s1	chr1	52895910	52927212	One copy_loss
ECHS1	5.64186e-52	0.228732	0.704	0.299	1.45887e-47	Tumor cells.Tumor cells_s1	chr10	133362485	133373354	One copy_gain
ECI1	2.06954e-33	-0.0040102	0.584	0.245	5.35142e-29	Tumor cells.Tumor cells_s1	chr16	2239402	2252300	One copy_loss
EDEM2	4.05319e-84	0.350732	0.508	0.094	1.04807e-79	Tumor cells.Tumor cells_s1	chr20	35115364	35147336	Two copies_gain
EEF1D	7.04737e-07	-0.33014	0.869	0.777	0.0182231	Tumor cells.Tumor cells_s1	chr8	143579697	143599541	One copy_loss
EEF2	2.35056e-168	1.08807	0.96	0.713	6.07809e-164	Tumor cells.Tumor cells_s1	chr19	3976056	3985463	One copy_gain
EFNA1	8.28848e-114	0.702757	0.701	0.178	2.14324e-109	Tumor cells.Tumor cells_s1	chr1	155127876	155134899	One copy_gain
EFNA5	1.7514e-225	1.58312	0.808	0.092	4.52878e-221	Tumor cells.Tumor cells_s1	chr5	107376889	107670937	One copy_gain
EFR3A	4.17859e-08	-0.104039	0.222	0.119	0.0010805	Tumor cells.Tumor cells_s1	chr8	131904093	132013642	One copy_loss
EGLN1	1.64872e-78	0.252701	0.583	0.145	4.26326e-74	Tumor cells.Tumor cells_s1	chr1	231363751	231422287	One copy_gain
EGLN3	2.09468e-40	0.263717	0.856	0.477	5.41642e-36	Tumor cells.Tumor cells_s1	chr14	33924227	34462774	One copy_loss
EIF1B	3.53051e-15	-0.274964	0.52	0.269	9.1292e-11	Tumor cells.Tumor cells_s1	chr3	40309707	40312424	One copy_loss
EIF2A	1.75969e-74	0.327983	0.701	0.242	4.55021e-70	Tumor cells.Tumor cells_s1	chr3	150546678	150586016	One copy_gain
EIF2B2	2.49361e-18	-0.0129907	0.24	0.086	6.44798e-14	Tumor cells.Tumor cells_s1	chr14	75002921	75012366	One copy_loss
EIF2B5	1.36274e-41	0.207628	0.343	0.083	3.52378e-37	Tumor cells.Tumor cells_s1	chr3	184135038	184146127	One copy_gain
EIF2S1	2.19897e-16	-0.172506	0.357	0.164	5.68609e-12	Tumor cells.Tumor cells_s1	chr14	67360151	67386516	One copy_loss
EIF2S2	2.82399e-81	0.626568	0.833	0.435	7.30227e-77	Tumor cells.Tumor cells_s1	chr20	34088309	34112243	One copy_gain
EIF3A	7.58524e-50	0.410993	0.773	0.374	1.96139e-45	Tumor cells.Tumor cells_s1	chr10	119033670	119080823	One copy_gain
EIF3F	1.13577e-61	0.582588	0.82	0.523	2.93687e-57	Tumor cells.Tumor cells_s1	chr11	7970251	8001862	One copy_gain
EIF3I	6.09209e-19	-0.113663	0.64	0.327	1.57529e-14	Tumor cells.Tumor cells_s1	chr1	32221928	32231604	One copy_loss
EIF3M	3.85286e-51	0.379524	0.763	0.371	9.96271e-47	Tumor cells.Tumor cells_s1	chr11	32583798	32606264	One copy_gain
EIF4A2	1.46838e-07	-0.00618845	0.842	0.571	0.00379693	Tumor cells.Tumor cells_s1	chr3	186783205	186789897	One copy_gain
EIF4G1	2.52338e-56	0.394101	0.542	0.176	6.52494e-52	Tumor cells.Tumor cells_s1	chr3	184314495	184335358	One copy_gain
EIF4G2	1.32201e-11	-0.162646	0.785	0.459	3.41844e-07	Tumor cells.Tumor cells_s1	chr11	10797050	10808940	One copy_gain
EIF4G3	1.126e-06	-0.174494	0.229	0.131	0.029116	Tumor cells.Tumor cells_s1	chr1	20806292	21176888	One copy_loss
EIF6	2.67066e-94	0.670216	0.779	0.313	6.90578e-90	Tumor cells.Tumor cells_s1	chr20	35278907	35284985	Two copies_gain
ELOC	1.73314e-19	-0.189491	0.576	0.282	4.48156e-15	Tumor cells.Tumor cells_s1	chr8	73939169	73972287	One copy_loss
ELOVL1	1.67293e-32	0.0828771	0.355	0.112	4.32585e-28	Tumor cells.Tumor cells_s1	chr1	43363398	43368074	One copy_loss
ELP2	7.00159e-26	0.0459481	0.342	0.124	1.81047e-21	Tumor cells.Tumor cells_s1	chr18	36129444	36180557	One copy_loss
ELP6	4.45692e-11	-0.114383	0.173	0.071	1.15247e-06	Tumor cells.Tumor cells_s1	chr3	47495640	47513712	One copy_loss
EMC2	1.52249e-13	-0.177304	0.339	0.165	3.93686e-09	Tumor cells.Tumor cells_s1	chr8	108443601	108489196	One copy_loss
EMC3	1.33991e-13	-0.165953	0.355	0.177	3.46475e-09	Tumor cells.Tumor cells_s1	chr3	9962537	10011116	One copy_loss
EMC8	5.07568e-23	0.00664243	0.254	0.078	1.31247e-18	Tumor cells.Tumor cells_s1	chr16	85771758	85799608	One copy_loss
EMX2	1.16674e-114	-0.519565	0.001	0.136	3.01696e-110	Tumor cells.Tumor cells_s1	chr10	117542445	117549546	One copy_gain
EOMES	5.61005e-45	-0.490506	0.013	0.101	1.45065e-40	Tumor cells.Tumor cells_s1	chr3	27715949	27722711	One copy_loss
EPB41	5.0592e-62	0.628763	0.596	0.204	1.30821e-57	Tumor cells.Tumor cells_s1	chr1	28887091	29120046	One copy_loss
EPB41L4A-AS1	3.81162e-25	0.0839895	0.706	0.364	9.85608e-21	Tumor cells.Tumor cells_s1	chr5	112160526	112164818	One copy_gain
EPS8L2	5.16759e-62	0.266886	0.58	0.181	1.33623e-57	Tumor cells.Tumor cells_s1	chr11	694438	727727	One copy_gain
ERG28	6.73192e-18	-0.0244502	0.27	0.108	1.74074e-13	Tumor cells.Tumor cells_s1	chr14	75649791	75660876	One copy_loss
ERGIC1	2.40337e-78	0.502452	0.709	0.253	6.21463e-74	Tumor cells.Tumor cells_s1	chr5	172834251	172952683	One copy_gain
ERGIC3	3.8177e-138	0.908869	0.799	0.263	9.8718e-134	Tumor cells.Tumor cells_s1	chr20	35542038	35557634	Two copies_gain
ERH	1.03326e-35	0.112101	0.73	0.356	2.67181e-31	Tumor cells.Tumor cells_s1	chr14	69380128	69398299	One copy_loss
ERI3	2.45775e-29	-0.0169614	0.339	0.109	6.35525e-25	Tumor cells.Tumor cells_s1	chr1	44221070	44355260	One copy_loss
ERO1A	3.58915e-73	0.493474	0.655	0.226	9.28082e-69	Tumor cells.Tumor cells_s1	chr14	52639915	52695900	One copy_loss
ERO1B	1.78335e-12	-0.126853	0.259	0.122	4.61139e-08	Tumor cells.Tumor cells_s1	chr1	236215101	236281958	One copy_gain
ERP44	1.35881e-18	-0.1224	0.41	0.19	3.51362e-14	Tumor cells.Tumor cells_s1	chr9	99979185	100099000	One copy_loss
ERRFI1	1.2904e-86	0.47963	0.69	0.209	3.33672e-82	Tumor cells.Tumor cells_s1	chr1	8004404	8026309	One copy_loss
ETF1	8.07631e-43	0.122071	0.489	0.167	2.08837e-38	Tumor cells.Tumor cells_s1	chr5	138506095	138543236	One copy_gain
ETFA	4.76627e-59	0.209522	0.579	0.191	1.23246e-54	Tumor cells.Tumor cells_s1	chr15	76215353	76311472	One copy_gain
ETS2	1.04728e-15	-0.250704	0.438	0.217	2.70806e-11	Tumor cells.Tumor cells_s1	chr21	38805183	38824955	One copy_gain
EVL	2.10038e-42	-1.15227	0.24	0.409	5.43116e-38	Tumor cells.Tumor cells_s1	chr14	99971449	100144236	One copy_loss
EWSR1	5.63567e-46	0.223118	0.59	0.226	1.45727e-41	Tumor cells.Tumor cells_s1	chr22	29268009	29300525	One copy_gain
EXOC1	9.23773e-13	-0.123058	0.282	0.136	2.38869e-08	Tumor cells.Tumor cells_s1	chr4	55853648	55905086	One copy_loss
EXOC3	4.71967e-32	0.103176	0.306	0.085	1.22041e-27	Tumor cells.Tumor cells_s1	chr5	443175	471937	One copy_gain
EXOC5	6.28988e-12	-0.0832968	0.222	0.1	1.62644e-07	Tumor cells.Tumor cells_s1	chr14	57200507	57268905	One copy_loss
EXOSC3	5.29861e-15	-0.0396571	0.239	0.096	1.37011e-10	Tumor cells.Tumor cells_s1	chr9	37766978	37801437	One copy_loss
EXOSC7	4.10488e-25	0.00895928	0.263	0.077	1.06144e-20	Tumor cells.Tumor cells_s1	chr3	44975241	45036066	One copy_loss
FABP5	7.08237e-46	0.0489329	0.516	0.177	1.83136e-41	Tumor cells.Tumor cells_s1	chr8	81280536	81284777	One copy_loss
FABP6	1.0385e-156	1.0333	0.73	0.144	2.68534e-152	Tumor cells.Tumor cells_s1	chr5	160187367	160238735	One copy_gain
FAF1	1.38691e-12	-0.0304468	0.199	0.082	3.58627e-08	Tumor cells.Tumor cells_s1	chr1	50437028	50960267	One copy_loss
FAF2	6.87616e-52	0.254045	0.474	0.14	1.77804e-47	Tumor cells.Tumor cells_s1	chr5	176447628	176510074	One copy_gain
FAH	3.26841e-145	0.942612	0.68	0.126	8.45146e-141	Tumor cells.Tumor cells_s1	chr15	80152490	80186946	One copy_gain
FAM120A	1.65876e-40	0.188641	0.496	0.178	4.28921e-36	Tumor cells.Tumor cells_s1	chr9	93451685	93566112	One copy_loss
FAM120AOS	5.2611e-13	-0.115794	0.316	0.15	1.36041e-08	Tumor cells.Tumor cells_s1	chr9	93431441	93453581	One copy_loss
FAM174A	1.06202e-43	0.164026	0.425	0.124	2.74618e-39	Tumor cells.Tumor cells_s1	chr5	100535374	100586741	One copy_gain
FAM177A1	5.48639e-12	-0.253725	0.559	0.306	1.41867e-07	Tumor cells.Tumor cells_s1	chr14	35044907	35113130	One copy_loss
FAM200B	3.22459e-15	-0.171857	0.377	0.182	8.33814e-11	Tumor cells.Tumor cells_s1	chr4	15681662	15690447	One copy_loss
FAM204A	6.54143e-34	-0.0357974	0.608	0.267	1.69148e-29	Tumor cells.Tumor cells_s1	chr10	118297925	118342328	One copy_gain
FAM207A	2.60871e-29	-0.0107318	0.406	0.149	6.74559e-25	Tumor cells.Tumor cells_s1	chr21	44940012	44976989	One copy_gain
FAM210A	6.17309e-08	-0.10648	0.171	0.083	0.00159624	Tumor cells.Tumor cells_s1	chr18	13663347	13726663	One copy_loss
FAM210B	1.6788e-70	0.347916	0.454	0.082	4.34104e-66	Tumor cells.Tumor cells_s1	chr20	56358974	56368663	Two copies_gain
FAM217B	8.98851e-39	0.138272	0.346	0.09	2.32425e-34	Tumor cells.Tumor cells_s1	chr20	59933764	59948680	One copy_gain
FAM3C	6.84027e-73	0.364354	0.637	0.208	1.76876e-68	Tumor cells.Tumor cells_s1	chr7	121348878	121396364	One copy_gain
FAM91A1	1.57274e-16	-0.000582435	0.229	0.086	4.0668e-12	Tumor cells.Tumor cells_s1	chr8	123768439	123815452	One copy_loss
FAR1	1.99799e-27	0.148394	0.286	0.086	5.1664e-23	Tumor cells.Tumor cells_s1	chr11	13668668	13732346	One copy_gain
FBXL5	1.38462e-09	-0.211991	0.364	0.201	3.58034e-05	Tumor cells.Tumor cells_s1	chr4	15604381	15681679	One copy_loss
FBXO22	1.66528e-107	0.710543	0.604	0.114	4.30607e-103	Tumor cells.Tumor cells_s1	chr15	75903876	75942511	One copy_gain
FBXO28	2.61017e-32	0.111294	0.301	0.081	6.74937e-28	Tumor cells.Tumor cells_s1	chr1	224114111	224162047	One copy_gain
FBXO3	3.8927e-20	-0.0452377	0.298	0.115	1.00657e-15	Tumor cells.Tumor cells_s1	chr11	33740939	33774543	One copy_gain
FBXW11	9.45664e-29	0.0519501	0.336	0.113	2.4453e-24	Tumor cells.Tumor cells_s1	chr5	171861549	172006873	One copy_gain
FCRL6	2.39099e-36	-0.215487	0.002	0.051	6.18262e-32	Tumor cells.Tumor cells_s1	chr1	159800511	159816257	One copy_gain
FDPS	4.3109e-50	0.211668	0.658	0.26	1.11471e-45	Tumor cells.Tumor cells_s1	chr1	155308748	155320666	One copy_gain
FEM1C	1.12974e-123	0.82744	0.613	0.091	2.92129e-119	Tumor cells.Tumor cells_s1	chr5	115520908	115544775	One copy_gain
FGD3	1.59066e-15	-0.273107	0.02	0.071	4.11312e-11	Tumor cells.Tumor cells_s1	chr9	92947523	93036236	One copy_loss
FGD5-AS1	7.61292e-17	-0.0743583	0.296	0.126	1.96855e-12	Tumor cells.Tumor cells_s1	chr3	14920347	14948424	One copy_loss
FGFBP2	1.67923e-102	-0.903952	0.001	0.119	4.34216e-98	Tumor cells.Tumor cells_s1	chr4	15960245	15969309	One copy_loss
FH	2.19081e-80	0.345278	0.52	0.109	5.665e-76	Tumor cells.Tumor cells_s1	chr1	241497603	241519755	One copy_gain
FIS1	6.76482e-25	0.134759	0.756	0.424	1.74925e-20	Tumor cells.Tumor cells_s1	chr7	101239458	101252316	One copy_gain
FKBP3	1.12713e-21	-0.0901169	0.452	0.203	2.91453e-17	Tumor cells.Tumor cells_s1	chr14	45115599	45135319	One copy_loss
FLNB	2.29195e-18	0.0461384	0.287	0.117	5.92651e-14	Tumor cells.Tumor cells_s1	chr3	58008400	58172251	One copy_loss
FLYWCH2	6.94814e-43	0.16605	0.375	0.097	1.79665e-38	Tumor cells.Tumor cells_s1	chr16	2883213	2899382	One copy_loss
FNBP1	1.467e-12	-0.659062	0.231	0.304	3.79336e-08	Tumor cells.Tumor cells_s1	chr9	129887187	130043194	One copy_loss
FNBP4	2.32645e-09	-0.178463	0.404	0.236	6.01574e-05	Tumor cells.Tumor cells_s1	chr11	47716494	47767443	One copy_gain
FNDC3B	1.45947e-97	0.732318	0.679	0.185	3.77389e-93	Tumor cells.Tumor cells_s1	chr3	172039578	172401669	One copy_gain
FNIP1	4.00144e-27	0.0468769	0.409	0.162	1.03469e-22	Tumor cells.Tumor cells_s1	chr5	131641714	131797063	One copy_gain
FOS	7.48426e-139	-2.17706	0.582	0.815	1.93528e-134	Tumor cells.Tumor cells_s1	chr14	75278826	75282230	One copy_loss
FOXJ3	4.27348e-10	0.0210355	0.247	0.128	1.10504e-05	Tumor cells.Tumor cells_s1	chr1	42176539	42335877	One copy_loss
FOXP1	4.24958e-13	-0.596119	0.131	0.212	1.09886e-08	Tumor cells.Tumor cells_s1	chr3	70952817	71583989	One copy_loss
FUCA1	2.55699e-32	0.0130766	0.348	0.108	6.61186e-28	Tumor cells.Tumor cells_s1	chr1	23845077	23868290	One copy_loss
FUOM	1.99903e-37	0.0763397	0.402	0.131	5.16908e-33	Tumor cells.Tumor cells_s1	chr10	133355158	133358025	One copy_gain
FXR1	1.56784e-31	0.0597052	0.63	0.295	4.05412e-27	Tumor cells.Tumor cells_s1	chr3	180868141	180982753	One copy_gain
FYTTD1	1.13678e-15	-0.118693	0.335	0.154	2.93948e-11	Tumor cells.Tumor cells_s1	chr3	197737179	197787596	One copy_gain
G3BP1	1.29605e-29	0.0524085	0.591	0.269	3.35132e-25	Tumor cells.Tumor cells_s1	chr5	151771045	151812785	One copy_gain
GABARAPL2	6.75181e-15	-0.183368	0.621	0.329	1.74588e-10	Tumor cells.Tumor cells_s1	chr16	75566375	75577881	One copy_loss
GADD45B	1.68818e-20	-1.567	0.437	0.472	4.36528e-16	Tumor cells.Tumor cells_s1	chr19	2476122	2478259	One copy_gain
GADD45G	5.44693e-15	0.0369317	0.178	0.059	1.40847e-10	Tumor cells.Tumor cells_s1	chr9	89605012	89606555	One copy_loss
GAL3ST1	8.29515e-193	1.66857	0.823	0.205	2.14496e-188	Tumor cells.Tumor cells_s1	chr22	30554635	30574665	One copy_gain
GALE	1.51822e-67	0.320565	0.452	0.088	3.92582e-63	Tumor cells.Tumor cells_s1	chr1	23795599	23800781	One copy_loss
GALNT1	7.8535e-18	-0.129851	0.363	0.162	2.03076e-13	Tumor cells.Tumor cells_s1	chr18	35581117	35711834	One copy_loss
GALNT10	2.18463e-40	0.351483	0.337	0.083	5.64901e-36	Tumor cells.Tumor cells_s1	chr5	154190730	154420984	One copy_gain
GALNT2	4.71159e-125	0.794828	0.612	0.096	1.21832e-120	Tumor cells.Tumor cells_s1	chr1	230057990	230282122	One copy_gain
GAMT	1.02142e-27	-0.0780208	0.47	0.196	2.64118e-23	Tumor cells.Tumor cells_s1	chr19	1397026	1401570	One copy_gain
GAPVD1	5.27163e-08	-0.109522	0.181	0.091	0.00136314	Tumor cells.Tumor cells_s1	chr9	125261794	125367207	One copy_loss
GART	2.86368e-47	0.215058	0.371	0.085	7.40489e-43	Tumor cells.Tumor cells_s1	chr21	33503931	33543491	One copy_gain
GATAD2B	5.14976e-27	0.110391	0.293	0.091	1.33162e-22	Tumor cells.Tumor cells_s1	chr1	153789030	153923360	One copy_gain
GBP1	1.01592e-10	-0.789681	0.143	0.214	2.62697e-06	Tumor cells.Tumor cells_s1	chr1	89052319	89065230	One copy_loss
GBP2	4.33235e-08	-0.320133	0.43	0.249	0.00112026	Tumor cells.Tumor cells_s1	chr1	89106132	89150456	One copy_loss
GBP5	3.86905e-69	-0.568322	0.023	0.165	1.00046e-64	Tumor cells.Tumor cells_s1	chr1	89258950	89272804	One copy_loss
GCLM	9.91427e-31	0.0766116	0.346	0.11	2.56363e-26	Tumor cells.Tumor cells_s1	chr1	93885199	93909456	One copy_loss
GCSH	5.37534e-45	0.0907469	0.505	0.168	1.38995e-40	Tumor cells.Tumor cells_s1	chr16	81081945	81096395	One copy_loss
GDE1	1.20988e-18	-0.0100205	0.243	0.086	3.1285e-14	Tumor cells.Tumor cells_s1	chr16	19501693	19522123	One copy_loss
GFER	1.71187e-12	-0.0519717	0.221	0.096	4.42655e-08	Tumor cells.Tumor cells_s1	chr16	1984193	1987749	One copy_loss
GFM1	2.0147e-48	0.187486	0.372	0.085	5.20962e-44	Tumor cells.Tumor cells_s1	chr3	158644527	158695581	One copy_gain
GGPS1	3.54738e-56	0.205324	0.422	0.095	9.17282e-52	Tumor cells.Tumor cells_s1	chr1	235327350	235344532	One copy_gain
GID8	1.42619e-68	0.307294	0.539	0.142	3.68783e-64	Tumor cells.Tumor cells_s1	chr20	62938147	62948475	One copy_gain
GIGYF1	1.08447e-09	-0.0497421	0.228	0.115	2.80423e-05	Tumor cells.Tumor cells_s1	chr7	100679507	100694037	One copy_gain
GK5	1.32812e-23	0.169121	0.221	0.058	3.43424e-19	Tumor cells.Tumor cells_s1	chr3	142157527	142225592	One copy_gain
GLMP	1.17932e-122	0.642342	0.578	0.078	3.04948e-118	Tumor cells.Tumor cells_s1	chr1	156290089	156295689	One copy_gain
GLRX3	9.76358e-90	0.409718	0.597	0.142	2.52467e-85	Tumor cells.Tumor cells_s1	chr10	130136391	130184521	One copy_gain
GLRX5	2.57597e-19	-0.124745	0.435	0.197	6.66094e-15	Tumor cells.Tumor cells_s1	chr14	95533503	95544724	One copy_loss
GLT8D1	2.11859e-20	0.0434381	0.241	0.081	5.47826e-16	Tumor cells.Tumor cells_s1	chr3	52694488	52706032	One copy_loss
GMPR2	1.19709e-11	-0.132176	0.273	0.132	3.09544e-07	Tumor cells.Tumor cells_s1	chr14	24232422	24239242	One copy_loss
GMPS	1.93439e-72	0.334325	0.527	0.129	5.00194e-68	Tumor cells.Tumor cells_s1	chr3	155870650	155944020	One copy_gain
GNAI2	4.49546e-12	-0.939355	0.564	0.495	1.16244e-07	Tumor cells.Tumor cells_s1	chr3	50226292	50259362	One copy_loss
GNAI3	2.92994e-13	-0.227794	0.453	0.236	7.57624e-09	Tumor cells.Tumor cells_s1	chr1	109548615	109600195	One copy_loss
GNAQ	7.37966e-24	-0.00692821	0.345	0.132	1.90823e-19	Tumor cells.Tumor cells_s1	chr9	77716097	78031811	One copy_loss
GNAS	7.62434e-77	0.930253	0.946	0.709	1.9715e-72	Tumor cells.Tumor cells_s1	chr20	58839718	58911192	One copy_gain
GNB5	7.30721e-37	0.155709	0.337	0.092	1.8895e-32	Tumor cells.Tumor cells_s1	chr15	52115105	52191369	One copy_gain
GNG12	8.75781e-25	-0.00813181	0.329	0.119	2.26459e-20	Tumor cells.Tumor cells_s1	chr1	67701475	67833467	One copy_loss
GNG2	1.05239e-98	-0.635197	0.013	0.171	2.72127e-94	Tumor cells.Tumor cells_s1	chr14	51826195	51979342	One copy_loss
GNL2	1.23618e-12	-0.136079	0.244	0.11	3.19651e-08	Tumor cells.Tumor cells_s1	chr1	37566816	37595937	One copy_loss
GNL3	3.70771e-23	-0.0225277	0.33	0.124	9.58739e-19	Tumor cells.Tumor cells_s1	chr3	52681156	52694497	One copy_loss
GNPAT	1.61584e-72	0.338625	0.505	0.112	4.17824e-68	Tumor cells.Tumor cells_s1	chr1	231241207	231277973	One copy_gain
GNPDA1	5.68851e-101	0.503116	0.586	0.117	1.47093e-96	Tumor cells.Tumor cells_s1	chr5	141991749	142013041	One copy_gain
GOLGA5	1.51449e-09	-0.0574024	0.176	0.081	3.91618e-05	Tumor cells.Tumor cells_s1	chr14	92794305	92839947	One copy_loss
GOLIM4	1.24768e-46	0.12567	0.486	0.151	3.22625e-42	Tumor cells.Tumor cells_s1	chr3	168008689	168095924	One copy_gain
GOLM1	3.40295e-40	0.0814301	0.393	0.112	8.79936e-36	Tumor cells.Tumor cells_s1	chr9	86026146	86100173	One copy_loss
GOLPH3	8.0346e-51	0.153058	0.474	0.137	2.07759e-46	Tumor cells.Tumor cells_s1	chr5	32124716	32174319	One copy_gain
GON4L	2.97167e-23	-0.0517878	0.454	0.201	7.68415e-19	Tumor cells.Tumor cells_s1	chr1	155749662	155859400	One copy_gain
GPAA1	5.18134e-33	0.0335531	0.4	0.136	1.33979e-28	Tumor cells.Tumor cells_s1	chr8	144082590	144086216	One copy_loss
GPATCH2	3.14646e-30	0.125478	0.386	0.14	8.13612e-26	Tumor cells.Tumor cells_s1	chr1	217426992	217631090	One copy_gain
GPATCH4	1.33502e-60	0.257904	0.487	0.122	3.4521e-56	Tumor cells.Tumor cells_s1	chr1	156594301	156601496	One copy_gain
GPBP1L1	2.90644e-10	-0.0750177	0.224	0.109	7.51547e-06	Tumor cells.Tumor cells_s1	chr1	45627304	45688113	One copy_loss
GPR108	3.06636e-30	-0.000202127	0.423	0.159	7.929e-26	Tumor cells.Tumor cells_s1	chr19	6729914	6737603	One copy_gain
GPR137B	3.15747e-109	0.592709	0.569	0.088	8.16459e-105	Tumor cells.Tumor cells_s1	chr1	236142505	236221865	One copy_gain
GPR171	7.03948e-49	-0.357195	0.006	0.082	1.82027e-44	Tumor cells.Tumor cells_s1	chr3	151197832	151203216	One copy_gain
GPR65	2.24042e-106	-0.618912	0.009	0.164	5.79328e-102	Tumor cells.Tumor cells_s1	chr14	88005135	88014811	One copy_loss
GPX3	3.72015e-125	1.17699	0.872	0.365	9.61956e-121	Tumor cells.Tumor cells_s1	chr5	151020438	151028992	One copy_gain
GPX4	2.51372e-205	1.37539	0.932	0.646	6.49998e-201	Tumor cells.Tumor cells_s1	chr19	1103926	1106791	One copy_gain
GRHPR	1.14285e-24	-0.0896826	0.476	0.204	2.95517e-20	Tumor cells.Tumor cells_s1	chr9	37422666	37436990	One copy_loss
GRINA	4.79741e-51	0.177687	0.497	0.151	1.24051e-46	Tumor cells.Tumor cells_s1	chr8	143990056	143993415	One copy_loss
GRK6	1.08521e-07	-0.223211	0.216	0.115	0.00280614	Tumor cells.Tumor cells_s1	chr5	177403204	177442901	One copy_gain
GRPEL1	2.85643e-15	-0.0955646	0.317	0.145	7.38614e-11	Tumor cells.Tumor cells_s1	chr4	7058895	7068064	One copy_loss
GRSF1	6.27592e-10	-0.179578	0.3	0.16	1.62283e-05	Tumor cells.Tumor cells_s1	chr4	70815783	70839897	One copy_loss
GSDMD	6.67593e-28	0.0163443	0.516	0.227	1.72626e-23	Tumor cells.Tumor cells_s1	chr8	143553207	143563062	One copy_loss
GSE1	1.46088e-07	0.0243641	0.171	0.088	0.00377754	Tumor cells.Tumor cells_s1	chr16	85169525	85676204	One copy_loss
GSN	1.85308e-13	-0.6826	0.325	0.149	4.79169e-09	Tumor cells.Tumor cells_s1	chr9	121207794	121332843	One copy_loss
GSS	2.51244e-50	0.110164	0.424	0.109	6.49666e-46	Tumor cells.Tumor cells_s1	chr20	34928432	34956027	One copy_gain
GTF2A2	7.98383e-49	0.154685	0.654	0.267	2.06446e-44	Tumor cells.Tumor cells_s1	chr15	59638062	59657541	One copy_gain
GTF2F1	9.88188e-32	-0.0446986	0.474	0.187	2.55526e-27	Tumor cells.Tumor cells_s1	chr19	6379572	6393981	One copy_gain
GTF2H1	1.01788e-20	-0.0303101	0.269	0.095	2.63205e-16	Tumor cells.Tumor cells_s1	chr11	18322295	18367045	One copy_gain
GUCD1	7.81889e-38	0.203429	0.381	0.117	2.02181e-33	Tumor cells.Tumor cells_s1	chr22	24540423	24555935	One copy_gain
GUK1	2.26476e-20	0.235637	0.851	0.594	5.85621e-16	Tumor cells.Tumor cells_s1	chr1	228139962	228148984	One copy_gain
GYG1	4.16241e-42	0.0371236	0.397	0.109	1.07632e-37	Tumor cells.Tumor cells_s1	chr3	148991408	149031775	One copy_gain
GZMB	5.57882e-96	-1.46277	0.012	0.163	1.44257e-91	Tumor cells.Tumor cells_s1	chr14	24630954	24634267	One copy_loss
GZMH	2.23549e-156	-1.50757	0.01	0.227	5.78053e-152	Tumor cells.Tumor cells_s1	chr14	24606480	24609699	One copy_loss
HACD3	2.21576e-135	0.752908	0.672	0.119	5.72951e-131	Tumor cells.Tumor cells_s1	chr15	65530418	65578349	One copy_gain
HAUS6	6.88878e-09	-0.16101	0.166	0.076	0.00017813	Tumor cells.Tumor cells_s1	chr9	19053141	19102904	One copy_loss
HAVCR2	4.39938e-59	-0.572617	0.018	0.137	1.13759e-54	Tumor cells.Tumor cells_s1	chr5	157085832	157142869	One copy_gain
HAX1	2.48659e-49	0.145858	0.66	0.274	6.42981e-45	Tumor cells.Tumor cells_s1	chr1	154272589	154275875	One copy_gain
HCFC1R1	6.35269e-13	-0.300979	0.535	0.288	1.64268e-08	Tumor cells.Tumor cells_s1	chr16	3022625	3024286	One copy_loss
HDAC1	2.26318e-15	-0.152234	0.384	0.183	5.85214e-11	Tumor cells.Tumor cells_s1	chr1	32292083	32333635	One copy_loss
HDAC3	2.02789e-42	0.0836421	0.403	0.114	5.24371e-38	Tumor cells.Tumor cells_s1	chr5	141620876	141636849	One copy_gain
HDDC3	2.65671e-31	0.106767	0.36	0.121	6.86972e-27	Tumor cells.Tumor cells_s1	chr15	90929968	90935196	One copy_gain
HDGF	2.40864e-91	0.537839	0.755	0.272	6.22825e-87	Tumor cells.Tumor cells_s1	chr1	156742109	156766925	One copy_gain
HDGFL2	5.77779e-22	-0.00498792	0.307	0.115	1.49402e-17	Tumor cells.Tumor cells_s1	chr19	4472297	4502208	One copy_gain
HDHD3	3.07564e-23	0.0120593	0.236	0.067	7.953e-19	Tumor cells.Tumor cells_s1	chr9	113373419	113376999	One copy_loss
HECTD1	4.13082e-09	-0.13523	0.305	0.168	0.000106815	Tumor cells.Tumor cells_s1	chr14	31100112	31207804	One copy_loss
HERC1	1.88162e-08	-0.0595884	0.224	0.121	0.000486549	Tumor cells.Tumor cells_s1	chr15	63608618	63833948	One copy_gain
HERPUD1	7.95704e-24	-1.20082	0.407	0.453	2.05753e-19	Tumor cells.Tumor cells_s1	chr16	56932142	56944864	One copy_loss
HES1	3.494e-36	-0.0437615	0.586	0.247	9.0348e-32	Tumor cells.Tumor cells_s1	chr3	194136148	194138732	One copy_gain
HEXA	1.02644e-26	-0.40657	0.053	0.155	2.65417e-22	Tumor cells.Tumor cells_s1	chr15	72340924	72376420	One copy_gain
HIF1A	2.06442e-09	-0.206918	0.365	0.204	5.33818e-05	Tumor cells.Tumor cells_s1	chr14	61695513	61748259	One copy_loss
HIGD1A	1.91454e-146	1.21317	0.71	0.153	4.95063e-142	Tumor cells.Tumor cells_s1	chr3	42782908	42804490	One copy_loss
HIGD2A	3.96969e-69	0.592412	0.823	0.453	1.02648e-64	Tumor cells.Tumor cells_s1	chr5	176388751	176389761	One copy_gain
HINT1	6.8428e-62	0.636151	0.89	0.788	1.76941e-57	Tumor cells.Tumor cells_s1	chr5	131155383	131224468	One copy_gain
HINT2	7.31926e-10	-0.221092	0.391	0.214	1.89261e-05	Tumor cells.Tumor cells_s1	chr9	35812960	35815354	One copy_loss
HIPK1	3.90816e-07	-0.130361	0.241	0.137	0.0101057	Tumor cells.Tumor cells_s1	chr1	113929324	113977869	One copy_loss
HIPK3	2.6023e-20	-0.0251961	0.377	0.165	6.72904e-16	Tumor cells.Tumor cells_s1	chr11	33256672	33357023	One copy_gain
HLTF	1.01855e-44	0.183146	0.39	0.099	2.63377e-40	Tumor cells.Tumor cells_s1	chr3	149030127	149086554	One copy_gain
HM13	1.08639e-159	1.0922	0.834	0.26	2.80918e-155	Tumor cells.Tumor cells_s1	chr20	31514410	31577923	One copy_gain
HMCES	1.08958e-30	0.0834152	0.29	0.078	2.81743e-26	Tumor cells.Tumor cells_s1	chr3	129278828	129306186	One copy_gain
HMG20B	4.81914e-33	0.0515974	0.392	0.135	1.24613e-28	Tumor cells.Tumor cells_s1	chr19	3572777	3579088	One copy_gain
HMGCL	2.76348e-08	-0.160016	0.226	0.118	0.000714582	Tumor cells.Tumor cells_s1	chr1	23801885	23838620	One copy_loss
HMGN1	6.31711e-15	0.0774	0.823	0.535	1.63348e-10	Tumor cells.Tumor cells_s1	chr21	39342315	39349647	One copy_gain
HMGXB3	3.4918e-21	0.0485292	0.296	0.113	9.02908e-17	Tumor cells.Tumor cells_s1	chr5	150000046	150053142	One copy_gain
HMOX2	1.72436e-08	-0.259595	0.373	0.209	0.000445884	Tumor cells.Tumor cells_s1	chr16	4474690	4510347	One copy_loss
HNRNPA0	5.11166e-21	-0.0133607	0.724	0.377	1.32177e-16	Tumor cells.Tumor cells_s1	chr5	137745651	137754363	One copy_gain
HNRNPAB	1.91184e-52	0.316816	0.747	0.342	4.94363e-48	Tumor cells.Tumor cells_s1	chr5	178204533	178211163	One copy_gain
HNRNPR	2.00077e-10	-0.313821	0.582	0.332	5.17359e-06	Tumor cells.Tumor cells_s1	chr1	23303771	23344336	One copy_loss
HOOK1	2.68818e-22	-0.025158	0.386	0.164	6.9511e-18	Tumor cells.Tumor cells_s1	chr1	59814786	59876322	One copy_loss
HOPX	2.37285e-118	-0.785114	0.01	0.185	6.13571e-114	Tumor cells.Tumor cells_s1	chr4	56647988	56681899	One copy_loss
HPS3	4.91697e-28	0.0943804	0.285	0.083	1.27143e-23	Tumor cells.Tumor cells_s1	chr3	149129638	149173732	One copy_gain
HPS4	2.77561e-122	1.12058	0.624	0.105	7.17717e-118	Tumor cells.Tumor cells_s1	chr22	26443423	26483837	One copy_gain
HRAS	1.51152e-28	0.0176644	0.36	0.127	3.90848e-24	Tumor cells.Tumor cells_s1	chr11	532242	537287	One copy_gain
HSBP1	3.81978e-17	-0.205926	0.678	0.364	9.87717e-13	Tumor cells.Tumor cells_s1	chr16	83807978	83819737	One copy_loss
HSCB	3.28117e-29	0.0205751	0.308	0.094	8.48444e-25	Tumor cells.Tumor cells_s1	chr22	28742039	28757515	One copy_gain
HSD17B12	9.38834e-36	0.0796913	0.437	0.155	2.42764e-31	Tumor cells.Tumor cells_s1	chr11	43680680	43856617	One copy_gain
HSD17B4	5.66118e-60	0.234711	0.459	0.109	1.46387e-55	Tumor cells.Tumor cells_s1	chr5	119452473	119637199	One copy_gain
HSD3B7	8.50213e-27	-0.01426	0.311	0.101	2.19848e-22	Tumor cells.Tumor cells_s1	chr16	30985207	30989147	One copy_loss
HSDL2	8.87393e-15	-0.102574	0.266	0.114	2.29462e-10	Tumor cells.Tumor cells_s1	chr9	112380080	112472405	One copy_loss
HSF1	1.45652e-12	-0.084972	0.241	0.108	3.76627e-08	Tumor cells.Tumor cells_s1	chr8	144291591	144314720	One copy_loss
HSF4	2.44588e-12	-0.272643	0.306	0.151	6.32456e-08	Tumor cells.Tumor cells_s1	chr16	67164681	67169945	One copy_loss
HSP90AA1	2.61754e-175	-2.20179	0.877	0.919	6.76844e-171	Tumor cells.Tumor cells_s1	chr14	102080742	102139699	One copy_loss
HSPA4	2.06889e-48	0.0896242	0.542	0.183	5.34973e-44	Tumor cells.Tumor cells_s1	chr5	133052013	133106449	One copy_gain
HSPA5	1.34444e-16	0.0558504	0.817	0.523	3.47644e-12	Tumor cells.Tumor cells_s1	chr9	125234853	125241343	One copy_loss
HSPA9	2.66449e-61	0.375034	0.779	0.347	6.88983e-57	Tumor cells.Tumor cells_s1	chr5	138553756	138575416	One copy_gain
HSPB11	5.21704e-08	-0.244093	0.373	0.215	0.00134902	Tumor cells.Tumor cells_s1	chr1	53916574	53945929	One copy_loss
HTATIP2	2.23779e-85	0.438637	0.622	0.181	5.78648e-81	Tumor cells.Tumor cells_s1	chr11	20363685	20383783	One copy_gain
HTRA1	2.132e-191	1.56997	0.827	0.19	5.51292e-187	Tumor cells.Tumor cells_s1	chr10	122458551	122514907	One copy_gain
HYI	4.63916e-18	-0.122336	0.355	0.156	1.19959e-13	Tumor cells.Tumor cells_s1	chr1	43451003	43453989	One copy_loss
IARS2	1.00823e-93	0.486419	0.623	0.155	2.60707e-89	Tumor cells.Tumor cells_s1	chr1	220094132	220148041	One copy_gain
ICE1	2.01121e-31	0.0815477	0.355	0.115	5.20058e-27	Tumor cells.Tumor cells_s1	chr5	5420664	5490220	One copy_gain
ICE2	6.58523e-34	0.132417	0.352	0.106	1.70281e-29	Tumor cells.Tumor cells_s1	chr15	60419609	60479160	One copy_gain
ID1	8.65923e-23	-0.25747	0.409	0.172	2.2391e-18	Tumor cells.Tumor cells_s1	chr20	31605283	31606515	One copy_gain
ID3	2.44454e-19	-1.03912	0.138	0.24	6.32109e-15	Tumor cells.Tumor cells_s1	chr1	23557926	23559501	One copy_loss
IDH2	1.77474e-26	-0.0556934	0.573	0.263	4.58912e-22	Tumor cells.Tumor cells_s1	chr15	90083045	90102477	One copy_gain
IER5L	3.35974e-16	-0.228756	0.505	0.254	8.68762e-12	Tumor cells.Tumor cells_s1	chr9	129175552	129178261	One copy_loss
IFI16	4.27742e-93	0.773618	0.87	0.405	1.10606e-88	Tumor cells.Tumor cells_s1	chr1	158999968	159055155	One copy_gain
IFI27	1.55003e-119	0.681186	0.814	0.272	4.00808e-115	Tumor cells.Tumor cells_s1	chr14	94104836	94116698	One copy_loss
IFI27L2	2.71478e-44	0.227108	0.679	0.294	7.01988e-40	Tumor cells.Tumor cells_s1	chr14	94127779	94130253	One copy_loss
IFI44	1.40732e-13	-0.300011	0.042	0.103	3.63905e-09	Tumor cells.Tumor cells_s1	chr1	78649796	78664078	One copy_loss
IFI44L	2.04539e-12	-0.492613	0.087	0.16	5.28897e-08	Tumor cells.Tumor cells_s1	chr1	78619922	78646145	One copy_loss
IFI6	1.32231e-26	-0.876418	0.117	0.237	3.41924e-22	Tumor cells.Tumor cells_s1	chr1	27666064	27672198	One copy_loss
IFITM1	1.73613e-17	-0.0426333	0.252	0.095	4.48928e-13	Tumor cells.Tumor cells_s1	chr11	313506	315272	One copy_gain
IFITM3	1.04156e-102	0.89074	0.904	0.549	2.69326e-98	Tumor cells.Tumor cells_s1	chr11	319676	327537	One copy_gain
IFNAR1	2.9598e-27	-0.0298706	0.492	0.215	7.65344e-23	Tumor cells.Tumor cells_s1	chr21	33324429	33359864	One copy_gain
IFNAR2	6.75642e-37	0.159735	0.362	0.105	1.74707e-32	Tumor cells.Tumor cells_s1	chr21	33229901	33265675	One copy_gain
IFNGR2	4.47643e-145	0.825262	0.735	0.163	1.15751e-140	Tumor cells.Tumor cells_s1	chr21	33403413	33479348	One copy_gain
IFT22	5.82712e-92	0.429554	0.584	0.128	1.50678e-87	Tumor cells.Tumor cells_s1	chr7	101310914	101321823	One copy_gain
IFT43	5.11264e-33	0.048112	0.384	0.129	1.32203e-28	Tumor cells.Tumor cells_s1	chr14	75902136	76084585	One copy_loss
IGF2R	1.20491e-36	0.133981	0.425	0.146	3.11565e-32	Tumor cells.Tumor cells_s1	chr6	159969082	160113507	One copy_gain
IGSF8	3.8768e-45	0.174459	0.36	0.083	1.00246e-40	Tumor cells.Tumor cells_s1	chr1	160091340	160098943	One copy_gain
IK	1.32915e-22	-0.0356803	0.719	0.378	3.43693e-18	Tumor cells.Tumor cells_s1	chr5	140647058	140662480	One copy_gain
IL16	7.28278e-65	-0.372753	0.007	0.108	1.88318e-60	Tumor cells.Tumor cells_s1	chr15	81159575	81314058	One copy_gain
IL32	2.16158e-37	-1.24122	0.834	0.736	5.58942e-33	Tumor cells.Tumor cells_s1	chr16	3065297	3082192	One copy_loss
ILF2	6.39188e-102	0.623847	0.721	0.231	1.65281e-97	Tumor cells.Tumor cells_s1	chr1	153661788	153671028	One copy_gain
ILK	3.25619e-41	0.112986	0.548	0.203	8.41985e-37	Tumor cells.Tumor cells_s1	chr11	6603708	6610874	One copy_gain
IMMP1L	1.18437e-46	0.190097	0.36	0.079	3.06255e-42	Tumor cells.Tumor cells_s1	chr11	31432401	31509645	One copy_gain
IMMP2L	3.07544e-20	-0.029154	0.281	0.105	7.95247e-16	Tumor cells.Tumor cells_s1	chr7	110662644	111562517	One copy_gain
IMP3	1.72118e-36	0.0934761	0.574	0.238	4.45062e-32	Tumor cells.Tumor cells_s1	chr15	75639085	75648706	One copy_gain
IMPA2	2.65278e-46	0.0834108	0.636	0.25	6.85956e-42	Tumor cells.Tumor cells_s1	chr18	11981025	12030877	One copy_loss
IMPDH2	3.47712e-64	0.258722	0.555	0.16	8.99114e-60	Tumor cells.Tumor cells_s1	chr3	49024325	49029408	One copy_loss
ING3	9.3813e-11	-0.0615274	0.202	0.092	2.42582e-06	Tumor cells.Tumor cells_s1	chr7	120950763	120977216	One copy_gain
INIP	7.70614e-08	-0.0636656	0.139	0.063	0.00199265	Tumor cells.Tumor cells_s1	chr9	112683926	112718149	One copy_loss
INO80E	2.33058e-08	-0.0488348	0.158	0.073	0.000602642	Tumor cells.Tumor cells_s1	chr16	29995715	30005793	One copy_loss
INSR	5.87517e-17	-0.50025	0.389	0.177	1.5192e-12	Tumor cells.Tumor cells_s1	chr19	7112255	7294414	One copy_gain
INTS3	2.11051e-88	0.707208	0.519	0.092	5.45735e-84	Tumor cells.Tumor cells_s1	chr1	153728050	153774808	One copy_gain
IP6K2	1.90131e-09	-0.146386	0.268	0.14	4.91641e-05	Tumor cells.Tumor cells_s1	chr3	48688003	48740353	One copy_loss
IPO7	1.69012e-113	0.703693	0.659	0.153	4.37031e-109	Tumor cells.Tumor cells_s1	chr11	9384652	9448127	One copy_gain
IQGAP1	4.54617e-07	-0.284618	0.659	0.403	0.0117555	Tumor cells.Tumor cells_s1	chr15	90388242	90502239	One copy_gain
IREB2	2.61441e-30	0.163512	0.329	0.105	6.76034e-26	Tumor cells.Tumor cells_s1	chr15	78437431	78501453	One copy_gain
IRF1	4.32343e-12	-1.33944	0.476	0.462	1.11795e-07	Tumor cells.Tumor cells_s1	chr5	132481609	132490777	One copy_gain
IRF2BP2	5.90698e-112	0.819921	0.788	0.262	1.52743e-107	Tumor cells.Tumor cells_s1	chr1	234604269	234609525	One copy_gain
IRF7	3.75356e-70	0.318656	0.478	0.101	9.70595e-66	Tumor cells.Tumor cells_s1	chr11	612553	615983	One copy_gain
IRX3	4.31064e-61	0.45	0.573	0.196	1.11465e-56	Tumor cells.Tumor cells_s1	chr16	54283304	54286787	One copy_loss
ISCA1	5.52293e-54	0.197609	0.555	0.185	1.42812e-49	Tumor cells.Tumor cells_s1	chr9	86264546	86283102	One copy_loss
ISCA2	1.56553e-06	-0.192135	0.286	0.171	0.0404816	Tumor cells.Tumor cells_s1	chr14	74493756	74497106	One copy_loss
ISG20	7.3824e-44	0.188222	0.677	0.294	1.90894e-39	Tumor cells.Tumor cells_s1	chr15	88636153	88656483	One copy_gain
ISG20L2	8.85293e-31	-0.029565	0.405	0.146	2.28919e-26	Tumor cells.Tumor cells_s1	chr1	156721891	156728766	One copy_gain
IST1	6.5212e-13	-0.0592404	0.313	0.154	1.68625e-08	Tumor cells.Tumor cells_s1	chr16	71845996	71931199	One copy_loss
ISY1	4.08043e-31	0.0383179	0.299	0.082	1.05512e-26	Tumor cells.Tumor cells_s1	chr3	129127415	129161063	One copy_gain
ITCH	2.20138e-18	0.0442908	0.261	0.101	5.69233e-14	Tumor cells.Tumor cells_s1	chr20	34363241	34540748	One copy_gain
ITFG1	1.64758e-16	-0.115548	0.269	0.11	4.26032e-12	Tumor cells.Tumor cells_s1	chr16	47154387	47464149	One copy_loss
ITGAL	6.46653e-73	-0.51302	0.012	0.137	1.67211e-68	Tumor cells.Tumor cells_s1	chr16	30472719	30523185	One copy_loss
ITGB2	4.74397e-123	-1.18849	0.045	0.292	1.22669e-118	Tumor cells.Tumor cells_s1	chr21	44885953	44931989	One copy_gain
ITGB3BP	1.70601e-22	-0.0273053	0.274	0.094	4.41139e-18	Tumor cells.Tumor cells_s1	chr1	63440770	63593721	One copy_loss
ITK	1.01108e-37	-0.291849	0.007	0.074	2.61444e-33	Tumor cells.Tumor cells_s1	chr5	157142933	157255185	One copy_gain
ITPR1	1.62808e-50	0.354877	0.358	0.071	4.2099e-46	Tumor cells.Tumor cells_s1	chr3	4493345	4847840	One copy_loss
JADE2	1.21961e-29	0.164603	0.278	0.074	3.15367e-25	Tumor cells.Tumor cells_s1	chr5	134524312	134583230	One copy_gain
JAGN1	2.15909e-33	0.0534723	0.387	0.131	5.58297e-29	Tumor cells.Tumor cells_s1	chr3	9890574	9894349	One copy_loss
JAK1	1.42483e-10	-0.925301	0.49	0.451	3.68434e-06	Tumor cells.Tumor cells_s1	chr1	64833229	65067754	One copy_loss
JKAMP	1.02717e-15	-0.0786388	0.283	0.123	2.65605e-11	Tumor cells.Tumor cells_s1	chr14	59484443	59505410	One copy_loss
JTB	8.05253e-66	0.481983	0.779	0.365	2.08222e-61	Tumor cells.Tumor cells_s1	chr1	153974269	153977674	One copy_gain
JUN	1.47413e-178	-2.27974	0.717	0.879	3.8118e-174	Tumor cells.Tumor cells_s1	chr1	58780791	58784047	One copy_loss
KAT8	7.4783e-07	-0.105464	0.185	0.1	0.0193374	Tumor cells.Tumor cells_s1	chr16	31114489	31131393	One copy_loss
KCNQ1OT1	1.63795e-50	1.42547	0.604	0.279	4.23541e-46	Tumor cells.Tumor cells_s1	chr11	2608328	2699994	One copy_gain
KCTD3	1.00695e-130	0.864072	0.656	0.113	2.60376e-126	Tumor cells.Tumor cells_s1	chr1	215567304	215621807	One copy_gain
KDM3B	9.92127e-15	-0.000872986	0.206	0.078	2.56544e-10	Tumor cells.Tumor cells_s1	chr5	138352685	138437028	One copy_gain
KDM4B	4.75636e-49	0.335767	0.384	0.092	1.2299e-44	Tumor cells.Tumor cells_s1	chr19	4969113	5153598	One copy_gain
KHDC4	6.06197e-48	0.434425	0.418	0.114	1.5675e-43	Tumor cells.Tumor cells_s1	chr1	155913045	155934413	One copy_gain
KHDRBS1	1.77039e-13	-0.184569	0.697	0.382	4.57786e-09	Tumor cells.Tumor cells_s1	chr1	32013868	32060850	One copy_loss
KHSRP	1.07756e-41	0.220563	0.407	0.121	2.78636e-37	Tumor cells.Tumor cells_s1	chr19	6413348	6424794	One copy_gain
KIAA0232	2.80268e-09	-0.0872522	0.223	0.114	7.24716e-05	Tumor cells.Tumor cells_s1	chr4	6781375	6884170	One copy_loss
KIAA1143	1.24931e-07	-0.147811	0.218	0.117	0.00323046	Tumor cells.Tumor cells_s1	chr3	44737661	44761619	One copy_loss
KIAA1191	4.9706e-40	0.0737513	0.42	0.132	1.2853e-35	Tumor cells.Tumor cells_s1	chr5	176346062	176361807	One copy_gain
KIAA2013	1.7002e-13	0.0361982	0.218	0.092	4.39637e-09	Tumor cells.Tumor cells_s1	chr1	11919591	11926428	One copy_loss
KIF12	2.83336e-28	0.0672602	0.324	0.106	7.3265e-24	Tumor cells.Tumor cells_s1	chr9	114086126	114099291	One copy_loss
KIF22	3.59241e-12	-0.0304253	0.223	0.1	9.28926e-08	Tumor cells.Tumor cells_s1	chr16	29790719	29805384	One copy_loss
KIF3A	7.07649e-47	0.170223	0.395	0.099	1.82984e-42	Tumor cells.Tumor cells_s1	chr5	132692628	132737638	One copy_gain
KIF3B	1.22981e-48	0.187828	0.474	0.145	3.18005e-44	Tumor cells.Tumor cells_s1	chr20	32277651	32335011	One copy_gain
KISS1R	3.07021e-95	0.64183	0.545	0.104	7.93895e-91	Tumor cells.Tumor cells_s1	chr19	917287	921005	One copy_gain
KLF10	2.0827e-20	-0.150381	0.44	0.197	5.38545e-16	Tumor cells.Tumor cells_s1	chr8	102648784	102655725	One copy_loss
KLHDC2	6.32485e-45	0.0750798	0.472	0.15	1.63548e-40	Tumor cells.Tumor cells_s1	chr14	49768130	49786385	One copy_loss
KLHL24	1.86501e-44	0.26519	0.495	0.171	4.82254e-40	Tumor cells.Tumor cells_s1	chr3	183635610	183684519	One copy_gain
KLHL36	2.28656e-09	-0.110616	0.237	0.122	5.91259e-05	Tumor cells.Tumor cells_s1	chr16	84648511	84667686	One copy_loss
KNOP1	1.1862e-11	-0.121048	0.241	0.113	3.06727e-07	Tumor cells.Tumor cells_s1	chr16	19701937	19718235	One copy_loss
KPNA4	1.54644e-24	-0.0495408	0.514	0.231	3.99877e-20	Tumor cells.Tumor cells_s1	chr3	160495007	160565571	One copy_gain
KPNA6	6.62514e-07	-0.199051	0.229	0.131	0.0171313	Tumor cells.Tumor cells_s1	chr1	32108056	32176563	One copy_loss
KRTCAP2	6.50378e-110	0.542102	0.757	0.229	1.68175e-105	Tumor cells.Tumor cells_s1	chr1	155169408	155173475	One copy_gain
LACTB	2.28985e-27	0.0564394	0.315	0.104	5.9211e-23	Tumor cells.Tumor cells_s1	chr15	63121833	63142061	One copy_gain
LACTB2	9.85172e-60	0.145618	0.456	0.108	2.54746e-55	Tumor cells.Tumor cells_s1	chr8	70635318	70669185	One copy_loss
LAMTOR2	1.48661e-105	0.609743	0.771	0.272	3.84408e-101	Tumor cells.Tumor cells_s1	chr1	156054782	156058506	One copy_gain
LAMTOR5	1.10215e-09	-0.218434	0.73	0.429	2.84994e-05	Tumor cells.Tumor cells_s1	chr1	110401249	110407942	One copy_loss
LAP3	1.89787e-07	-0.250274	0.33	0.195	0.0049075	Tumor cells.Tumor cells_s1	chr4	17577192	17607972	One copy_loss
LAPTM4B	1.54709e-112	0.672439	0.606	0.118	4.00047e-108	Tumor cells.Tumor cells_s1	chr8	97775057	97853013	One copy_loss
LAPTM5	1.30746e-200	-1.47692	0.05	0.405	3.38083e-196	Tumor cells.Tumor cells_s1	chr1	30732469	30757774	One copy_loss
LARP1	1.25327e-81	0.525749	0.668	0.206	3.2407e-77	Tumor cells.Tumor cells_s1	chr5	154712843	154817605	One copy_gain
LAT	1.12669e-69	-0.673907	0.033	0.192	2.9134e-65	Tumor cells.Tumor cells_s1	chr16	28984826	28990784	One copy_loss
LBR	9.47065e-54	0.227351	0.543	0.176	2.44892e-49	Tumor cells.Tumor cells_s1	chr1	225401502	225428925	One copy_gain
LCK	2.01848e-168	-0.989528	0.016	0.262	5.21939e-164	Tumor cells.Tumor cells_s1	chr1	32251239	32286165	One copy_loss
LCMT1	5.59239e-20	-0.0625811	0.327	0.135	1.44608e-15	Tumor cells.Tumor cells_s1	chr16	25111731	25178231	One copy_loss
LCP2	5.38115e-88	-0.570365	0.015	0.164	1.39146e-83	Tumor cells.Tumor cells_s1	chr5	170246233	170297815	One copy_gain
LDHA	1.10075e-109	0.922362	0.923	0.765	2.84631e-105	Tumor cells.Tumor cells_s1	chr11	18394560	18408425	One copy_gain
LDLRAD4	8.37948e-66	-0.379233	0.008	0.113	2.16677e-61	Tumor cells.Tumor cells_s1	chr18	13217498	13652755	One copy_loss
LEO1	7.79154e-15	-0.0721736	0.259	0.11	2.01474e-10	Tumor cells.Tumor cells_s1	chr15	51938025	51971778	One copy_gain
LEPROT	4.07095e-16	-0.23745	0.586	0.3	1.05267e-11	Tumor cells.Tumor cells_s1	chr1	65420587	65436007	One copy_loss
LGALS3	1.2375e-240	2.58669	0.931	0.521	3.19993e-236	Tumor cells.Tumor cells_s1	chr14	55124110	55145423	One copy_loss
LGALS8	8.95014e-39	0.103486	0.4	0.122	2.31433e-34	Tumor cells.Tumor cells_s1	chr1	236518000	236552981	One copy_gain
LGMN	2.92724e-19	-0.158459	0.337	0.141	7.56925e-15	Tumor cells.Tumor cells_s1	chr14	92703807	92748679	One copy_loss
LIN7C	1.04648e-10	-0.0961849	0.229	0.109	2.70598e-06	Tumor cells.Tumor cells_s1	chr11	27494418	27506769	One copy_gain
LINC00623	1.54077e-37	0.023656	0.391	0.117	3.98412e-33	Tumor cells.Tumor cells_s1	chr1	120913184	121009291	One copy_loss
LINC00861	4.18661e-55	-0.288629	0.002	0.073	1.08257e-50	Tumor cells.Tumor cells_s1	chr8	125859721	126292788	One copy_loss
LINC00958	1.29664e-105	0.647736	0.609	0.128	3.35286e-101	Tumor cells.Tumor cells_s1	chr11	12961541	12989597	One copy_gain
LINC02274	4.69774e-63	0.468975	0.433	0.095	1.21474e-58	Tumor cells.Tumor cells_s1	chr14	73822559	73830135	One copy_loss
LINS1	1.19248e-07	-0.0894196	0.134	0.06	0.00308351	Tumor cells.Tumor cells_s1	chr15	100559369	100603230	One copy_gain
LITAF	1.37162e-12	-0.25071	0.663	0.374	3.54675e-08	Tumor cells.Tumor cells_s1	chr16	11547722	11636381	One copy_loss
LMAN2	3.64956e-92	0.749565	0.822	0.4	9.43703e-88	Tumor cells.Tumor cells_s1	chr5	177331567	177351668	One copy_gain
LMNA	8.67698e-39	0.0109187	0.816	0.4	2.24369e-34	Tumor cells.Tumor cells_s1	chr1	156082573	156140089	One copy_gain
LMNB1	2.92042e-08	-0.0525722	0.132	0.056	0.000755162	Tumor cells.Tumor cells_s1	chr5	126776623	126837020	One copy_gain
LMO4	5.93265e-08	-0.600142	0.15	0.206	0.00153406	Tumor cells.Tumor cells_s1	chr1	87328880	87348923	One copy_loss
LONP1	4.4195e-51	0.25396	0.38	0.081	1.14279e-46	Tumor cells.Tumor cells_s1	chr19	5691834	5720572	One copy_gain
LOX	1.68863e-62	0.530712	0.436	0.092	4.36646e-58	Tumor cells.Tumor cells_s1	chr5	122063195	122078360	One copy_gain
LPCAT1	7.30203e-65	0.422812	0.564	0.173	1.88816e-60	Tumor cells.Tumor cells_s1	chr5	1456480	1523962	One copy_gain
LPGAT1	6.14325e-69	0.402849	0.626	0.204	1.58852e-64	Tumor cells.Tumor cells_s1	chr1	211743457	211830763	One copy_gain
LPP	2.34617e-56	0.409378	0.674	0.264	6.06673e-52	Tumor cells.Tumor cells_s1	chr3	188153284	188890671	One copy_gain
LRCH3	8.00483e-11	0.0213755	0.185	0.082	2.06989e-06	Tumor cells.Tumor cells_s1	chr3	197791226	197888436	One copy_gain
LRIF1	1.26062e-90	-0.469934	0.004	0.124	3.25971e-86	Tumor cells.Tumor cells_s1	chr1	110947190	110963965	One copy_loss
LRP10	2.19534e-24	-0.0257481	0.454	0.196	5.67671e-20	Tumor cells.Tumor cells_s1	chr14	22871740	22881713	One copy_loss
LRRC41	7.15734e-43	0.281209	0.444	0.145	1.85074e-38	Tumor cells.Tumor cells_s1	chr1	46261196	46303608	One copy_loss
LRRFIP2	1.76722e-09	-0.165674	0.286	0.151	4.56968e-05	Tumor cells.Tumor cells_s1	chr3	37052626	37183689	One copy_loss
LSG1	6.68251e-52	0.244663	0.373	0.073	1.72796e-47	Tumor cells.Tumor cells_s1	chr3	194640791	194672463	One copy_gain
LSM10	1.23421e-16	-0.162731	0.359	0.162	3.19142e-12	Tumor cells.Tumor cells_s1	chr1	36391238	36397908	One copy_loss
LSM3	8.7301e-19	-0.182224	0.562	0.287	2.25743e-14	Tumor cells.Tumor cells_s1	chr3	14178817	14201122	One copy_loss
LSM7	6.04336e-60	0.287492	0.762	0.34	1.56269e-55	Tumor cells.Tumor cells_s1	chr19	2321520	2328611	One copy_gain
LSM8	2.94413e-58	0.351182	0.714	0.288	7.61293e-54	Tumor cells.Tumor cells_s1	chr7	118184144	118204035	One copy_gain
LSP1	7.32779e-131	-1.2217	0.064	0.346	1.89482e-126	Tumor cells.Tumor cells_s1	chr11	1850904	1892267	One copy_gain
LTN1	1.52695e-28	0.125045	0.354	0.126	3.9484e-24	Tumor cells.Tumor cells_s1	chr21	28928144	28992956	One copy_gain
LYPLA1	2.92976e-38	0.00106486	0.441	0.147	7.57578e-34	Tumor cells.Tumor cells_s1	chr8	54046367	54102017	One copy_loss
LYPLA2	8.46153e-17	-0.0654916	0.284	0.118	2.18798e-12	Tumor cells.Tumor cells_s1	chr1	23791145	23795539	One copy_loss
LYPLAL1	2.45044e-89	0.377886	0.567	0.124	6.33635e-85	Tumor cells.Tumor cells_s1	chr1	219173869	219212865	One copy_gain
LYRM1	1.21685e-13	-0.1388	0.261	0.117	3.14653e-09	Tumor cells.Tumor cells_s1	chr16	20899868	20925006	One copy_loss
LYRM7	2.39305e-23	0.031063	0.257	0.079	6.18794e-19	Tumor cells.Tumor cells_s1	chr5	131170944	131205428	One copy_gain
LYSMD2	8.5268e-45	0.0707775	0.466	0.145	2.20486e-40	Tumor cells.Tumor cells_s1	chr15	51723011	51751585	One copy_gain
MACF1	6.1298e-16	-0.976659	0.279	0.354	1.58504e-11	Tumor cells.Tumor cells_s1	chr1	39081316	39487177	One copy_loss
MAD2L2	1.20818e-22	-0.00841633	0.265	0.087	3.12411e-18	Tumor cells.Tumor cells_s1	chr1	11674480	11691650	One copy_loss
MAEA	4.90076e-24	0.0159925	0.262	0.082	1.26724e-19	Tumor cells.Tumor cells_s1	chr4	1289887	1340147	One copy_loss
MAF1	8.79315e-18	-0.135164	0.46	0.222	2.27373e-13	Tumor cells.Tumor cells_s1	chr8	144104461	144107611	One copy_loss
MAGOH	1.33218e-16	-0.229014	0.48	0.237	3.44474e-12	Tumor cells.Tumor cells_s1	chr1	53226900	53238518	One copy_loss
MAN1A2	2.90522e-20	-0.0600807	0.404	0.182	7.51232e-16	Tumor cells.Tumor cells_s1	chr1	117367449	117528872	One copy_loss
MAN2A1	1.5916e-64	0.35756	0.483	0.121	4.11557e-60	Tumor cells.Tumor cells_s1	chr5	109689366	109869625	One copy_gain
MANBAL	2.81673e-90	0.409835	0.515	0.088	7.2835e-86	Tumor cells.Tumor cells_s1	chr20	37289638	37317260	Two copies_gain
MANF	4.10283e-26	-0.0586673	0.501	0.221	1.06091e-21	Tumor cells.Tumor cells_s1	chr3	51385291	51389397	One copy_loss
MAP1LC3A	6.19669e-90	0.471574	0.646	0.172	1.60234e-85	Tumor cells.Tumor cells_s1	chr20	34546854	34560345	One copy_gain
MAP2K1	6.00685e-18	-0.0539336	0.249	0.091	1.55325e-13	Tumor cells.Tumor cells_s1	chr15	66386837	66491544	One copy_gain
MAP2K2	2.66811e-75	0.481197	0.781	0.329	6.89919e-71	Tumor cells.Tumor cells_s1	chr19	4090321	4124122	One copy_gain
MAP3K13	2.12826e-30	-0.0968382	0.545	0.237	5.50327e-26	Tumor cells.Tumor cells_s1	chr3	185282941	185489094	One copy_gain
MAP4	3.4381e-07	-0.284096	0.452	0.272	0.00889024	Tumor cells.Tumor cells_s1	chr3	47850690	48089272	One copy_loss
MAP4K5	9.43165e-09	-0.13392	0.224	0.117	0.000243884	Tumor cells.Tumor cells_s1	chr14	50418501	50561126	One copy_loss
MAPK1	2.35288e-50	0.213973	0.57	0.203	6.08407e-46	Tumor cells.Tumor cells_s1	chr22	21759657	21867680	One copy_gain
MAPK1IP1L	2.3415e-17	-0.128477	0.435	0.21	6.05466e-13	Tumor cells.Tumor cells_s1	chr14	55051647	55070194	One copy_loss
MAPK6	8.82755e-50	0.234952	0.385	0.09	2.28263e-45	Tumor cells.Tumor cells_s1	chr15	51952106	52067375	One copy_gain
MAPK9	7.14541e-20	0.0137283	0.262	0.095	1.84766e-15	Tumor cells.Tumor cells_s1	chr5	180233143	180292099	One copy_gain
MAPKAP1	1.01009e-10	-0.177698	0.23	0.108	2.61189e-06	Tumor cells.Tumor cells_s1	chr9	125437393	125707234	One copy_loss
MAPRE1	2.90676e-95	0.461007	0.67	0.186	7.51631e-91	Tumor cells.Tumor cells_s1	chr20	32819954	32850405	One copy_gain
MAT2B	1.28819e-17	-0.11021	0.331	0.142	3.331e-13	Tumor cells.Tumor cells_s1	chr5	163503114	163519354	One copy_gain
MATK	1.01007e-32	-0.508203	0.03	0.123	2.61185e-28	Tumor cells.Tumor cells_s1	chr19	3777970	3802129	One copy_gain
MAZ	2.73628e-28	0.0150856	0.505	0.215	7.07548e-24	Tumor cells.Tumor cells_s1	chr16	29806106	29811164	One copy_loss
MBD4	4.26222e-49	0.246283	0.542	0.188	1.10212e-44	Tumor cells.Tumor cells_s1	chr3	129430944	129440179	One copy_gain
MBIP	1.36134e-08	-0.123119	0.188	0.092	0.000352015	Tumor cells.Tumor cells_s1	chr14	36298564	36320637	One copy_loss
MBTPS1	5.35174e-09	-0.114674	0.274	0.151	0.000138385	Tumor cells.Tumor cells_s1	chr16	84053761	84116942	One copy_loss
MCTP2	2.56104e-07	0.0134106	0.19	0.104	0.00662235	Tumor cells.Tumor cells_s1	chr15	94231538	94483952	One copy_gain
MDFIC	5.50006e-08	-0.598054	0.127	0.183	0.0014222	Tumor cells.Tumor cells_s1	chr7	114922359	115019202	One copy_gain
MDK	8.23514e-192	1.74364	0.776	0.159	2.12944e-187	Tumor cells.Tumor cells_s1	chr11	46380756	46383837	One copy_gain
MEAF6	3.14894e-08	-0.325073	0.467	0.268	0.000814253	Tumor cells.Tumor cells_s1	chr1	37489993	37514766	One copy_loss
MED10	1.0318e-61	0.267527	0.699	0.277	2.66803e-57	Tumor cells.Tumor cells_s1	chr5	6371874	6378571	One copy_gain
MED15	2.25808e-20	0.0172979	0.319	0.129	5.83895e-16	Tumor cells.Tumor cells_s1	chr22	20495913	20587632	One copy_gain
MED16	5.65414e-45	0.179962	0.346	0.076	1.46205e-40	Tumor cells.Tumor cells_s1	chr19	867630	893218	One copy_gain
MED19	1.98187e-51	0.223993	0.461	0.128	5.12472e-47	Tumor cells.Tumor cells_s1	chr11	57703714	57712323	One copy_gain
MED28	1.39747e-08	-0.143812	0.293	0.163	0.000361357	Tumor cells.Tumor cells_s1	chr4	17614641	17634105	One copy_loss
MED7	4.4752e-33	0.0608872	0.341	0.103	1.1572e-28	Tumor cells.Tumor cells_s1	chr5	157137424	157159019	One copy_gain
MED8	6.93815e-25	-0.0201923	0.279	0.088	1.79407e-20	Tumor cells.Tumor cells_s1	chr1	43383917	43389808	One copy_loss
MEF2D	3.50953e-11	0.00910833	0.232	0.112	9.07495e-07	Tumor cells.Tumor cells_s1	chr1	156463727	156500779	One copy_gain
MESD	2.1653e-37	0.115085	0.641	0.283	5.59903e-33	Tumor cells.Tumor cells_s1	chr15	80946289	80989828	One copy_gain
MET	1.19087e-71	0.471487	0.548	0.146	3.07936e-67	Tumor cells.Tumor cells_s1	chr7	116672196	116798386	One copy_gain
METTL17	7.68571e-09	-0.0261202	0.154	0.069	0.000198737	Tumor cells.Tumor cells_s1	chr14	20989973	20997035	One copy_loss
METTL2B	1.7313e-22	0.0528604	0.25	0.079	4.47679e-18	Tumor cells.Tumor cells_s1	chr7	128476729	128506602	One copy_gain
METTL9	4.18935e-09	-0.337445	0.518	0.291	0.000108328	Tumor cells.Tumor cells_s1	chr16	21597218	21657473	One copy_loss
MFSD10	3.32452e-30	-0.00183877	0.5	0.205	8.59655e-26	Tumor cells.Tumor cells_s1	chr4	2930561	2934834	One copy_loss
MFSD12	8.30754e-76	0.393746	0.472	0.088	2.14816e-71	Tumor cells.Tumor cells_s1	chr19	3538261	3574290	One copy_gain
MGAT1	3.66065e-40	0.15995	0.474	0.165	9.46572e-36	Tumor cells.Tumor cells_s1	chr5	180784780	180815652	One copy_gain
MGAT4B	1.36762e-110	0.633707	0.642	0.138	3.53639e-106	Tumor cells.Tumor cells_s1	chr5	179797597	179806952	One copy_gain
MGLL	6.97711e-145	0.925468	0.79	0.222	1.80414e-140	Tumor cells.Tumor cells_s1	chr3	127689062	128052190	One copy_gain
MGMT	4.1583e-51	0.134881	0.669	0.267	1.07525e-46	Tumor cells.Tumor cells_s1	chr10	129467190	129770983	One copy_gain
MGRN1	4.93113e-10	0.0110553	0.206	0.1	1.27509e-05	Tumor cells.Tumor cells_s1	chr16	4616493	4690974	One copy_loss
MHENCR	5.71086e-20	0.135206	0.207	0.062	1.47672e-15	Tumor cells.Tumor cells_s1	chr20	63627227	63628824	One copy_gain
MIA3	2.4011e-30	-0.0128745	0.498	0.205	6.20877e-26	Tumor cells.Tumor cells_s1	chr1	222618097	222668007	One copy_gain
MICAL3	6.2394e-26	0.115528	0.338	0.126	1.61338e-21	Tumor cells.Tumor cells_s1	chr22	17787649	18024561	One copy_gain
MIDN	1.30406e-16	-0.190075	0.648	0.342	3.37204e-12	Tumor cells.Tumor cells_s1	chr19	1248553	1259140	One copy_gain
MIF	4.02872e-86	0.740228	0.851	0.467	1.04175e-81	Tumor cells.Tumor cells_s1	chr22	23894383	23895227	One copy_gain
MINDY2	4.59328e-58	0.409697	0.544	0.174	1.18773e-53	Tumor cells.Tumor cells_s1	chr15	58771192	58861900	One copy_gain
MIR155HG	2.99928e-31	0.286885	0.27	0.065	7.75554e-27	Tumor cells.Tumor cells_s1	chr21	25561909	25575168	One copy_gain
MIR210HG	1.1801e-41	0.22877	0.381	0.105	3.05151e-37	Tumor cells.Tumor cells_s1	chr11	565660	568457	One copy_gain
MIR4458HG	3.69084e-113	0.615863	0.578	0.087	9.54377e-109	Tumor cells.Tumor cells_s1	chr5	8450701	8486930	One copy_gain
MIS18BP1	3.899e-09	-0.417238	0.071	0.127	0.00010082	Tumor cells.Tumor cells_s1	chr14	45203190	45253540	One copy_loss
MKNK2	3.45523e-14	-0.161778	0.385	0.195	8.93454e-10	Tumor cells.Tumor cells_s1	chr19	2037465	2051244	One copy_gain
MLH3	6.65686e-14	-0.0906929	0.26	0.117	1.72133e-09	Tumor cells.Tumor cells_s1	chr14	75013769	75051532	One copy_loss
MLLT3	7.27155e-09	-0.095078	0.222	0.114	0.000188028	Tumor cells.Tumor cells_s1	chr9	20341669	20622499	One copy_loss
MLYCD	3.2485e-32	0.0886978	0.342	0.106	8.39997e-28	Tumor cells.Tumor cells_s1	chr16	83899115	83951445	One copy_loss
MME	4.96593e-294	2.38028	0.91	0.129	1.28409e-289	Tumor cells.Tumor cells_s1	chr3	155024124	155183704	One copy_gain
MMP24OS	5.75205e-98	0.704532	0.834	0.349	1.48737e-93	Tumor cells.Tumor cells_s1	chr20	35201745	35278131	Two copies_gain
MOAP1	2.67902e-28	0.0235881	0.327	0.108	6.9274e-24	Tumor cells.Tumor cells_s1	chr14	93182199	93184923	One copy_loss
MOB2	3.22929e-10	-0.0928286	0.241	0.118	8.35029e-06	Tumor cells.Tumor cells_s1	chr11	1469457	1501247	One copy_gain
MOB3A	1.01485e-35	0.145314	0.343	0.095	2.62419e-31	Tumor cells.Tumor cells_s1	chr19	2071036	2096673	One copy_gain
MORF4L1	1.7595e-08	-0.0913049	0.79	0.491	0.000454972	Tumor cells.Tumor cells_s1	chr15	78810487	78898139	One copy_gain
MPC1	4.13673e-26	-0.0932722	0.499	0.217	1.06968e-21	Tumor cells.Tumor cells_s1	chr6	166364919	166383013	One copy_gain
MPI	1.76355e-38	0.153564	0.313	0.073	4.56018e-34	Tumor cells.Tumor cells_s1	chr15	74890005	74902219	One copy_gain
MPPE1	1.19383e-14	-0.0361224	0.251	0.105	3.087e-10	Tumor cells.Tumor cells_s1	chr18	11882622	11908366	One copy_loss
MRFAP1	5.54838e-15	-0.175022	0.619	0.337	1.4347e-10	Tumor cells.Tumor cells_s1	chr4	6640091	6642745	One copy_loss
MRFAP1L1	1.12647e-06	-0.109927	0.202	0.113	0.0291283	Tumor cells.Tumor cells_s1	chr4	6707701	6709865	One copy_loss
MRGBP	2.85701e-85	0.338936	0.473	0.067	7.38765e-81	Tumor cells.Tumor cells_s1	chr20	62796473	62801729	One copy_gain
MRNIP	8.2898e-18	0.0240381	0.26	0.103	2.14358e-13	Tumor cells.Tumor cells_s1	chr5	179835133	179862173	One copy_gain
MRPL13	1.69663e-38	-0.0115764	0.434	0.138	4.38716e-34	Tumor cells.Tumor cells_s1	chr8	120380761	120445402	One copy_loss
MRPL15	6.8602e-41	0.0883264	0.366	0.097	1.77391e-36	Tumor cells.Tumor cells_s1	chr8	54135241	54148514	One copy_loss
MRPL17	1.76928e-81	0.396028	0.616	0.176	4.57501e-77	Tumor cells.Tumor cells_s1	chr11	6680385	6683340	One copy_gain
MRPL18	3.28799e-44	0.182933	0.663	0.286	8.50208e-40	Tumor cells.Tumor cells_s1	chr6	159789812	159798436	One copy_gain
MRPL22	1.67976e-70	0.280908	0.633	0.206	4.34351e-66	Tumor cells.Tumor cells_s1	chr5	154941073	154969411	One copy_gain
MRPL23	7.53574e-92	0.504524	0.653	0.179	1.94859e-87	Tumor cells.Tumor cells_s1	chr11	1947278	1984522	One copy_gain
MRPL24	1.3007e-92	0.438286	0.617	0.155	3.36335e-88	Tumor cells.Tumor cells_s1	chr1	156737303	156741590	One copy_gain
MRPL3	8.76845e-98	0.453998	0.645	0.165	2.26735e-93	Tumor cells.Tumor cells_s1	chr3	131462212	131502983	One copy_gain
MRPL36	1.48019e-121	0.726003	0.734	0.214	3.82748e-117	Tumor cells.Tumor cells_s1	chr5	1798385	1801366	One copy_gain
MRPL37	2.13353e-38	0.0672112	0.405	0.124	5.51689e-34	Tumor cells.Tumor cells_s1	chr1	54184041	54225464	One copy_loss
MRPL39	1.02263e-26	0.00144204	0.282	0.085	2.64433e-22	Tumor cells.Tumor cells_s1	chr21	25585656	25607517	One copy_gain
MRPL40	7.18683e-76	0.381966	0.687	0.238	1.85837e-71	Tumor cells.Tumor cells_s1	chr22	19431902	19436075	One copy_gain
MRPL46	1.25953e-43	0.120177	0.373	0.096	3.2569e-39	Tumor cells.Tumor cells_s1	chr15	88459477	88467390	One copy_gain
MRPL47	2.40006e-93	0.427622	0.613	0.145	6.20607e-89	Tumor cells.Tumor cells_s1	chr3	179588285	179604649	One copy_gain
MRPL50	1.91274e-09	-0.125152	0.234	0.117	4.94596e-05	Tumor cells.Tumor cells_s1	chr9	101387633	101398618	One copy_loss
MRPL52	2.66535e-18	-0.1665	0.529	0.262	6.89206e-14	Tumor cells.Tumor cells_s1	chr14	22829879	22835037	One copy_loss
MRPL54	4.49461e-23	-0.0700347	0.65	0.326	1.16222e-18	Tumor cells.Tumor cells_s1	chr19	3762682	3768575	One copy_gain
MRPL55	5.19686e-89	0.478637	0.683	0.208	1.3438e-84	Tumor cells.Tumor cells_s1	chr1	228106679	228109312	One copy_gain
MRPL9	1.38658e-67	0.205864	0.549	0.147	3.58542e-63	Tumor cells.Tumor cells_s1	chr1	151759647	151763496	One copy_gain
MRPS11	9.85838e-75	0.329977	0.543	0.131	2.54918e-70	Tumor cells.Tumor cells_s1	chr15	88467453	88480776	One copy_gain
MRPS15	3.14868e-43	0.123406	0.571	0.217	8.14186e-39	Tumor cells.Tumor cells_s1	chr1	36455718	36464384	One copy_loss
MRPS22	2.06557e-40	0.096462	0.36	0.095	5.34116e-36	Tumor cells.Tumor cells_s1	chr3	139005806	139357223	One copy_gain
MRPS25	1.28851e-18	-0.0584252	0.283	0.112	3.33184e-14	Tumor cells.Tumor cells_s1	chr3	15042460	15065317	One copy_loss
MRPS6	1.29063e-137	1.23708	0.8	0.3	3.33732e-133	Tumor cells.Tumor cells_s1	chr21	34073224	34143034	One copy_gain
MRTO4	4.44388e-24	-0.0295358	0.311	0.109	1.1491e-19	Tumor cells.Tumor cells_s1	chr1	19251805	19260128	One copy_loss
MSRB1	1.20837e-30	0.029393	0.339	0.109	3.12461e-26	Tumor cells.Tumor cells_s1	chr16	1938210	1943326	One copy_loss
MT1E	1.36485e-203	-1.25401	0.005	0.254	3.52923e-199	Tumor cells.Tumor cells_s1	chr16	56625475	56627112	One copy_loss
MT1G	6.34735e-42	-0.709289	0.01	0.088	1.6413e-37	Tumor cells.Tumor cells_s1	chr16	56666730	56668065	One copy_loss
MT2A	2.29585e-23	-1.86483	0.47	0.491	5.93662e-19	Tumor cells.Tumor cells_s1	chr16	56608584	56609497	One copy_loss
MT3	2.97366e-34	-0.362973	0.004	0.058	7.6893e-30	Tumor cells.Tumor cells_s1	chr16	56589074	56591088	One copy_loss
MTAP	1.99039e-12	-0.0600831	0.195	0.079	5.14675e-08	Tumor cells.Tumor cells_s1	chr9	21802636	21937651	One copy_loss
MTCH2	2.10964e-103	0.485373	0.637	0.156	5.45512e-99	Tumor cells.Tumor cells_s1	chr11	47617315	47642607	One copy_gain
MTHFS	7.54384e-27	-0.0264699	0.341	0.118	1.95069e-22	Tumor cells.Tumor cells_s1	chr15	79833585	79897379	One copy_gain
MTR	1.05551e-90	0.667677	0.627	0.165	2.72934e-86	Tumor cells.Tumor cells_s1	chr1	236795292	236921278	One copy_gain
MTRNR2L12	0	-1.85235	0.014	0.432	0	Tumor cells.Tumor cells_s1	chr3	96617188	96618236	One copy_loss
MTRNR2L8	4.56555e-100	-0.60868	0.006	0.145	1.18056e-95	Tumor cells.Tumor cells_s1	chr11	10507894	10509186	One copy_gain
MTSS1	3.73294e-62	-0.382199	0.009	0.11	9.65264e-58	Tumor cells.Tumor cells_s1	chr8	124550784	124728473	One copy_loss
MTX1	3.43819e-90	0.433499	0.633	0.164	8.89047e-86	Tumor cells.Tumor cells_s1	chr1	155208699	155213824	One copy_gain
MUC1	1.05537e-142	1.00242	0.629	0.079	2.72898e-138	Tumor cells.Tumor cells_s1	chr1	155185824	155192916	One copy_gain
MUC12	3.6718e-25	0.146513	0.22	0.054	9.49455e-21	Tumor cells.Tumor cells_s1	chr7	100969623	101018949	One copy_gain
MUC20-OT1	5.77613e-45	0.442431	0.584	0.238	1.49359e-40	Tumor cells.Tumor cells_s1	chr3	195658062	195739964	One copy_gain
MVP	5.46322e-30	0.0324496	0.477	0.191	1.41268e-25	Tumor cells.Tumor cells_s1	chr16	29820394	29848039	One copy_loss
MX1	1.43096e-07	-0.18647	0.253	0.141	0.00370018	Tumor cells.Tumor cells_s1	chr21	41420304	41459214	One copy_gain
MYBL1	2.67683e-32	-0.473373	0.017	0.094	6.92175e-28	Tumor cells.Tumor cells_s1	chr8	66562175	66614247	One copy_loss
MYC	3.15847e-47	0.18544	0.458	0.135	8.16717e-43	Tumor cells.Tumor cells_s1	chr8	127735434	127742951	One copy_loss
MYDGF	6.00802e-85	0.629641	0.78	0.345	1.55355e-80	Tumor cells.Tumor cells_s1	chr19	4641374	4670362	One copy_gain
MYL12A	6.03603e-34	-0.976482	0.786	0.69	1.5608e-29	Tumor cells.Tumor cells_s1	chr18	3247481	3256236	One copy_loss
MYL12B	5.21649e-16	-0.657045	0.8	0.674	1.34888e-11	Tumor cells.Tumor cells_s1	chr18	3261479	3278461	One copy_loss
MYL9	8.82966e-153	0.856426	0.702	0.115	2.28317e-148	Tumor cells.Tumor cells_s1	chr20	36541497	36551447	Two copies_gain
MYO9A	2.08211e-30	0.0955623	0.464	0.191	5.38391e-26	Tumor cells.Tumor cells_s1	chr15	71822291	72118577	One copy_gain
NAE1	3.10102e-40	0.00178145	0.422	0.128	8.01862e-36	Tumor cells.Tumor cells_s1	chr16	66802875	66873256	One copy_loss
NAMPT	1.3554e-57	0.137326	0.715	0.288	3.5048e-53	Tumor cells.Tumor cells_s1	chr7	106248298	106286326	One copy_gain
NANS	3.58547e-08	-0.179248	0.274	0.153	0.000927132	Tumor cells.Tumor cells_s1	chr9	98056732	98083077	One copy_loss
NAP1L4	4.09802e-14	-0.226729	0.525	0.279	1.05967e-09	Tumor cells.Tumor cells_s1	chr11	2944431	2992377	One copy_gain
NAPG	1.23521e-16	-0.116616	0.272	0.11	3.194e-12	Tumor cells.Tumor cells_s1	chr18	10525905	10552764	One copy_loss
NAPRT	2.38888e-22	-0.0149173	0.269	0.091	6.17717e-18	Tumor cells.Tumor cells_s1	chr8	143574785	143578649	One copy_loss
NAXE	1.12451e-113	0.616056	0.698	0.183	2.90777e-109	Tumor cells.Tumor cells_s1	chr1	156591762	156594299	One copy_gain
NBL1	3.24588e-11	-0.277707	0.031	0.079	8.3932e-07	Tumor cells.Tumor cells_s1	chr1	19596979	19658456	One copy_loss
NCBP2	6.54895e-66	0.286503	0.558	0.158	1.69343e-61	Tumor cells.Tumor cells_s1	chr3	196935402	196942594	One copy_gain
NCK1	2.86987e-54	0.237566	0.517	0.16	7.4209e-50	Tumor cells.Tumor cells_s1	chr3	136862208	136951606	One copy_gain
NCOA3	3.88557e-08	-0.11927	0.257	0.145	0.00100473	Tumor cells.Tumor cells_s1	chr20	47501887	47656877	Two copies_gain
NDFIP1	5.9698e-46	0.216299	0.702	0.309	1.54367e-41	Tumor cells.Tumor cells_s1	chr5	142108779	142154440	One copy_gain
NDRG1	3.26215e-38	0.281451	0.882	0.486	8.43526e-34	Tumor cells.Tumor cells_s1	chr8	133237175	133302022	One copy_loss
NDUFA11	8.42439e-30	0.106161	0.75	0.4	2.17838e-25	Tumor cells.Tumor cells_s1	chr19	5891276	5904006	One copy_gain
NDUFA2	5.99516e-56	0.430731	0.803	0.413	1.55023e-51	Tumor cells.Tumor cells_s1	chr5	140638740	140647771	One copy_gain
NDUFA5	7.66633e-51	0.251234	0.748	0.333	1.98236e-46	Tumor cells.Tumor cells_s1	chr7	123536997	123557904	One copy_gain
NDUFA8	1.30425e-41	0.0619641	0.532	0.196	3.37252e-37	Tumor cells.Tumor cells_s1	chr9	122144058	122159779	One copy_loss
NDUFAB1	9.69593e-16	-0.165022	0.651	0.349	2.50717e-11	Tumor cells.Tumor cells_s1	chr16	23581014	23596316	One copy_loss
NDUFAF3	2.43626e-36	0.019914	0.623	0.263	6.29968e-32	Tumor cells.Tumor cells_s1	chr3	49020459	49023495	One copy_loss
NDUFB1	1.25972e-37	0.0986625	0.663	0.286	3.25738e-33	Tumor cells.Tumor cells_s1	chr14	92116122	92121917	One copy_loss
NDUFB5	5.98687e-70	0.506289	0.707	0.299	1.54808e-65	Tumor cells.Tumor cells_s1	chr3	179604690	179627647	One copy_gain
NDUFB6	1.43968e-20	-0.120009	0.481	0.224	3.72273e-16	Tumor cells.Tumor cells_s1	chr9	32553001	32573184	One copy_loss
NDUFB9	9.06952e-28	-0.0127067	0.635	0.305	2.3452e-23	Tumor cells.Tumor cells_s1	chr8	124539101	124580648	One copy_loss
NDUFS3	1.23797e-49	0.144276	0.618	0.242	3.20115e-45	Tumor cells.Tumor cells_s1	chr11	47565336	47584562	One copy_gain
NDUFS5	5.14077e-13	-0.747798	0.734	0.588	1.3293e-08	Tumor cells.Tumor cells_s1	chr1	39026318	39034636	One copy_loss
NDUFS6	1.60945e-157	1.19589	0.838	0.372	4.16171e-153	Tumor cells.Tumor cells_s1	chr5	1801407	1816048	One copy_gain
NDUFS7	4.77932e-72	0.39774	0.733	0.296	1.23584e-67	Tumor cells.Tumor cells_s1	chr19	1383527	1395589	One copy_gain
NDUFV2	3.84118e-12	-0.162751	0.688	0.39	9.93253e-08	Tumor cells.Tumor cells_s1	chr18	9102630	9134345	One copy_loss
NDUFV3	2.57013e-75	0.3475	0.626	0.19	6.64585e-71	Tumor cells.Tumor cells_s1	chr21	42879644	42913304	One copy_gain
NEK6	1.59018e-26	0.0185254	0.37	0.138	4.1119e-22	Tumor cells.Tumor cells_s1	chr9	124257606	124353307	One copy_loss
NELFCD	1.54049e-70	0.358109	0.583	0.164	3.9834e-66	Tumor cells.Tumor cells_s1	chr20	58981208	58995133	One copy_gain
NEMF	2.78078e-10	-0.184128	0.359	0.197	7.19054e-06	Tumor cells.Tumor cells_s1	chr14	49782083	49852821	One copy_loss
NENF	1.04769e-106	0.771948	0.833	0.36	2.70912e-102	Tumor cells.Tumor cells_s1	chr1	212432920	212446379	One copy_gain
NFIA	4.12115e-18	0.0416394	0.426	0.205	1.06565e-13	Tumor cells.Tumor cells_s1	chr1	60865259	61462788	One copy_loss
NFIB	8.67305e-30	-0.0310569	0.519	0.218	2.24268e-25	Tumor cells.Tumor cells_s1	chr9	14081843	14398983	One copy_loss
NFIC	7.88593e-37	0.166858	0.579	0.24	2.03914e-32	Tumor cells.Tumor cells_s1	chr19	3314403	3469217	One copy_gain
NFIL3	1.39246e-06	-0.277819	0.252	0.144	0.0360063	Tumor cells.Tumor cells_s1	chr9	91409045	91423832	One copy_loss
NFKBIA	1.66369e-55	-1.75942	0.514	0.603	4.30196e-51	Tumor cells.Tumor cells_s1	chr14	35401513	35404749	One copy_loss
NGLY1	5.80066e-07	-0.218926	0.232	0.129	0.0149994	Tumor cells.Tumor cells_s1	chr3	25718944	25790039	One copy_loss
NHP2	9.1349e-55	0.347213	0.726	0.322	2.3621e-50	Tumor cells.Tumor cells_s1	chr5	178149463	178153894	One copy_gain
NINJ1	9.08594e-19	-0.122784	0.379	0.167	2.34944e-14	Tumor cells.Tumor cells_s1	chr9	93121496	93134251	One copy_loss
NIP7	1.36995e-20	-0.0718185	0.275	0.099	3.54241e-16	Tumor cells.Tumor cells_s1	chr16	69337996	69343106	One copy_loss
NIPAL3	6.44363e-08	-0.110955	0.152	0.072	0.00166619	Tumor cells.Tumor cells_s1	chr1	24415802	24472976	One copy_loss
NIPSNAP1	1.16598e-42	0.0727098	0.407	0.117	3.01499e-38	Tumor cells.Tumor cells_s1	chr22	29554808	29581327	One copy_gain
NIT2	1.40624e-95	0.621939	0.672	0.201	3.63626e-91	Tumor cells.Tumor cells_s1	chr3	100334739	100361635	One copy_loss
NMB	1.3922e-217	2.26613	0.858	0.237	3.59995e-213	Tumor cells.Tumor cells_s1	chr15	84655129	84658563	One copy_gain
NMD3	3.25174e-44	0.108872	0.399	0.104	8.40836e-40	Tumor cells.Tumor cells_s1	chr3	161104696	161253532	One copy_gain
NMRAL1	3.15618e-29	0.0575544	0.344	0.118	8.16125e-25	Tumor cells.Tumor cells_s1	chr16	4461680	4495763	One copy_loss
NOB1	1.21432e-19	-0.0881663	0.312	0.126	3.13998e-15	Tumor cells.Tumor cells_s1	chr16	69741871	69754926	One copy_loss
NOL3	1.27535e-24	-0.0762999	0.594	0.283	3.29781e-20	Tumor cells.Tumor cells_s1	chr16	67170154	67175735	One copy_loss
NOL8	7.20039e-11	-0.0656033	0.258	0.129	1.86188e-06	Tumor cells.Tumor cells_s1	chr9	92297358	92325636	One copy_loss
NOP14	5.98106e-09	-0.084277	0.168	0.077	0.000154658	Tumor cells.Tumor cells_s1	chr4	2937933	2963406	One copy_loss
NORAD	7.66677e-40	0.179878	0.681	0.306	1.98247e-35	Tumor cells.Tumor cells_s1	chr20	36045618	36051018	Two copies_gain
NPEPL1	4.0333e-108	0.649852	0.546	0.078	1.04293e-103	Tumor cells.Tumor cells_s1	chr20	58689131	58719238	One copy_gain
NPM1	9.41235e-68	0.567102	0.936	0.809	2.43385e-63	Tumor cells.Tumor cells_s1	chr5	171387116	171411137	One copy_gain
NPTN	7.64035e-73	0.341075	0.522	0.121	1.97564e-68	Tumor cells.Tumor cells_s1	chr15	73560014	73634134	One copy_gain
NR2F2	1.04706e-67	0.355615	0.629	0.205	2.7075e-63	Tumor cells.Tumor cells_s1	chr15	96325938	96340263	One copy_gain
NR3C1	5.56446e-19	-0.0815221	0.575	0.295	1.43886e-14	Tumor cells.Tumor cells_s1	chr5	143277931	143435512	One copy_gain
NREP	5.06848e-102	0.726398	0.623	0.146	1.31061e-97	Tumor cells.Tumor cells_s1	chr5	111662621	111997464	One copy_gain
NRIP1	4.59314e-84	0.612698	0.569	0.132	1.18769e-79	Tumor cells.Tumor cells_s1	chr21	14961235	15065936	One copy_gain
NSD1	6.08178e-23	0.000761682	0.446	0.201	1.57263e-18	Tumor cells.Tumor cells_s1	chr5	177133025	177300213	One copy_gain
NSL1	9.66809e-42	0.0675834	0.443	0.14	2.49998e-37	Tumor cells.Tumor cells_s1	chr1	212726153	212791782	One copy_gain
NSMCE1	1.57156e-19	-0.137884	0.356	0.15	4.06375e-15	Tumor cells.Tumor cells_s1	chr16	27224994	27268772	One copy_loss
NSMCE4A	2.24633e-29	0.052844	0.329	0.106	5.80856e-25	Tumor cells.Tumor cells_s1	chr10	121957091	121975217	One copy_gain
NTPCR	4.34589e-80	0.384	0.557	0.129	1.12376e-75	Tumor cells.Tumor cells_s1	chr1	232950605	232983882	One copy_gain
NUCB2	2.76045e-39	0.149742	0.646	0.271	7.13797e-35	Tumor cells.Tumor cells_s1	chr11	17208153	17349980	One copy_gain
NUDC	1.45043e-11	-0.28324	0.614	0.341	3.75051e-07	Tumor cells.Tumor cells_s1	chr1	26900238	26946871	One copy_loss
NUDCD2	3.61259e-73	0.310014	0.608	0.178	9.34143e-69	Tumor cells.Tumor cells_s1	chr5	163446526	163460102	One copy_gain
NUDT14	2.41954e-44	0.078619	0.508	0.172	6.25644e-40	Tumor cells.Tumor cells_s1	chr14	105172938	105181323	One copy_loss
NUDT16L1	8.79119e-18	-0.124044	0.349	0.155	2.27323e-13	Tumor cells.Tumor cells_s1	chr16	4693694	4695859	One copy_loss
NUDT2	9.06205e-08	-0.195146	0.27	0.149	0.00234326	Tumor cells.Tumor cells_s1	chr9	34329506	34343711	One copy_loss
NUDT21	3.03272e-12	-0.0775597	0.289	0.141	7.84202e-08	Tumor cells.Tumor cells_s1	chr16	56429133	56452199	One copy_loss
NUMB	2.71239e-07	-0.158753	0.284	0.167	0.00701371	Tumor cells.Tumor cells_s1	chr14	73275107	73458617	One copy_loss
NUP98	2.48037e-13	-0.0628282	0.226	0.096	6.41375e-09	Tumor cells.Tumor cells_s1	chr11	3671083	3797792	One copy_gain
NUPR1	2.47171e-12	-0.168947	0.591	0.356	6.39134e-08	Tumor cells.Tumor cells_s1	chr16	28532708	28539008	One copy_loss
NUTF2	4.19705e-41	0.0546622	0.493	0.169	1.08527e-36	Tumor cells.Tumor cells_s1	chr16	67846923	67872567	One copy_loss
OAT	5.8078e-42	0.0714244	0.322	0.067	1.50178e-37	Tumor cells.Tumor cells_s1	chr10	124397303	124418976	One copy_gain
OAZ2	2.26123e-28	-0.00452505	0.374	0.133	5.84709e-24	Tumor cells.Tumor cells_s1	chr15	64687573	64703281	One copy_gain
OCIAD1	1.896e-09	-0.265805	0.628	0.359	4.90267e-05	Tumor cells.Tumor cells_s1	chr4	48805212	48861817	One copy_loss
OCIAD2	9.69366e-23	0.0263419	0.716	0.383	2.50659e-18	Tumor cells.Tumor cells_s1	chr4	48885019	48906937	One copy_loss
OGFR	2.42374e-25	-0.0242338	0.397	0.16	6.2673e-21	Tumor cells.Tumor cells_s1	chr20	62804835	62814000	One copy_gain
OPA1	2.37857e-40	0.192916	0.365	0.096	6.15051e-36	Tumor cells.Tumor cells_s1	chr3	193593144	193697811	One copy_gain
OPN3	5.54609e-232	1.6361	0.807	0.11	1.43411e-227	Tumor cells.Tumor cells_s1	chr1	241590102	241677376	One copy_gain
ORAI2	2.41347e-39	0.214928	0.38	0.112	6.24076e-35	Tumor cells.Tumor cells_s1	chr7	102433106	102456825	One copy_gain
ORAI3	3.57003e-31	0.0900722	0.299	0.085	9.23138e-27	Tumor cells.Tumor cells_s1	chr16	30949068	30956461	One copy_loss
OSER1	1.1383e-23	-0.0957816	0.403	0.165	2.94342e-19	Tumor cells.Tumor cells_s1	chr20	44195939	44210771	Two copies_gain
OSGEP	7.28613e-07	-0.132111	0.192	0.104	0.0188405	Tumor cells.Tumor cells_s1	chr14	20446401	20455089	One copy_loss
OSTF1	3.72498e-14	-0.661588	0.156	0.238	9.63204e-10	Tumor cells.Tumor cells_s1	chr9	75088514	75147265	One copy_loss
OXA1L	1.62891e-49	0.174214	0.554	0.196	4.21204e-45	Tumor cells.Tumor cells_s1	chr14	22766522	22773042	One copy_loss
OXNAD1	2.08474e-26	-0.519765	0.051	0.15	5.39073e-22	Tumor cells.Tumor cells_s1	chr3	16265160	16350299	One copy_loss
P3H2	2.67976e-54	0.266221	0.407	0.094	6.92934e-50	Tumor cells.Tumor cells_s1	chr3	189956728	190122437	One copy_gain
P4HA2	2.44919e-92	0.49622	0.585	0.131	6.33311e-88	Tumor cells.Tumor cells_s1	chr5	132191838	132295315	One copy_gain
P4HTM	6.90782e-43	0.0744684	0.392	0.106	1.78622e-38	Tumor cells.Tumor cells_s1	chr3	48989889	49007153	One copy_loss
PABPC4	5.26504e-33	0.0737928	0.493	0.196	1.36143e-28	Tumor cells.Tumor cells_s1	chr1	39560816	39576790	One copy_loss
PABPN1	8.44341e-24	0.0305691	0.429	0.188	2.1833e-19	Tumor cells.Tumor cells_s1	chr14	23321289	23326185	One copy_loss
PAICS	1.22416e-44	0.170944	0.414	0.117	3.16544e-40	Tumor cells.Tumor cells_s1	chr4	56435741	56464578	One copy_loss
PAIP2	3.42566e-22	-0.0786342	0.67	0.346	8.85806e-18	Tumor cells.Tumor cells_s1	chr5	139341587	139369720	One copy_gain
PAK2	8.48675e-23	0.0019696	0.669	0.347	2.1945e-18	Tumor cells.Tumor cells_s1	chr3	196739857	196832647	One copy_gain
PAM	9.91472e-18	-0.0216072	0.372	0.172	2.56375e-13	Tumor cells.Tumor cells_s1	chr5	102753981	103031105	One copy_gain
PANK3	2.54961e-39	0.224892	0.354	0.092	6.59278e-35	Tumor cells.Tumor cells_s1	chr5	168548495	168579368	One copy_gain
PARD6B	6.80943e-59	0.317021	0.518	0.153	1.76078e-54	Tumor cells.Tumor cells_s1	chr20	50731580	50756795	Two copies_gain
PARL	5.68426e-54	0.155576	0.526	0.164	1.46984e-49	Tumor cells.Tumor cells_s1	chr3	183829271	183884933	One copy_gain
PARP1	9.36311e-58	0.264237	0.701	0.282	2.42111e-53	Tumor cells.Tumor cells_s1	chr1	226360691	226408093	One copy_gain
PATJ	4.27597e-20	0.0332178	0.323	0.136	1.10568e-15	Tumor cells.Tumor cells_s1	chr1	61742477	62178675	One copy_loss
PAXBP1	1.04895e-08	-0.107901	0.264	0.147	0.000271236	Tumor cells.Tumor cells_s1	chr21	32733899	32771792	One copy_gain
PBRM1	2.42119e-11	-0.122299	0.263	0.129	6.26071e-07	Tumor cells.Tumor cells_s1	chr3	52545352	52685917	One copy_loss
PCIF1	3.16014e-59	0.256607	0.42	0.09	8.1715e-55	Tumor cells.Tumor cells_s1	chr20	45934683	45948023	Two copies_gain
PCMTD2	4.02597e-40	0.175306	0.428	0.137	1.04103e-35	Tumor cells.Tumor cells_s1	chr20	64255695	64287821	One copy_gain
PCNX2	1.47373e-81	0.698782	0.459	0.068	3.81078e-77	Tumor cells.Tumor cells_s1	chr1	232983435	233295725	One copy_gain
PCYT1A	3.4294e-28	0.142355	0.277	0.079	8.86774e-24	Tumor cells.Tumor cells_s1	chr3	196214222	196287957	One copy_gain
PDCD10	2.22873e-32	0.0332789	0.512	0.212	5.76306e-28	Tumor cells.Tumor cells_s1	chr3	167683298	167734939	One copy_gain
PDCD2	3.60948e-77	0.278001	0.601	0.165	9.33341e-73	Tumor cells.Tumor cells_s1	chr6	170575295	170584692	One copy_gain
PDCD6	1.21726e-157	1.07949	0.864	0.36	3.14758e-153	Tumor cells.Tumor cells_s1	chr5	271621	314974	One copy_gain
PDCD6IP	3.53061e-14	-0.164721	0.298	0.136	9.12945e-10	Tumor cells.Tumor cells_s1	chr3	33798571	33869707	One copy_loss
PDCD7	9.76392e-10	-0.177037	0.354	0.192	2.52476e-05	Tumor cells.Tumor cells_s1	chr15	65117379	65133808	One copy_gain
PDE4B	2.43615e-37	-0.466421	0.026	0.123	6.2994e-33	Tumor cells.Tumor cells_s1	chr1	65792514	66374579	One copy_loss
PDHB	6.42519e-42	0.00568247	0.44	0.136	1.66143e-37	Tumor cells.Tumor cells_s1	chr3	58427630	58433857	One copy_loss
PDLIM4	1.43398e-15	-0.166957	0.011	0.053	3.70799e-11	Tumor cells.Tumor cells_s1	chr5	132257696	132273454	One copy_gain
PDRG1	6.83231e-51	0.21493	0.38	0.081	1.7667e-46	Tumor cells.Tumor cells_s1	chr20	31944337	31952046	One copy_gain
PDS5A	1.05449e-11	-0.0756611	0.261	0.126	2.72669e-07	Tumor cells.Tumor cells_s1	chr4	39822863	39977956	One copy_loss
PDXDC1	1.3744e-11	-0.119675	0.216	0.097	3.55391e-07	Tumor cells.Tumor cells_s1	chr16	14974591	15139339	One copy_loss
PDXK	6.17359e-81	0.39483	0.586	0.154	1.59637e-76	Tumor cells.Tumor cells_s1	chr21	43719094	43762307	One copy_gain
PDZD8	6.64986e-77	0.443648	0.545	0.135	1.71952e-72	Tumor cells.Tumor cells_s1	chr10	117277274	117375440	One copy_gain
PDZK1IP1	8.31267e-85	0.802425	0.818	0.403	2.14949e-80	Tumor cells.Tumor cells_s1	chr1	47183582	47191044	One copy_loss
PEF1	4.30008e-15	-0.0871507	0.315	0.144	1.11191e-10	Tumor cells.Tumor cells_s1	chr1	31629866	31644896	One copy_loss
PET100	8.02702e-49	0.204949	0.648	0.258	2.07563e-44	Tumor cells.Tumor cells_s1	chr19	7629793	7631956	One copy_gain
PEX16	4.94991e-53	0.133521	0.44	0.113	1.27995e-48	Tumor cells.Tumor cells_s1	chr11	45909663	45918812	One copy_gain
PEX2	1.72624e-08	-0.0679215	0.223	0.118	0.000446371	Tumor cells.Tumor cells_s1	chr8	76980258	77001044	One copy_loss
PFDN1	7.1031e-41	0.135857	0.555	0.212	1.83672e-36	Tumor cells.Tumor cells_s1	chr5	140245035	140303113	One copy_gain
PFDN4	7.18605e-117	0.59429	0.699	0.171	1.85817e-112	Tumor cells.Tumor cells_s1	chr20	54208087	54228052	Two copies_gain
PFKL	7.72484e-74	0.36801	0.712	0.245	1.99749e-69	Tumor cells.Tumor cells_s1	chr21	44300051	44327376	One copy_gain
PGGT1B	1.20787e-14	-0.0885865	0.229	0.092	3.12331e-10	Tumor cells.Tumor cells_s1	chr5	115204012	115262877	One copy_gain
PGM1	1.65924e-08	-0.14929	0.232	0.119	0.000429045	Tumor cells.Tumor cells_s1	chr1	63593411	63660245	One copy_loss
PGP	6.50712e-18	-0.130402	0.346	0.151	1.68261e-13	Tumor cells.Tumor cells_s1	chr16	2211593	2214840	One copy_loss
PHACTR4	2.18713e-09	-0.169912	0.309	0.168	5.65549e-05	Tumor cells.Tumor cells_s1	chr1	28369582	28500364	One copy_loss
PHAX	2.27761e-33	0.0268293	0.467	0.173	5.88945e-29	Tumor cells.Tumor cells_s1	chr5	126600925	126627252	One copy_gain
PHC3	2.17722e-17	0.0281216	0.317	0.14	5.62986e-13	Tumor cells.Tumor cells_s1	chr3	170086732	170181749	One copy_gain
PHF10	8.93722e-65	0.349218	0.496	0.123	2.31099e-60	Tumor cells.Tumor cells_s1	chr6	169703902	169725566	One copy_gain
PHF20	2.04139e-44	0.0797149	0.612	0.238	5.27862e-40	Tumor cells.Tumor cells_s1	chr20	35771974	35950370	Two copies_gain
PHF21A	5.79932e-08	-0.0511945	0.176	0.088	0.00149959	Tumor cells.Tumor cells_s1	chr11	45929319	46121454	One copy_gain
PHKG2	4.28072e-08	-0.0626255	0.15	0.069	0.00110691	Tumor cells.Tumor cells_s1	chr16	30748293	30761176	One copy_loss
PHYKPL	3.49892e-09	-0.0958516	0.357	0.204	9.0475e-05	Tumor cells.Tumor cells_s1	chr5	178208471	178232802	One copy_gain
PIAS1	2.46732e-43	0.140111	0.461	0.146	6.37998e-39	Tumor cells.Tumor cells_s1	chr15	68054309	68198603	One copy_gain
PIGBOS1	6.36637e-32	0.0582816	0.296	0.077	1.64622e-27	Tumor cells.Tumor cells_s1	chr15	55317184	55319161	One copy_gain
PIGH	3.5644e-14	-0.0469345	0.226	0.092	9.21681e-10	Tumor cells.Tumor cells_s1	chr14	67581955	67600286	One copy_loss
PIGP	2.10154e-74	0.341238	0.649	0.204	5.43417e-70	Tumor cells.Tumor cells_s1	chr21	37059170	37073170	One copy_gain
PIGT	1.39326e-174	1.1274	0.77	0.16	3.60269e-170	Tumor cells.Tumor cells_s1	chr20	45416084	45456934	Two copies_gain
PIGX	2.42337e-59	0.210391	0.441	0.1	6.26635e-55	Tumor cells.Tumor cells_s1	chr3	196639775	196736007	One copy_gain
PIK3C2A	1.93972e-19	-0.0160047	0.336	0.14	5.01574e-15	Tumor cells.Tumor cells_s1	chr11	17077730	17207983	One copy_gain
PIP4P1	3.22888e-07	-0.0735564	0.152	0.076	0.00834924	Tumor cells.Tumor cells_s1	chr14	20457681	20461465	One copy_loss
PITPNB	5.5418e-15	-0.140747	0.335	0.155	1.433e-10	Tumor cells.Tumor cells_s1	chr22	27851669	27920134	One copy_gain
PJA2	2.92144e-35	0.15576	0.656	0.303	7.55426e-31	Tumor cells.Tumor cells_s1	chr5	109334713	109409974	One copy_gain
PKIG	2.42389e-37	0.090212	0.406	0.129	6.26771e-33	Tumor cells.Tumor cells_s1	chr20	44531785	44624247	Two copies_gain
PKM	9.9588e-189	1.26443	0.953	0.613	2.57515e-184	Tumor cells.Tumor cells_s1	chr15	72199029	72231822	One copy_gain
PLEKHA1	7.09745e-112	0.985329	0.817	0.29	1.83526e-107	Tumor cells.Tumor cells_s1	chr10	122374696	122442602	One copy_gain
PLEKHJ1	3.16765e-54	0.143746	0.574	0.196	8.1909e-50	Tumor cells.Tumor cells_s1	chr19	2230084	2237704	One copy_gain
PLGRKT	3.44545e-38	0.0787332	0.354	0.094	8.90925e-34	Tumor cells.Tumor cells_s1	chr9	5357971	5437925	One copy_loss
PLIN3	4.89913e-184	1.25958	0.766	0.142	1.26682e-179	Tumor cells.Tumor cells_s1	chr19	4838341	4867694	One copy_gain
PLK3	5.12074e-09	-0.588519	0.102	0.162	0.000132412	Tumor cells.Tumor cells_s1	chr1	44800377	44805990	One copy_loss
PLOD2	1.10223e-199	1.50915	0.885	0.258	2.85016e-195	Tumor cells.Tumor cells_s1	chr3	146069440	146163653	One copy_gain
PLOD3	2.44161e-66	0.350584	0.438	0.085	6.31352e-62	Tumor cells.Tumor cells_s1	chr7	101205977	101218420	One copy_gain
PLSCR1	2.41887e-125	0.763146	0.773	0.231	6.2547e-121	Tumor cells.Tumor cells_s1	chr3	146515180	146544856	One copy_gain
PMEPA1	9.88751e-35	0.108407	0.429	0.15	2.55671e-30	Tumor cells.Tumor cells_s1	chr20	57648392	57711536	One copy_gain
PMF1	4.22919e-22	-0.13678	0.525	0.245	1.09358e-17	Tumor cells.Tumor cells_s1	chr1	156212993	156240042	One copy_gain
PML	4.09473e-49	0.268456	0.464	0.14	1.05882e-44	Tumor cells.Tumor cells_s1	chr15	73994673	74047827	One copy_gain
PMM2	5.6357e-07	-0.0820188	0.168	0.088	0.0145728	Tumor cells.Tumor cells_s1	chr16	8788823	8849325	One copy_loss
PMPCB	1.34484e-63	0.228531	0.601	0.191	3.4775e-59	Tumor cells.Tumor cells_s1	chr7	103297435	103329511	One copy_gain
PMVK	7.75838e-75	0.356896	0.619	0.188	2.00616e-70	Tumor cells.Tumor cells_s1	chr1	154924740	154936719	One copy_gain
PNP	5.15103e-35	0.0769235	0.406	0.133	1.33195e-30	Tumor cells.Tumor cells_s1	chr14	20468954	20477089	One copy_loss
PNPLA2	3.21978e-50	0.142573	0.461	0.133	8.32571e-46	Tumor cells.Tumor cells_s1	chr11	818914	825573	One copy_gain
PNPLA8	3.88445e-17	-0.148352	0.332	0.147	1.00444e-12	Tumor cells.Tumor cells_s1	chr7	108470417	108569666	One copy_gain
POGZ	5.22209e-31	0.135637	0.396	0.145	1.35033e-26	Tumor cells.Tumor cells_s1	chr1	151402724	151459494	One copy_gain
POLR1E	5.78084e-09	-0.133133	0.163	0.073	0.000149481	Tumor cells.Tumor cells_s1	chr9	37485948	37503697	One copy_loss
POLR2B	9.76281e-16	-0.106855	0.318	0.144	2.52447e-11	Tumor cells.Tumor cells_s1	chr4	56977722	57031158	One copy_loss
POLR2C	3.53632e-08	-0.296605	0.374	0.212	0.000914422	Tumor cells.Tumor cells_s1	chr16	57462660	57472009	One copy_loss
POLR2E	1.7627e-48	0.27834	0.661	0.279	4.55798e-44	Tumor cells.Tumor cells_s1	chr19	1086574	1095380	One copy_gain
POLR2H	2.07516e-117	0.663988	0.723	0.206	5.36594e-113	Tumor cells.Tumor cells_s1	chr3	184361718	184368596	One copy_gain
POLR2J	1.37192e-40	0.141544	0.71	0.322	3.54752e-36	Tumor cells.Tumor cells_s1	chr7	102473118	102478907	One copy_gain
POLR2K	6.54222e-12	-0.212046	0.521	0.286	1.69169e-07	Tumor cells.Tumor cells_s1	chr8	100150623	100154003	One copy_loss
POLR2L	9.27796e-37	0.197836	0.769	0.417	2.3991e-32	Tumor cells.Tumor cells_s1	chr11	837356	842529	One copy_gain
POP7	5.89806e-54	0.197737	0.498	0.151	1.52512e-49	Tumor cells.Tumor cells_s1	chr7	100706121	100707486	One copy_gain
PPCS	3.83211e-32	-0.0465484	0.569	0.244	9.90906e-28	Tumor cells.Tumor cells_s1	chr1	42456117	42473385	One copy_loss
PPIB	8.79691e-96	0.834733	0.894	0.649	2.2747e-91	Tumor cells.Tumor cells_s1	chr15	64155817	64163022	One copy_gain
PPIC	1.07495e-181	1.06708	0.708	0.088	2.77959e-177	Tumor cells.Tumor cells_s1	chr5	123023250	123036725	One copy_gain
PPIE	1.32569e-11	-0.166167	0.317	0.159	3.42798e-07	Tumor cells.Tumor cells_s1	chr1	39692182	39763914	One copy_loss
PPIH	2.85401e-20	-0.0220395	0.278	0.103	7.37989e-16	Tumor cells.Tumor cells_s1	chr1	42658423	42676758	One copy_loss
PPIL2	5.74533e-17	0.0960128	0.204	0.069	1.48563e-12	Tumor cells.Tumor cells_s1	chr22	21666009	21700015	One copy_gain
PPIP5K2	1.09361e-13	-0.0972279	0.303	0.146	2.82786e-09	Tumor cells.Tumor cells_s1	chr5	103120149	103212799	One copy_gain
PPM1A	1.99704e-14	-0.0450922	0.213	0.083	5.16394e-10	Tumor cells.Tumor cells_s1	chr14	60245752	60299087	One copy_loss
PPP1R16A	4.98112e-35	0.0230043	0.418	0.142	1.28802e-30	Tumor cells.Tumor cells_s1	chr8	144477969	144502121	One copy_loss
PPP2CA	1.72137e-55	0.245525	0.582	0.196	4.45113e-51	Tumor cells.Tumor cells_s1	chr5	134194332	134226073	One copy_gain
PPP2R2B	4.31731e-12	-0.263643	0.021	0.064	1.11637e-07	Tumor cells.Tumor cells_s1	chr5	146581146	147084784	One copy_gain
PPP2R2D	3.80256e-11	-0.0751914	0.232	0.11	9.83266e-07	Tumor cells.Tumor cells_s1	chr10	131901008	131959834	One copy_gain
PPP2R3C	3.02443e-08	-0.150471	0.196	0.099	0.000782057	Tumor cells.Tumor cells_s1	chr14	35085467	35122517	One copy_loss
PPP2R5A	9.5237e-35	0.0979127	0.415	0.141	2.46264e-30	Tumor cells.Tumor cells_s1	chr1	212285410	212361853	One copy_gain
PPP2R5C	7.24393e-15	-0.90685	0.266	0.337	1.87313e-10	Tumor cells.Tumor cells_s1	chr14	101761798	101927989	One copy_loss
PPP2R5E	3.38825e-18	-0.0322656	0.348	0.154	8.76133e-14	Tumor cells.Tumor cells_s1	chr14	63371364	63543377	One copy_loss
PPP4C	1.67398e-45	0.134658	0.584	0.222	4.32859e-41	Tumor cells.Tumor cells_s1	chr16	30075978	30085376	One copy_loss
PPP4R2	3.66127e-11	-0.228325	0.337	0.173	9.46731e-07	Tumor cells.Tumor cells_s1	chr3	72996803	73069198	One copy_loss
PPP6C	9.56673e-11	-0.0363472	0.22	0.104	2.47376e-06	Tumor cells.Tumor cells_s1	chr9	125146573	125189939	One copy_loss
PPT1	1.34845e-15	-0.211034	0.35	0.163	3.48682e-11	Tumor cells.Tumor cells_s1	chr1	40072710	40097260	One copy_loss
PRCC	1.13455e-69	0.299147	0.473	0.096	2.93373e-65	Tumor cells.Tumor cells_s1	chr1	156750610	156800815	One copy_gain
PRDX3	8.51501e-100	0.556315	0.738	0.235	2.20181e-95	Tumor cells.Tumor cells_s1	chr10	119167720	119178812	One copy_gain
PRELID1	8.21782e-28	0.211791	0.795	0.451	2.12497e-23	Tumor cells.Tumor cells_s1	chr5	177303799	177306949	One copy_gain
PRELID3B	1.12243e-98	0.402502	0.563	0.101	2.90237e-94	Tumor cells.Tumor cells_s1	chr20	59033145	59042809	One copy_gain
PREX1	6.92921e-25	-0.48981	0.054	0.151	1.79176e-20	Tumor cells.Tumor cells_s1	chr20	48624252	48827999	Two copies_gain
PRKAA2	7.60995e-08	-0.0950048	0.232	0.129	0.00196778	Tumor cells.Tumor cells_s1	chr1	56645314	56715335	One copy_loss
PRKAR2A	2.44069e-18	-0.094234	0.31	0.127	6.31113e-14	Tumor cells.Tumor cells_s1	chr3	48744597	48847874	One copy_loss
PRKCB	1.23304e-46	-0.336833	0.013	0.104	3.18841e-42	Tumor cells.Tumor cells_s1	chr16	23835983	24220611	One copy_loss
PRKCH	5.19007e-84	-0.635148	0.021	0.178	1.34205e-79	Tumor cells.Tumor cells_s1	chr14	61187559	61550976	One copy_loss
PRKRIP1	1.31279e-15	-0.0189362	0.292	0.128	3.39462e-11	Tumor cells.Tumor cells_s1	chr7	102363872	102426676	One copy_gain
PRMT2	1.20764e-08	-0.266285	0.51	0.294	0.000312273	Tumor cells.Tumor cells_s1	chr21	46635595	46665124	One copy_gain
PROS1	4.77211e-31	0.0640498	0.344	0.112	1.23397e-26	Tumor cells.Tumor cells_s1	chr3	93873051	93980003	One copy_loss
PRPF38B	1.32572e-09	-0.819557	0.325	0.359	3.42804e-05	Tumor cells.Tumor cells_s1	chr1	108692310	108702928	One copy_loss
PRPF6	4.27245e-80	0.329978	0.698	0.236	1.10477e-75	Tumor cells.Tumor cells_s1	chr20	63981132	64033100	One copy_gain
PRR14L	1.24999e-23	0.11133	0.295	0.104	3.23222e-19	Tumor cells.Tumor cells_s1	chr22	31676256	31750140	One copy_gain
PRR7	2.15618e-27	0.0595697	0.302	0.095	5.57545e-23	Tumor cells.Tumor cells_s1	chr5	177446445	177456286	One copy_gain
PRRC1	1.17562e-30	0.0636672	0.338	0.106	3.03991e-26	Tumor cells.Tumor cells_s1	chr5	127517640	127555085	One copy_gain
PRRG4	2.99027e-47	0.191817	0.379	0.086	7.73224e-43	Tumor cells.Tumor cells_s1	chr11	32829927	32858120	One copy_gain
PRUNE2	1.22365e-07	-0.444988	0.089	0.144	0.00316412	Tumor cells.Tumor cells_s1	chr9	76611376	76906114	One copy_loss
PSIP1	2.59219e-17	-0.761267	0.202	0.294	6.70288e-13	Tumor cells.Tumor cells_s1	chr9	15464066	15510995	One copy_loss
PSMA1	6.59995e-85	0.562378	0.769	0.317	1.70661e-80	Tumor cells.Tumor cells_s1	chr11	14504874	14643635	One copy_gain
PSMA3	1.80716e-17	-0.154404	0.562	0.288	4.67294e-13	Tumor cells.Tumor cells_s1	chr14	58244843	58272012	One copy_loss
PSMA4	3.94906e-76	0.490699	0.751	0.308	1.02115e-71	Tumor cells.Tumor cells_s1	chr15	78540405	78552417	One copy_gain
PSMA5	7.07597e-26	-0.0884719	0.556	0.25	1.8297e-21	Tumor cells.Tumor cells_s1	chr1	109399042	109426448	One copy_loss
PSMA7	9.74749e-49	0.474253	0.836	0.553	2.52051e-44	Tumor cells.Tumor cells_s1	chr20	62136733	62143440	One copy_gain
PSMB1	2.01042e-69	0.614581	0.817	0.458	5.19853e-65	Tumor cells.Tumor cells_s1	chr6	170535120	170553307	One copy_gain
PSMB2	1.57468e-24	-0.0371216	0.591	0.282	4.0718e-20	Tumor cells.Tumor cells_s1	chr1	35599541	35641526	One copy_loss
PSMB4	2.21564e-89	0.549143	0.777	0.285	5.72921e-85	Tumor cells.Tumor cells_s1	chr1	151399560	151401937	One copy_gain
PSMB5	8.91572e-15	-0.0284752	0.459	0.256	2.30543e-10	Tumor cells.Tumor cells_s1	chr14	23016543	23035230	One copy_loss
PSMB7	2.45442e-39	0.0751658	0.65	0.279	6.34665e-35	Tumor cells.Tumor cells_s1	chr9	124353465	124415444	One copy_loss
PSMC1	3.83828e-25	-0.072829	0.529	0.244	9.92503e-21	Tumor cells.Tumor cells_s1	chr14	90256527	90275429	One copy_loss
PSMC2	2.84003e-68	0.29298	0.569	0.16	7.34374e-64	Tumor cells.Tumor cells_s1	chr7	103344254	103369395	One copy_gain
PSMC3	2.25859e-41	0.114872	0.624	0.258	5.84026e-37	Tumor cells.Tumor cells_s1	chr11	47418769	47426473	One copy_gain
PSMC6	1.37633e-28	-0.0374147	0.51	0.217	3.55892e-24	Tumor cells.Tumor cells_s1	chr14	52707178	52728590	One copy_loss
PSMD13	1.98718e-40	0.120604	0.594	0.237	5.13845e-36	Tumor cells.Tumor cells_s1	chr11	236966	252984	One copy_gain
PSMD2	1.40739e-96	0.536916	0.637	0.163	3.63923e-92	Tumor cells.Tumor cells_s1	chr3	184299198	184309050	One copy_gain
PSMD4	4.21617e-64	0.287346	0.719	0.282	1.09022e-59	Tumor cells.Tumor cells_s1	chr1	151254709	151267479	One copy_gain
PSMD6	3.44897e-24	-0.0770335	0.37	0.144	8.91835e-20	Tumor cells.Tumor cells_s1	chr3	64010550	64024010	One copy_loss
PSMD7	3.70092e-33	-0.00669428	0.581	0.253	9.56983e-29	Tumor cells.Tumor cells_s1	chr16	74296814	74306288	One copy_loss
PSME1	6.5588e-07	-0.651818	0.719	0.564	0.0169597	Tumor cells.Tumor cells_s1	chr14	24136163	24138967	One copy_loss
PSMG1	2.68731e-45	0.0852396	0.398	0.104	6.94884e-41	Tumor cells.Tumor cells_s1	chr21	39174769	39183488	One copy_gain
PSMG2	1.11017e-24	-0.0859911	0.52	0.235	2.87068e-20	Tumor cells.Tumor cells_s1	chr18	12658043	12725740	One copy_loss
PSTPIP1	5.23847e-71	-0.417561	0.01	0.127	1.35456e-66	Tumor cells.Tumor cells_s1	chr15	76993359	77037475	One copy_gain
PTBP3	1.03831e-32	0.116059	0.55	0.233	2.68486e-28	Tumor cells.Tumor cells_s1	chr9	112217716	112333664	One copy_loss
PTGDR	1.28039e-45	-0.259049	0.001	0.055	3.31082e-41	Tumor cells.Tumor cells_s1	chr14	52267698	52276724	One copy_loss
PTGES2	4.31676e-36	0.0982246	0.354	0.1	1.11623e-31	Tumor cells.Tumor cells_s1	chr9	128120693	128128462	One copy_loss
PTGR1	1.26196e-17	-0.143617	0.379	0.174	3.26317e-13	Tumor cells.Tumor cells_s1	chr9	111549722	111599893	One copy_loss
PTP4A2	5.2648e-32	0.12924	0.731	0.363	1.36137e-27	Tumor cells.Tumor cells_s1	chr1	31906421	31944856	One copy_loss
PTPA	3.99645e-83	0.671574	0.593	0.16	1.0334e-78	Tumor cells.Tumor cells_s1	chr9	129110950	129148946	One copy_loss
PTPN1	2.85823e-11	-0.211177	0.408	0.221	7.3908e-07	Tumor cells.Tumor cells_s1	chr20	50510321	50585241	Two copies_gain
PTPN2	3.73294e-07	-0.291297	0.306	0.179	0.00965265	Tumor cells.Tumor cells_s1	chr18	12785478	12929643	One copy_loss
PTPN22	3.48582e-85	-0.603402	0.012	0.153	9.01364e-81	Tumor cells.Tumor cells_s1	chr1	113813811	113871753	One copy_loss
PTPRF	3.05234e-39	0.296513	0.328	0.083	7.89273e-35	Tumor cells.Tumor cells_s1	chr1	43525187	43623666	One copy_loss
PTPRJ	1.32717e-07	-0.043979	0.164	0.082	0.0034318	Tumor cells.Tumor cells_s1	chr11	47980558	48170841	One copy_gain
PTRH1	1.25497e-23	0.0198679	0.267	0.086	3.24511e-19	Tumor cells.Tumor cells_s1	chr9	127690348	127724873	One copy_loss
PTTG1	2.83398e-11	0.0512618	0.227	0.108	7.32811e-07	Tumor cells.Tumor cells_s1	chr5	160421855	160428739	One copy_gain
PTTG1IP	5.76351e-33	0.119603	0.774	0.387	1.49033e-28	Tumor cells.Tumor cells_s1	chr21	44849585	44873903	One copy_gain
PUF60	1.07313e-11	-0.235603	0.414	0.222	2.77491e-07	Tumor cells.Tumor cells_s1	chr8	143816344	143829352	One copy_loss
PUM1	6.79941e-10	-0.201388	0.355	0.195	1.75819e-05	Tumor cells.Tumor cells_s1	chr1	30931506	31065991	One copy_loss
PURA	4.28116e-08	-0.127535	0.506	0.304	0.00110702	Tumor cells.Tumor cells_s1	chr5	140107777	140125619	One copy_gain
PVT1	5.07163e-25	0.168723	0.255	0.074	1.31142e-20	Tumor cells.Tumor cells_s1	chr8	127794526	128187101	One copy_loss
PWWP2A	1.11917e-33	0.151568	0.399	0.137	2.89396e-29	Tumor cells.Tumor cells_s1	chr5	160061801	160119450	One copy_gain
PYCARD	2.83246e-38	0.00411581	0.552	0.218	7.32416e-34	Tumor cells.Tumor cells_s1	chr16	31201486	31203450	One copy_loss
PYCR2	2.25849e-76	0.329232	0.533	0.123	5.84002e-72	Tumor cells.Tumor cells_s1	chr1	225919877	225924340	One copy_gain
PYHIN1	2.9244e-83	-0.773172	0.03	0.201	7.56191e-79	Tumor cells.Tumor cells_s1	chr1	158930796	158977059	One copy_gain
QDPR	1.18783e-17	-0.109538	0.262	0.104	3.07149e-13	Tumor cells.Tumor cells_s1	chr4	17460261	17512206	One copy_loss
QKI	1.20155e-15	-0.154905	0.446	0.224	3.10697e-11	Tumor cells.Tumor cells_s1	chr6	163414000	163578592	One copy_gain
QPRT	5.59975e-38	0.0968541	0.375	0.109	1.44798e-33	Tumor cells.Tumor cells_s1	chr16	29663279	29698699	One copy_loss
R3HDM4	2.02297e-52	0.182932	0.402	0.091	5.231e-48	Tumor cells.Tumor cells_s1	chr19	896503	913245	One copy_gain
RAB11A	4.33938e-128	0.77378	0.785	0.232	1.12208e-123	Tumor cells.Tumor cells_s1	chr15	65726054	65891989	One copy_gain
RAB13	7.63154e-159	1.10945	0.826	0.256	1.97336e-154	Tumor cells.Tumor cells_s1	chr1	153981617	153986358	One copy_gain
RAB22A	1.80188e-86	0.415917	0.566	0.127	4.6593e-82	Tumor cells.Tumor cells_s1	chr20	58309715	58367507	One copy_gain
RAB27A	7.50101e-08	-0.230754	0.302	0.171	0.00193961	Tumor cells.Tumor cells_s1	chr15	55202966	55319113	One copy_gain
RAB2A	1.20249e-13	-0.184802	0.616	0.328	3.10941e-09	Tumor cells.Tumor cells_s1	chr8	60516936	60623644	One copy_loss
RAB3GAP2	1.35333e-35	0.15603	0.36	0.108	3.49944e-31	Tumor cells.Tumor cells_s1	chr1	220148293	220272453	One copy_gain
RAB4A	4.13398e-116	0.558449	0.679	0.163	1.06896e-111	Tumor cells.Tumor cells_s1	chr1	229271062	229305894	One copy_gain
RAB5A	2.65518e-07	-0.153752	0.27	0.155	0.00686577	Tumor cells.Tumor cells_s1	chr3	19947097	19985175	One copy_loss
RAB5IF	4.53946e-97	0.518788	0.648	0.167	1.17381e-92	Tumor cells.Tumor cells_s1	chr20	36605779	36612557	Two copies_gain
RAB7A	5.41147e-89	0.527222	0.73	0.256	1.3993e-84	Tumor cells.Tumor cells_s1	chr3	128693669	128825942	One copy_gain
RABGGTB	1.49393e-54	0.161091	0.538	0.171	3.863e-50	Tumor cells.Tumor cells_s1	chr1	75786197	75795086	One copy_loss
RACK1	7.16823e-58	0.54067	0.968	0.922	1.85356e-53	Tumor cells.Tumor cells_s1	chr5	181236897	181248096	One copy_gain
RAD1	3.3713e-43	0.149915	0.342	0.074	8.71751e-39	Tumor cells.Tumor cells_s1	chr5	34905260	34918989	One copy_gain
RAD23B	2.54245e-27	-0.0112682	0.418	0.167	6.57427e-23	Tumor cells.Tumor cells_s1	chr9	107283137	107332192	One copy_loss
RAE1	3.24557e-70	0.226787	0.444	0.076	8.39239e-66	Tumor cells.Tumor cells_s1	chr20	57351223	57379211	One copy_gain
RALBP1	5.67622e-07	-0.382467	0.43	0.251	0.0146776	Tumor cells.Tumor cells_s1	chr18	9475009	9538114	One copy_loss
RALY	4.20053e-48	0.183189	0.663	0.272	1.08617e-43	Tumor cells.Tumor cells_s1	chr20	33993646	34108308	One copy_gain
RANBP1	6.12553e-59	0.32296	0.717	0.295	1.58394e-54	Tumor cells.Tumor cells_s1	chr22	20115938	20127355	One copy_gain
RAP1A	2.36578e-09	-0.692809	0.225	0.276	6.11745e-05	Tumor cells.Tumor cells_s1	chr1	111542218	111716691	One copy_loss
RAP2B	3.37343e-11	-0.145664	0.334	0.176	8.723e-07	Tumor cells.Tumor cells_s1	chr3	153162226	153170627	One copy_gain
RAPGEF1	1.13467e-13	-0.0327463	0.258	0.118	2.93403e-09	Tumor cells.Tumor cells_s1	chr9	131576770	131740074	One copy_loss
RASSF6	2.68117e-105	0.703955	0.62	0.136	6.93297e-101	Tumor cells.Tumor cells_s1	chr4	73571550	73620631	One copy_loss
RASSF7	8.03184e-87	0.443545	0.628	0.168	2.07687e-82	Tumor cells.Tumor cells_s1	chr11	560404	564025	One copy_gain
RBBP4	4.13901e-22	-0.0962643	0.437	0.192	1.07026e-17	Tumor cells.Tumor cells_s1	chr1	32651142	32686211	One copy_loss
RBBP8	5.28131e-37	-0.00480189	0.408	0.137	1.36564e-32	Tumor cells.Tumor cells_s1	chr18	22798261	23026488	One copy_loss
RBM12	2.22884e-21	0.0889792	0.241	0.077	5.76333e-17	Tumor cells.Tumor cells_s1	chr20	35648925	35664956	Two copies_gain
RBM18	3.0609e-08	-0.111058	0.155	0.072	0.000791488	Tumor cells.Tumor cells_s1	chr9	122237622	122264840	One copy_loss
RBM22	1.63095e-40	0.0264866	0.498	0.174	4.21731e-36	Tumor cells.Tumor cells_s1	chr5	150690792	150701077	One copy_gain
RBM28	4.17312e-27	0.0206382	0.316	0.104	1.07909e-22	Tumor cells.Tumor cells_s1	chr7	128297685	128343908	One copy_gain
RBM38	2.27474e-22	0.00524123	0.269	0.09	5.88201e-18	Tumor cells.Tumor cells_s1	chr20	57391396	57409333	One copy_gain
RBM47	2.97814e-46	0.184154	0.426	0.122	7.70089e-42	Tumor cells.Tumor cells_s1	chr4	40423267	40630875	One copy_loss
RCN1	2.56894e-159	1.02025	0.758	0.177	6.64276e-155	Tumor cells.Tumor cells_s1	chr11	32091074	32105722	One copy_gain
RCN2	1.15091e-93	0.483097	0.675	0.192	2.97603e-89	Tumor cells.Tumor cells_s1	chr15	76931738	76954393	One copy_gain
RCOR3	7.61316e-23	0.084811	0.295	0.105	1.96861e-18	Tumor cells.Tumor cells_s1	chr1	211258377	211316385	One copy_gain
RDH11	5.90092e-24	0.00714632	0.318	0.115	1.52586e-19	Tumor cells.Tumor cells_s1	chr14	67676800	67695793	One copy_loss
REEP5	8.84812e-29	0.0989845	0.742	0.374	2.28795e-24	Tumor cells.Tumor cells_s1	chr5	112876385	112922289	One copy_gain
RERE	1.87309e-06	-0.141812	0.242	0.142	0.0484344	Tumor cells.Tumor cells_s1	chr1	8352397	8848921	One copy_loss
RETREG1	2.77938e-162	1.08363	0.798	0.191	7.18691e-158	Tumor cells.Tumor cells_s1	chr5	16473038	16617058	One copy_gain
REXO1	4.29999e-27	0.151367	0.279	0.082	1.11189e-22	Tumor cells.Tumor cells_s1	chr19	1815248	1848483	One copy_gain
RFK	9.12574e-67	0.273123	0.491	0.11	2.35973e-62	Tumor cells.Tumor cells_s1	chr9	76385526	76394517	One copy_loss
RFTN1	2.99543e-25	-0.376306	0.028	0.106	7.7456e-21	Tumor cells.Tumor cells_s1	chr3	16313574	16514026	One copy_loss
RGL4	1.82705e-47	-0.246685	0.003	0.071	4.72437e-43	Tumor cells.Tumor cells_s1	chr22	23688136	23699176	One copy_gain
RGS10	1.08324e-23	-0.166534	0.504	0.215	2.80105e-19	Tumor cells.Tumor cells_s1	chr10	119499817	119542719	One copy_gain
RGS14	1.32407e-21	-0.0200364	0.364	0.151	3.42378e-17	Tumor cells.Tumor cells_s1	chr5	177357924	177372596	One copy_gain
RGS19	2.05531e-13	-0.249099	0.316	0.147	5.31461e-09	Tumor cells.Tumor cells_s1	chr20	64073181	64079988	One copy_gain
RGS3	1.03422e-10	-0.0295255	0.182	0.078	2.6743e-06	Tumor cells.Tumor cells_s1	chr9	113444731	113597743	One copy_loss
RHOC	1.75366e-16	-0.231889	0.691	0.363	4.53462e-12	Tumor cells.Tumor cells_s1	chr1	112701127	112707434	One copy_loss
RHOG	7.34521e-25	-0.202654	0.509	0.222	1.89933e-20	Tumor cells.Tumor cells_s1	chr11	3826978	3840959	One copy_gain
RHOH	1.88535e-96	-0.613383	0.009	0.153	4.87514e-92	Tumor cells.Tumor cells_s1	chr4	40191053	40246967	One copy_loss
RIC8A	1.4943e-43	0.0898505	0.381	0.097	3.86396e-39	Tumor cells.Tumor cells_s1	chr11	207511	215113	One copy_gain
RIT1	1.20123e-49	0.170645	0.503	0.156	3.10614e-45	Tumor cells.Tumor cells_s1	chr1	155897808	155911404	One copy_gain
RMDN1	2.24436e-08	-0.181271	0.232	0.123	0.000580347	Tumor cells.Tumor cells_s1	chr8	86468257	86514357	One copy_loss
RNASET2	2.92732e-106	0.792645	0.937	0.565	7.56946e-102	Tumor cells.Tumor cells_s1	chr6	166922113	166957191	One copy_gain
RNF11	2.53487e-07	-0.244615	0.247	0.138	0.00655468	Tumor cells.Tumor cells_s1	chr1	51236273	51273447	One copy_loss
RNF114	1.28083e-81	0.378936	0.664	0.203	3.31198e-77	Tumor cells.Tumor cells_s1	chr20	49936336	49953885	Two copies_gain
RNF125	6.93578e-45	-0.316385	0.006	0.077	1.79345e-40	Tumor cells.Tumor cells_s1	chr18	32018825	32073219	One copy_loss
RNF13	2.39711e-64	0.285568	0.582	0.177	6.19845e-60	Tumor cells.Tumor cells_s1	chr3	149812770	149962139	One copy_gain
RNF130	1.19236e-63	0.181854	0.548	0.156	3.08321e-59	Tumor cells.Tumor cells_s1	chr5	179911651	180072113	One copy_gain
RNF14	3.02056e-68	0.305256	0.421	0.068	7.81055e-64	Tumor cells.Tumor cells_s1	chr5	141958328	141990292	One copy_gain
RNF145	1.62806e-61	0.320285	0.524	0.147	4.20984e-57	Tumor cells.Tumor cells_s1	chr5	159157409	159210053	One copy_gain
RNF187	1.72596e-75	0.514389	0.669	0.238	4.46298e-71	Tumor cells.Tumor cells_s1	chr1	228487382	228496188	One copy_gain
RNF20	3.38634e-09	-0.0838333	0.192	0.092	8.75639e-05	Tumor cells.Tumor cells_s1	chr9	101533853	101563344	One copy_loss
RNF220	8.28742e-14	-0.0037995	0.192	0.073	2.14296e-09	Tumor cells.Tumor cells_s1	chr1	44405194	44651724	One copy_loss
RNF4	2.40014e-07	-0.114974	0.187	0.099	0.00620628	Tumor cells.Tumor cells_s1	chr4	2462220	2625320	One copy_loss
RNF44	5.68894e-19	0.0630058	0.256	0.096	1.47105e-14	Tumor cells.Tumor cells_s1	chr5	176526712	176538025	One copy_gain
RNF7	2.60433e-69	0.472771	0.767	0.345	6.73429e-65	Tumor cells.Tumor cells_s1	chr3	141738249	141747560	One copy_gain
RNH1	4.9338e-60	0.302446	0.721	0.291	1.27578e-55	Tumor cells.Tumor cells_s1	chr11	494512	507300	One copy_gain
RNPS1	3.85654e-09	-0.248645	0.465	0.263	9.97223e-05	Tumor cells.Tumor cells_s1	chr16	2253116	2268397	One copy_loss
ROMO1	6.61554e-65	0.480088	0.789	0.382	1.71065e-60	Tumor cells.Tumor cells_s1	chr20	35699272	35700984	Two copies_gain
RPA2	2.56152e-09	-0.232204	0.295	0.155	6.62357e-05	Tumor cells.Tumor cells_s1	chr1	27891524	27914746	One copy_loss
RPL11	2.63242e-53	-0.610523	0.945	0.958	6.80691e-49	Tumor cells.Tumor cells_s1	chr1	23691742	23696835	One copy_loss
RPL12	5.41005e-23	-0.39681	0.937	0.933	1.39893e-18	Tumor cells.Tumor cells_s1	chr9	127447674	127451406	One copy_loss
RPL13	2.95054e-13	-0.345795	0.984	0.974	7.62952e-09	Tumor cells.Tumor cells_s1	chr16	89560677	89564542	One copy_loss
RPL15	2.83094e-18	0.226845	0.939	0.913	7.32025e-14	Tumor cells.Tumor cells_s1	chr3	23916591	23924374	One copy_loss
RPL22L1	7.07994e-115	0.948756	0.801	0.331	1.83073e-110	Tumor cells.Tumor cells_s1	chr3	170864875	170870208	One copy_gain
RPL26L1	9.18565e-81	0.332299	0.624	0.178	2.37522e-76	Tumor cells.Tumor cells_s1	chr5	172958729	172969771	One copy_gain
RPL27A	1.15774e-88	0.619663	0.965	0.881	2.99369e-84	Tumor cells.Tumor cells_s1	chr11	8682788	8714759	One copy_gain
RPL30	1.02619e-55	-0.674149	0.917	0.945	2.65352e-51	Tumor cells.Tumor cells_s1	chr8	98024851	98046469	One copy_loss
RPL35A	1.45102e-34	0.376444	0.943	0.917	3.75205e-30	Tumor cells.Tumor cells_s1	chr3	197950190	197956610	One copy_gain
RPL36	6.88602e-96	0.601005	0.975	0.924	1.78059e-91	Tumor cells.Tumor cells_s1	chr19	5674947	5691875	One copy_gain
RPL36AL	1.19143e-54	-1.0608	0.798	0.727	3.08079e-50	Tumor cells.Tumor cells_s1	chr14	49618530	49620626	One copy_loss
RPL4	2.80683e-133	0.905234	0.943	0.742	7.2579e-129	Tumor cells.Tumor cells_s1	chr15	66498015	66524532	One copy_gain
RPLP1	1.1282e-135	0.7624	0.995	0.971	2.9173e-131	Tumor cells.Tumor cells_s1	chr15	69452814	69456205	One copy_gain
RPLP2	1.95737e-50	0.413143	0.969	0.933	5.06136e-46	Tumor cells.Tumor cells_s1	chr11	809965	812880	One copy_gain
RPN1	5.97501e-100	0.638736	0.629	0.15	1.54502e-95	Tumor cells.Tumor cells_s1	chr3	128619969	128681075	One copy_gain
RPN2	3.76014e-132	1.01863	0.815	0.328	9.72296e-128	Tumor cells.Tumor cells_s1	chr20	37178410	37241619	Two copies_gain
RPP25L	1.779e-13	-0.0666286	0.229	0.097	4.60013e-09	Tumor cells.Tumor cells_s1	chr9	34610486	34612104	One copy_loss
RPS13	1.51834e-34	0.40051	0.943	0.922	3.92612e-30	Tumor cells.Tumor cells_s1	chr11	17074388	17077715	One copy_gain
RPS14	3.86246e-14	0.169387	0.976	0.967	9.98754e-10	Tumor cells.Tumor cells_s1	chr5	150442635	150449739	One copy_gain
RPS15	1.07585e-72	0.502978	0.978	0.951	2.78192e-68	Tumor cells.Tumor cells_s1	chr19	1438358	1440495	One copy_gain
RPS15A	4.13657e-33	-0.532042	0.923	0.936	1.06963e-28	Tumor cells.Tumor cells_s1	chr16	18781295	18790383	One copy_loss
RPS17	4.15299e-104	0.56524	0.66	0.159	1.07388e-99	Tumor cells.Tumor cells_s1	chr15	82536750	82540459	One copy_gain
RPS20	6.99711e-09	-0.396108	0.909	0.838	0.000180931	Tumor cells.Tumor cells_s1	chr8	56067295	56074581	One copy_loss
RPS21	6.92858e-129	0.87016	0.959	0.872	1.79159e-124	Tumor cells.Tumor cells_s1	chr20	62387103	62388520	One copy_gain
RPS27	3.06023e-53	0.452165	0.982	0.953	7.91314e-49	Tumor cells.Tumor cells_s1	chr1	153990762	153992155	One copy_gain
RPS27L	1.11675e-47	0.57056	0.881	0.613	2.88769e-43	Tumor cells.Tumor cells_s1	chr15	63125872	63158021	One copy_gain
RPS29	9.1278e-45	-0.703516	0.91	0.91	2.36027e-40	Tumor cells.Tumor cells_s1	chr14	49570984	49599164	One copy_loss
RPS6KA5	3.17515e-10	-0.198544	0.032	0.078	8.21031e-06	Tumor cells.Tumor cells_s1	chr14	90847861	91060641	One copy_loss
RPSA	4.30149e-41	0.390585	0.944	0.855	1.11228e-36	Tumor cells.Tumor cells_s1	chr3	39406716	39412542	One copy_loss
RRAD	2.56419e-18	-0.345905	0.403	0.187	6.63049e-14	Tumor cells.Tumor cells_s1	chr16	66921679	66925536	One copy_loss
RRAGA	8.50002e-65	0.343224	0.609	0.204	2.19794e-60	Tumor cells.Tumor cells_s1	chr9	19049427	19051025	One copy_loss
RRAGC	1.03817e-14	-0.0723802	0.239	0.097	2.68451e-10	Tumor cells.Tumor cells_s1	chr1	38838198	38859772	One copy_loss
RRM1	1.67794e-29	0.0714131	0.321	0.101	4.33881e-25	Tumor cells.Tumor cells_s1	chr11	4094707	4138932	One copy_gain
RRM2B	4.49802e-08	-0.012916	0.207	0.11	0.0011631	Tumor cells.Tumor cells_s1	chr8	102204502	102238961	One copy_loss
RRN3	4.49798e-09	-0.0330349	0.144	0.062	0.000116309	Tumor cells.Tumor cells_s1	chr16	15060033	15094311	One copy_loss
RRP15	1.13492e-43	0.082479	0.409	0.113	2.93467e-39	Tumor cells.Tumor cells_s1	chr1	218285293	218337983	One copy_gain
RRP1B	2.37622e-24	0.0169032	0.321	0.114	6.14443e-20	Tumor cells.Tumor cells_s1	chr21	43659560	43696079	One copy_gain
RRP8	1.52599e-18	0.00535246	0.222	0.073	3.94589e-14	Tumor cells.Tumor cells_s1	chr11	6595072	6603616	One copy_gain
RSL1D1	1.56025e-07	-0.338858	0.65	0.385	0.00403451	Tumor cells.Tumor cells_s1	chr16	11833850	11851580	One copy_loss
RSL24D1	6.18984e-19	-0.100822	0.711	0.394	1.60057e-14	Tumor cells.Tumor cells_s1	chr15	55180806	55197049	One copy_gain
RSPRY1	2.48624e-13	-0.0540907	0.219	0.092	6.42892e-09	Tumor cells.Tumor cells_s1	chr16	57186137	57240469	One copy_loss
RSRC1	2.16151e-25	-0.0108233	0.475	0.209	5.58924e-21	Tumor cells.Tumor cells_s1	chr3	158105855	158545730	One copy_gain
RSRP1	3.04591e-08	-0.910542	0.513	0.46	0.000787612	Tumor cells.Tumor cells_s1	chr1	25242249	25338213	One copy_loss
RTCA	1.74547e-21	-0.0661725	0.297	0.109	4.51343e-17	Tumor cells.Tumor cells_s1	chr1	100266216	100292769	One copy_loss
RTF2	1.249e-61	0.198404	0.678	0.251	3.22966e-57	Tumor cells.Tumor cells_s1	chr20	56468585	56519449	Two copies_gain
RTRAF	7.84949e-27	0.0152241	0.707	0.355	2.02972e-22	Tumor cells.Tumor cells_s1	chr14	51989514	52010694	One copy_loss
RUFY1	3.28244e-35	0.0208293	0.381	0.119	8.48774e-31	Tumor cells.Tumor cells_s1	chr5	179550554	179610012	One copy_gain
RUFY3	7.97742e-11	-0.0199373	0.261	0.135	2.0628e-06	Tumor cells.Tumor cells_s1	chr4	70704204	70808619	One copy_loss
RUNX1	3.38165e-53	0.271331	0.439	0.113	8.74426e-49	Tumor cells.Tumor cells_s1	chr21	34787801	36004667	One copy_gain
RUNX3	4.52171e-79	-0.879148	0.047	0.236	1.16922e-74	Tumor cells.Tumor cells_s1	chr1	24899511	24965121	One copy_loss
RUVBL1	1.12789e-50	0.165862	0.416	0.104	2.91651e-46	Tumor cells.Tumor cells_s1	chr3	128064778	128153914	One copy_gain
RYK	2.51328e-34	0.110646	0.378	0.123	6.49884e-30	Tumor cells.Tumor cells_s1	chr3	134065303	134250859	One copy_gain
S100A1	2.98616e-183	1.4615	0.8	0.174	7.72161e-179	Tumor cells.Tumor cells_s1	chr1	153627926	153632039	One copy_gain
S100A10	9.10071e-219	1.52426	0.959	0.794	2.35326e-214	Tumor cells.Tumor cells_s1	chr1	151982915	151993859	One copy_gain
S100A11	2.37187e-198	1.33836	0.953	0.758	6.13317e-194	Tumor cells.Tumor cells_s1	chr1	152032506	152047907	One copy_gain
S100A13	1.91314e-200	1.55461	0.867	0.312	4.94699e-196	Tumor cells.Tumor cells_s1	chr1	153618787	153631360	One copy_gain
S100A16	8.34825e-93	0.63103	0.685	0.21	2.15869e-88	Tumor cells.Tumor cells_s1	chr1	153606886	153613145	One copy_gain
S100A4	0	-2.90155	0.079	0.587	0	Tumor cells.Tumor cells_s1	chr1	153543613	153550136	One copy_gain
S100A6	1.47939e-162	1.52579	0.96	0.777	3.82542e-158	Tumor cells.Tumor cells_s1	chr1	153534599	153536244	One copy_gain
S1PR4	4.03652e-76	-0.387395	0.003	0.101	1.04376e-71	Tumor cells.Tumor cells_s1	chr19	3172346	3180332	One copy_gain
SAFB	8.62793e-21	-0.0620172	0.393	0.172	2.23101e-16	Tumor cells.Tumor cells_s1	chr19	5623035	5668478	One copy_gain
SAFB2	5.0503e-10	-0.210769	0.379	0.212	1.30591e-05	Tumor cells.Tumor cells_s1	chr19	5586999	5624046	One copy_gain
SAMSN1	1.26815e-98	-0.71724	0.018	0.19	3.27919e-94	Tumor cells.Tumor cells_s1	chr21	14485228	14658821	One copy_gain
SAR1B	7.95833e-53	0.193972	0.563	0.188	2.05787e-48	Tumor cells.Tumor cells_s1	chr5	134601149	134649271	One copy_gain
SCAMP2	1.30697e-29	-0.0213232	0.481	0.191	3.37955e-25	Tumor cells.Tumor cells_s1	chr15	74843730	74873365	One copy_gain
SCAMP3	1.92501e-81	0.32571	0.504	0.096	4.9777e-77	Tumor cells.Tumor cells_s1	chr1	155255979	155262430	One copy_gain
SCAMP4	6.54575e-42	0.252095	0.378	0.104	1.6926e-37	Tumor cells.Tumor cells_s1	chr19	1905372	1926013	One copy_gain
SCAND1	1.84448e-38	0.180967	0.759	0.365	4.76946e-34	Tumor cells.Tumor cells_s1	chr20	35953617	35959472	Two copies_gain
SCCPDH	1.38132e-109	0.494349	0.618	0.118	3.57183e-105	Tumor cells.Tumor cells_s1	chr1	246724409	246768137	One copy_gain
SCFD1	1.2188e-08	-0.178669	0.305	0.171	0.000315156	Tumor cells.Tumor cells_s1	chr14	30622311	30735850	One copy_loss
SCNM1	7.84111e-59	0.194562	0.482	0.127	2.02755e-54	Tumor cells.Tumor cells_s1	chr1	151156664	151170296	One copy_gain
SCP2	2.17986e-26	-0.0705612	0.634	0.297	5.63668e-22	Tumor cells.Tumor cells_s1	chr1	52927276	53051698	One copy_loss
SDC4	1.34344e-145	0.973967	0.771	0.178	3.47386e-141	Tumor cells.Tumor cells_s1	chr20	45325288	45348424	Two copies_gain
SDCCAG8	3.79576e-58	0.273189	0.47	0.121	9.81507e-54	Tumor cells.Tumor cells_s1	chr1	243256034	243500091	One copy_gain
SDE2	6.04487e-09	-0.115303	0.183	0.087	0.000156308	Tumor cells.Tumor cells_s1	chr1	225982702	225999343	One copy_gain
SDF2L1	1.55641e-77	0.519781	0.685	0.233	4.02456e-73	Tumor cells.Tumor cells_s1	chr22	21642302	21644299	One copy_gain
SDHA	2.98306e-202	1.4557	0.883	0.314	7.7136e-198	Tumor cells.Tumor cells_s1	chr5	218241	257082	One copy_gain
SDHB	2.5472e-47	0.084491	0.49	0.159	6.58654e-43	Tumor cells.Tumor cells_s1	chr1	17018722	17054032	One copy_loss
SDR39U1	2.39948e-22	0.0262336	0.269	0.09	6.20457e-18	Tumor cells.Tumor cells_s1	chr14	24439766	24442905	One copy_loss
SEC11A	3.04533e-60	0.465948	0.797	0.426	7.87463e-56	Tumor cells.Tumor cells_s1	chr15	84669538	84716460	One copy_gain
SEC13	4.95034e-23	-0.0519316	0.289	0.099	1.28006e-18	Tumor cells.Tumor cells_s1	chr3	10293131	10321112	One copy_loss
SEC22B	8.64669e-81	0.366762	0.639	0.182	2.23586e-76	Tumor cells.Tumor cells_s1	chr1	120150898	120176520	One copy_loss
SEC22C	6.8194e-18	-0.0247019	0.223	0.077	1.76336e-13	Tumor cells.Tumor cells_s1	chr3	42547969	42601080	One copy_loss
SEC23A	6.03198e-26	0.0481265	0.308	0.103	1.55975e-21	Tumor cells.Tumor cells_s1	chr14	39031919	39109646	One copy_loss
SEC61A1	1.17141e-110	0.679997	0.637	0.132	3.02902e-106	Tumor cells.Tumor cells_s1	chr3	128051641	128071683	One copy_gain
SEC61B	1.60856e-07	-0.0370427	0.8	0.523	0.00415942	Tumor cells.Tumor cells_s1	chr9	99222064	99230615	One copy_loss
SEC62	3.98933e-24	0.0629677	0.786	0.427	1.03156e-19	Tumor cells.Tumor cells_s1	chr3	169966635	169998373	One copy_gain
SECISBP2	4.38336e-07	-0.182522	0.317	0.187	0.0113345	Tumor cells.Tumor cells_s1	chr9	89318500	89359663	One copy_loss
SEL1L	4.0755e-20	-0.0385484	0.37	0.162	1.05384e-15	Tumor cells.Tumor cells_s1	chr14	81471547	81533853	One copy_loss
SELENOF	4.13281e-19	-0.117473	0.522	0.249	1.06866e-14	Tumor cells.Tumor cells_s1	chr1	86862445	86914424	One copy_loss
SELENOH	3.95216e-30	0.0552698	0.734	0.367	1.02195e-25	Tumor cells.Tumor cells_s1	chr11	57741250	57743554	One copy_gain
SELENOK	1.02968e-08	-0.854907	0.503	0.441	0.000266254	Tumor cells.Tumor cells_s1	chr3	53884417	53891962	One copy_loss
SELENOM	4.0725e-134	1.00283	0.813	0.297	1.05307e-129	Tumor cells.Tumor cells_s1	chr22	31104772	31120069	One copy_gain
SELENOS	1.31199e-30	0.0238636	0.662	0.306	3.39254e-26	Tumor cells.Tumor cells_s1	chr15	101270817	101277500	One copy_gain
SELENOT	2.49937e-35	0.0366062	0.564	0.232	6.46288e-31	Tumor cells.Tumor cells_s1	chr3	150602875	150630445	One copy_gain
SEMA6A	3.04949e-101	0.818306	0.583	0.117	7.88538e-97	Tumor cells.Tumor cells_s1	chr5	116443555	116574823	One copy_gain
SENP5	3.07278e-21	0.0560297	0.247	0.081	7.94559e-17	Tumor cells.Tumor cells_s1	chr3	196867856	196934714	One copy_gain
SERINC2	6.28948e-90	0.647627	0.607	0.16	1.62633e-85	Tumor cells.Tumor cells_s1	chr1	31409565	31434680	One copy_loss
SERINC3	1.29941e-64	0.338151	0.687	0.249	3.36001e-60	Tumor cells.Tumor cells_s1	chr20	44496221	44522085	Two copies_gain
SERP1	1.50638e-23	0.166128	0.814	0.499	3.89519e-19	Tumor cells.Tumor cells_s1	chr3	150541998	150603228	One copy_gain
SERPINA1	8.23382e-24	-0.030408	0.295	0.456	2.1291e-19	Tumor cells.Tumor cells_s1	chr14	94376747	94390693	One copy_loss
SERPING1	1.38409e-41	0.0549027	0.593	0.237	3.57899e-37	Tumor cells.Tumor cells_s1	chr11	57597387	57614848	One copy_gain
SETD5	5.07071e-08	-0.123211	0.244	0.135	0.00131118	Tumor cells.Tumor cells_s1	chr3	9397615	9479240	One copy_loss
SEZ6L2	3.98434e-73	0.353337	0.509	0.115	1.03027e-68	Tumor cells.Tumor cells_s1	chr16	29871159	29899547	One copy_loss
SF3A1	2.85402e-10	-0.1432	0.28	0.145	7.37993e-06	Tumor cells.Tumor cells_s1	chr22	30331988	30356919	One copy_gain
SF3A2	1.22553e-66	0.332689	0.511	0.126	3.16899e-62	Tumor cells.Tumor cells_s1	chr19	2236824	2248655	One copy_gain
SF3A3	6.84675e-08	-0.162773	0.281	0.158	0.00177043	Tumor cells.Tumor cells_s1	chr1	37956975	37990075	One copy_loss
SF3B3	3.92387e-08	-0.14669	0.232	0.124	0.00101463	Tumor cells.Tumor cells_s1	chr16	70523791	70577670	One copy_loss
SFT2D1	1.35166e-68	0.255317	0.603	0.179	3.49512e-64	Tumor cells.Tumor cells_s1	chr6	166319728	166342576	One copy_gain
SFXN1	2.47429e-27	0.031011	0.433	0.178	6.39802e-23	Tumor cells.Tumor cells_s1	chr5	175477062	175529742	One copy_gain
SGCB	7.37798e-12	-0.131285	0.244	0.113	1.9078e-07	Tumor cells.Tumor cells_s1	chr4	52020706	52038299	One copy_loss
SH2D2A	4.5804e-62	-0.416559	0.014	0.128	1.1844e-57	Tumor cells.Tumor cells_s1	chr1	156806243	156816848	One copy_gain
SH3BGRL3	1.10762e-44	-1.40417	0.784	0.709	2.86407e-40	Tumor cells.Tumor cells_s1	chr1	26280086	26281522	One copy_loss
SH3BP2	9.00205e-32	0.240803	0.408	0.154	2.32775e-27	Tumor cells.Tumor cells_s1	chr4	2793071	2841098	One copy_loss
SH3BP5	7.02528e-45	-0.821312	0.056	0.195	1.8166e-40	Tumor cells.Tumor cells_s1	chr3	15254353	15341368	One copy_loss
SH3GL1	1.11404e-89	0.518286	0.534	0.103	2.88069e-85	Tumor cells.Tumor cells_s1	chr19	4360370	4400547	One copy_gain
SH3GLB2	3.30263e-20	0.0294709	0.249	0.086	8.53995e-16	Tumor cells.Tumor cells_s1	chr9	129007036	129028331	One copy_loss
SHARPIN	1.27344e-11	-0.151856	0.32	0.165	3.29287e-07	Tumor cells.Tumor cells_s1	chr8	144098633	144108124	One copy_loss
SHC1	7.1692e-79	0.409694	0.546	0.126	1.85381e-74	Tumor cells.Tumor cells_s1	chr1	154962298	154974395	One copy_gain
SHISA5	1.13726e-10	-0.18763	0.388	0.209	2.94073e-06	Tumor cells.Tumor cells_s1	chr3	48467798	48504826	One copy_loss
SHOC2	7.68614e-35	0.0358293	0.463	0.169	1.98748e-30	Tumor cells.Tumor cells_s1	chr10	110919593	111013666	One copy_gain
SIGIRR	3.21515e-64	0.323662	0.619	0.201	8.31374e-60	Tumor cells.Tumor cells_s1	chr11	405716	417455	One copy_gain
SIKE1	2.73146e-09	-0.189769	0.24	0.122	7.06301e-05	Tumor cells.Tumor cells_s1	chr1	114769479	114780685	One copy_loss
SIL1	2.28519e-79	0.415366	0.57	0.145	5.90904e-75	Tumor cells.Tumor cells_s1	chr5	138946724	139293557	One copy_gain
SIN3A	1.5596e-10	-0.0517302	0.213	0.101	4.03281e-06	Tumor cells.Tumor cells_s1	chr15	75369379	75455842	One copy_gain
SIT1	2.25323e-81	-0.612208	0.01	0.138	5.82641e-77	Tumor cells.Tumor cells_s1	chr9	35649295	35650950	One copy_loss
SKIL	6.43447e-11	-0.333184	0.439	0.24	1.66383e-06	Tumor cells.Tumor cells_s1	chr3	170357678	170396835	One copy_gain
SKP1	4.43337e-24	0.25959	0.854	0.632	1.14638e-19	Tumor cells.Tumor cells_s1	chr5	134148935	134176964	One copy_gain
SLA	1.57607e-113	-0.978622	0.022	0.221	4.0754e-109	Tumor cells.Tumor cells_s1	chr8	133036728	133102912	One copy_loss
SLA2	6.68529e-23	-0.159368	0.004	0.042	1.72868e-18	Tumor cells.Tumor cells_s1	chr20	36612318	36646196	Two copies_gain
SLBP	8.67601e-20	-0.131419	0.381	0.165	2.24344e-15	Tumor cells.Tumor cells_s1	chr4	1692731	1712344	One copy_loss
SLC16A4	1.5206e-30	-0.00700787	0.371	0.128	3.93196e-26	Tumor cells.Tumor cells_s1	chr1	110362851	110391082	One copy_loss
SLC22A18	3.44579e-103	0.54637	0.575	0.101	8.91011e-99	Tumor cells.Tumor cells_s1	chr11	2899721	2925246	One copy_gain
SLC22A2	1.22916e-138	-0.642771	0.001	0.158	3.17836e-134	Tumor cells.Tumor cells_s1	chr6	160171061	160277638	One copy_gain
SLC25A1	2.31922e-97	0.594107	0.641	0.163	5.99703e-93	Tumor cells.Tumor cells_s1	chr22	19175581	19178739	One copy_gain
SLC25A23	2.39948e-48	0.174361	0.379	0.088	6.20458e-44	Tumor cells.Tumor cells_s1	chr19	6436079	6465203	One copy_gain
SLC25A26	2.71087e-14	-0.0505378	0.195	0.072	7.00977e-10	Tumor cells.Tumor cells_s1	chr3	66133610	66388116	One copy_loss
SLC25A36	4.28609e-49	0.307699	0.569	0.206	1.1083e-44	Tumor cells.Tumor cells_s1	chr3	140941830	140980995	One copy_gain
SLC28A1	3.7648e-15	0.00325644	0.286	0.128	9.73501e-11	Tumor cells.Tumor cells_s1	chr15	84884654	84945798	One copy_gain
SLC2A1	2.47719e-127	0.810493	0.685	0.147	6.40552e-123	Tumor cells.Tumor cells_s1	chr1	42925353	42958893	One copy_loss
SLC2A4RG	1.45133e-54	0.281196	0.629	0.233	3.75285e-50	Tumor cells.Tumor cells_s1	chr20	63739776	63744050	One copy_gain
SLC30A7	1.53924e-08	-0.091007	0.172	0.083	0.000398016	Tumor cells.Tumor cells_s1	chr1	100896076	100981757	One copy_loss
SLC30A9	1.36434e-09	-0.0713353	0.204	0.097	3.5279e-05	Tumor cells.Tumor cells_s1	chr4	41990502	42090461	One copy_loss
SLC35A3	3.58303e-10	-0.0254748	0.181	0.081	9.26499e-06	Tumor cells.Tumor cells_s1	chr1	99969351	100035634	One copy_loss
SLC35A4	9.9992e-45	0.244495	0.338	0.073	2.58559e-40	Tumor cells.Tumor cells_s1	chr5	140564828	140569100	One copy_gain
SLC35C2	1.34843e-61	0.262827	0.467	0.108	3.48677e-57	Tumor cells.Tumor cells_s1	chr20	46345980	46364458	Two copies_gain
SLC35D2	3.35839e-35	0.0432259	0.345	0.099	8.68412e-31	Tumor cells.Tumor cells_s1	chr9	96313444	96383711	One copy_loss
SLC39A1	3.32796e-116	0.657483	0.694	0.171	8.60544e-112	Tumor cells.Tumor cells_s1	chr1	153959099	153968184	One copy_gain
SLC39A4	1.64063e-65	-0.250124	0.001	0.081	4.24234e-61	Tumor cells.Tumor cells_s1	chr8	144409742	144416844	One copy_loss
SLC39A6	1.71854e-46	0.201706	0.367	0.086	4.4438e-42	Tumor cells.Tumor cells_s1	chr18	36108531	36129385	One copy_loss
SLC50A1	1.25385e-130	0.696921	0.637	0.1	3.2422e-126	Tumor cells.Tumor cells_s1	chr1	155135344	155138857	One copy_gain
SLC52A2	1.50619e-22	-0.036471	0.261	0.086	3.8947e-18	Tumor cells.Tumor cells_s1	chr8	144333957	144361286	One copy_loss
SLC5A3	3.61679e-49	0.509394	0.545	0.197	9.35229e-45	Tumor cells.Tumor cells_s1	chr21	34073578	34106260	One copy_gain
SLC6A6	1.09907e-38	0.318102	0.312	0.071	2.84196e-34	Tumor cells.Tumor cells_s1	chr3	14402576	14489349	One copy_loss
SLC7A5	1.57041e-40	0.273196	0.324	0.074	4.06076e-36	Tumor cells.Tumor cells_s1	chr16	87830023	87869507	One copy_loss
SLC7A7	2.48836e-139	0.730214	0.606	0.062	6.43439e-135	Tumor cells.Tumor cells_s1	chr14	22773222	22829820	One copy_loss
SLCO3A1	6.18169e-19	0.0709488	0.253	0.094	1.59846e-14	Tumor cells.Tumor cells_s1	chr15	91853708	92172435	One copy_gain
SLIRP	6.87779e-37	0.0656601	0.614	0.269	1.77846e-32	Tumor cells.Tumor cells_s1	chr14	77708071	77761104	One copy_loss
SLPI	3.31124e-277	3.55977	0.854	0.085	8.5622e-273	Tumor cells.Tumor cells_s1	chr20	45252239	45254564	Two copies_gain
SLTM	2.58116e-24	0.00784622	0.624	0.305	6.67436e-20	Tumor cells.Tumor cells_s1	chr15	58879050	58933679	One copy_gain
SLU7	1.44209e-39	0.131288	0.538	0.206	3.72896e-35	Tumor cells.Tumor cells_s1	chr5	160401641	160421711	One copy_gain
SMAD3	2.2749e-58	0.478495	0.402	0.083	5.88243e-54	Tumor cells.Tumor cells_s1	chr15	67063763	67195169	One copy_gain
SMAD5	8.48258e-56	0.379279	0.484	0.138	2.19343e-51	Tumor cells.Tumor cells_s1	chr5	136132845	136188747	One copy_gain
SMAP2	2.22785e-48	-0.818957	0.08	0.242	5.76076e-44	Tumor cells.Tumor cells_s1	chr1	40344850	40423326	One copy_loss
SMARCB1	7.311e-45	0.080214	0.49	0.16	1.89048e-40	Tumor cells.Tumor cells_s1	chr22	23786931	23838009	One copy_gain
SMARCC1	7.67636e-23	-0.00443639	0.394	0.168	1.98495e-18	Tumor cells.Tumor cells_s1	chr3	47585269	47782106	One copy_loss
SMC2	2.76872e-14	-0.0104381	0.217	0.087	7.15936e-10	Tumor cells.Tumor cells_s1	chr9	104094260	104141419	One copy_loss
SMC4	1.86132e-22	-0.012692	0.363	0.149	4.81301e-18	Tumor cells.Tumor cells_s1	chr3	160399274	160434954	One copy_gain
SMCHD1	2.80366e-21	-0.889586	0.2	0.309	7.2497e-17	Tumor cells.Tumor cells_s1	chr18	2655726	2805017	One copy_loss
SMIM12	8.20722e-09	-0.130358	0.245	0.128	0.000212222	Tumor cells.Tumor cells_s1	chr1	34712737	34859755	One copy_loss
SMIM14	2.45716e-46	0.152462	0.438	0.126	6.35373e-42	Tumor cells.Tumor cells_s1	chr4	39546336	39638902	One copy_loss
SMIM20	1.34094e-36	0.00414059	0.381	0.119	3.46741e-32	Tumor cells.Tumor cells_s1	chr4	25861830	25929874	One copy_loss
SMIM24	3.79821e-42	0.0358947	0.44	0.136	9.82142e-38	Tumor cells.Tumor cells_s1	chr19	3473986	3480525	One copy_gain
SMIM27	6.29785e-09	-0.0382562	0.159	0.072	0.00016285	Tumor cells.Tumor cells_s1	chr9	32551144	32568621	One copy_loss
SMIM3	1.30683e-132	0.77151	0.622	0.087	3.37919e-128	Tumor cells.Tumor cells_s1	chr5	150777946	150796734	One copy_gain
SMIM30	2.73634e-59	0.229731	0.571	0.183	7.07562e-55	Tumor cells.Tumor cells_s1	chr7	113116718	113118560	One copy_gain
SMIM4	8.01428e-33	0.0677026	0.307	0.082	2.07233e-28	Tumor cells.Tumor cells_s1	chr3	52534013	52579237	One copy_loss
SMYD2	1.04448e-68	0.307075	0.477	0.108	2.70082e-64	Tumor cells.Tumor cells_s1	chr1	214281102	214337131	One copy_gain
SNAP29	6.06384e-48	0.172262	0.431	0.121	1.56799e-43	Tumor cells.Tumor cells_s1	chr22	20859007	20891214	One copy_gain
SNAP47	1.22804e-33	0.0838247	0.339	0.101	3.17546e-29	Tumor cells.Tumor cells_s1	chr1	227728539	227781231	One copy_gain
SNAPC5	1.60677e-61	0.192676	0.435	0.09	4.1548e-57	Tumor cells.Tumor cells_s1	chr15	66490135	66497780	One copy_gain
SNAPIN	1.4427e-74	0.26444	0.554	0.14	3.73052e-70	Tumor cells.Tumor cells_s1	chr1	153658703	153661852	One copy_gain
SND1	1.82361e-76	0.371325	0.566	0.146	4.71548e-72	Tumor cells.Tumor cells_s1	chr7	127652194	128092609	One copy_gain
SNHG18	9.54209e-135	0.710377	0.622	0.082	2.46739e-130	Tumor cells.Tumor cells_s1	chr5	9546200	9550609	One copy_gain
SNHG9	5.97962e-12	-0.0231302	0.222	0.101	1.54621e-07	Tumor cells.Tumor cells_s1	chr16	1964959	1965509	One copy_loss
SNRNP40	8.61809e-31	0.00496044	0.304	0.083	2.22847e-26	Tumor cells.Tumor cells_s1	chr1	31259568	31296788	One copy_loss
SNRPA1	2.26756e-48	0.174712	0.55	0.192	5.86346e-44	Tumor cells.Tumor cells_s1	chr15	101281510	101295282	One copy_gain
SNRPD1	8.96616e-23	-0.0876608	0.582	0.279	2.31847e-18	Tumor cells.Tumor cells_s1	chr18	21612314	21633524	One copy_loss
SNRPD3	1.9702e-34	0.167083	0.73	0.369	5.09453e-30	Tumor cells.Tumor cells_s1	chr22	24555958	24582052	One copy_gain
SNUPN	1.50588e-45	0.105043	0.371	0.086	3.89389e-41	Tumor cells.Tumor cells_s1	chr15	75598083	75626469	One copy_gain
SNW1	1.60418e-07	-0.322122	0.452	0.264	0.00414808	Tumor cells.Tumor cells_s1	chr14	77717599	77761207	One copy_loss
SNX1	2.01299e-23	0.0139475	0.323	0.122	5.2052e-19	Tumor cells.Tumor cells_s1	chr15	64094123	64146090	One copy_gain
SNX2	7.83302e-34	-0.00392552	0.539	0.217	2.02546e-29	Tumor cells.Tumor cells_s1	chr5	122775079	122834543	One copy_gain
SNX27	7.74473e-54	0.24514	0.457	0.123	2.00263e-49	Tumor cells.Tumor cells_s1	chr1	151612006	151699091	One copy_gain
SNX29	1.68329e-36	0.13185	0.383	0.118	4.35264e-32	Tumor cells.Tumor cells_s1	chr16	11976734	12574287	One copy_loss
SNX6	1.47965e-09	-0.373695	0.535	0.303	3.82607e-05	Tumor cells.Tumor cells_s1	chr14	34561093	34630160	One copy_loss
SNX7	2.16983e-55	0.218664	0.417	0.092	5.61075e-51	Tumor cells.Tumor cells_s1	chr1	98661701	98760500	One copy_loss
SOD2	1.35005e-39	0.207214	0.855	0.473	3.49095e-35	Tumor cells.Tumor cells_s1	chr6	159669069	159762529	One copy_gain
SPAG4	5.3132e-84	0.473755	0.615	0.169	1.37389e-79	Tumor cells.Tumor cells_s1	chr20	35615829	35621094	Two copies_gain
SPARC	9.71229e-77	0.0209759	0.723	0.244	2.51141e-72	Tumor cells.Tumor cells_s1	chr5	151661096	151686975	One copy_gain
SPCS1	8.00547e-15	-0.0352924	0.736	0.429	2.07005e-10	Tumor cells.Tumor cells_s1	chr3	52704955	52711148	One copy_loss
SPG21	2.36739e-77	0.362211	0.564	0.142	6.1216e-73	Tumor cells.Tumor cells_s1	chr15	64963022	64990310	One copy_gain
SPIN1	7.98775e-12	-0.000186628	0.208	0.092	2.06547e-07	Tumor cells.Tumor cells_s1	chr9	88388430	88478694	One copy_loss
SPN	8.99694e-108	-0.66024	0.009	0.167	2.32643e-103	Tumor cells.Tumor cells_s1	chr16	29662979	29670876	One copy_loss
SPNS1	1.33779e-21	0.0100581	0.291	0.106	3.45927e-17	Tumor cells.Tumor cells_s1	chr16	28974221	28984548	One copy_loss
SPON2	1.22104e-97	-0.688925	0.009	0.154	3.15737e-93	Tumor cells.Tumor cells_s1	chr4	1166932	1208962	One copy_loss
SPPL2A	9.96954e-54	0.203136	0.556	0.183	2.57792e-49	Tumor cells.Tumor cells_s1	chr15	50702266	50765709	One copy_gain
SPTLC1	4.62639e-12	-0.0660987	0.248	0.115	1.19629e-07	Tumor cells.Tumor cells_s1	chr9	92000087	92115413	One copy_loss
SPTLC2	2.20207e-13	-0.0757286	0.257	0.115	5.69411e-09	Tumor cells.Tumor cells_s1	chr14	77505997	77616637	One copy_loss
SPTSSA	1.52895e-30	0.0667513	0.34	0.11	3.95355e-26	Tumor cells.Tumor cells_s1	chr14	34432788	34462240	One copy_loss
SQSTM1	8.62169e-76	0.682316	0.87	0.512	2.2294e-71	Tumor cells.Tumor cells_s1	chr5	179806398	179838078	One copy_gain
SRA1	1.01074e-59	0.266473	0.566	0.179	2.61357e-55	Tumor cells.Tumor cells_s1	chr5	140537340	140558252	One copy_gain
SRFBP1	3.40193e-47	0.192794	0.47	0.144	8.79672e-43	Tumor cells.Tumor cells_s1	chr5	121961975	122075570	One copy_gain
SRM	1.30292e-47	0.127623	0.555	0.196	3.36909e-43	Tumor cells.Tumor cells_s1	chr1	11054584	11060020	One copy_loss
SRP19	1.61564e-71	0.303871	0.635	0.201	4.17771e-67	Tumor cells.Tumor cells_s1	chr5	112861188	112898371	One copy_gain
SRP54	1.08977e-07	-0.304884	0.358	0.209	0.00281793	Tumor cells.Tumor cells_s1	chr14	34981957	35029567	One copy_loss
SRP72	3.37069e-23	-0.117918	0.519	0.236	8.71594e-19	Tumor cells.Tumor cells_s1	chr4	56467617	56503681	One copy_loss
SRP9	4.4396e-106	0.769562	0.811	0.359	1.14799e-101	Tumor cells.Tumor cells_s1	chr1	225777813	225790468	One copy_gain
SRPK2	1.11586e-30	-0.0207495	0.449	0.171	2.88538e-26	Tumor cells.Tumor cells_s1	chr7	105110704	105399308	One copy_gain
SRPRB	1.58698e-76	0.371621	0.516	0.112	4.10361e-72	Tumor cells.Tumor cells_s1	chr3	133784023	133825772	One copy_gain
SRRT	1.89103e-10	-0.193154	0.248	0.121	4.88982e-06	Tumor cells.Tumor cells_s1	chr7	100875103	100888664	One copy_gain
SRSF10	1.06901e-07	-0.391225	0.545	0.317	0.00276424	Tumor cells.Tumor cells_s1	chr1	23964347	23980927	One copy_loss
SRSF5	9.15762e-08	-0.778932	0.683	0.54	0.00236798	Tumor cells.Tumor cells_s1	chr14	69726900	69772005	One copy_loss
SRSF6	4.0243e-44	0.0759895	0.584	0.222	1.0406e-39	Tumor cells.Tumor cells_s1	chr20	43457893	43466046	Two copies_gain
SS18	1.50249e-06	-0.150832	0.203	0.114	0.0388514	Tumor cells.Tumor cells_s1	chr18	26016253	26091217	One copy_loss
SS18L2	2.46124e-11	-0.241652	0.356	0.185	6.36428e-07	Tumor cells.Tumor cells_s1	chr3	42581840	42596934	One copy_loss
SSR2	1.18854e-102	0.765182	0.877	0.574	3.07333e-98	Tumor cells.Tumor cells_s1	chr1	156009048	156020951	One copy_gain
SSR3	6.6136e-101	0.792101	0.828	0.379	1.71014e-96	Tumor cells.Tumor cells_s1	chr3	156539553	156555149	One copy_gain
SSRP1	2.98475e-67	0.331427	0.561	0.164	7.71798e-63	Tumor cells.Tumor cells_s1	chr11	57325986	57335892	One copy_gain
SST	9.49274e-23	0.66717	0.24	0.074	2.45463e-18	Tumor cells.Tumor cells_s1	chr3	187668912	187670394	One copy_gain
ST6GAL1	4.16966e-146	1.06499	0.681	0.117	1.07819e-141	Tumor cells.Tumor cells_s1	chr3	186930502	187078553	One copy_gain
ST8SIA4	3.24611e-46	0.27098	0.481	0.159	8.39379e-42	Tumor cells.Tumor cells_s1	chr5	100806933	100903282	One copy_gain
STAG1	2.99254e-15	-0.0491255	0.301	0.137	7.7381e-11	Tumor cells.Tumor cells_s1	chr3	136336236	136752403	One copy_gain
STAU1	2.61092e-85	0.449725	0.732	0.255	6.75132e-81	Tumor cells.Tumor cells_s1	chr20	49113339	49188367	Two copies_gain
STC2	3.04844e-77	0.599102	0.502	0.11	7.88266e-73	Tumor cells.Tumor cells_s1	chr5	173314713	173329503	One copy_gain
STIM1	1.54364e-25	0.0275727	0.261	0.076	3.99155e-21	Tumor cells.Tumor cells_s1	chr11	3854527	4093210	One copy_gain
STK10	6.43044e-18	-0.409958	0.065	0.149	1.66278e-13	Tumor cells.Tumor cells_s1	chr5	172042079	172188224	One copy_gain
STMN3	4.72659e-130	0.744414	0.632	0.095	1.2222e-125	Tumor cells.Tumor cells_s1	chr20	63639705	63657682	One copy_gain
STOM	2.01714e-23	-0.0830768	0.539	0.247	5.21592e-19	Tumor cells.Tumor cells_s1	chr9	121338987	121370304	One copy_loss
STOML2	1.66886e-29	-0.0545618	0.521	0.221	4.31535e-25	Tumor cells.Tumor cells_s1	chr9	35099776	35103195	One copy_loss
STRN3	1.90131e-16	-0.0823622	0.269	0.112	4.91642e-12	Tumor cells.Tumor cells_s1	chr14	30893799	31026401	One copy_loss
STT3B	2.33342e-19	-0.0177633	0.316	0.131	6.03377e-15	Tumor cells.Tumor cells_s1	chr3	31532638	31637616	One copy_loss
STX12	4.15646e-08	-0.217499	0.239	0.128	0.00107478	Tumor cells.Tumor cells_s1	chr1	27773219	27824443	One copy_loss
STX16	3.72279e-42	0.236819	0.459	0.156	9.62639e-38	Tumor cells.Tumor cells_s1	chr20	58651253	58679526	One copy_gain
STXBP2	1.08015e-53	0.26133	0.436	0.11	2.79306e-49	Tumor cells.Tumor cells_s1	chr19	7636881	7647873	One copy_gain
STXBP3	3.18533e-09	-0.177356	0.264	0.138	8.23661e-05	Tumor cells.Tumor cells_s1	chr1	108746674	108809523	One copy_loss
SUB1	1.34877e-13	0.0849762	0.838	0.595	3.48766e-09	Tumor cells.Tumor cells_s1	chr5	32531633	32604079	One copy_gain
SUCLG2	6.42628e-29	0.000718034	0.366	0.128	1.66171e-24	Tumor cells.Tumor cells_s1	chr3	67360460	67654612	One copy_loss
SUMO3	1.90481e-28	-0.063477	0.554	0.25	4.92546e-24	Tumor cells.Tumor cells_s1	chr21	44805617	44818779	One copy_gain
SURF1	9.09627e-13	-0.179551	0.344	0.169	2.35211e-08	Tumor cells.Tumor cells_s1	chr9	133351758	133356676	One copy_loss
SURF2	1.43064e-30	0.0507771	0.344	0.11	3.69934e-26	Tumor cells.Tumor cells_s1	chr9	133356550	133361158	One copy_loss
SUSD3	6.02948e-24	-0.0111477	0.259	0.076	1.5591e-19	Tumor cells.Tumor cells_s1	chr9	93058688	93085133	One copy_loss
SVBP	1.12525e-06	-0.168635	0.2	0.11	0.0290968	Tumor cells.Tumor cells_s1	chr1	42807052	42817397	One copy_loss
SVIP	1.81201e-30	-0.0764364	0.498	0.204	4.68551e-26	Tumor cells.Tumor cells_s1	chr11	22813799	22830299	One copy_gain
SWI5	1.2079e-42	0.124905	0.429	0.128	3.12338e-38	Tumor cells.Tumor cells_s1	chr9	128275379	128316123	One copy_loss
SYNJ2BP	6.82951e-07	-0.118996	0.205	0.114	0.0176597	Tumor cells.Tumor cells_s1	chr14	70366499	70417090	One copy_loss
SYNPO	9.21208e-177	1.30641	0.773	0.137	2.38206e-172	Tumor cells.Tumor cells_s1	chr5	150601080	150659207	One copy_gain
SYPL1	1.01853e-71	0.405775	0.676	0.236	2.63371e-67	Tumor cells.Tumor cells_s1	chr7	106090503	106112576	One copy_gain
SYS1	2.43594e-56	0.167614	0.535	0.163	6.29885e-52	Tumor cells.Tumor cells_s1	chr20	45361937	45376798	Two copies_gain
SYT11	1.69557e-26	-0.224249	0.01	0.067	4.3844e-22	Tumor cells.Tumor cells_s1	chr1	155859567	155885199	One copy_gain
SYTL1	1.59771e-50	0.207682	0.423	0.105	4.13135e-46	Tumor cells.Tumor cells_s1	chr1	27342020	27353937	One copy_loss
SYTL3	3.90527e-51	0.250351	0.539	0.173	1.00982e-46	Tumor cells.Tumor cells_s1	chr6	158650014	158764876	One copy_gain
SZRD1	1.71482e-08	-0.0904509	0.261	0.141	0.000443419	Tumor cells.Tumor cells_s1	chr1	16352575	16398145	One copy_loss
TADA3	8.44206e-17	-0.0984071	0.33	0.147	2.18295e-12	Tumor cells.Tumor cells_s1	chr3	9779860	9793011	One copy_loss
TAF10	2.47072e-94	0.671243	0.778	0.31	6.38879e-90	Tumor cells.Tumor cells_s1	chr11	6606294	6612539	One copy_gain
TAF12	1.44658e-12	-0.145347	0.262	0.121	3.74057e-08	Tumor cells.Tumor cells_s1	chr1	28589323	28643085	One copy_loss
TAGAP	6.62488e-94	-0.788909	0.021	0.192	1.71306e-89	Tumor cells.Tumor cells_s1	chr6	159034468	159045152	One copy_gain
TAGLN2	6.06027e-135	1.11418	0.887	0.504	1.56706e-130	Tumor cells.Tumor cells_s1	chr1	159918107	159925507	One copy_gain
TALDO1	6.15137e-56	0.22829	0.681	0.287	1.59062e-51	Tumor cells.Tumor cells_s1	chr11	747415	765012	One copy_gain
TARDBP	6.01002e-18	0.0177289	0.272	0.106	1.55407e-13	Tumor cells.Tumor cells_s1	chr1	11012344	11025739	One copy_loss
TATDN1	4.53739e-24	-0.0550009	0.362	0.142	1.17328e-19	Tumor cells.Tumor cells_s1	chr8	124488485	124539458	One copy_loss
TBC1D2B	4.97075e-09	0.00705478	0.18	0.086	0.000128534	Tumor cells.Tumor cells_s1	chr15	77984036	78077724	One copy_gain
TBC1D5	2.61072e-10	-0.0790033	0.204	0.095	6.75079e-06	Tumor cells.Tumor cells_s1	chr3	17157162	18444817	One copy_loss
TBC1D9B	1.46772e-53	0.317014	0.413	0.096	3.79522e-49	Tumor cells.Tumor cells_s1	chr5	179862066	179907859	One copy_gain
TBL1XR1	2.87386e-34	0.0926758	0.606	0.268	7.43123e-30	Tumor cells.Tumor cells_s1	chr3	177019340	177228000	One copy_gain
TC2N	2.2765e-18	0.0193026	0.291	0.118	5.88658e-14	Tumor cells.Tumor cells_s1	chr14	91779746	91867536	One copy_loss
TCEA2	1.59175e-105	0.528092	0.606	0.119	4.11596e-101	Tumor cells.Tumor cells_s1	chr20	64049836	64072347	One copy_gain
TCERG1	2.34295e-25	0.0145545	0.391	0.158	6.05839e-21	Tumor cells.Tumor cells_s1	chr5	146447311	146511961	One copy_gain
TCF12	2.66107e-45	0.23123	0.366	0.088	6.881e-41	Tumor cells.Tumor cells_s1	chr15	56918623	57299281	One copy_gain
TCN2	1.29099e-55	0.263086	0.475	0.131	3.33824e-51	Tumor cells.Tumor cells_s1	chr22	30607003	30627271	One copy_gain
TCOF1	4.23364e-48	0.231705	0.389	0.094	1.09473e-43	Tumor cells.Tumor cells_s1	chr5	150357629	150400308	One copy_gain
TCP1	4.12293e-58	0.283522	0.729	0.3	1.06611e-53	Tumor cells.Tumor cells_s1	chr6	159778498	159789703	One copy_gain
TCTA	1.21229e-20	-0.0240282	0.253	0.085	3.13473e-16	Tumor cells.Tumor cells_s1	chr3	49412206	49416475	One copy_loss
TENT5C	1.94676e-125	-0.748417	0.009	0.185	5.03393e-121	Tumor cells.Tumor cells_s1	chr1	117606048	117628389	One copy_loss
TERF1	8.79468e-12	-0.212552	0.375	0.2	2.27413e-07	Tumor cells.Tumor cells_s1	chr8	73008864	73048123	One copy_loss
TERF2IP	3.23281e-15	-0.942779	0.332	0.378	8.35941e-11	Tumor cells.Tumor cells_s1	chr16	75647773	75761872	One copy_loss
TES	1.43933e-24	-0.012364	0.457	0.199	3.72181e-20	Tumor cells.Tumor cells_s1	chr7	116210506	116258783	One copy_gain
TEX264	6.34465e-09	-0.272545	0.393	0.218	0.00016406	Tumor cells.Tumor cells_s1	chr3	51662693	51704323	One copy_loss
TFDP2	8.15009e-22	-0.0351845	0.34	0.137	2.10745e-17	Tumor cells.Tumor cells_s1	chr3	141944428	142149544	One copy_gain
TFG	2.68156e-99	0.589127	0.649	0.173	6.93398e-95	Tumor cells.Tumor cells_s1	chr3	100709295	100748964	One copy_loss
TFRC	5.59913e-68	0.425256	0.522	0.132	1.44782e-63	Tumor cells.Tumor cells_s1	chr3	196027183	196082096	One copy_gain
TGFBI	5.05568e-11	-0.618242	0.325	0.165	1.3073e-06	Tumor cells.Tumor cells_s1	chr5	136028988	136063818	One copy_gain
TGFBR1	4.92078e-09	-0.131173	0.161	0.073	0.000127242	Tumor cells.Tumor cells_s1	chr9	99104038	99154192	One copy_loss
TGFBR3	1.08678e-21	-0.240894	0.022	0.088	2.81019e-17	Tumor cells.Tumor cells_s1	chr1	91680343	91906335	One copy_loss
TGIF1	2.13939e-22	-0.0603576	0.341	0.132	5.53203e-18	Tumor cells.Tumor cells_s1	chr18	3411608	3459978	One copy_loss
TGM2	1.16384e-232	2.04681	0.91	0.251	3.00946e-228	Tumor cells.Tumor cells_s1	chr20	38127385	38166578	Two copies_gain
THAP11	2.11216e-10	-0.0767804	0.181	0.079	5.46162e-06	Tumor cells.Tumor cells_s1	chr16	67842320	67844195	One copy_loss
THAP5	1.54721e-16	-0.229079	0.335	0.151	4.00077e-12	Tumor cells.Tumor cells_s1	chr7	108554543	108569750	One copy_gain
THAP7	1.41455e-37	0.0919671	0.371	0.106	3.65775e-33	Tumor cells.Tumor cells_s1	chr22	20999104	21002196	One copy_gain
THEM4	2.62745e-46	0.230149	0.437	0.126	6.79407e-42	Tumor cells.Tumor cells_s1	chr1	151870866	151909637	One copy_gain
THG1L	1.30522e-45	0.171446	0.384	0.097	3.37503e-41	Tumor cells.Tumor cells_s1	chr5	157731420	157741449	One copy_gain
THOC3	6.96975e-64	0.348009	0.401	0.065	1.80224e-59	Tumor cells.Tumor cells_s1	chr5	175917873	176034680	One copy_gain
THOC6	3.76345e-09	-0.0797409	0.188	0.091	9.73153e-05	Tumor cells.Tumor cells_s1	chr16	3024027	3027755	One copy_loss
THOC7	1.5628e-42	0.100575	0.532	0.197	4.0411e-38	Tumor cells.Tumor cells_s1	chr3	63833870	63863868	One copy_loss
THUMPD3	2.42025e-29	0.0181388	0.317	0.095	6.25829e-25	Tumor cells.Tumor cells_s1	chr3	9362971	9386791	One copy_loss
THUMPD3-AS1	1.04843e-18	-0.0965056	0.41	0.192	2.71103e-14	Tumor cells.Tumor cells_s1	chr3	9349689	9398579	One copy_loss
TIAL1	5.3267e-32	0.0379975	0.512	0.209	1.37738e-27	Tumor cells.Tumor cells_s1	chr10	119571802	119597029	One copy_gain
TIMM10	7.34528e-48	0.0809833	0.562	0.196	1.89934e-43	Tumor cells.Tumor cells_s1	chr11	57528464	57530803	One copy_gain
TIMM10B	7.02992e-24	0.0617058	0.297	0.103	1.8178e-19	Tumor cells.Tumor cells_s1	chr11	6481501	6484681	One copy_gain
TIMM13	8.11853e-74	0.405926	0.72	0.274	2.09929e-69	Tumor cells.Tumor cells_s1	chr19	2425625	2427586	One copy_gain
TIMM9	1.5609e-19	-0.123364	0.376	0.164	4.03618e-15	Tumor cells.Tumor cells_s1	chr14	58408495	58427531	One copy_loss
TKT	1.5105e-59	0.232558	0.666	0.253	3.90586e-55	Tumor cells.Tumor cells_s1	chr3	53224712	53256052	One copy_loss
TLE3	4.12928e-16	-0.00119559	0.276	0.119	1.06775e-11	Tumor cells.Tumor cells_s1	chr15	70047790	70098176	One copy_gain
TLE4	9.32889e-30	-0.556556	0.048	0.153	2.41227e-25	Tumor cells.Tumor cells_s1	chr9	79571773	79726882	One copy_loss
TLN1	2.97925e-09	-0.924451	0.469	0.435	7.70373e-05	Tumor cells.Tumor cells_s1	chr9	35696948	35732195	One copy_loss
TM2D1	7.68611e-21	-0.0811741	0.365	0.151	1.98747e-16	Tumor cells.Tumor cells_s1	chr1	61681046	61725423	One copy_loss
TM2D3	2.42908e-87	0.47038	0.627	0.169	6.28112e-83	Tumor cells.Tumor cells_s1	chr15	101621444	101652391	One copy_gain
TM4SF1	4.09561e-145	0.945133	0.74	0.159	1.05904e-140	Tumor cells.Tumor cells_s1	chr3	149369022	149377692	One copy_gain
TM9SF4	1.3666e-60	0.294235	0.383	0.065	3.53375e-56	Tumor cells.Tumor cells_s1	chr20	32109714	32167258	One copy_gain
TMCC1	1.28202e-73	0.450458	0.574	0.171	3.31505e-69	Tumor cells.Tumor cells_s1	chr3	129647792	129893606	One copy_gain
TMED10	9.88329e-35	0.128758	0.705	0.327	2.55562e-30	Tumor cells.Tumor cells_s1	chr14	75131469	75176612	One copy_loss
TMED3	4.62018e-125	0.659004	0.684	0.149	1.19469e-120	Tumor cells.Tumor cells_s1	chr15	79311112	79427432	One copy_gain
TMED7	1.05355e-62	0.297206	0.514	0.142	2.72426e-58	Tumor cells.Tumor cells_s1	chr5	115613210	115632992	One copy_gain
TMED9	1.58124e-89	0.717773	0.799	0.337	4.08878e-85	Tumor cells.Tumor cells_s1	chr5	177592203	177597242	One copy_gain
TMEM159	2.628e-17	-0.118855	0.323	0.141	6.79549e-13	Tumor cells.Tumor cells_s1	chr16	21158377	21180616	One copy_loss
TMEM165	1.64323e-18	-0.0661102	0.46	0.226	4.24907e-14	Tumor cells.Tumor cells_s1	chr4	55395957	55453397	One copy_loss
TMEM208	5.99368e-33	0.0458675	0.561	0.232	1.54984e-28	Tumor cells.Tumor cells_s1	chr16	67227103	67229278	One copy_loss
TMEM219	1.94154e-31	0.0310055	0.642	0.291	5.02044e-27	Tumor cells.Tumor cells_s1	chr16	29940885	29973050	One copy_loss
TMEM222	6.02215e-07	-0.0825217	0.207	0.115	0.0155721	Tumor cells.Tumor cells_s1	chr1	27322145	27336400	One copy_loss
TMEM245	3.02272e-24	0.0578201	0.3	0.104	7.81614e-20	Tumor cells.Tumor cells_s1	chr9	109015135	109119947	One copy_loss
TMEM251	3.42693e-54	0.200035	0.362	0.064	8.86137e-50	Tumor cells.Tumor cells_s1	chr14	93184951	93188463	One copy_loss
TMEM259	2.01665e-50	0.292837	0.609	0.231	5.21465e-46	Tumor cells.Tumor cells_s1	chr19	1009648	1021179	One copy_gain
TMEM33	2.43114e-16	-0.0300323	0.237	0.092	6.28645e-12	Tumor cells.Tumor cells_s1	chr4	41935129	41960803	One copy_loss
TMEM38B	5.57156e-16	-0.113623	0.233	0.088	1.44069e-11	Tumor cells.Tumor cells_s1	chr9	105694541	105776629	One copy_loss
TMEM41B	4.59804e-15	-0.0175011	0.275	0.123	1.18896e-10	Tumor cells.Tumor cells_s1	chr11	9280654	9314636	One copy_gain
TMEM43	9.55906e-07	-0.157727	0.223	0.127	0.0247178	Tumor cells.Tumor cells_s1	chr3	14125015	14143680	One copy_loss
TMEM50A	1.70249e-13	-0.196435	0.643	0.346	4.40231e-09	Tumor cells.Tumor cells_s1	chr1	25338317	25362361	One copy_loss
TMEM50B	3.05084e-39	0.0520912	0.436	0.141	7.88886e-35	Tumor cells.Tumor cells_s1	chr21	33432485	33479974	One copy_gain
TMEM54	2.30045e-95	0.477682	0.558	0.108	5.9485e-91	Tumor cells.Tumor cells_s1	chr1	32894594	32901438	One copy_loss
TMEM70	1.85535e-08	-0.263681	0.263	0.14	0.000479755	Tumor cells.Tumor cells_s1	chr8	73972437	73982783	One copy_loss
TMEM9B	1.19122e-34	-0.010852	0.466	0.168	3.08027e-30	Tumor cells.Tumor cells_s1	chr11	8947202	8965011	One copy_gain
TMF1	7.22145e-08	-0.216256	0.362	0.21	0.00186732	Tumor cells.Tumor cells_s1	chr3	69019827	69052339	One copy_loss
TMOD3	1.45267e-21	-0.0723773	0.558	0.273	3.75631e-17	Tumor cells.Tumor cells_s1	chr15	51829628	51947295	One copy_gain
TMX2	8.06678e-60	0.206055	0.489	0.128	2.08591e-55	Tumor cells.Tumor cells_s1	chr11	57712593	57740973	One copy_gain
TNFAIP8	5.19448e-07	-0.324251	0.416	0.25	0.0134319	Tumor cells.Tumor cells_s1	chr5	119268692	119399688	One copy_gain
TNFRSF12A	7.45174e-33	-0.121739	0.515	0.203	1.92687e-28	Tumor cells.Tumor cells_s1	chr16	3018445	3022383	One copy_loss
TNFRSF14	2.87937e-08	-0.184334	0.489	0.295	0.000744548	Tumor cells.Tumor cells_s1	chr1	2555639	2565382	One copy_loss
TNFRSF1B	1.54152e-102	-0.722058	0.016	0.188	3.98605e-98	Tumor cells.Tumor cells_s1	chr1	12166991	12209228	One copy_loss
TNFRSF9	3.03861e-22	-0.563904	0.023	0.091	7.85725e-18	Tumor cells.Tumor cells_s1	chr1	7915871	7943165	One copy_loss
TNFSF10	3.08329e-71	0.607007	0.788	0.355	7.97277e-67	Tumor cells.Tumor cells_s1	chr3	172505508	172523475	One copy_gain
TNFSF14	3.61169e-30	-0.472122	0.016	0.09	9.33911e-26	Tumor cells.Tumor cells_s1	chr19	6661253	6670588	One copy_gain
TNFSF9	1.566e-40	0.192449	0.449	0.154	4.04936e-36	Tumor cells.Tumor cells_s1	chr19	6531026	6535924	One copy_gain
TNIK	1.12757e-30	0.116252	0.331	0.103	2.91566e-26	Tumor cells.Tumor cells_s1	chr3	171058414	171460408	One copy_gain
TNIP1	7.42585e-53	0.191355	0.674	0.265	1.92018e-48	Tumor cells.Tumor cells_s1	chr5	151029945	151093577	One copy_gain
TNIP2	2.41085e-07	-0.18489	0.225	0.122	0.00623399	Tumor cells.Tumor cells_s1	chr4	2741648	2756342	One copy_loss
TOLLIP	6.30506e-34	0.134769	0.362	0.115	1.63036e-29	Tumor cells.Tumor cells_s1	chr11	1274371	1309654	One copy_gain
TOMM20	3.47157e-71	0.60816	0.866	0.524	8.97679e-67	Tumor cells.Tumor cells_s1	chr1	235109341	235128837	One copy_gain
TOMM5	1.07216e-23	0.0445103	0.262	0.082	2.7724e-19	Tumor cells.Tumor cells_s1	chr9	37582646	37592604	One copy_loss
TOMM70	5.98167e-36	0.10933	0.387	0.126	1.54674e-31	Tumor cells.Tumor cells_s1	chr3	100363431	100401089	One copy_loss
TOP1	1.79591e-12	-0.153881	0.658	0.368	4.64387e-08	Tumor cells.Tumor cells_s1	chr20	41028822	41124487	Two copies_gain
TOP2B	1.39806e-08	-0.16346	0.247	0.132	0.00036151	Tumor cells.Tumor cells_s1	chr3	25597905	25664907	One copy_loss
TOPBP1	7.28204e-19	0.00780243	0.245	0.088	1.88299e-14	Tumor cells.Tumor cells_s1	chr3	133598175	133662380	One copy_gain
TOR1A	4.12367e-07	-0.100843	0.184	0.097	0.010663	Tumor cells.Tumor cells_s1	chr9	129812942	129824244	One copy_loss
TOX	3.47418e-28	-0.338187	0.016	0.085	8.98353e-24	Tumor cells.Tumor cells_s1	chr8	58805412	59119147	One copy_loss
TP53BP2	2.39974e-16	-0.0800888	0.224	0.082	6.20524e-12	Tumor cells.Tumor cells_s1	chr1	223779893	223845954	One copy_gain
TP53RK	3.01578e-56	0.177448	0.388	0.074	7.7982e-52	Tumor cells.Tumor cells_s1	chr20	46684365	46689444	Two copies_gain
TPD52	1.06378e-26	-0.00727213	0.376	0.141	2.75071e-22	Tumor cells.Tumor cells_s1	chr8	80034745	80231232	One copy_loss
TPD52L2	1.72137e-76	0.433734	0.476	0.087	4.45112e-72	Tumor cells.Tumor cells_s1	chr20	63865228	63891545	One copy_gain
TPM1	6.08876e-41	0.311899	0.915	0.594	1.57443e-36	Tumor cells.Tumor cells_s1	chr15	63042632	63071915	One copy_gain
TPP1	2.76575e-44	0.220325	0.499	0.171	7.15169e-40	Tumor cells.Tumor cells_s1	chr11	6612768	6619448	One copy_gain
TPST2	7.66259e-66	0.267462	0.517	0.128	1.98139e-61	Tumor cells.Tumor cells_s1	chr22	26521996	26596717	One copy_gain
TRAC	3.08489e-196	-1.69735	0.034	0.354	7.97691e-192	Tumor cells.Tumor cells_s1	chr14	22547506	22552156	One copy_loss
TRADD	7.48973e-07	-0.299823	0.394	0.236	0.0193669	Tumor cells.Tumor cells_s1	chr16	67154185	67159909	One copy_loss
TRAF3IP3	1.01095e-121	-0.720177	0.013	0.197	2.61411e-117	Tumor cells.Tumor cells_s1	chr1	209756032	209782320	One copy_gain
TRAF5	6.35663e-26	0.0461899	0.333	0.115	1.6437e-21	Tumor cells.Tumor cells_s1	chr1	211326615	211374946	One copy_gain
TRAM1	4.99393e-33	0.0931477	0.677	0.318	1.29133e-28	Tumor cells.Tumor cells_s1	chr8	70573218	70608416	One copy_loss
TRAP1	3.44723e-39	0.0952037	0.367	0.101	8.91385e-35	Tumor cells.Tumor cells_s1	chr16	3651639	3717553	One copy_loss
TRAPPC2L	8.59966e-14	-0.219104	0.505	0.267	2.2237e-09	Tumor cells.Tumor cells_s1	chr16	88856220	88862686	One copy_loss
TRAPPC3	2.95175e-33	0.0307466	0.454	0.168	7.63264e-29	Tumor cells.Tumor cells_s1	chr1	36136570	36156053	One copy_loss
TRDC	7.80069e-87	-0.801318	0.002	0.108	2.0171e-82	Tumor cells.Tumor cells_s1	chr14	22462932	22465787	One copy_loss
TRIM44	9.35988e-33	0.0880197	0.557	0.24	2.42028e-28	Tumor cells.Tumor cells_s1	chr11	35662775	35818007	One copy_gain
TRIM56	4.06444e-21	0.190598	0.505	0.254	1.05098e-16	Tumor cells.Tumor cells_s1	chr7	101085481	101097967	One copy_gain
TRIP6	4.16505e-112	0.561604	0.654	0.15	1.077e-107	Tumor cells.Tumor cells_s1	chr7	100867387	100873454	One copy_gain
TRNAU1AP	5.48712e-12	-0.0716592	0.267	0.127	1.41886e-07	Tumor cells.Tumor cells_s1	chr1	28553085	28578545	One copy_loss
TRPC4AP	2.45316e-57	0.299224	0.415	0.091	6.34339e-53	Tumor cells.Tumor cells_s1	chr20	35002404	35092807	One copy_gain
TRPM7	1.0025e-06	-0.020886	0.197	0.112	0.0259227	Tumor cells.Tumor cells_s1	chr15	50552473	50686797	One copy_gain
TSG101	2.46118e-67	0.227477	0.581	0.173	6.36413e-63	Tumor cells.Tumor cells_s1	chr11	18468336	18526951	One copy_gain
TSNAX	4.2425e-71	0.315114	0.551	0.144	1.09703e-66	Tumor cells.Tumor cells_s1	chr1	231528541	231566524	One copy_gain
TSPAN12	1.13764e-73	0.384352	0.569	0.156	2.9417e-69	Tumor cells.Tumor cells_s1	chr7	120787320	120858402	One copy_gain
TSPAN18	4.80195e-93	0.74068	0.503	0.078	1.24169e-88	Tumor cells.Tumor cells_s1	chr11	44726465	44932423	One copy_gain
TSPAN3	5.98451e-132	0.755926	0.715	0.16	1.54748e-127	Tumor cells.Tumor cells_s1	chr15	77041404	77083984	One copy_gain
TSPAN4	1.87762e-65	0.289888	0.59	0.183	4.85515e-61	Tumor cells.Tumor cells_s1	chr11	842812	867116	One copy_gain
TSSC4	1.25764e-39	0.0594708	0.423	0.135	3.25201e-35	Tumor cells.Tumor cells_s1	chr11	2400488	2403878	One copy_gain
TSTA3	4.33753e-35	0.0351047	0.43	0.153	1.1216e-30	Tumor cells.Tumor cells_s1	chr8	143612618	143618048	One copy_loss
TTC1	1.34948e-36	0.00447006	0.616	0.265	3.48949e-32	Tumor cells.Tumor cells_s1	chr5	160009113	160065543	One copy_gain
TTC14	2.06159e-09	0.0681589	0.351	0.208	5.33087e-05	Tumor cells.Tumor cells_s1	chr3	180602163	180617828	One copy_gain
TTC17	1.73421e-45	0.240706	0.412	0.114	4.48432e-41	Tumor cells.Tumor cells_s1	chr11	43358920	43494933	One copy_gain
TTC3	5.64888e-27	0.0520349	0.658	0.327	1.46069e-22	Tumor cells.Tumor cells_s1	chr21	37073226	37203112	One copy_gain
TUBGCP2	9.83748e-34	-0.00410268	0.466	0.173	2.54378e-29	Tumor cells.Tumor cells_s1	chr10	133278630	133312337	One copy_gain
TUFM	1.53525e-23	-0.0662385	0.613	0.292	3.96984e-19	Tumor cells.Tumor cells_s1	chr16	28842411	28846348	One copy_loss
TUSC1	2.01555e-29	0.0293425	0.328	0.104	5.21181e-25	Tumor cells.Tumor cells_s1	chr9	25676389	25678440	One copy_loss
TUSC2	1.05886e-24	0.00463026	0.326	0.118	2.73799e-20	Tumor cells.Tumor cells_s1	chr3	50320027	50328251	One copy_loss
TWF2	1.74847e-10	-0.254323	0.318	0.167	4.5212e-06	Tumor cells.Tumor cells_s1	chr3	52228612	52239158	One copy_loss
TXK	2.85234e-42	-0.381313	0.007	0.079	7.37557e-38	Tumor cells.Tumor cells_s1	chr4	48066393	48134250	One copy_loss
TXLNA	8.48405e-10	-0.072491	0.229	0.115	2.1938e-05	Tumor cells.Tumor cells_s1	chr1	32179675	32198285	One copy_loss
TXN	2.82543e-07	-0.0546761	0.801	0.547	0.00730599	Tumor cells.Tumor cells_s1	chr9	110243810	110256507	One copy_loss
TXNDC12	1.97466e-20	-0.0753679	0.429	0.192	5.10606e-16	Tumor cells.Tumor cells_s1	chr1	52020131	52055191	One copy_loss
TXNDC15	1.49756e-15	-0.0896764	0.374	0.181	3.87239e-11	Tumor cells.Tumor cells_s1	chr5	134874371	134901635	One copy_gain
TYMS	5.15729e-11	-0.142836	0.221	0.101	1.33357e-06	Tumor cells.Tumor cells_s1	chr18	657653	673578	One copy_loss
TYW3	1.20958e-10	-0.117164	0.24	0.117	3.12774e-06	Tumor cells.Tumor cells_s1	chr1	74733152	74766678	One copy_loss
U2SURP	7.88631e-37	0.128749	0.692	0.322	2.03924e-32	Tumor cells.Tumor cells_s1	chr3	142964497	143060725	One copy_gain
UACA	6.44974e-26	-0.148055	0.446	0.182	1.66777e-21	Tumor cells.Tumor cells_s1	chr15	70654554	70763558	One copy_gain
UBA5	2.78524e-36	0.0554228	0.396	0.127	7.20206e-32	Tumor cells.Tumor cells_s1	chr3	132654446	132678498	One copy_gain
UBA6	1.76213e-11	-0.0724675	0.261	0.129	4.55651e-07	Tumor cells.Tumor cells_s1	chr4	67612652	67701155	One copy_loss
UBAP2	7.32734e-07	-0.0971724	0.159	0.083	0.018947	Tumor cells.Tumor cells_s1	chr9	33921693	34048949	One copy_loss
UBAP2L	1.97432e-42	0.175905	0.417	0.127	5.1052e-38	Tumor cells.Tumor cells_s1	chr1	154220179	154271510	One copy_gain
UBE2B	2.50393e-29	0.0672961	0.754	0.387	6.47467e-25	Tumor cells.Tumor cells_s1	chr5	134371469	134392108	One copy_gain
UBE2E1	1.26123e-20	-0.0657986	0.284	0.106	3.2613e-16	Tumor cells.Tumor cells_s1	chr3	23805955	23891640	One copy_loss
UBE2G2	6.4082e-59	0.402031	0.616	0.215	1.65703e-54	Tumor cells.Tumor cells_s1	chr21	44768580	44801826	One copy_gain
UBE2K	4.4248e-18	-0.116338	0.381	0.171	1.14417e-13	Tumor cells.Tumor cells_s1	chr4	39698109	39782792	One copy_loss
UBE2L3	9.3517e-42	0.206983	0.718	0.332	2.41816e-37	Tumor cells.Tumor cells_s1	chr22	21549447	21624034	One copy_gain
UBE2L6	3.86575e-19	-0.103843	0.493	0.242	9.99605e-15	Tumor cells.Tumor cells_s1	chr11	57551656	57568284	One copy_gain
UBE2Q1	7.9e-27	-0.0648248	0.452	0.187	2.04278e-22	Tumor cells.Tumor cells_s1	chr1	154548577	154559028	One copy_gain
UBE2Q2	3.28617e-42	0.105266	0.41	0.119	8.49737e-38	Tumor cells.Tumor cells_s1	chr15	75843307	75901078	One copy_gain
UBE2R2	1.43405e-19	-0.138049	0.435	0.2	3.70816e-15	Tumor cells.Tumor cells_s1	chr9	33817160	33920399	One copy_loss
UBE2V2	4.01557e-26	-0.0602921	0.437	0.181	1.03835e-21	Tumor cells.Tumor cells_s1	chr8	48008415	48064708	One copy_loss
UBLCP1	3.35772e-51	0.145685	0.45	0.122	8.6824e-47	Tumor cells.Tumor cells_s1	chr5	159263290	159286036	One copy_gain
UBN1	3.06686e-08	-0.102153	0.225	0.121	0.000793028	Tumor cells.Tumor cells_s1	chr16	4846665	4882401	One copy_loss
UBQLN1	6.08509e-08	-0.256971	0.236	0.127	0.00157348	Tumor cells.Tumor cells_s1	chr9	83659968	83707958	One copy_loss
UBR4	3.06713e-24	-0.00820993	0.415	0.176	7.93099e-20	Tumor cells.Tumor cells_s1	chr1	19074510	19210266	One copy_loss
UBXN6	3.69635e-53	0.232422	0.509	0.156	9.55802e-49	Tumor cells.Tumor cells_s1	chr19	4444999	4457794	One copy_gain
UBXN7	1.27268e-15	0.0627513	0.243	0.1	3.29089e-11	Tumor cells.Tumor cells_s1	chr3	196347662	196432430	One copy_gain
UFD1	6.72837e-48	0.120758	0.585	0.217	1.73982e-43	Tumor cells.Tumor cells_s1	chr22	19449911	19479202	One copy_gain
UGCG	1.75201e-43	0.221705	0.628	0.262	4.53035e-39	Tumor cells.Tumor cells_s1	chr9	111896814	111935369	One copy_loss
UGT2A3	6.87296e-39	0.0783916	0.435	0.141	1.77721e-34	Tumor cells.Tumor cells_s1	chr4	68928463	68951804	One copy_loss
UGT2B7	4.34759e-28	0.0140283	0.613	0.291	1.1242e-23	Tumor cells.Tumor cells_s1	chr4	69051363	69112987	One copy_loss
UIMC1	9.77379e-16	-0.0530917	0.243	0.096	2.52731e-11	Tumor cells.Tumor cells_s1	chr5	176905005	177022633	One copy_gain
UNC45A	1.04524e-31	0.0765574	0.317	0.091	2.70279e-27	Tumor cells.Tumor cells_s1	chr15	90930180	90954093	One copy_gain
UQCR10	9.81331e-57	0.529576	0.833	0.508	2.53753e-52	Tumor cells.Tumor cells_s1	chr22	29767369	29770413	One copy_gain
UQCR11	1.75305e-33	0.327757	0.805	0.513	4.53304e-29	Tumor cells.Tumor cells_s1	chr19	1597169	1605473	One copy_gain
UQCRB	7.28578e-10	-0.504565	0.83	0.681	1.88396e-05	Tumor cells.Tumor cells_s1	chr8	96222947	96235546	One copy_loss
UQCRC1	3.28516e-71	0.291715	0.576	0.164	8.49476e-67	Tumor cells.Tumor cells_s1	chr3	48599002	48610976	One copy_loss
UQCRC2	2.09154e-38	0.0446395	0.613	0.259	5.4083e-34	Tumor cells.Tumor cells_s1	chr16	21953288	21983660	One copy_loss
UQCRH	6.77253e-97	-1.14324	0.143	0.427	1.75124e-92	Tumor cells.Tumor cells_s1	chr1	46303698	46316776	One copy_loss
UQCRQ	3.66088e-44	0.380887	0.825	0.486	9.4663e-40	Tumor cells.Tumor cells_s1	chr5	132866630	132868847	One copy_gain
URM1	1.07303e-18	-0.0560876	0.32	0.133	2.77464e-14	Tumor cells.Tumor cells_s1	chr9	128371361	128392016	One copy_loss
UROD	9.6296e-22	-0.100339	0.38	0.158	2.49002e-17	Tumor cells.Tumor cells_s1	chr1	45010950	45015575	One copy_loss
UROS	9.47188e-90	0.447334	0.583	0.137	2.44924e-85	Tumor cells.Tumor cells_s1	chr10	125784980	125823258	One copy_gain
USH1C	1.01438e-65	0.405834	0.557	0.167	2.62298e-61	Tumor cells.Tumor cells_s1	chr11	17493895	17544416	One copy_gain
USP1	1.33119e-07	-0.187098	0.265	0.149	0.0034422	Tumor cells.Tumor cells_s1	chr1	62436297	62451804	One copy_loss
USP10	3.49322e-11	-0.129266	0.284	0.142	9.03277e-07	Tumor cells.Tumor cells_s1	chr16	84699986	84779922	One copy_loss
USP14	4.76404e-18	-0.127086	0.368	0.164	1.23189e-13	Tumor cells.Tumor cells_s1	chr18	158383	214629	One copy_loss
USP16	1.20914e-22	-0.137741	0.555	0.265	3.1266e-18	Tumor cells.Tumor cells_s1	chr21	29024629	29054488	One copy_gain
USP25	1.13279e-06	-0.0789163	0.178	0.096	0.0292918	Tumor cells.Tumor cells_s1	chr21	15730025	15880069	One copy_gain
USP3	1.36964e-70	0.313545	0.584	0.164	3.5416e-66	Tumor cells.Tumor cells_s1	chr15	63504511	63594640	One copy_gain
USP47	1.45283e-32	0.0763107	0.473	0.186	3.75674e-28	Tumor cells.Tumor cells_s1	chr11	11841423	11961887	One copy_gain
USP8	4.2734e-24	-0.0400778	0.433	0.186	1.10502e-19	Tumor cells.Tumor cells_s1	chr15	50424380	50514421	One copy_gain
UTP11	5.10289e-13	-0.131522	0.23	0.099	1.3195e-08	Tumor cells.Tumor cells_s1	chr1	38009258	38024820	One copy_loss
UTP3	5.62837e-22	-0.00774208	0.289	0.105	1.45538e-17	Tumor cells.Tumor cells_s1	chr4	70688532	70690551	One copy_loss
UTS2	2.2866e-40	-0.305297	0.007	0.077	5.91269e-36	Tumor cells.Tumor cells_s1	chr1	7843083	7853512	One copy_loss
VAMP3	4.62656e-20	-0.123152	0.334	0.133	1.19634e-15	Tumor cells.Tumor cells_s1	chr1	7771296	7781432	One copy_loss
VAPA	3.06045e-07	-0.266893	0.678	0.408	0.00791372	Tumor cells.Tumor cells_s1	chr18	9914016	9960021	One copy_loss
VAPB	1.29527e-64	0.34155	0.464	0.104	3.3493e-60	Tumor cells.Tumor cells_s1	chr20	58389229	58451101	One copy_gain
VAV3	4.46255e-61	0.255087	0.5	0.132	1.15393e-56	Tumor cells.Tumor cells_s1	chr1	107571161	107965180	One copy_loss
VCAM1	8.15906e-121	-1.34013	0.028	0.247	2.10977e-116	Tumor cells.Tumor cells_s1	chr1	100719742	100739045	One copy_loss
VCP	1.99759e-13	-0.21206	0.489	0.255	5.16538e-09	Tumor cells.Tumor cells_s1	chr9	35056064	35072627	One copy_loss
VDAC1	5.26764e-126	0.969743	0.856	0.421	1.36211e-121	Tumor cells.Tumor cells_s1	chr5	133971871	134004975	One copy_gain
VGLL4	3.14786e-43	0.159231	0.491	0.168	8.13975e-39	Tumor cells.Tumor cells_s1	chr3	11556069	11771350	One copy_loss
VKORC1	2.33406e-47	0.275627	0.723	0.324	6.0354e-43	Tumor cells.Tumor cells_s1	chr16	31090842	31095980	One copy_loss
VPS13A	1.34844e-24	0.157005	0.35	0.137	3.4868e-20	Tumor cells.Tumor cells_s1	chr9	77177445	77421537	One copy_loss
VPS13C	3.76093e-13	-0.0999286	0.53	0.291	9.72502e-09	Tumor cells.Tumor cells_s1	chr15	61852389	62060473	One copy_gain
VPS26C	6.86559e-28	0.0891106	0.273	0.077	1.7753e-23	Tumor cells.Tumor cells_s1	chr21	37223420	37267919	One copy_gain
VPS28	8.01352e-07	-0.298558	0.703	0.417	0.0207214	Tumor cells.Tumor cells_s1	chr8	144423601	144428563	One copy_loss
VPS35	9.17646e-11	-0.304928	0.462	0.253	2.37285e-06	Tumor cells.Tumor cells_s1	chr16	46656132	46689518	One copy_loss
VPS4A	3.89797e-19	-0.11809	0.284	0.109	1.00794e-14	Tumor cells.Tumor cells_s1	chr16	69311350	69326939	One copy_loss
VPS72	3.26659e-55	0.191972	0.434	0.103	8.44675e-51	Tumor cells.Tumor cells_s1	chr1	151176304	151195321	One copy_gain
VRK1	1.59979e-09	-0.0351312	0.131	0.05	4.13674e-05	Tumor cells.Tumor cells_s1	chr14	96797382	96931722	One copy_loss
WASL	8.14553e-26	-0.0473633	0.445	0.187	2.10627e-21	Tumor cells.Tumor cells_s1	chr7	123681943	123749003	One copy_gain
WDR1	1.45074e-22	-0.160941	0.453	0.197	3.75132e-18	Tumor cells.Tumor cells_s1	chr4	10074339	10116949	One copy_loss
WDR11	1.20331e-15	-0.0120992	0.218	0.082	3.11151e-11	Tumor cells.Tumor cells_s1	chr10	120851305	120909524	One copy_gain
WDR18	5.87662e-68	0.263746	0.467	0.095	1.51958e-63	Tumor cells.Tumor cells_s1	chr19	984332	998438	One copy_gain
WDR26	5.00997e-29	0.111811	0.388	0.146	1.29548e-24	Tumor cells.Tumor cells_s1	chr1	224385143	224437033	One copy_gain
WDR34	1.18366e-32	0.0421694	0.339	0.101	3.06071e-28	Tumor cells.Tumor cells_s1	chr9	128633661	128656787	One copy_loss
WDR36	5.67311e-35	0.0851257	0.313	0.078	1.46695e-30	Tumor cells.Tumor cells_s1	chr5	111091716	111130502	One copy_gain
WDR55	3.66139e-40	0.170231	0.306	0.062	9.46763e-36	Tumor cells.Tumor cells_s1	chr5	140664676	140674124	One copy_gain
WDR61	1.09314e-88	0.347241	0.566	0.123	2.82665e-84	Tumor cells.Tumor cells_s1	chr15	78277835	78299703	One copy_gain
WDR73	1.23207e-40	0.197501	0.374	0.101	3.18587e-36	Tumor cells.Tumor cells_s1	chr15	84639285	84654343	One copy_gain
WDR82	2.21281e-13	-0.0963517	0.305	0.149	5.72188e-09	Tumor cells.Tumor cells_s1	chr3	52254434	52288020	One copy_loss
WFDC2	0	3.42418	0.978	0.367	0	Tumor cells.Tumor cells_s1	chr20	45469753	45481532	Two copies_gain
WHAMM	1.78592e-13	-0.0557847	0.275	0.127	4.61804e-09	Tumor cells.Tumor cells_s1	chr15	82809628	82836108	One copy_gain
WTAP	1.59359e-14	-0.287528	0.552	0.295	4.1207e-10	Tumor cells.Tumor cells_s1	chr6	159725585	159756319	One copy_gain
WWTR1	9.27918e-20	-0.199619	0.407	0.182	2.39941e-15	Tumor cells.Tumor cells_s1	chr3	149517235	149736714	One copy_gain
XAB2	1.24351e-23	0.0190739	0.254	0.076	3.21546e-19	Tumor cells.Tumor cells_s1	chr19	7619525	7629545	One copy_gain
XBP1	8.51786e-43	0.238104	0.752	0.36	2.20255e-38	Tumor cells.Tumor cells_s1	chr22	28794555	28800597	One copy_gain
XPA	1.24744e-06	-0.187766	0.238	0.136	0.0322564	Tumor cells.Tumor cells_s1	chr9	97674909	97697340	One copy_loss
XPO6	1.74907e-08	-0.0377516	0.139	0.06	0.000452274	Tumor cells.Tumor cells_s1	chr16	28097976	28211965	One copy_loss
XRN1	1.23928e-12	-0.108836	0.315	0.156	3.20453e-08	Tumor cells.Tumor cells_s1	chr3	142306607	142448062	One copy_gain
YBEY	2.97826e-66	0.257816	0.494	0.118	7.70118e-62	Tumor cells.Tumor cells_s1	chr21	46286342	46297751	One copy_gain
YDJC	2.42325e-67	0.259798	0.494	0.114	6.26603e-63	Tumor cells.Tumor cells_s1	chr22	21628089	21630064	One copy_gain
YES1	9.62779e-20	-0.0297478	0.271	0.099	2.48955e-15	Tumor cells.Tumor cells_s1	chr18	721588	812546	One copy_loss
YIPF5	8.97625e-47	0.136329	0.537	0.19	2.32108e-42	Tumor cells.Tumor cells_s1	chr5	144158162	144170714	One copy_gain
YTHDC2	4.98106e-21	-0.00547833	0.303	0.115	1.288e-16	Tumor cells.Tumor cells_s1	chr5	113513694	113595285	One copy_gain
YTHDF2	2.0073e-34	0.00710416	0.472	0.174	5.19048e-30	Tumor cells.Tumor cells_s1	chr1	28736621	28769775	One copy_loss
YTHDF3	4.27607e-07	-0.0391862	0.15	0.076	0.0110571	Tumor cells.Tumor cells_s1	chr8	63168553	63212786	One copy_loss
YWHAB	2.12702e-52	0.464982	0.879	0.614	5.50005e-48	Tumor cells.Tumor cells_s1	chr20	44885702	44908532	Two copies_gain
YY1	1.83631e-12	-0.192751	0.631	0.347	4.74834e-08	Tumor cells.Tumor cells_s1	chr14	100238298	100282788	One copy_loss
YY1AP1	6.54951e-29	0.082202	0.294	0.088	1.69357e-24	Tumor cells.Tumor cells_s1	chr1	155659443	155689000	One copy_gain
ZBED5	1.48656e-19	0.0697272	0.274	0.105	3.84395e-15	Tumor cells.Tumor cells_s1	chr11	10812074	10858796	One copy_gain
ZBTB25	1.45381e-06	-0.0903881	0.153	0.079	0.0375927	Tumor cells.Tumor cells_s1	chr14	64449106	64505213	One copy_loss
ZBTB38	2.79119e-09	-0.0721936	0.511	0.305	7.21745e-05	Tumor cells.Tumor cells_s1	chr3	141324213	141449792	One copy_gain
ZBTB7A	3.46657e-20	-0.0124773	0.456	0.217	8.96387e-16	Tumor cells.Tumor cells_s1	chr19	4043303	4066899	One copy_gain
ZBTB8OS	2.87112e-33	0.019229	0.42	0.15	7.42415e-29	Tumor cells.Tumor cells_s1	chr1	32600172	32650903	One copy_loss
ZC3H14	1.63393e-15	-0.00898215	0.248	0.103	4.22503e-11	Tumor cells.Tumor cells_s1	chr14	88562970	88627596	One copy_loss
ZCCHC10	3.09015e-33	0.0280795	0.358	0.11	7.9905e-29	Tumor cells.Tumor cells_s1	chr5	132996985	133026604	One copy_gain
ZCCHC17	9.66109e-07	-0.275804	0.276	0.16	0.0249816	Tumor cells.Tumor cells_s1	chr1	31296982	31364953	One copy_loss
ZCCHC7	3.0413e-11	-0.157789	0.255	0.123	7.8642e-07	Tumor cells.Tumor cells_s1	chr9	37120574	37358149	One copy_loss
ZDHHC12	3.71558e-25	-0.0295512	0.363	0.141	9.60775e-21	Tumor cells.Tumor cells_s1	chr9	128720870	128724127	One copy_loss
ZDHHC5	5.34537e-34	0.121915	0.335	0.097	1.38221e-29	Tumor cells.Tumor cells_s1	chr11	57667747	57701182	One copy_gain
ZDHHC6	1.78121e-30	0.118701	0.293	0.081	4.60584e-26	Tumor cells.Tumor cells_s1	chr10	112424428	112446917	One copy_gain
ZFAND1	9.04312e-16	-0.0761595	0.318	0.144	2.33837e-11	Tumor cells.Tumor cells_s1	chr8	81701334	81732903	One copy_loss
ZFAND5	1.07194e-07	-0.400254	0.526	0.309	0.00277183	Tumor cells.Tumor cells_s1	chr9	72351413	72365235	One copy_loss
ZFAND6	1.31538e-63	0.242894	0.622	0.208	3.4013e-59	Tumor cells.Tumor cells_s1	chr15	80059568	80138393	One copy_gain
ZFAS1	6.01096e-116	1.03307	0.903	0.628	1.55431e-111	Tumor cells.Tumor cells_s1	chr20	49278178	49299600	Two copies_gain
ZFPM1	2.23381e-10	-0.15591	0.22	0.104	5.7762e-06	Tumor cells.Tumor cells_s1	chr16	88453280	88537031	One copy_loss
ZFR	2.47612e-58	0.211034	0.585	0.194	6.40274e-54	Tumor cells.Tumor cells_s1	chr5	32354350	32444740	One copy_gain
ZFYVE21	1.58988e-28	-0.0486396	0.301	0.091	4.1111e-24	Tumor cells.Tumor cells_s1	chr14	103715730	103733668	One copy_loss
ZFYVE28	2.93288e-14	-0.180009	0.019	0.067	7.58384e-10	Tumor cells.Tumor cells_s1	chr4	2269582	2418651	One copy_loss
ZMAT2	1.70977e-40	0.0233155	0.618	0.253	4.42112e-36	Tumor cells.Tumor cells_s1	chr5	140698680	140706686	One copy_gain
ZMAT3	5.6835e-51	0.357816	0.423	0.113	1.46964e-46	Tumor cells.Tumor cells_s1	chr3	178960121	179072215	One copy_gain
ZMAT5	2.00246e-52	0.145539	0.392	0.082	5.17795e-48	Tumor cells.Tumor cells_s1	chr22	29730956	29767011	One copy_gain
ZMPSTE24	9.55823e-27	0.0331216	0.285	0.087	2.47157e-22	Tumor cells.Tumor cells_s1	chr1	40258041	40294180	One copy_loss
ZMYND8	1.79771e-31	0.134568	0.368	0.123	4.64852e-27	Tumor cells.Tumor cells_s1	chr20	47209214	47356889	Two copies_gain
ZNF195	6.63938e-27	0.0539564	0.268	0.074	1.71681e-22	Tumor cells.Tumor cells_s1	chr11	3339261	3379222	One copy_gain
ZNF217	5.90209e-20	-0.0230783	0.351	0.151	1.52616e-15	Tumor cells.Tumor cells_s1	chr20	53567065	53609907	Two copies_gain
ZNF277	1.38646e-56	0.167286	0.431	0.097	3.58511e-52	Tumor cells.Tumor cells_s1	chr7	112206695	112343934	One copy_gain
ZNF358	1.5455e-07	-0.0100942	0.186	0.099	0.00399635	Tumor cells.Tumor cells_s1	chr19	7515292	7521025	One copy_gain
ZNF511	5.43363e-91	0.395516	0.574	0.123	1.40503e-86	Tumor cells.Tumor cells_s1	chr10	133308914	133313162	One copy_gain
ZNF593	3.49847e-61	0.199602	0.503	0.131	9.04634e-57	Tumor cells.Tumor cells_s1	chr1	26169908	26170873	One copy_loss
ZNF622	1.27286e-33	-0.000363696	0.443	0.158	3.29136e-29	Tumor cells.Tumor cells_s1	chr5	16451519	16465800	One copy_gain
ZNF706	1.03912e-20	-0.0340934	0.638	0.324	2.68695e-16	Tumor cells.Tumor cells_s1	chr8	101177878	101206193	One copy_loss
ZNF75A	7.0752e-09	-0.0772415	0.167	0.078	0.000182951	Tumor cells.Tumor cells_s1	chr16	3305406	3318852	One copy_loss
ZNF831	2.15782e-35	-0.195656	0.001	0.045	5.57968e-31	Tumor cells.Tumor cells_s1	chr20	59123381	59259113	One copy_gain
ZNFX1	3.54697e-26	0.125835	0.329	0.117	9.17174e-22	Tumor cells.Tumor cells_s1	chr20	49237946	49278426	Two copies_gain
ZNHIT1	8.18984e-18	-0.10789	0.692	0.365	2.11773e-13	Tumor cells.Tumor cells_s1	chr7	101218165	101224190	One copy_gain
ZRANB2	5.10727e-07	-0.301944	0.437	0.264	0.0132064	Tumor cells.Tumor cells_s1	chr1	71063291	71081289	One copy_loss
ABCB1	1.08645e-15	0.238987	0.184	0.058	2.80935e-11	Tumor cells.Tumor cells_s2	chr7	87503017	87713323	One copy_gain
ABCF1	1.5828e-08	-0.350905	0.155	0.237	0.000409279	Tumor cells.Tumor cells_s2	chr6	30571393	30597179	One copy_loss
ABHD11	8.09427e-10	0.275804	0.185	0.087	2.09302e-05	Tumor cells.Tumor cells_s2	chr7	73736094	73738867	One copy_gain
ABHD12	4.93044e-09	0.170348	0.191	0.095	0.000127491	Tumor cells.Tumor cells_s2	chr20	25294742	25390835	One copy_gain
AC016831.5	1.15459e-06	-0.267366	0.054	0.105	0.0298554	Tumor cells.Tumor cells_s2	chr7	130790208	130791724	One copy_gain
AC027644.3	1.72858e-06	0.205259	0.177	0.1	0.0446977	Tumor cells.Tumor cells_s2	chr7	66739829	66740385	One copy_gain
AC058791.1	1.78654e-13	-0.420197	0.065	0.151	4.61962e-09	Tumor cells.Tumor cells_s2	chr7	130936464	130939661	One copy_gain
AC245595.1	5.53805e-25	0.661399	0.328	0.133	1.43203e-20	Tumor cells.Tumor cells_s2	chr1	144276484	144305180	One copy_loss
ACAA2	1.22387e-20	0.789701	0.482	0.294	3.16469e-16	Tumor cells.Tumor cells_s2	chr18	49782164	49813953	One copy_gain
ACADS	3.7188e-36	0.710866	0.341	0.099	9.61608e-32	Tumor cells.Tumor cells_s2	chr12	120725774	120740008	One copy_gain
ACOT13	6.82361e-16	0.495997	0.29	0.141	1.76445e-11	Tumor cells.Tumor cells_s2	chr6	24667035	24705065	One copy_loss
ACP1	4.15212e-12	0.496997	0.413	0.271	1.07365e-07	Tumor cells.Tumor cells_s2	chr2	264140	278283	One copy_gain
ACTB	1.43086e-09	-0.269895	0.889	0.932	3.69993e-05	Tumor cells.Tumor cells_s2	chr7	5526409	5563902	One copy_gain
ACTN1	1.17157e-15	0.453193	0.274	0.126	3.02944e-11	Tumor cells.Tumor cells_s2	chr14	68874128	68979440	One copy_loss
ACTR6	1.67519e-08	0.160544	0.211	0.113	0.000433172	Tumor cells.Tumor cells_s2	chr12	100199122	100241865	One copy_gain
ADAM8	1.05094e-11	-0.204782	0.011	0.055	2.71751e-07	Tumor cells.Tumor cells_s2	chr10	133262420	133276868	One copy_gain
ADI1	5.78016e-22	0.775028	0.429	0.24	1.49463e-17	Tumor cells.Tumor cells_s2	chr2	3497366	3519531	One copy_gain
ADRB2	1.95752e-14	-0.351135	0.015	0.072	5.06175e-10	Tumor cells.Tumor cells_s2	chr5	148825245	148828687	One copy_gain
AEBP1	1.2026e-11	0.353159	0.295	0.164	3.10968e-07	Tumor cells.Tumor cells_s2	chr7	44104345	44114562	One copy_gain
AHCY	8.29298e-15	0.385413	0.275	0.132	2.1444e-10	Tumor cells.Tumor cells_s2	chr20	34280268	34311802	One copy_gain
AK2	1.21921e-07	0.276377	0.328	0.214	0.00315264	Tumor cells.Tumor cells_s2	chr1	33007940	33080996	One copy_loss
ALDH2	7.68788e-21	0.61327	0.354	0.168	1.98793e-16	Tumor cells.Tumor cells_s2	chr12	111766887	111817532	One copy_gain
ALDH7A1	3.61294e-12	0.254081	0.24	0.118	9.34235e-08	Tumor cells.Tumor cells_s2	chr5	126531200	126595362	One copy_gain
ALPK2	1.12443e-10	0.385183	0.247	0.131	2.90754e-06	Tumor cells.Tumor cells_s2	chr18	58481247	58629091	One copy_gain
ANG	1.97051e-07	0.180592	0.217	0.124	0.00509534	Tumor cells.Tumor cells_s2	chr14	20684177	20698971	One copy_loss
ANKIB1	7.32762e-11	0.365788	0.24	0.123	1.89478e-06	Tumor cells.Tumor cells_s2	chr7	92245974	92401383	One copy_gain
ANKLE2	3.16927e-08	0.347937	0.265	0.159	0.000819511	Tumor cells.Tumor cells_s2	chr12	132725503	132761832	One copy_gain
ANKRD13A	7.06242e-09	0.234036	0.239	0.132	0.00018262	Tumor cells.Tumor cells_s2	chr12	109999186	110039763	One copy_gain
ANO6	2.86371e-25	0.634716	0.303	0.109	7.40498e-21	Tumor cells.Tumor cells_s2	chr12	45215987	45440404	One copy_gain
ANP32E	1.959e-09	-0.4862	0.225	0.313	5.06558e-05	Tumor cells.Tumor cells_s2	chr1	150218417	150236156	One copy_loss
AOAH	7.04609e-16	-0.227482	0.006	0.056	1.82198e-11	Tumor cells.Tumor cells_s2	chr7	36512941	36724549	One copy_gain
AP1S1	1.76952e-34	0.842216	0.406	0.167	4.57564e-30	Tumor cells.Tumor cells_s2	chr7	101154456	101161596	One copy_gain
AP3S1	2.45862e-10	0.406092	0.344	0.221	6.3575e-06	Tumor cells.Tumor cells_s2	chr5	115841592	115914081	One copy_gain
ARF6	7.32475e-16	-0.549744	0.216	0.336	1.89404e-11	Tumor cells.Tumor cells_s2	chr14	49893082	49897054	One copy_loss
ARG2	6.12496e-14	-0.425881	0.047	0.128	1.58379e-09	Tumor cells.Tumor cells_s2	chr14	67619920	67651708	One copy_loss
ARHGAP9	1.09002e-34	-0.467988	0.015	0.129	2.81856e-30	Tumor cells.Tumor cells_s2	chr12	57472264	57488814	One copy_gain
ARHGDIB	5.33503e-166	-1.8307	0.095	0.578	1.37953e-161	Tumor cells.Tumor cells_s2	chr12	14942031	14961728	One copy_gain
ARHGEF3	8.13424e-27	-0.347741	0.017	0.114	2.10335e-22	Tumor cells.Tumor cells_s2	chr3	56727418	57079329	One copy_loss
ARL1	1.2362e-14	0.563326	0.352	0.212	3.19656e-10	Tumor cells.Tumor cells_s2	chr12	101393116	101407772	One copy_gain
ARL6IP4	1.05585e-10	0.502271	0.605	0.529	2.73022e-06	Tumor cells.Tumor cells_s2	chr12	122980060	122982913	One copy_gain
ARL6IP5	6.00736e-12	-0.456408	0.338	0.449	1.55338e-07	Tumor cells.Tumor cells_s2	chr3	69084937	69106092	One copy_loss
ARMC10	3.36033e-13	0.31971	0.291	0.149	8.68913e-09	Tumor cells.Tumor cells_s2	chr7	103074881	103099759	One copy_gain
ARPC1A	5.78238e-25	0.730077	0.434	0.233	1.49521e-20	Tumor cells.Tumor cells_s2	chr7	99325898	99366262	One copy_gain
ARPC3	6.70186e-10	0.517148	0.689	0.671	1.73297e-05	Tumor cells.Tumor cells_s2	chr12	110434823	110450422	One copy_gain
ARPC4	3.59794e-08	-0.41445	0.233	0.309	0.000930356	Tumor cells.Tumor cells_s2	chr3	9792495	9807726	One copy_loss
ASB8	2.00327e-12	0.297371	0.269	0.136	5.18005e-08	Tumor cells.Tumor cells_s2	chr12	48147789	48181213	One copy_gain
ASL	1.03756e-10	0.20947	0.21	0.101	2.68293e-06	Tumor cells.Tumor cells_s2	chr7	66075800	66094697	One copy_gain
ATF6B	2.14558e-07	-0.413697	0.089	0.153	0.00554805	Tumor cells.Tumor cells_s2	chr6	32115264	32128253	One copy_loss
ATN1	2.19512e-08	0.323071	0.216	0.119	0.000567614	Tumor cells.Tumor cells_s2	chr12	6924463	6942321	One copy_gain
ATP2B4	1.11803e-06	-0.289583	0.107	0.168	0.0289101	Tumor cells.Tumor cells_s2	chr1	203626787	203744081	One copy_loss
ATP5F1B	2.50982e-29	0.910946	0.584	0.401	6.48989e-25	Tumor cells.Tumor cells_s2	chr12	56638175	56645984	One copy_gain
ATP5MC2	3.62409e-63	0.948992	0.812	0.729	9.37118e-59	Tumor cells.Tumor cells_s2	chr12	53632726	53677408	Two copies_gain
ATP5MD	1.27328e-12	0.689173	0.581	0.474	3.29245e-08	Tumor cells.Tumor cells_s2	chr10	103389041	103396492	One copy_gain
ATP5MF	4.92394e-13	0.671456	0.58	0.473	1.27323e-08	Tumor cells.Tumor cells_s2	chr7	99448475	99466186	One copy_gain
ATP6V1F	1.63651e-51	1.32551	0.659	0.432	4.23169e-47	Tumor cells.Tumor cells_s2	chr7	128862856	128865847	One copy_gain
ATXN7L3B	5.98655e-11	0.373264	0.375	0.235	1.548e-06	Tumor cells.Tumor cells_s2	chr12	74537835	74545430	One copy_gain
BATF	1.17623e-36	-0.529069	0.014	0.132	3.0415e-32	Tumor cells.Tumor cells_s2	chr14	75522455	75546993	One copy_loss
BAZ1A	1.4874e-18	-0.620812	0.116	0.24	3.84612e-14	Tumor cells.Tumor cells_s2	chr14	34752731	34875647	One copy_loss
BCL11B	2.32324e-34	-0.503549	0.018	0.135	6.00743e-30	Tumor cells.Tumor cells_s2	chr14	99169287	99272197	One copy_loss
BCL2L1	1.75422e-06	0.211731	0.214	0.128	0.0453606	Tumor cells.Tumor cells_s2	chr20	31664452	31723989	One copy_gain
BET1	2.72636e-15	0.368073	0.265	0.123	7.04981e-11	Tumor cells.Tumor cells_s2	chr7	93962762	94004382	One copy_gain
BHLHE40	1.01457e-13	-0.482072	0.18	0.299	2.62349e-09	Tumor cells.Tumor cells_s2	chr3	4979437	4985323	One copy_loss
BHLHE41	6.47013e-25	0.822011	0.468	0.265	1.67305e-20	Tumor cells.Tumor cells_s2	chr12	26120030	26125037	One copy_gain
BICD1	1.32498e-18	0.590251	0.301	0.137	3.42612e-14	Tumor cells.Tumor cells_s2	chr12	32106835	32383633	One copy_gain
BIN2	3.73232e-43	-0.541845	0.02	0.164	9.65103e-39	Tumor cells.Tumor cells_s2	chr12	51281038	51324668	Two copies_gain
BLOC1S1	1.13639e-06	0.532069	0.465	0.387	0.0293847	Tumor cells.Tumor cells_s2	chr12	55716037	55720087	Two copies_gain
BLVRA	4.20946e-20	0.632727	0.354	0.173	1.08848e-15	Tumor cells.Tumor cells_s2	chr7	43758680	43807342	One copy_gain
BNIP3	6.82746e-65	1.31102	0.689	0.426	1.76545e-60	Tumor cells.Tumor cells_s2	chr10	131966455	131982013	One copy_gain
BORCS7	1.97977e-08	0.371459	0.347	0.236	0.000511929	Tumor cells.Tumor cells_s2	chr10	102854259	102864961	One copy_gain
BRD2	8.49109e-14	-0.561947	0.245	0.36	2.19563e-09	Tumor cells.Tumor cells_s2	chr6	32968594	32981505	One copy_loss
BRI3	2.59436e-100	1.55964	0.77	0.485	6.70851e-96	Tumor cells.Tumor cells_s2	chr7	98252379	98310441	One copy_gain
BTG1	1.68026e-46	-0.923479	0.664	0.853	4.34482e-42	Tumor cells.Tumor cells_s2	chr12	92140278	92145846	One copy_gain
BTG2	1.22743e-55	-1.06886	0.333	0.6	3.17388e-51	Tumor cells.Tumor cells_s2	chr1	203305491	203309602	One copy_loss
BTN3A1	1.83405e-07	-0.297926	0.083	0.145	0.00474249	Tumor cells.Tumor cells_s2	chr6	26402237	26415208	One copy_loss
BTN3A2	1.42581e-14	-0.49596	0.181	0.295	3.68686e-10	Tumor cells.Tumor cells_s2	chr6	26365159	26378320	One copy_loss
BUD31	1.61169e-21	0.756684	0.503	0.323	4.16751e-17	Tumor cells.Tumor cells_s2	chr7	99408641	99419616	One copy_gain
C12orf29	4.13625e-07	0.196035	0.148	0.073	0.0106955	Tumor cells.Tumor cells_s2	chr12	88033846	88050160	One copy_gain
C12orf45	2.66981e-08	0.215998	0.207	0.112	0.000690359	Tumor cells.Tumor cells_s2	chr12	104986316	105074197	One copy_gain
C12orf57	2.62257e-10	0.453032	0.61	0.541	6.78145e-06	Tumor cells.Tumor cells_s2	chr12	6942978	6946003	One copy_gain
C12orf65	1.14775e-14	0.498476	0.313	0.162	2.96786e-10	Tumor cells.Tumor cells_s2	chr12	123233436	123257960	One copy_gain
C12orf75	6.78587e-42	1.13697	0.593	0.358	1.75469e-37	Tumor cells.Tumor cells_s2	chr12	105235290	105396097	One copy_gain
C12orf76	1.4383e-13	0.365041	0.225	0.097	3.71916e-09	Tumor cells.Tumor cells_s2	chr12	110027028	110073634	One copy_gain
C1orf162	3.03283e-16	-0.331594	0.022	0.095	7.8423e-12	Tumor cells.Tumor cells_s2	chr1	111473792	111478512	One copy_loss
C1R	1.09409e-16	0.747424	0.296	0.153	2.82911e-12	Tumor cells.Tumor cells_s2	chr12	7080214	7092540	One copy_gain
C1S	1.58072e-18	0.54182	0.267	0.112	4.08743e-14	Tumor cells.Tumor cells_s2	chr12	6988259	7071032	One copy_gain
C20orf27	2.31276e-08	0.17009	0.164	0.078	0.000598033	Tumor cells.Tumor cells_s2	chr20	3753508	3767781	One copy_gain
C5orf15	1.24709e-12	0.363135	0.271	0.142	3.22472e-08	Tumor cells.Tumor cells_s2	chr5	133955510	133968674	One copy_gain
C7orf50	3.59623e-10	0.424805	0.367	0.242	9.29913e-06	Tumor cells.Tumor cells_s2	chr7	996986	1138260	One copy_gain
CALD1	8.77567e-73	1.14723	0.77	0.474	2.26921e-68	Tumor cells.Tumor cells_s2	chr7	134744252	134970729	One copy_gain
CALM1	3.78474e-37	-0.773719	0.619	0.759	9.78658e-33	Tumor cells.Tumor cells_s2	chr14	90396502	90408268	One copy_loss
CAMLG	1.59485e-06	0.270609	0.39	0.287	0.0412395	Tumor cells.Tumor cells_s2	chr5	134738548	134752157	One copy_gain
CAPZA1	3.95348e-10	-0.437109	0.22	0.313	1.02229e-05	Tumor cells.Tumor cells_s2	chr1	112619805	112671616	One copy_loss
CAPZA2	6.2434e-14	0.498494	0.442	0.285	1.61442e-09	Tumor cells.Tumor cells_s2	chr7	116811070	116922049	One copy_gain
CAV1	4.55312e-44	1.054	0.543	0.277	1.17735e-39	Tumor cells.Tumor cells_s2	chr7	116525001	116561184	One copy_gain
CAV2	4.90133e-39	0.911812	0.516	0.249	1.26739e-34	Tumor cells.Tumor cells_s2	chr7	116287380	116508541	One copy_gain
CBL	2.57273e-11	-0.290642	0.042	0.11	6.65257e-07	Tumor cells.Tumor cells_s2	chr11	119206298	119313926	One copy_loss
CBX5	3.17929e-07	0.420803	0.384	0.273	0.00822102	Tumor cells.Tumor cells_s2	chr12	54230942	54280133	Two copies_gain
CCDC12	5.73725e-13	-0.337928	0.13	0.233	1.48354e-08	Tumor cells.Tumor cells_s2	chr3	46921726	46982010	One copy_loss
CCDC146	2.89445e-44	1.62056	0.322	0.071	7.48446e-40	Tumor cells.Tumor cells_s2	chr7	77122434	77329533	One copy_gain
CCDC198	9.48266e-13	0.270921	0.307	0.163	2.45203e-08	Tumor cells.Tumor cells_s2	chr14	57469300	57493867	One copy_loss
CCDC59	1.42455e-07	0.404016	0.401	0.291	0.00368361	Tumor cells.Tumor cells_s2	chr12	82223681	82358805	One copy_gain
CCDC88C	4.7534e-25	-0.433651	0.029	0.133	1.22914e-20	Tumor cells.Tumor cells_s2	chr14	91271323	91417844	One copy_loss
CCDC92	1.34373e-10	0.312062	0.194	0.09	3.47462e-06	Tumor cells.Tumor cells_s2	chr12	123918660	123972831	One copy_gain
CCND2	5.89585e-70	-0.818558	0.021	0.232	1.52455e-65	Tumor cells.Tumor cells_s2	chr12	4269771	4305353	One copy_gain
CCT2	1.48915e-08	0.312147	0.393	0.272	0.000385063	Tumor cells.Tumor cells_s2	chr12	69585426	69601570	One copy_gain
CD151	2.4726e-23	0.830678	0.484	0.313	6.39366e-19	Tumor cells.Tumor cells_s2	chr11	832887	839831	One copy_gain
CD160	1.95907e-08	-0.23392	0.011	0.046	0.000506578	Tumor cells.Tumor cells_s2	chr1	145719471	145739288	One copy_loss
CD2	2.66351e-107	-1.59827	0.043	0.367	6.88731e-103	Tumor cells.Tumor cells_s2	chr1	116754430	116769229	One copy_loss
CD226	1.16011e-15	-0.310776	0.009	0.063	2.99982e-11	Tumor cells.Tumor cells_s2	chr18	69831158	69961803	One copy_gain
CD27	1.3518e-61	-0.977583	0.02	0.206	3.49547e-57	Tumor cells.Tumor cells_s2	chr12	6444867	6451718	One copy_gain
CD4	1.35455e-12	-0.22767	0.015	0.067	3.5026e-08	Tumor cells.Tumor cells_s2	chr12	6786858	6820799	One copy_gain
CD52	6.88599e-123	-2.12681	0.063	0.438	1.78058e-118	Tumor cells.Tumor cells_s2	chr1	26317958	26320523	One copy_loss
CD53	7.32458e-77	-0.875846	0.042	0.297	1.89399e-72	Tumor cells.Tumor cells_s2	chr1	110871188	110899922	One copy_loss
CD63	2.42534e-25	0.771711	0.762	0.736	6.27145e-21	Tumor cells.Tumor cells_s2	chr12	55725323	55729707	Two copies_gain
CD69	2.94046e-133	-2.16255	0.063	0.458	7.60344e-129	Tumor cells.Tumor cells_s2	chr12	9752486	9760901	One copy_gain
CD9	8.12145e-14	0.581632	0.426	0.291	2.10004e-09	Tumor cells.Tumor cells_s2	chr12	6199715	6238271	One copy_gain
CDC14A	4.95246e-14	-0.343791	0.033	0.105	1.28061e-09	Tumor cells.Tumor cells_s2	chr1	100345001	100520277	One copy_loss
CDC25B	3.2561e-08	0.212597	0.144	0.065	0.000841961	Tumor cells.Tumor cells_s2	chr20	3786772	3806121	One copy_gain
CDC42SE2	3.28421e-18	-0.488023	0.196	0.329	8.49232e-14	Tumor cells.Tumor cells_s2	chr5	131245493	131398447	One copy_gain
CDHR5	4.62812e-07	0.284457	0.17	0.092	0.0119674	Tumor cells.Tumor cells_s2	chr11	616577	626078	One copy_gain
CDK18	1.01329e-09	0.376742	0.285	0.165	2.62017e-05	Tumor cells.Tumor cells_s2	chr1	205504595	205532793	One copy_loss
CDK4	3.53051e-15	0.397732	0.325	0.169	9.1292e-11	Tumor cells.Tumor cells_s2	chr12	57747727	57756013	One copy_gain
CDKN2AIPNL	6.11749e-10	0.268712	0.207	0.103	1.58186e-05	Tumor cells.Tumor cells_s2	chr5	134402065	134411881	One copy_gain
CEP290	7.08384e-13	0.397621	0.286	0.147	1.83174e-08	Tumor cells.Tumor cells_s2	chr12	88049016	88142099	One copy_gain
CHCHD2	1.30747e-54	1.02243	0.783	0.683	3.38086e-50	Tumor cells.Tumor cells_s2	chr7	56101573	56106476	One copy_gain
CHCHD3	3.13875e-09	0.209381	0.266	0.153	8.11618e-05	Tumor cells.Tumor cells_s2	chr7	132784870	133082090	One copy_gain
CHID1	4.10221e-08	0.226714	0.249	0.15	0.00106075	Tumor cells.Tumor cells_s2	chr11	867859	915058	One copy_gain
CHMP4B	5.34728e-19	0.63861	0.337	0.165	1.3827e-14	Tumor cells.Tumor cells_s2	chr20	33811348	33854366	One copy_gain
CHPT1	1.94174e-13	0.376035	0.265	0.135	5.02094e-09	Tumor cells.Tumor cells_s2	chr12	101696947	101744140	One copy_gain
CIDEB	1.45276e-08	0.202827	0.16	0.074	0.000375655	Tumor cells.Tumor cells_s2	chr14	24305096	24311430	One copy_loss
CLDN3	5.44503e-16	0.462221	0.269	0.121	1.40798e-11	Tumor cells.Tumor cells_s2	chr7	73768997	73770270	One copy_gain
CLEC2B	4.9923e-27	-0.785455	0.225	0.399	1.29091e-22	Tumor cells.Tumor cells_s2	chr12	9852984	9870136	One copy_gain
CLEC2D	2.36362e-22	-0.689126	0.088	0.218	6.11184e-18	Tumor cells.Tumor cells_s2	chr12	9664969	9699553	One copy_gain
CLIP1	4.34352e-07	0.264963	0.267	0.165	0.0112315	Tumor cells.Tumor cells_s2	chr12	122271432	122422632	One copy_gain
CLRN3	1.28324e-21	0.434748	0.218	0.064	3.3182e-17	Tumor cells.Tumor cells_s2	chr10	127877841	127892941	One copy_gain
CMAS	6.93683e-14	0.347692	0.253	0.117	1.79373e-09	Tumor cells.Tumor cells_s2	chr12	22046218	22065674	One copy_gain
CMC1	1.14896e-14	-0.775044	0.16	0.269	2.97097e-10	Tumor cells.Tumor cells_s2	chr3	28241584	28325142	One copy_loss
CMTM6	5.21014e-17	-0.523915	0.093	0.203	1.34724e-12	Tumor cells.Tumor cells_s2	chr3	32481312	32502852	One copy_loss
CMTM7	4.39159e-11	-0.264122	0.044	0.112	1.13558e-06	Tumor cells.Tumor cells_s2	chr3	32391698	32483067	One copy_loss
CNDP2	1.76994e-55	1.23217	0.69	0.422	4.57671e-51	Tumor cells.Tumor cells_s2	chr18	74495816	74523454	One copy_gain
CNN3	1.37403e-09	0.345191	0.404	0.264	3.55297e-05	Tumor cells.Tumor cells_s2	chr1	94896949	94927223	One copy_loss
COMMD7	5.32478e-08	0.282042	0.331	0.214	0.00137688	Tumor cells.Tumor cells_s2	chr20	32702691	32743997	One copy_gain
COPS6	3.67835e-10	0.452505	0.437	0.306	9.51148e-06	Tumor cells.Tumor cells_s2	chr7	100088969	100092187	One copy_gain
COPS7A	3.62577e-17	0.339404	0.242	0.094	9.37552e-13	Tumor cells.Tumor cells_s2	chr12	6724014	6731875	One copy_gain
COPZ1	2.32061e-19	0.706222	0.437	0.263	6.00064e-15	Tumor cells.Tumor cells_s2	chr12	54301202	54351846	Two copies_gain
COQ5	1.2814e-12	0.276748	0.208	0.09	3.31346e-08	Tumor cells.Tumor cells_s2	chr12	120503279	120534434	One copy_gain
COX14	1.08847e-23	0.830727	0.535	0.358	2.81457e-19	Tumor cells.Tumor cells_s2	chr12	50112082	50120457	One copy_gain
COX19	4.44564e-07	0.149706	0.204	0.114	0.0114955	Tumor cells.Tumor cells_s2	chr7	898778	975549	One copy_gain
COX6A1	7.18098e-68	1.29342	0.76	0.579	1.85686e-63	Tumor cells.Tumor cells_s2	chr12	120438090	120440737	One copy_gain
CPNE8	1.33211e-19	0.433888	0.288	0.119	3.44458e-15	Tumor cells.Tumor cells_s2	chr12	38646822	38907430	One copy_gain
CRCP	2.74972e-07	0.191618	0.232	0.136	0.00711022	Tumor cells.Tumor cells_s2	chr7	66114604	66154568	One copy_gain
CREB5	6.44812e-23	0.53775	0.291	0.109	1.66735e-18	Tumor cells.Tumor cells_s2	chr7	28299321	28825894	One copy_gain
CREBL2	2.20177e-13	0.390572	0.222	0.097	5.69334e-09	Tumor cells.Tumor cells_s2	chr12	12611827	12645108	One copy_gain
CRLS1	2.19846e-18	0.426138	0.239	0.088	5.68477e-14	Tumor cells.Tumor cells_s2	chr20	6006093	6040053	One copy_gain
CRNKL1	4.47192e-07	0.13484	0.148	0.073	0.0115635	Tumor cells.Tumor cells_s2	chr20	20034368	20056046	One copy_gain
CRTAM	2.72661e-30	-0.623639	0.005	0.09	7.05046e-26	Tumor cells.Tumor cells_s2	chr11	122838500	122872643	One copy_loss
CRTAP	1.14083e-07	0.241354	0.282	0.176	0.00294995	Tumor cells.Tumor cells_s2	chr3	33114014	33147773	One copy_loss
CSRNP1	4.1971e-19	-0.392647	0.056	0.162	1.08529e-14	Tumor cells.Tumor cells_s2	chr3	39141855	39154562	One copy_loss
CSRP2	1.2463e-26	0.825154	0.307	0.117	3.22269e-22	Tumor cells.Tumor cells_s2	chr12	76858709	76879023	One copy_gain
CST3	4.57998e-16	0.457798	0.682	0.567	1.18429e-11	Tumor cells.Tumor cells_s2	chr20	23626706	23638473	One copy_gain
CST7	1.4878e-117	-1.838	0.039	0.378	3.84715e-113	Tumor cells.Tumor cells_s2	chr20	24949269	24959928	One copy_gain
CTBP2	3.72551e-09	0.283528	0.242	0.135	9.63342e-05	Tumor cells.Tumor cells_s2	chr10	124984317	125161170	One copy_gain
CTNNA1	1.14614e-13	0.609247	0.401	0.247	2.96368e-09	Tumor cells.Tumor cells_s2	chr5	138610967	138935034	One copy_gain
CTNNB1	2.14188e-21	-0.837007	0.13	0.263	5.53848e-17	Tumor cells.Tumor cells_s2	chr3	41194741	41260096	One copy_loss
CUX1	7.33217e-16	0.477895	0.34	0.178	1.89595e-11	Tumor cells.Tumor cells_s2	chr7	101815904	102283958	One copy_gain
CX3CR1	1.39714e-12	-0.240823	0.007	0.05	3.61273e-08	Tumor cells.Tumor cells_s2	chr3	39263495	39281735	One copy_loss
[truncated: 8,957 more rows]

## Sheet: ccRCC subclone functions
ccRCC subclone functions																	ccRCC chr functions
ccRCC tumor cells s1																	ccRCC Tumor cells_s1 chr1 AMP
ID	Description	setSize	enrichmentScore	NES	pvalue	p.adjust	qvalue	rank	leading_edge	core_enrichment	log10pvalue	log10adjp	count	count_ratio			ID	Description	setSize	enrichmentScore	NES	pvalue	p.adjust	qvalue	rank	leading_edge	core_enrichment
GOBP_POSITIVE_REGULATION_OF_IMMUNE_SYSTEM_PROCESS	GOBP_POSITIVE_REGULATION_OF_IMMUNE_SYSTEM_PROCESS	81	-0.543848	-2.05703	1.59998910879791e-06	0.00264798197506054	0.00236798388102091	141	tags=33%, list=10%, signal=32%	PRKCB/TOX/RFTN1/TXK/PDE4B/GBP5/FOXP1/PTPN22/RHOH/PRKCH/SPN/SPON2/GBP1/TRDC/SELENOK/RUNX3/DOCK8/C1QA/LCK/C1QB/ANXA1/VCAM1/LAPTM5/CD2/CORO1A/FOS/HSP90AA1	5.79588297359724	2.5770849754855	27	0.333333333333333			GOMF_IDENTICAL_PROTEIN_BINDING	GOMF_IDENTICAL_PROTEIN_BINDING	14	0.732151899814261	1.79574847591614	0.000607061415246208	0.0418872376519883	0.0408967690271129	7	tags=36%, list=6%, signal=38%	S100A13/S100A6/S100A10/S100A1/S100A11
GOBP_T_CELL_ACTIVATION	GOBP_T_CELL_ACTIVATION	50	-0.596923	-2.10207	1.14536510451162e-05	0.00445608855240544	0.0039849009411239	103	tags=42%, list=7%, signal=40%	EOMES/BCL11B/ITGAL/BATF/FOXP1/PTPN22/SIT1/RHOH/SPN/LAT/GSN/TNFRSF1B/SELENOK/RUNX3/DOCK8/LCK/ANXA1/VCAM1/LAPTM5/CD2/CORO1A	4.9410560525383	2.35104618734983	21	0.42
GOBP_LYMPHOCYTE_ACTIVATION	GOBP_LYMPHOCYTE_ACTIVATION	67	-0.53557	-1.97689	1.34625031794726e-05	0.00445608855240544	0.0039849009411239	103	tags=39%, list=7%, signal=38%	NFIL3/PTPN2/PRKCB/TOX/EOMES/BCL11B/ITGAL/BATF/FOXP1/PTPN22/SIT1/RHOH/SPN/LAT/GSN/TNFRSF1B/TRDC/SELENOK/RUNX3/DOCK8/LCK/ANXA1/VCAM1/LAPTM5/CD2/CORO1A	4.87087418112555	2.35104618734983	26	0.388059701492537			ccRCC Tumor cells_s1 chr15 AMP
GOBP_CELL_ACTIVATION	GOBP_CELL_ACTIVATION	94	-0.490317	-1.90023	1.29322022943489e-05	0.00445608855240544	0.0039849009411239	141	tags=34%, list=10%, signal=33%	PRKCB/TOX/SNX6/TXK/EOMES/BCL11B/ITGAL/BATF/FOXP1/LMO4/PTPN22/SIT1/RHOH/SPN/LAT/GSN/MT1G/TNFRSF1B/TRDC/SELENOK/RUNX3/DOCK8/TLN1/C1QA/MYL12A/LCK/ANXA1/VCAM1/LAPTM5/CD2/CORO1A/JUN	4.88832751047617	2.35104618734983	32	0.340425531914894			ID	Description	setSize	enrichmentScore	NES	pvalue	p.adjust	qvalue	rank	leading_edge	core_enrichment
GOBP_REGULATION_OF_IMMUNE_SYSTEM_PROCESS	GOBP_REGULATION_OF_IMMUNE_SYSTEM_PROCESS	121	-0.448057	-1.81188	8.26436694920884e-06	0.00445608855240544	0.0039849009411239	148	tags=28%, list=11%, signal=28%	RNF125/PRKCB/TOX/RFTN1/TXK/CYBA/PDE4B/GBP5/FOXP1/PTPN22/SIT1/RHOH/PRKCH/SPN/LAT/SPON2/TNFRSF1B/CYLD/GBP1/TRDC/SELENOK/RUNX3/DOCK8/C1QA/LCK/C1QB/ANXA1/VCAM1/LAPTM5/CD2/NFKBIA/CORO1A/FOS/HSP90AA1	5.08279040779065	2.35104618734983	34	0.28099173553719			GOMF_MOLECULAR_FUNCTION_REGULATOR	GOMF_MOLECULAR_FUNCTION_REGULATOR	14	0.790984818401532	1.57978689405417	0.00180341090473294	0.0486920944277894	0.0417631998990786	15	tags=50%, list=19%, signal=49%	NMB/ANXA2/CIB1/RAB11A/RPLP1/HACD3/RPS27L
GOCC_ENDOPLASMIC_RETICULUM	GOCC_ENDOPLASMIC_RETICULUM	212	0.469127800863326	1.66924358278406	1.84596593793116e-05	0.00509178937879345	0.00455338264689686	277	tags=33%, list=20%, signal=31%	CP/TGM2/DEGS1/C3/PLOD2/S100A1/CIB1/PKM/CTSA/PIGT/HM13/RETREG1/PDCD6/ST6GAL1/RCN1/RPN2/SELENOM/MGLL/ERGIC3/RPL4/CANX/RPS21/PPIB/IFNGR2/COL18A1/GALNT2/RNASET2/SSR3/NENF/SRP9/SSR2/HACD3/CNIH4/LMAN2/TMED9/CALU/CTSZ/COL6A2/SQSTM1/SEC61A1/BNIP3/TMED3/SLC39A1/CAPN2/RPN1/MGAT4B/MYDGF/RPL27A/STC2/COL23A1/KRTCAP2/SDF2L1/ERGIC1/P4HA2/RCN2/MAP2K2/SEC11A/DPM3/TMCC1/STAU1/PDZD8/CAMLG/DLG1/LPCAT1/SIL1/LPGAT1/UB…	4.73377631690979	2.2931295691817	70	0.330188679245283
GOCC_COLLAGEN_CONTAINING_EXTRACELLULAR_MATRIX	GOCC_COLLAGEN_CONTAINING_EXTRACELLULAR_MATRIX	31	0.710602143182672	1.94475663943445	2.55359935043104e-05	0.00533222352424583	0.00476839324222587	116	tags=52%, list=8%, signal=48%	SLPI/TGM2/MDK/EFNA5/HTRA1/ANXA2/CSTB/S100A6/S100A10/PKM/CTSD/COL18A1/CD151/PLSCR1/CTSZ/COL6A2	4.59284724080252	2.27309165346076	16	0.516129032258065			ccRCC Tumor cells_s2 chr3 LOH
GOBP_BIOLOGICAL_PROCESS_INVOLVED_IN_INTERSPECIES_INTERACTION_BETWEEN_ORGANISMS	GOBP_BIOLOGICAL_PROCESS_INVOLVED_IN_INTERSPECIES_INTERACTION_BETWEEN_ORGANISMS	146	-0.406125	-1.69038	2.57750986066263e-05	0.00533222352424583	0.00476839324222587	109	tags=23%, list=8%, signal=24%	CYBA/PDE4B/IFI44L/RPS15A/GBP5/BATF/FOXP1/PTPN22/SPN/RPL30/GSN/SPON2/TNFRSF1B/CYLD/CDC42/GBP1/TRDC/SELENOK/IFI6/JAK1/C1QA/SLA/LCK/COTL1/C1QB/ANXA1/VCAM1/GZMB/TRAC/NFKBIA/CORO1A/FOS/HSP90AA1/JUN	4.58879966458055	2.27309165346076	34	0.232876712328767			ID	Description	setSize	enrichmentScore	NES	pvalue	p.adjust	qvalue	rank	leading_edge	core_enrichment
GOBP_REGULATION_OF_T_CELL_ACTIVATION	GOBP_REGULATION_OF_T_CELL_ACTIVATION	36	-0.632077	-2.07429	4.13129734211374e-05	0.00759699677910916	0.00679368896258704	83	tags=42%, list=6%, signal=40%	PTPN22/SIT1/RHOH/SPN/LAT/TNFRSF1B/SELENOK/RUNX3/DOCK8/LCK/ANXA1/VCAM1/LAPTM5/CD2/CORO1A	4.38391354639547	2.11935805772306	15	0.416666666666667			GOBP_PROGRAMMED_CELL_DEATH	GOBP_PROGRAMMED_CELL_DEATH	11	-0.626558	-1.78398	0.00947706440149747	0.0343580900482341	0.0072332821154177	9	tags=55%, list=21%, signal=58%	RHOA/SELENOK/MTRNR2L12/TGFBR2/CTNNB1/GNAI2
GOBP_RESPONSE_TO_CADMIUM_ION	GOBP_RESPONSE_TO_CADMIUM_ION	13	-0.823848	-2.16587	5.31503083514511e-05	0.00799670548378651	0.00715113239637706	64	tags=46%, list=5%, signal=44%	MT3/MT1G/MT1E/MT2A/FOS/JUN	4.27449421157445	2.09708889862094	6	0.461538461538462			GOBP_CELL_MIGRATION	GOBP_CELL_MIGRATION	10	-0.615245	-1.72065	0.0137432360192936	0.0343580900482341	0.0072332821154177	13	tags=60%, list=30%, signal=55%	FOXP1/RHOA/SELENOK/TGFBR2/CTNNB1/GNAI2
GOBP_REGULATION_OF_LYMPHOCYTE_ACTIVATION	GOBP_REGULATION_OF_LYMPHOCYTE_ACTIVATION	44	-0.606191	-2.06433	5.228701822534e-05	0.00799670548378651	0.00715113239637706	83	tags=36%, list=6%, signal=35%	PTPN22/SIT1/RHOH/SPN/LAT/TNFRSF1B/TRDC/SELENOK/RUNX3/DOCK8/LCK/ANXA1/VCAM1/LAPTM5/CD2/CORO1A	4.28160612399946	2.09708889862094	16	0.363636363636364			GOBP_LOCOMOTION	GOBP_LOCOMOTION	11	-0.571294	-1.62663	0.035670356703567	0.0445879458794588	0.00938693597462291	13	tags=55%, list=30%, signal=51%	FOXP1/RHOA/SELENOK/TGFBR2/CTNNB1/GNAI2
GOBP_REGULATION_OF_CELL_ACTIVATION	GOBP_REGULATION_OF_CELL_ACTIVATION	50	-0.561696	-1.97801	6.10789465598759e-05	0.00842380471304955	0.00753307007571803	84	tags=34%, list=6%, signal=33%	LMO4/PTPN22/SIT1/RHOH/SPN/LAT/TNFRSF1B/TRDC/SELENOK/RUNX3/DOCK8/LCK/ANXA1/VCAM1/LAPTM5/CD2/CORO1A	4.21410846190996	2.07449170984584	17	0.34			GOBP_POSITIVE_REGULATION_OF_MULTICELLULAR_ORGANISMAL_PROCESS	GOBP_POSITIVE_REGULATION_OF_MULTICELLULAR_ORGANISMAL_PROCESS	10	-0.579507	-1.62071	0.0279929664372625	0.0445879458794588	0.00938693597462291	13	tags=60%, list=30%, signal=55%	FOXP1/RHOA/SELENOK/TGFBR2/CTNNB1/GNAI2
GOCC_EXTERNAL_ENCAPSULATING_STRUCTURE	GOCC_EXTERNAL_ENCAPSULATING_STRUCTURE	35	0.677925186105433	1.91088046072089	6.69745923970429e-05	0.00852638080131584	0.00762479974981719	182	tags=54%, list=13%, signal=48%	SLPI/TGM2/MDK/EFNA5/HTRA1/ANXA2/CSTB/S100A6/S100A10/PKM/CTSD/COL18A1/CD151/PLSCR1/CTSZ/COL6A2/COL23A1/HDGF/LOX	4.17408992079932	2.06923527499442	19	0.542857142857143
GOCC_ENDOPLASMIC_RETICULUM_LUMEN	GOCC_ENDOPLASMIC_RETICULUM_LUMEN	37	0.674564688800986	1.92297961505143	8.31641058583682e-05	0.00983118537111424	0.00879163404788464	207	tags=46%, list=15%, signal=40%	CP/C3/RCN1/SELENOM/CANX/PPIB/COL18A1/RNASET2/CALU/CTSZ/COL6A2/MYDGF/STC2/COL23A1/SDF2L1/P4HA2/RCN2	4.08006407745006	2.00739411501656	17	0.459459459459459			ccRCC Tumor cells_s2 chr6 LOH
GOBP_REGULATION_OF_IMMUNE_RESPONSE	GOBP_REGULATION_OF_IMMUNE_RESPONSE	75	-0.483495	-1.8163	0.000108501847027394	0.0119713704553558	0.0107055155733696	159	tags=31%, list=11%, signal=29%	PTPN2/RNF125/PRKCB/RFTN1/TXK/CYBA/PDE4B/GBP5/FOXP1/PTPN22/PRKCH/SPN/TNFRSF1B/CYLD/GBP1/TRDC/C1QA/LCK/C1QB/ANXA1/LAPTM5/NFKBIA/HSP90AA1	3.96456286875575	1.92185612969969	23	0.306666666666667			ID	Description	setSize	enrichmentScore	NES	pvalue	p.adjust	qvalue	rank	leading_edge	core_enrichment
GOBP_CELLULAR_RESPONSE_TO_CADMIUM_ION	GOBP_CELLULAR_RESPONSE_TO_CADMIUM_ION	10	-0.861346	-2.08876	0.00017123116843385	0.0175314859869872	0.0156777034808103	64	tags=60%, list=5%, signal=58%	MT3/MT1G/MT1E/MT2A/FOS/JUN	3.76641717980617	1.75618127109403	6	0.6			GOCC_COATED_VESICLE	GOCC_COATED_VESICLE	12	-0.964286	-2.31395	2.65132306365914e-08	3.97698459548872e-07	4.18629957419865e-08	14	tags=100%, list=35%, signal=93%	HLA-F/HLA-A/HLA-DQA1/HLA-DPA1/HLA-DQB1/HLA-DRA/HLA-DPB1/HLA-E/HLA-C/HLA-DRB1/HLA-B
GOBP_IMMUNE_RESPONSE	GOBP_IMMUNE_RESPONSE	137	-0.397462	-1.63942	0.00018008172917147	0.0175314859869872	0.0156777034808103	179	tags=34%, list=13%, signal=33%	UBQLN1/PTGDR/CX3CR1/NFIL3/PTPN2/IFI44/RNF125/GBP2/PRKCB/SNX6/RFTN1/TXK/CYBA/PDE4B/EOMES/IFI44L/ITGAL/GBP5/BATF/FOXP1/PTPN22/SIT1/GPR65/PRKCH/SPN/LAT/RPL30/GSN/SPON2/TNFRSF1B/CYLD/CDC42/GBP1/TRDC/IFI6/JAK1/C1QA/SLA/LCK/C1QB/ANXA1/IL32/GZMB/LAPTM5/NFKBIA/CORO1A/HSP90AA1	3.74453034782749	1.75618127109403	47	0.343065693430657			GOCC_COATED_VESICLE_MEMBRANE	GOCC_COATED_VESICLE_MEMBRANE	12	-0.964286	-2.31395	2.65132306365914e-08	3.97698459548872e-07	4.18629957419865e-08	14	tags=100%, list=35%, signal=93%	HLA-F/HLA-A/HLA-DQA1/HLA-DPA1/HLA-DQB1/HLA-DRA/HLA-DPB1/HLA-E/HLA-C/HLA-DRB1/HLA-B
GOBP_IMMUNE_RESPONSE_REGULATING_SIGNALING_PATHWAY	GOBP_IMMUNE_RESPONSE_REGULATING_SIGNALING_PATHWAY	43	-0.573146	-1.95479	0.000209899447758694	0.0192990881133688	0.0172583990379371	240	tags=49%, list=17%, signal=42%	KHDRBS1/TNIP2/PUM1/CMTM3/UBQLN1/PTPN2/RNF125/PRKCB/RFTN1/TXK/CYBA/PDE4B/FOXP1/PTPN22/PRKCH/CYLD/GBP1/TRDC/LCK/LAPTM5/NFKBIA	3.67798870403631	1.71446321102788	21	0.488372093023256			GOCC_COPII_COATED_ER_TO_GOLGI_TRANSPORT_VESICLE	GOCC_COPII_COATED_ER_TO_GOLGI_TRANSPORT_VESICLE	12	-0.964286	-2.31395	2.65132306365914e-08	3.97698459548872e-07	4.18629957419865e-08	14	tags=100%, list=35%, signal=93%	HLA-F/HLA-A/HLA-DQA1/HLA-DPA1/HLA-DQB1/HLA-DRA/HLA-DPB1/HLA-E/HLA-C/HLA-DRB1/HLA-B
GOBP_MONONUCLEAR_CELL_DIFFERENTIATION	GOBP_MONONUCLEAR_CELL_DIFFERENTIATION	38	-0.575548	-1.8978	0.000270581055741778	0.0203550748751201	0.0182027255680832	164	tags=45%, list=12%, signal=41%	NFIL3/PTPN2/TOX/EOMES/BCL11B/BATF/FOXP1/PTPN22/RHOH/SPN/MT1G/RUNX3/LCK/ANXA1/VCAM1/CD2/JUN	3.56770261304075	1.69132729575121	17	0.447368421052632			GOCC_ER_TO_GOLGI_TRANSPORT_VESICLE_MEMBRANE	GOCC_ER_TO_GOLGI_TRANSPORT_VESICLE_MEMBRANE	12	-0.964286	-2.31395	2.65132306365914e-08	3.97698459548872e-07	4.18629957419865e-08	14	tags=100%, list=35%, signal=93%	HLA-F/HLA-A/HLA-DQA1/HLA-DPA1/HLA-DQB1/HLA-DRA/HLA-DPB1/HLA-E/HLA-C/HLA-DRB1/HLA-B
GOMF_ENDOPEPTIDASE_REGULATOR_ACTIVITY	GOMF_ENDOPEPTIDASE_REGULATOR_ACTIVITY	16	0.781639309618947	1.82778167800655	0.000257669404803951	0.0203550748751201	0.0182027255680832	18	tags=31%, list=1%, signal=31%	SLPI/WFDC2/C3/ANXA2/CSTB	3.58894	1.69132729575121	5	0.3125			GOCC_TRANSPORT_VESICLE	GOCC_TRANSPORT_VESICLE	12	-0.964286	-2.31395	2.65132306365914e-08	3.97698459548872e-07	4.18629957419865e-08	14	tags=100%, list=35%, signal=93%	HLA-F/HLA-A/HLA-DQA1/HLA-DPA1/HLA-DQB1/HLA-DRA/HLA-DPB1/HLA-E/HLA-C/HLA-DRB1/HLA-B
GOBP_DEFENSE_RESPONSE	GOBP_DEFENSE_RESPONSE	133	-0.398039	-1.63042	0.000240530507618941	0.0203550748751201	0.0182027255680832	109	tags=26%, list=8%, signal=27%	CYBA/IFI44L/ITGAL/AKNA/GBP5/BATF/FOXP1/PTPN22/SPN/LAT/RPL30/GSN/SPON2/TNFRSF1B/CYLD/CDC42/GBP1/TRDC/SELENOK/IFI6/JAK1/C1QA/SLA/LCK/COTL1/C1QB/ANXA1/IL32/VCAM1/GZMB/LAPTM5/NFKBIA/CORO1A/FOS/HSP90AA1	3.61882983217875	1.69132729575121	35	0.263157894736842			GOCC_TRANSPORT_VESICLE_MEMBRANE	GOCC_TRANSPORT_VESICLE_MEMBRANE	12	-0.964286	-2.31395	2.65132306365914e-08	3.97698459548872e-07	4.18629957419865e-08	14	tags=100%, list=35%, signal=93%	HLA-F/HLA-A/HLA-DQA1/HLA-DPA1/HLA-DQB1/HLA-DRA/HLA-DPB1/HLA-E/HLA-C/HLA-DRB1/HLA-B
GOBP_ORGANONITROGEN_COMPOUND_BIOSYNTHETIC_PROCESS	GOBP_ORGANONITROGEN_COMPOUND_BIOSYNTHETIC_PROCESS	181	0.450231753597642	1.57965516479624	0.000261769775212473	0.0203550748751201	0.0182027255680832	337	tags=39%, list=24%, signal=34%	DEGS1/GAL3ST1/PLOD2/PKM/MRPS6/PIGT/EEF2/ST6GAL1/RPN2/RPL22L1/RPL4/RPS21/B4GALT5/GALNT2/SRP9/PLSCR1/RPLP1/HACD3/MRPL36/ATP5PO/EIF6/MTR/CAPN2/RPN1/MGAT4B/EIF2S2/RPL27A/RPL36/SLC25A1/EIF3F/RPS27L/NPM1/RPS17/KRTCAP2/RACK1/LARP1/ATP5F1D/MRPL23/RPS15/ATP5F1E/IARS2/MRPL55/DPM3/MRPL3/RPS27/UROS/MRPL24/MRPL47/LPCAT1/RPLP2/EIF3A/RPS13/CELF1/PDXK/EIF4G1/ALG3/EIF3M/RPL35A/APIP/DPM1/ATP5PF/MAN2A1/GALNT10/PLOD…	3.58208049994043	1.69132729575121	71	0.392265193370166			GOCC_GOLGI_MEMBRANE	GOCC_GOLGI_MEMBRANE	13	-0.930001	-2.26688	1.09415306367882e-07	1.09415306367882e-06	1.15174006703033e-07	14	tags=92%, list=35%, signal=89%	HLA-DRB5/HLA-F/HLA-A/HLA-DQA1/HLA-DPA1/HLA-DQB1/HLA-DRA/HLA-DPB1/HLA-E/HLA-C/HLA-DRB1/HLA-B
GOBP_NEGATIVE_REGULATION_OF_PEPTIDASE_ACTIVITY	GOBP_NEGATIVE_REGULATION_OF_PEPTIDASE_ACTIVITY	22	0.729276703853722	1.8619118905346	0.00031387142255046	0.0223736478805787	0.0200078542980402	18	tags=23%, list=1%, signal=23%	SLPI/WFDC2/C3/ANXA2/CSTB	3.50324822426054	1.6502632011851	5	0.227272727272727			GOCC_LUMENAL_SIDE_OF_ENDOPLASMIC_RETICULUM_MEMBRANE	GOCC_LUMENAL_SIDE_OF_ENDOPLASMIC_RETICULUM_MEMBRANE	13	-0.930001	-2.26688	1.09415306367882e-07	1.09415306367882e-06	1.15174006703033e-07	14	tags=92%, list=35%, signal=89%	HLA-DRB5/HLA-F/HLA-A/HLA-DQA1/HLA-DPA1/HLA-DQB1/HLA-DRA/HLA-DPB1/HLA-E/HLA-C/HLA-DRB1/HLA-B
GOCC_INTRINSIC_COMPONENT_OF_ENDOPLASMIC_RETICULUM_MEMBRANE	GOCC_INTRINSIC_COMPONENT_OF_ENDOPLASMIC_RETICULUM_MEMBRANE	20	0.738097489401205	1.83812342799237	0.000324451691319571	0.0223736478805787	0.0200078542980402	234	tags=50%, list=17%, signal=42%	PIGT/HM13/RETREG1/ERGIC3/CANX/HACD3/SEC61A1/ERGIC1/DPM3/CAMLG	3.48884995758523	1.6502632011851	10	0.5			GOCC_LUMENAL_SIDE_OF_MEMBRANE	GOCC_LUMENAL_SIDE_OF_MEMBRANE	13	-0.930001	-2.26688	1.09415306367882e-07	1.09415306367882e-06	1.15174006703033e-07	14	tags=92%, list=35%, signal=89%	HLA-DRB5/HLA-F/HLA-A/HLA-DQA1/HLA-DPA1/HLA-DQB1/HLA-DRA/HLA-DPB1/HLA-E/HLA-C/HLA-DRB1/HLA-B
GOBP_POSITIVE_REGULATION_OF_CELL_ACTIVATION	GOBP_POSITIVE_REGULATION_OF_CELL_ACTIVATION	32	-0.619496	-1.97104	0.000339993874320065	0.0225075944799883	0.0201276373597478	83	tags=34%, list=6%, signal=33%	PTPN22/RHOH/TRDC/SELENOK/RUNX3/DOCK8/LCK/ANXA1/VCAM1/CD2/CORO1A	3.4685289075841	1.6476709181444	11	0.34375			GOCC_GOLGI_APPARATUS	GOCC_GOLGI_APPARATUS	14	-0.908339	-2.22405	8.99275964212653e-07	5.10898427652944e-06	5.37787818582046e-07	14	tags=86%, list=35%, signal=86%	HLA-DRB5/HLA-F/HLA-A/HLA-DQA1/HLA-DPA1/HLA-DQB1/HLA-DRA/HLA-DPB1/HLA-E/HLA-C/HLA-DRB1/HLA-B
KEGG_T_CELL_RECEPTOR_SIGNALING_PATHWAY	KEGG_T_CELL_RECEPTOR_SIGNALING_PATHWAY	16	-0.74274	-2.04939	0.000380503441166064	0.0242205075049937	0.0216594266509913	70	tags=38%, list=5%, signal=36%	LAT/CDC42/LCK/NFKBIA/FOS/JUN	3.41964141123855	1.61581676109763	6	0.375			GOCC_ENDOSOME_MEMBRANE	GOCC_ENDOSOME_MEMBRANE	14	-0.905329	-2.21668	1.13532983922876e-06	5.10898427652944e-06	5.37787818582046e-07	14	tags=86%, list=35%, signal=86%	HLA-DRB5/HLA-F/HLA-A/HLA-DQA1/HLA-DPA1/HLA-DQB1/HLA-DRA/HLA-DPB1/HLA-E/HLA-C/HLA-DRB1/HLA-B
GOMF_PEPTIDASE_REGULATOR_ACTIVITY	GOMF_PEPTIDASE_REGULATOR_ACTIVITY	21	0.731669116845006	1.83242238500432	0.000419183195854208	0.025694377375508	0.0229774492542307	179	tags=43%, list=13%, signal=38%	SLPI/WFDC2/C3/ANXA2/CSTB/ADRM1/RPS27L/PRDX3/RACK1	3.37759613559987	1.59016190164712	9	0.428571428571429			GOCC_MHC_PROTEIN_COMPLEX	GOCC_MHC_PROTEIN_COMPLEX	14	-0.905329	-2.21668	1.13532983922876e-06	5.10898427652944e-06	5.37787818582046e-07	14	tags=86%, list=35%, signal=86%	HLA-DRB5/HLA-F/HLA-A/HLA-DQA1/HLA-DPA1/HLA-DQB1/HLA-DRA/HLA-DPB1/HLA-E/HLA-C/HLA-DRB1/HLA-B
GOBP_T_CELL_RECEPTOR_SIGNALING_PATHWAY	GOBP_T_CELL_RECEPTOR_SIGNALING_PATHWAY	15	-0.75279	-2.03024	0.00051279640125141	0.0292717361046558	0.0261765374228946	159	tags=67%, list=11%, signal=60%	BCL10/KHDRBS1/PTPN2/RFTN1/TXK/PDE4B/PTPN22/GBP1/LCK/LAPTM5	3.29005503130932	1.53355151882646	10	0.666666666666667			GOCC_PLASMA_MEMBRANE_PROTEIN_COMPLEX	GOCC_PLASMA_MEMBRANE_PROTEIN_COMPLEX	14	-0.905329	-2.21668	1.13532983922876e-06	5.10898427652944e-06	5.37787818582046e-07	14	tags=86%, list=35%, signal=86%	HLA-DRB5/HLA-F/HLA-A/HLA-DQA1/HLA-DPA1/HLA-DQB1/HLA-DRA/HLA-DPB1/HLA-E/HLA-C/HLA-DRB1/HLA-B
GOBP_LEUKOCYTE_DIFFERENTIATION	GOBP_LEUKOCYTE_DIFFERENTIATION	52	-0.517919	-1.83074	0.000512918638691854	0.0292717361046558	0.0261765374228946	164	tags=38%, list=12%, signal=35%	NFIL3/PTPN2/SRP54/TOX/EOMES/BCL11B/BATF/FOXP1/PTPN22/RHOH/SPN/MT1G/CDC42/RUNX3/LCK/ANXA1/VCAM1/CD2/FOS/JUN	3.28995151903925	1.53355151882646	20	0.384615384615385			KEGG_AUTOIMMUNE_THYROID_DISEASE	KEGG_AUTOIMMUNE_THYROID_DISEASE	14	-0.905329	-2.21668	1.13532983922876e-06	5.10898427652944e-06	5.37787818582046e-07	14	tags=86%, list=35%, signal=86%	HLA-DRB5/HLA-F/HLA-A/HLA-DQA1/HLA-DPA1/HLA-DQB1/HLA-DRA/HLA-DPB1/HLA-E/HLA-C/HLA-DRB1/HLA-B
GOBP_ALPHA_BETA_T_CELL_ACTIVATION	GOBP_ALPHA_BETA_T_CELL_ACTIVATION	17	-0.740376	-2.05603	0.000567384028395276	0.0313006855664727	0.0279909454008336	139	tags=53%, list=10%, signal=48%	TOX/EOMES/BCL11B/BATF/FOXP1/PTPN22/SPN/RUNX3/ANXA1	3.24612289356207	1.50444615016999	9	0.529411764705882			KEGG_CELL_ADHESION_MOLECULES_CAMS	KEGG_CELL_ADHESION_MOLECULES_CAMS	14	-0.905329	-2.21668	1.13532983922876e-06	5.10898427652944e-06	5.37787818582046e-07	14	tags=86%, list=35%, signal=86%	HLA-DRB5/HLA-F/HLA-A/HLA-DQA1/HLA-DPA1/HLA-DQB1/HLA-DRA/HLA-DPB1/HLA-E/HLA-C/HLA-DRB1/HLA-B
GOBP_REGULATION_OF_ANTIGEN_RECEPTOR_MEDIATED_SIGNALING_PATHWAY	GOBP_REGULATION_OF_ANTIGEN_RECEPTOR_MEDIATED_SIGNALING_PATHWAY	10	-0.828952	-2.0102	0.000623190955135352	0.0332703558306132	0.0297523423742039	159	tags=100%, list=11%, signal=89%	CMTM3/PTPN2/PRKCB/FOXP1/PTPN22/PRKCH/GBP1/LCK/LAPTM5	3.20537885855005	1.47794255427258	9	0.9			KEGG_VIRAL_MYOCARDITIS	KEGG_VIRAL_MYOCARDITIS	14	-0.905329	-2.21668	1.13532983922876e-06	5.10898427652944e-06	5.37787818582046e-07	14	tags=86%, list=35%, signal=86%	HLA-DRB5/HLA-F/HLA-A/HLA-DQA1/HLA-DPA1/HLA-DQB1/HLA-DRA/HLA-DPB1/HLA-E/HLA-C/HLA-DRB1/HLA-B
GOBP_ADAPTIVE_IMMUNE_RESPONSE	GOBP_ADAPTIVE_IMMUNE_RESPONSE	30	-0.602301	-1.91086	0.000702285855347656	0.0363213465812616	0.0324807208098291	176	tags=50%, list=13%, signal=45%	CX3CR1/RNF125/PRKCB/RFTN1/TXK/EOMES/BATF/SIT1/SPN/LAT/TNFRSF1B/TRDC/C1QA/C1QB/ANXA1	3.15348607856694	1.43983805877511	15	0.5			GOCC_ENDOSOME	GOCC_ENDOSOME	15	-0.891523	-2.18873	1.04119308854585e-06	5.10898427652944e-06	5.37787818582046e-07	14	tags=80%, list=35%, signal=83%	HLA-DRB5/HLA-F/HLA-A/HLA-DQA1/HLA-DPA1/HLA-DQB1/HLA-DRA/HLA-DPB1/HLA-E/HLA-C/HLA-DRB1/HLA-B
GOBP_ANTIGEN_RECEPTOR_MEDIATED_SIGNALING_PATHWAY	GOBP_ANTIGEN_RECEPTOR_MEDIATED_SIGNALING_PATHWAY	22	-0.655284	-1.92376	0.000767972692187	0.0385149941081662	0.0344424116495988	159	tags=55%, list=11%, signal=49%	PTPN2/PRKCB/RFTN1/TXK/PDE4B/FOXP1/PTPN22/PRKCH/GBP1/TRDC/LCK/LAPTM5	3.11465422247285	1.41437	12	0.545454545454545			KEGG_ALLOGRAFT_REJECTION	KEGG_ALLOGRAFT_REJECTION	15	-0.891523	-2.18873	1.04119308854585e-06	5.10898427652944e-06	5.37787818582046e-07	14	tags=80%, list=35%, signal=83%	HLA-DRB5/HLA-F/HLA-A/HLA-DQA1/HLA-DPA1/HLA-DQB1/HLA-DRA/HLA-DPB1/HLA-E/HLA-C/HLA-DRB1/HLA-B
GOBP_ALPHA_BETA_T_CELL_DIFFERENTIATION	GOBP_ALPHA_BETA_T_CELL_DIFFERENTIATION	13	-0.762221	-2.00386	0.000931572790339367	0.0430056087240411	0.0384581878619824	139	tags=62%, list=10%, signal=56%	TOX/EOMES/BCL11B/BATF/FOXP1/SPN/RUNX3/ANXA1	3.03078320495707	1.36647490072145	8	0.615384615384615			KEGG_GRAFT_VERSUS_HOST_DISEASE	KEGG_GRAFT_VERSUS_HOST_DISEASE	15	-0.891523	-2.18873	1.04119308854585e-06	5.10898427652944e-06	5.37787818582046e-07	14	tags=80%, list=35%, signal=83%	HLA-DRB5/HLA-F/HLA-A/HLA-DQA1/HLA-DPA1/HLA-DQB1/HLA-DRA/HLA-DPB1/HLA-E/HLA-C/HLA-DRB1/HLA-B
GOBP_IMMUNE_EFFECTOR_PROCESS	GOBP_IMMUNE_EFFECTOR_PROCESS	49	-0.525605	-1.84831	0.000935469434480652	0.0430056087240411	0.0384581878619824	128	tags=39%, list=9%, signal=36%	SNX6/RFTN1/EOMES/ITGAL/BATF/FOXP1/PTPN22/SPN/LAT/SPON2/TNFRSF1B/TRDC/SELENOK/C1QA/C1QB/ANXA1/GZMB/LAPTM5/CORO1A	3.0289703980659	1.36647490072145	19	0.387755102040816			KEGG_TYPE_I_DIABETES_MELLITUS	KEGG_TYPE_I_DIABETES_MELLITUS	15	-0.891523	-2.18873	1.04119308854585e-06	5.10898427652944e-06	5.37787818582046e-07	14	tags=80%, list=35%, signal=83%	HLA-DRB5/HLA-F/HLA-A/HLA-DQA1/HLA-DPA1/HLA-DQB1/HLA-DRA/HLA-DPB1/HLA-E/HLA-C/HLA-DRB1/HLA-B
GOBP_POSITIVE_REGULATION_OF_IMMUNE_RESPONSE	GOBP_POSITIVE_REGULATION_OF_IMMUNE_RESPONSE	46	-0.513469	-1.77999	0.000931456357883813	0.0430056087240411	0.0384581878619824	159	tags=37%, list=11%, signal=34%	PTPN2/PRKCB/RFTN1/TXK/PDE4B/GBP5/FOXP1/PTPN22/PRKCH/GBP1/TRDC/C1QA/LCK/C1QB/ANXA1/LAPTM5/HSP90AA1	3.03083748856618	1.36647490072145	17	0.369565217391304			GOCC_ENDOCYTIC_VESICLE	GOCC_ENDOCYTIC_VESICLE	15	-0.885786	-2.17464	1.91070285603521e-06	6.61397142473726e-06	6.96207518393396e-07	14	tags=80%, list=35%, signal=83%	HLA-DRB5/HLA-F/HLA-A/HLA-DQA1/HLA-DPA1/HLA-DQB1/HLA-DRA/HLA-DPB1/HLA-E/HLA-C/HLA-DRB1/HLA-B
GOBP_SMALL_MOLECULE_METABOLIC_PROCESS	GOBP_SMALL_MOLECULE_METABOLIC_PROCESS	148	0.447987593712301	1.54119828688733	0.00106241010855131	0.0475213170176331	0.0424964043420526	336	tags=31%, list=24%, signal=26%	CA12/MME/DEGS1/C3/PLOD2/SDHA/GPX4/PKM/AHCY/ST6GAL1/VDAC1/FAH/MGLL/LDHA/HACD3/MIF/ATP5PO/EIF6/MTR/HINT1/NAXE/SLC25A1/ATP5F1D/SLC5A3/GNPDA1/ATP5F1E/IARS2/UROS/ALKBH7/DLG1/LPGAT1/PDXK/APIP/PFKL/FAM3C/DPM1/ATP5PF/MAN2A1/PMVK/PLOD3/FH/GNPAT/SERINC3/ADM/GMPS/PYCR2	2.97370780575922	1.32311153171448	46	0.310810810810811			GOCC_ENDOCYTIC_VESICLE_MEMBRANE	GOCC_ENDOCYTIC_VESICLE_MEMBRANE	15	-0.885786	-2.17464	1.91070285603521e-06	6.61397142473726e-06	6.96207518393396e-07	14	tags=80%, list=35%, signal=83%	HLA-DRB5/HLA-F/HLA-A/HLA-DQA1/HLA-DPA1/HLA-DQB1/HLA-DRA/HLA-DPB1/HLA-E/HLA-C/HLA-DRB1/HLA-B
GOBP_NEGATIVE_REGULATION_OF_PROTEOLYSIS	GOBP_NEGATIVE_REGULATION_OF_PROTEOLYSIS	31	0.652671712911434	1.78621421175376	0.00113161696519094	0.0489624255280123	0.0437851297773161	114	tags=26%, list=8%, signal=24%	SLPI/WFDC2/C3/ANXA2/CSTB/IFI16/CTSZ/EFNA1	2.94630055022744	1.31013707600671	8	0.258064516129032			GOMF_AMIDE_BINDING	GOMF_AMIDE_BINDING	15	-0.885786	-2.17464	1.91070285603521e-06	6.61397142473726e-06	6.96207518393396e-07	14	tags=80%, list=35%, signal=83%	HLA-DRB5/HLA-F/HLA-A/HLA-DQA1/HLA-DPA1/HLA-DQB1/HLA-DRA/HLA-DPB1/HLA-E/HLA-C/HLA-DRB1/HLA-B
GOCC_INTRINSIC_COMPONENT_OF_ORGANELLE_MEMBRANE	GOCC_INTRINSIC_COMPONENT_OF_ORGANELLE_MEMBRANE	47	0.58102794234009	1.72831359418534	0.00115379733872657	0.0489624255280123	0.0437851297773161	290	tags=40%, list=21%, signal=33%	PIGT/HM13/RETREG1/ERGIC3/CANX/GALNT2/HACD3/SEC61A1/BNIP3/TOMM20/RAB7A/ERGIC1/SPAG4/DPM3/CAMLG/MTX1/CHCHD10/SYPL1/HSPA9	2.93787046709195	1.31013707600671	19	0.404255319148936			GOMF_ANTIGEN_BINDING	GOMF_ANTIGEN_BINDING	15	-0.885786	-2.17464	1.91070285603521e-06	6.61397142473726e-06	6.96207518393396e-07	14	tags=80%, list=35%, signal=83%	HLA-DRB5/HLA-F/HLA-A/HLA-DQA1/HLA-DPA1/HLA-DQB1/HLA-DRA/HLA-DPB1/HLA-E/HLA-C/HLA-DRB1/HLA-B
																	GOMF_PEPTIDE_ANTIGEN_BINDING	GOMF_PEPTIDE_ANTIGEN_BINDING	15	-0.885786	-2.17464	1.91070285603521e-06	6.61397142473726e-06	6.96207518393396e-07	14	tags=80%, list=35%, signal=83%	HLA-DRB5/HLA-F/HLA-A/HLA-DQA1/HLA-DPA1/HLA-DQB1/HLA-DRA/HLA-DPB1/HLA-E/HLA-C/HLA-DRB1/HLA-B
ccRCC tumor cells s2																	GOMF_PEPTIDE_BINDING	GOMF_PEPTIDE_BINDING	15	-0.885786	-2.17464	1.91070285603521e-06	6.61397142473726e-06	6.96207518393396e-07	14	tags=80%, list=35%, signal=83%	HLA-DRB5/HLA-F/HLA-A/HLA-DQA1/HLA-DPA1/HLA-DQB1/HLA-DRA/HLA-DPB1/HLA-E/HLA-C/HLA-DRB1/HLA-B
ID	Description	setSize	enrichmentScore	NES	pvalue	p.adjust	qvalue	rank	leading_edge	core_enrichment	log10pvalue	log10adjp	count	count_ratio			GOCC_SIDE_OF_MEMBRANE	GOCC_SIDE_OF_MEMBRANE	16	-0.875382	-2.16538	3.83622115206067e-06	1.27874038402022e-05	1.34604250949497e-06	14	tags=75%, list=35%, signal=81%	HLA-DRB5/HLA-F/HLA-A/HLA-DQA1/HLA-DPA1/HLA-DQB1/HLA-DRA/HLA-DPB1/HLA-E/HLA-C/HLA-DRB1/HLA-B
GOCC_ER_TO_GOLGI_TRANSPORT_VESICLE_MEMBRANE	GOCC_ER_TO_GOLGI_TRANSPORT_VESICLE_MEMBRANE	12	-0.978441	-3.13875	1.28060945870285e-18	1.18328313984144e-15	8.47898262656942e-16	26	tags=100%, list=4%, signal=98%	HLA-F/HLA-A/HLA-DQA1/HLA-DPA1/HLA-DQB1/HLA-DRA/HLA-DPB1/HLA-E/HLA-C/HLA-DRB1/HLA-B	17.8925832947598	14.9269113235397	11	0.916666666666667			GOCC_INTRINSIC_COMPONENT_OF_ENDOPLASMIC_RETICULUM_MEMBRANE	GOCC_INTRINSIC_COMPONENT_OF_ENDOPLASMIC_RETICULUM_MEMBRANE	16	-0.865555	-2.14107	6.97819534851231e-06	2.02592768182615e-05	2.13255545455385e-06	14	tags=75%, list=35%, signal=81%	HLA-DRB5/HLA-F/HLA-A/HLA-DQA1/HLA-DPA1/HLA-DQB1/HLA-DRA/HLA-DPB1/HLA-E/HLA-C/HLA-DRB1/HLA-B
KEGG_ANTIGEN_PROCESSING_AND_PRESENTATION	KEGG_ANTIGEN_PROCESSING_AND_PRESENTATION	23	-0.891113	-3.49308	4.42260547973627e-18	2.04324373163815e-15	1.46411518250216e-15	65	tags=87%, list=11%, signal=81%	TAP1/TAPBP/PSME2/HSPA8/HLA-DMA/HSPA1A/HSPA1B/HLA-DRB5/HLA-F/HLA-A/HSP90AA1/HLA-DQA1/HLA-DPA1/HLA-DQB1/HLA-DRA/HLA-DPB1/HLA-E/HLA-C/HLA-DRB1/HLA-B	17.3543218003128	14.6896798247567	20	0.869565217391304			GOCC_INTRINSIC_COMPONENT_OF_ORGANELLE_MEMBRANE	GOCC_INTRINSIC_COMPONENT_OF_ORGANELLE_MEMBRANE	16	-0.865555	-2.14107	6.97819534851231e-06	2.02592768182615e-05	2.13255545455385e-06	14	tags=75%, list=35%, signal=81%	HLA-DRB5/HLA-F/HLA-A/HLA-DQA1/HLA-DPA1/HLA-DQB1/HLA-DRA/HLA-DPB1/HLA-E/HLA-C/HLA-DRB1/HLA-B
GOBP_REGULATION_OF_LYMPHOCYTE_ACTIVATION	GOBP_REGULATION_OF_LYMPHOCYTE_ACTIVATION	35	-0.793275	-3.50398	8.73170815095936e-17	2.68936611049548e-14	1.92710330770296e-14	77	tags=71%, list=13%, signal=66%	RIPOR2/PTPN22/RHOA/ZFP36L1/SELENOK/CRTAM/HLA-DMA/TGFBR2/TRDC/CTNNB1/RUNX3/LCK/HLA-DRB5/HLA-F/LAPTM5/HLA-A/HLA-DQA1/HLA-DPA1/HLA-DQB1/HLA-DRA/HLA-DPB1/CD2/HLA-E/HLA-DRB1/PTPRC	16.0589007886003	13.5703500720999	25	0.714285714285714			GOCC_NUCLEAR_OUTER_MEMBRANE_ENDOPLASMIC_RETICULUM_MEMBRANE_NETWORK	GOCC_NUCLEAR_OUTER_MEMBRANE_ENDOPLASMIC_RETICULUM_MEMBRANE_NETWORK	16	-0.865555	-2.14107	6.97819534851231e-06	2.02592768182615e-05	2.13255545455385e-06	14	tags=75%, list=35%, signal=81%	HLA-DRB5/HLA-F/HLA-A/HLA-DQA1/HLA-DPA1/HLA-DQB1/HLA-DRA/HLA-DPB1/HLA-E/HLA-C/HLA-DRB1/HLA-B
KEGG_CELL_ADHESION_MOLECULES_CAMS	KEGG_CELL_ADHESION_MOLECULES_CAMS	17	-0.915971	-3.19081	1.54188874208002e-15	3.56176299420484e-13	2.55223162833772e-13	26	tags=82%, list=4%, signal=81%	HLA-DRB5/HLA-F/HLA-A/HLA-DQA1/HLA-DPA1/HLA-DQB1/HLA-DRA/HLA-DPB1/CD2/HLA-E/HLA-C/HLA-DRB1/PTPRC/HLA-B	14.8119469625003	12.4483349826082	14	0.823529411764706			GOCC_ORGANELLE_SUBCOMPARTMENT	GOCC_ORGANELLE_SUBCOMPARTMENT	16	-0.865555	-2.14107	6.97819534851231e-06	2.02592768182615e-05	2.13255545455385e-06	14	tags=75%, list=35%, signal=81%	HLA-DRB5/HLA-F/HLA-A/HLA-DQA1/HLA-DPA1/HLA-DQB1/HLA-DRA/HLA-DPB1/HLA-E/HLA-C/HLA-DRB1/HLA-B
KEGG_ALLOGRAFT_REJECTION	KEGG_ALLOGRAFT_REJECTION	16	-0.915955	-3.19013	7.57444098180661e-15	6.99878346718931e-13	5.01507723953301e-13	26	tags=88%, list=4%, signal=86%	HLA-DMA/HLA-DRB5/HLA-F/HLA-A/HLA-DQA1/HLA-DPA1/GZMB/HLA-DQB1/HLA-DRA/HLA-DPB1/HLA-E/HLA-C/HLA-DRB1/HLA-B	14.1206494139775	12.1549774427574	14	0.875			GOBP_ANTIGEN_PROCESSING_AND_PRESENTATION	GOBP_ANTIGEN_PROCESSING_AND_PRESENTATION	17	-0.833929	-2.06827	2.77158616761961e-05	7.12693585959327e-05	7.50203774694029e-06	14	tags=71%, list=35%, signal=80%	HLA-DRB5/HLA-F/HLA-A/HLA-DQA1/HLA-DPA1/HLA-DQB1/HLA-DRA/HLA-DPB1/HLA-E/HLA-C/HLA-DRB1/HLA-B
KEGG_GRAFT_VERSUS_HOST_DISEASE	KEGG_GRAFT_VERSUS_HOST_DISEASE	16	-0.915955	-3.19013	7.57444098180661e-15	6.99878346718931e-13	5.01507723953301e-13	26	tags=88%, list=4%, signal=86%	HLA-DMA/HLA-DRB5/HLA-F/HLA-A/HLA-DQA1/HLA-DPA1/GZMB/HLA-DQB1/HLA-DRA/HLA-DPB1/HLA-E/HLA-C/HLA-DRB1/HLA-B	14.1206494139775	12.1549774427574	14	0.875			GOBP_ANTIGEN_PROCESSING_AND_PRESENTATION_OF_PEPTIDE_ANTIGEN	GOBP_ANTIGEN_PROCESSING_AND_PRESENTATION_OF_PEPTIDE_ANTIGEN	17	-0.833929	-2.06827	2.77158616761961e-05	7.12693585959327e-05	7.50203774694029e-06	14	tags=71%, list=35%, signal=80%	HLA-DRB5/HLA-F/HLA-A/HLA-DQA1/HLA-DPA1/HLA-DQB1/HLA-DRA/HLA-DPB1/HLA-E/HLA-C/HLA-DRB1/HLA-B
KEGG_TYPE_I_DIABETES_MELLITUS	KEGG_TYPE_I_DIABETES_MELLITUS	16	-0.915955	-3.19013	7.57444098180661e-15	6.99878346718931e-13	5.01507723953301e-13	26	tags=88%, list=4%, signal=86%	HLA-DMA/HLA-DRB5/HLA-F/HLA-A/HLA-DQA1/HLA-DPA1/GZMB/HLA-DQB1/HLA-DRA/HLA-DPB1/HLA-E/HLA-C/HLA-DRB1/HLA-B	14.1206494139775	12.1549774427574	14	0.875			GOCC_MEMBRANE_PROTEIN_COMPLEX	GOCC_MEMBRANE_PROTEIN_COMPLEX	17	-0.833929	-2.06827	2.77158616761961e-05	7.12693585959327e-05	7.50203774694029e-06	14	tags=71%, list=35%, signal=80%	HLA-DRB5/HLA-F/HLA-A/HLA-DQA1/HLA-DPA1/HLA-DQB1/HLA-DRA/HLA-DPB1/HLA-E/HLA-C/HLA-DRB1/HLA-B
KEGG_AUTOIMMUNE_THYROID_DISEASE	KEGG_AUTOIMMUNE_THYROID_DISEASE	15	-0.9275	-3.16863	5.68855150918116e-15	6.99878346718931e-13	5.01507723953301e-13	26	tags=93%, list=4%, signal=92%	HLA-DMA/HLA-DRB5/HLA-F/HLA-A/HLA-DQA1/HLA-DPA1/GZMB/HLA-DQB1/HLA-DRA/HLA-DPB1/HLA-E/HLA-C/HLA-DRB1/HLA-B	14.2449983050731	12.1549774427574	14	0.933333333333333			GOCC_VESICLE_MEMBRANE	GOCC_VESICLE_MEMBRANE	17	-0.833929	-2.06827	2.77158616761961e-05	7.12693585959327e-05	7.50203774694029e-06	14	tags=71%, list=35%, signal=80%	HLA-DRB5/HLA-F/HLA-A/HLA-DQA1/HLA-DPA1/HLA-DQB1/HLA-DRA/HLA-DPB1/HLA-E/HLA-C/HLA-DRB1/HLA-B
GOCC_COPII_COATED_ER_TO_GOLGI_TRANSPORT_VESICLE	GOCC_COPII_COATED_ER_TO_GOLGI_TRANSPORT_VESICLE	14	-0.940507	-3.14337	6.26810752001396e-15	6.99878346718931e-13	5.01507723953301e-13	26	tags=86%, list=4%, signal=84%	HLA-DRB5/HLA-F/HLA-A/HLA-DQA1/HLA-DPA1/HLA-DQB1/HLA-DRA/HLA-DPB1/HLA-E/HLA-C/HLA-DRB1/HLA-B	14.202863562467	12.1549774427574	12	0.857142857142857			GOBP_ADAPTIVE_IMMUNE_RESPONSE	GOBP_ADAPTIVE_IMMUNE_RESPONSE	19	-0.812962	-2.03178	5.41122226355575e-05	0.000135280556588894	1.42400585883046e-05	14	tags=63%, list=35%, signal=78%	HLA-DRB5/HLA-F/HLA-A/HLA-DQA1/HLA-DPA1/HLA-DQB1/HLA-DRA/HLA-DPB1/HLA-E/HLA-C/HLA-DRB1/HLA-B
GOCC_LUMENAL_SIDE_OF_ENDOPLASMIC_RETICULUM_MEMBRANE	GOCC_LUMENAL_SIDE_OF_ENDOPLASMIC_RETICULUM_MEMBRANE	13	-0.945444	-3.1041	6.01436567144426e-15	6.99878346718931e-13	5.01507723953301e-13	26	tags=100%, list=4%, signal=98%	HLA-DRB5/HLA-F/HLA-A/HLA-DQA1/HLA-DPA1/HLA-DQB1/HLA-DRA/HLA-DPB1/HLA-E/HLA-C/HLA-DRB1/HLA-B	14.2208101704719	12.1549774427574	12	0.923076923076923			GOBP_ADAPTIVE_IMMUNE_RESPONSE_BASED_ON_SOMATIC_RECOMBINATION_OF_IMMUNE_RECEPTORS_BUILT_FROM_IMMUNOGLOBULIN_SUPERFAMILY_DOMAINS	GOBP_ADAPTIVE_IMMUNE_RESPONSE_BASED_ON_SOMATIC_RECOMBINATION_OF_IMMUNE_RECEPTORS_BUILT_FROM_IMMUNOGLOBULIN_SUPERFAMILY_DOMAINS	15	-0.819978	-2.01308	6.02798808109123e-05	0.000146626737107625	1.54343933797499e-05	14	tags=73%, list=35%, signal=76%	HLA-DRB5/HLA-F/HLA-A/HLA-DQA1/HLA-DPA1/HLA-DQB1/HLA-DRA/HLA-DPB1/HLA-E/HLA-DRB1/HLA-B
GOBP_REGULATION_OF_T_CELL_ACTIVATION	GOBP_REGULATION_OF_T_CELL_ACTIVATION	30	-0.794652	-3.36113	9.7173015723828e-15	8.16253332080156e-13	5.84897864978831e-13	77	tags=73%, list=13%, signal=67%	RIPOR2/PTPN22/RHOA/SELENOK/CRTAM/HLA-DMA/TGFBR2/CTNNB1/RUNX3/LCK/HLA-DRB5/LAPTM5/HLA-A/HLA-DQA1/HLA-DPA1/HLA-DQB1/HLA-DRA/HLA-DPB1/CD2/HLA-E/HLA-DRB1/PTPRC	14.0124543189137	12.0881750328519	22	0.733333333333333			GOCC_ENDOPLASMIC_RETICULUM	GOCC_ENDOPLASMIC_RETICULUM	18	-0.824267	-2.0405	6.39283276242351e-05	0.000151409197004767	1.59378102110281e-05	17	tags=78%, list=42%, signal=81%	HSPA1A/HSPA1B/HLA-DRB5/HLA-F/HLA-A/HLA-DQA1/HLA-DPA1/HLA-DQB1/HLA-DRA/HLA-DPB1/HLA-E/HLA-C/HLA-DRB1/HLA-B
GOBP_REGULATION_OF_CELL_ACTIVATION	GOBP_REGULATION_OF_CELL_ACTIVATION	39	-0.745277	-3.34515	1.71534527166128e-14	1.32081585917918e-12	9.46449277083283e-13	77	tags=64%, list=13%, signal=60%	RIPOR2/PTPN22/RHOA/ZFP36L1/SELENOK/CRTAM/HLA-DMA/TGFBR2/TRDC/CTNNB1/RUNX3/LCK/HLA-DRB5/HLA-F/LAPTM5/HLA-A/HLA-DQA1/HLA-DPA1/HLA-DQB1/HLA-DRA/HLA-DPB1/CD2/HLA-E/HLA-DRB1/PTPRC	13.7656484502655	11.879157725093	25	0.641025641025641			KEGG_ANTIGEN_PROCESSING_AND_PRESENTATION	KEGG_ANTIGEN_PROCESSING_AND_PRESENTATION	19	-0.792364	-1.9803	0.000144534354252508	0.000333540817505788	3.51095597374514e-05	17	tags=89%, list=42%, signal=98%	TAP1/TAPBP/HLA-DMA/HSPA1A/HSPA1B/HLA-DRB5/HLA-F/HLA-A/HLA-DQA1/HLA-DPA1/HLA-DQB1/HLA-DRA/HLA-DPB1/HLA-E/HLA-C/HLA-DRB1/HLA-B
GOBP_T_CELL_ACTIVATION	GOBP_T_CELL_ACTIVATION	38	-0.747157	-3.32203	2.16818847218961e-14	1.54108165254092e-12	1.10428384535001e-12	110	tags=76%, list=18%, signal=67%	HLA-DMB/ARG2/EOMES/BCL11B/BATF/FOXP1/RIPOR2/PTPN22/RHOA/ZFP36L1/SELENOK/CRTAM/HLA-DMA/TGFBR2/CTNNB1/RUNX3/LCK/HLA-DRB5/LAPTM5/HLA-A/HLA-DQA1/HLA-DPA1/HLA-DQB1/HLA-DRA/HLA-DPB1/CD2/HLA-E/HLA-DRB1/PTPRC	13.6639029689629	11.8121743500496	29	0.763157894736842			GOBP_IMMUNE_EFFECTOR_PROCESS	GOBP_IMMUNE_EFFECTOR_PROCESS	16	-0.803928	-1.98862	0.000168957374477378	0.000362051516737239	3.8110685972341e-05	14	tags=69%, list=35%, signal=74%	HLA-DRB5/HLA-F/HLA-A/HLA-DQA1/HLA-DPA1/HLA-DQB1/HLA-DRA/HLA-DPB1/HLA-E/HLA-DRB1/HLA-B
GOCC_SIDE_OF_MEMBRANE	GOCC_SIDE_OF_MEMBRANE	46	-0.694966	-3.23567	3.37183694832006e-14	2.07705156016516e-12	1.48834065999531e-12	72	tags=59%, list=12%, signal=56%	GNG2/PTPN22/RHOA/TAPBP/HSPA8/TGFBR2/TRDC/RPS29/PTPN7/GNAI2/LCK/HLA-DRB5/RGS2/HLA-F/HLA-A/HLA-DQA1/HLA-DPA1/HLA-DQB1/HLA-DRA/HLA-DPB1/CD2/RGS1/HLA-E/HLA-C/HLA-DRB1/PTPRC/HLA-B	13.472133434687	11.6825527225225	27	0.58695652173913			GOBP_LEUKOCYTE_MEDIATED_IMMUNITY	GOBP_LEUKOCYTE_MEDIATED_IMMUNITY	16	-0.803928	-1.98862	0.000168957374477378	0.000362051516737239	3.8110685972341e-05	14	tags=69%, list=35%, signal=74%	HLA-DRB5/HLA-F/HLA-A/HLA-DQA1/HLA-DPA1/HLA-DQB1/HLA-DRA/HLA-DPB1/HLA-E/HLA-DRB1/HLA-B
GOBP_REGULATION_OF_IMMUNE_SYSTEM_PROCESS	GOBP_REGULATION_OF_IMMUNE_SYSTEM_PROCESS	75	-0.592039	-3.09127	3.15693735469114e-14	2.07705156016516e-12	1.48834065999531e-12	70	tags=45%, list=11%, signal=46%	PTPN22/RHOA/ZFP36L1/PRKCH/SELENOK/CRTAM/TAPBP/HLA-DMA/TGFBR2/TRDC/GPSM3/CTNNB1/RUNX3/LCK/HSPA1A/ETS1/HSPA1B/HLA-DRB5/HLA-F/FOS/LAPTM5/HLA-A/HSP90AA1/HLA-DQA1/NFKBIA/HLA-DPA1/HLA-DQB1/HLA-DRA/HLA-DPB1/CD2/HLA-E/HLA-DRB1/PTPRC/HLA-B	13.5007340360305	11.6825527225225	34	0.453333333333333			GOBP_LYMPHOCYTE_MEDIATED_IMMUNITY	GOBP_LYMPHOCYTE_MEDIATED_IMMUNITY	16	-0.803928	-1.98862	0.000168957374477378	0.000362051516737239	3.8110685972341e-05	14	tags=69%, list=35%, signal=74%	HLA-DRB5/HLA-F/HLA-A/HLA-DQA1/HLA-DPA1/HLA-DQB1/HLA-DRA/HLA-DPB1/HLA-E/HLA-DRB1/HLA-B
GOBP_POSITIVE_REGULATION_OF_IMMUNE_SYSTEM_PROCESS	GOBP_POSITIVE_REGULATION_OF_IMMUNE_SYSTEM_PROCESS	56	-0.653468	-3.15783	5.56423935922341e-14	3.21334822995152e-12	2.30257010325758e-12	95	tags=57%, list=15%, signal=53%	BTN3A2/SFPQ/FOXP1/RIPOR2/PTPN22/RHOA/ZFP36L1/PRKCH/SELENOK/CRTAM/HLA-DMA/TGFBR2/TRDC/GPSM3/RUNX3/LCK/HLA-DRB5/HLA-F/FOS/LAPTM5/HLA-A/HSP90AA1/HLA-DQA1/HLA-DPA1/HLA-DQB1/HLA-DRA/HLA-DPB1/CD2/HLA-E/HLA-DRB1/PTPRC/HLA-B	13.2545941960499	11.4930422074857	32	0.571428571428571			GOBP_IMMUNE_RESPONSE	GOBP_IMMUNE_RESPONSE	24	-0.78674	-1.96618	0.000190508535758178	0.000386661768872153	4.07012388286477e-05	17	tags=62%, list=42%, signal=90%	HSPA1A/HSPA1B/HLA-DRB5/HLA-F/HLA-A/HLA-DQA1/HLA-DPA1/HLA-DQB1/HLA-DRA/HLA-DPB1/LTB/HLA-E/HLA-C/HLA-DRB1/HLA-B
GOBP_POSITIVE_REGULATION_OF_CELL_ACTIVATION	GOBP_POSITIVE_REGULATION_OF_CELL_ACTIVATION	28	-0.801018	-3.28717	8.31446854507049e-14	4.51915819743832e-12	3.23826669650114e-12	70	tags=71%, list=11%, signal=66%	PTPN22/RHOA/SELENOK/HLA-DMA/TGFBR2/TRDC/RUNX3/LCK/HLA-DRB5/HLA-F/HLA-A/HLA-DQA1/HLA-DPA1/HLA-DQB1/HLA-DRA/HLA-DPB1/CD2/HLA-E/HLA-DRB1/PTPRC	13.0801655053524	11.3449424555106	20	0.714285714285714			GOBP_POSITIVE_REGULATION_OF_CELL_ACTIVATION	GOBP_POSITIVE_REGULATION_OF_CELL_ACTIVATION	13	-0.802684	-1.95654	0.000193330884436077	0.000386661768872153	4.07012388286477e-05	14	tags=77%, list=35%, signal=74%	HLA-DRB5/HLA-F/HLA-A/HLA-DQA1/HLA-DPA1/HLA-DQB1/HLA-DRA/HLA-DPB1/HLA-E/HLA-DRB1
GOBP_LYMPHOCYTE_ACTIVATION	GOBP_LYMPHOCYTE_ACTIVATION	45	-0.708456	-3.29112	9.34952106107294e-14	4.79942081135078e-12	3.43909283474554e-12	110	tags=69%, list=18%, signal=61%	HLA-DMB/ARG2/EOMES/BCL11B/BATF/FOXP1/RIPOR2/PTPN22/RHOA/ZFP36L1/SELENOK/CRTAM/HLA-DMA/TGFBR2/TRDC/CTNNB1/RUNX3/LCK/HLA-DRB5/HLA-F/LAPTM5/HLA-A/HLA-DQA1/HLA-DPA1/HLA-DQB1/HLA-DRA/HLA-DPB1/CD2/HLA-E/HLA-DRB1/PTPRC	13.0292106357436	11.3188111696268	31	0.688888888888889			GOBP_PRODUCTION_OF_MOLECULAR_MEDIATOR_OF_IMMUNE_RESPONSE	GOBP_PRODUCTION_OF_MOLECULAR_MEDIATOR_OF_IMMUNE_RESPONSE	13	-0.802684	-1.95654	0.000193330884436077	0.000386661768872153	4.07012388286477e-05	14	tags=77%, list=35%, signal=74%	HLA-DRB5/HLA-F/HLA-A/HLA-DQA1/HLA-DPA1/HLA-DQB1/HLA-DRA/HLA-DPB1/HLA-E/HLA-DRB1
GOCC_LUMENAL_SIDE_OF_MEMBRANE	GOCC_LUMENAL_SIDE_OF_MEMBRANE	14	-0.925125	-3.09196	1.5772142022018e-13	7.67024169912873e-12	5.49622012844836e-12	60	tags=100%, list=10%, signal=92%	HSPA8/HLA-DRB5/HLA-F/HLA-A/HLA-DQA1/HLA-DPA1/HLA-DQB1/HLA-DRA/HLA-DPB1/HLA-E/HLA-C/HLA-DRB1/HLA-B	12.8021093209279	11.1151909506607	13	0.928571428571429			GOBP_REGULATION_OF_LYMPHOCYTE_ACTIVATION	GOBP_REGULATION_OF_LYMPHOCYTE_ACTIVATION	13	-0.785894	-1.91562	0.000359609721258653	0.00070358423724519	7.40614986573885e-05	14	tags=77%, list=35%, signal=74%	HLA-DRB5/HLA-F/HLA-A/HLA-DQA1/HLA-DPA1/HLA-DQB1/HLA-DRA/HLA-DPB1/HLA-E/HLA-DRB1
GOCC_MHC_PROTEIN_COMPLEX	GOCC_MHC_PROTEIN_COMPLEX	14	-0.922159	-3.08204	2.51415398162955e-13	1.16153913951285e-11	8.32317291813152e-12	26	tags=93%, list=4%, signal=91%	HLA-DMA/HLA-DRB5/HLA-F/HLA-A/HLA-DQA1/HLA-DPA1/HLA-DQB1/HLA-DRA/HLA-DPB1/HLA-E/HLA-C/HLA-DRB1/HLA-B	12.599608127078	10.9349661515219	13	0.928571428571429			GOCC_CELL_SURFACE	GOCC_CELL_SURFACE	13	-0.783498	-1.90978	0.000378917343263248	0.00072256788115095	7.60597769632579e-05	13	tags=69%, list=32%, signal=69%	HLA-F/HLA-A/HLA-DPA1/HLA-DRA/HLA-DPB1/HLA-E/HLA-C/HLA-DRB1/HLA-B
GOBP_ANTIGEN_PROCESSING_AND_PRESENTATION_OF_PEPTIDE_ANTIGEN	GOBP_ANTIGEN_PROCESSING_AND_PRESENTATION_OF_PEPTIDE_ANTIGEN	17	-0.886604	-3.08851	2.99244463536921e-13	1.31667563956245e-11	9.43482544184078e-12	65	tags=88%, list=11%, signal=81%	TAP1/TAPBP/HLA-DMA/HLA-DRB5/HLA-F/HLA-A/HLA-DQA1/HLA-DPA1/HLA-DQB1/HLA-DRA/HLA-DPB1/HLA-E/HLA-C/HLA-DRB1/HLA-B	12.5239738759344	10.8805211994483	15	0.882352941176471			GOBP_ANTIGEN_PROCESSING_AND_PRESENTATION_OF_EXOGENOUS_ANTIGEN	GOBP_ANTIGEN_PROCESSING_AND_PRESENTATION_OF_EXOGENOUS_ANTIGEN	13	-0.782816	-1.90811	0.000393398068626628	0.00072256788115095	7.60597769632579e-05	14	tags=77%, list=35%, signal=74%	HLA-DRB5/HLA-F/HLA-A/HLA-DQA1/HLA-DPA1/HLA-DQB1/HLA-DRA/HLA-DPB1/HLA-E/HLA-DRB1
GOBP_ANTIGEN_PROCESSING_AND_PRESENTATION	GOBP_ANTIGEN_PROCESSING_AND_PRESENTATION	18	-0.872798	-3.14142	4.27263108078149e-13	1.79450505392822e-11	1.28587796641701e-11	65	tags=83%, list=11%, signal=77%	TAP1/TAPBP/HLA-DMA/HLA-DRB5/HLA-F/HLA-A/HLA-DQA1/HLA-DPA1/HLA-DQB1/HLA-DRA/HLA-DPB1/HLA-E/HLA-C/HLA-DRB1/HLA-B	12.369304604608	10.7460553142101	15	0.833333333333333			GOBP_ANTIGEN_PROCESSING_AND_PRESENTATION_OF_EXOGENOUS_PEPTIDE_ANTIGEN	GOBP_ANTIGEN_PROCESSING_AND_PRESENTATION_OF_EXOGENOUS_PEPTIDE_ANTIGEN	13	-0.782816	-1.90811	0.000393398068626628	0.00072256788115095	7.60597769632579e-05	14	tags=77%, list=35%, signal=74%	HLA-DRB5/HLA-F/HLA-A/HLA-DQA1/HLA-DPA1/HLA-DQB1/HLA-DRA/HLA-DPB1/HLA-E/HLA-DRB1
GOBP_LEUKOCYTE_CELL_CELL_ADHESION	GOBP_LEUKOCYTE_CELL_CELL_ADHESION	31	-0.770836	-3.28839	4.88642453438092e-13	1.96306794337738e-11	1.40666408792934e-11	77	tags=68%, list=13%, signal=62%	RIPOR2/PTPN22/RHOA/SELENOK/CRTAM/HLA-DMA/TGFBR2/RUNX3/LCK/ETS1/HLA-DRB5/LAPTM5/HLA-A/HLA-DQA1/HLA-DPA1/HLA-DQB1/HLA-DRA/HLA-DPB1/HLA-E/HLA-DRB1/PTPRC	12.3110088040573	10.7070646688548	21	0.67741935483871			GOBP_REGULATION_OF_CELL_ACTIVATION	GOBP_REGULATION_OF_CELL_ACTIVATION	14	-0.767441	-1.87907	0.00114311996662838	0.00205761593993109	0.000216591151571693	14	tags=71%, list=35%, signal=71%	HLA-DRB5/HLA-F/HLA-A/HLA-DQA1/HLA-DPA1/HLA-DQB1/HLA-DRA/HLA-DPB1/HLA-E/HLA-DRB1
GOMF_PEPTIDE_ANTIGEN_BINDING	GOMF_PEPTIDE_ANTIGEN_BINDING	15	-0.904472	-3.08996	5.46082451304824e-13	2.10241743752357e-11	1.50651693802954e-11	65	tags=93%, list=11%, signal=86%	TAP1/TAPBP/HLA-DRB5/HLA-F/HLA-A/HLA-DQA1/HLA-DPA1/HLA-DQB1/HLA-DRA/HLA-DPB1/HLA-E/HLA-C/HLA-DRB1/HLA-B	12.2627417795603	10.6772810500518	14	0.933333333333333			GOBP_LYMPHOCYTE_ACTIVATION	GOBP_LYMPHOCYTE_ACTIVATION	15	-0.746823	-1.83348	0.00117845100650925	0.00207961942325162	0.000218907307710697	14	tags=67%, list=35%, signal=69%	HLA-DRB5/HLA-F/HLA-A/HLA-DQA1/HLA-DPA1/HLA-DQB1/HLA-DRA/HLA-DPB1/HLA-E/HLA-DRB1
GOBP_IMMUNE_RESPONSE	GOBP_IMMUNE_RESPONSE	83	-0.550708	-2.91052	8.79728732044244e-13	3.25147739363553e-11	2.32989209455086e-11	96	tags=48%, list=16%, signal=47%	HLA-DMB/ARG2/IFI6/EOMES/BTN3A2/SFPQ/BATF/FOXP1/GPR65/PTPN22/PRKCH/TAP1/CRTAM/TAPBP/HLA-DMA/IFI27/TRDC/LCK/HSPA1A/ETS1/HSPA1B/HLA-DRB5/HLA-F/LAPTM5/HLA-A/HSP90AA1/HLA-DQA1/NFKBIA/HLA-DPA1/GZMB/HLA-DQB1/HLA-DRA/HLA-DPB1/LTB/RGS1/HLA-E/HLA-C/HLA-DRB1/PTPRC/HLA-B	12.0556512236885	10.4879192611405	40	0.481927710843373			GOBP_CELL_ACTIVATION	GOBP_CELL_ACTIVATION	16	-0.728574	-1.80223	0.00209228961795301	0.00362127049261097	0.000381186367643261	14	tags=62%, list=35%, signal=68%	HLA-DRB5/HLA-F/HLA-A/HLA-DQA1/HLA-DPA1/HLA-DQB1/HLA-DRA/HLA-DPB1/HLA-E/HLA-DRB1
GOBP_POSITIVE_REGULATION_OF_CELL_CELL_ADHESION	GOBP_POSITIVE_REGULATION_OF_CELL_CELL_ADHESION	24	-0.809133	-3.18423	1.00827501307135e-12	3.45054115584417e-11	2.47253404764865e-11	70	tags=75%, list=11%, signal=69%	PTPN22/RHOA/SELENOK/HLA-DMA/TGFBR2/RUNX3/LCK/ETS1/HLA-DRB5/HLA-A/HLA-DQA1/HLA-DPA1/HLA-DQB1/HLA-DRA/HLA-DPB1/HLA-E/HLA-DRB1/PTPRC	11.9964209953019	10.4621127882408	18	0.75			GOBP_POSITIVE_REGULATION_OF_IMMUNE_RESPONSE	GOBP_POSITIVE_REGULATION_OF_IMMUNE_RESPONSE	13	-0.733403	-1.78767	0.00213590759957347	0.00362701290493609	0.000381790832098535	13	tags=62%, list=32%, signal=62%	HLA-F/HLA-A/HLA-DQB1/HLA-DRA/HLA-DPB1/HLA-E/HLA-DRB1/HLA-B
GOBP_POSITIVE_REGULATION_OF_LEUKOCYTE_CELL_CELL_ADHESION	GOBP_POSITIVE_REGULATION_OF_LEUKOCYTE_CELL_CELL_ADHESION	24	-0.809133	-3.18423	1.00827501307135e-12	3.45054115584417e-11	2.47253404764865e-11	70	tags=75%, list=11%, signal=69%	PTPN22/RHOA/SELENOK/HLA-DMA/TGFBR2/RUNX3/LCK/ETS1/HLA-DRB5/HLA-A/HLA-DQA1/HLA-DPA1/HLA-DQB1/HLA-DRA/HLA-DPB1/HLA-E/HLA-DRB1/PTPRC	11.9964209953019	10.4621127882408	18	0.75			GOBP_POSITIVE_REGULATION_OF_IMMUNE_SYSTEM_PROCESS	GOBP_POSITIVE_REGULATION_OF_IMMUNE_SYSTEM_PROCESS	19	-0.719473	-1.79813	0.00220263322586595	0.00367105537644324	0.000386426881730868	14	tags=58%, list=35%, signal=72%	HLA-DRB5/HLA-F/HLA-A/HLA-DQA1/HLA-DPA1/HLA-DQB1/HLA-DRA/HLA-DPB1/HLA-E/HLA-DRB1/HLA-B
GOMF_ANTIGEN_BINDING	GOMF_ANTIGEN_BINDING	18	-0.866738	-3.11961	1.17219152841539e-12	3.86823204377078e-11	2.77183635854616e-11	65	tags=83%, list=11%, signal=77%	TAP1/TAPBP/TRDC/HLA-DRB5/HLA-F/HLA-A/HLA-DQA1/HLA-DPA1/HLA-DQB1/HLA-DRA/HLA-DPB1/HLA-E/HLA-C/HLA-DRB1/HLA-B	11.9310014216472	10.4124874817694	15	0.833333333333333			GOBP_BIOLOGICAL_ADHESION	GOBP_BIOLOGICAL_ADHESION	13	-0.725811	-1.76916	0.00244942708811105	0.00373641420220329	0.000393306758126662	14	tags=69%, list=35%, signal=67%	HLA-DRB5/HLA-A/HLA-DQA1/HLA-DPA1/HLA-DQB1/HLA-DRA/HLA-DPB1/HLA-E/HLA-DRB1
GOBP_REGULATION_OF_CELL_CELL_ADHESION	GOBP_REGULATION_OF_CELL_CELL_ADHESION	31	-0.760326	-3.24356	1.67930887632464e-12	5.3506255231861e-11	3.83406636373213e-11	77	tags=68%, list=13%, signal=62%	RIPOR2/PTPN22/RHOA/SELENOK/CRTAM/HLA-DMA/TGFBR2/RUNX3/LCK/ETS1/HLA-DRB5/LAPTM5/HLA-A/HLA-DQA1/HLA-DPA1/HLA-DQB1/HLA-DRA/HLA-DPB1/HLA-E/HLA-DRB1/PTPRC	11.7748694164611	10.2715954431399	21	0.67741935483871			GOBP_CELL_CELL_ADHESION	GOBP_CELL_CELL_ADHESION	13	-0.725811	-1.76916	0.00244942708811105	0.00373641420220329	0.000393306758126662	14	tags=69%, list=35%, signal=67%	HLA-DRB5/HLA-A/HLA-DQA1/HLA-DPA1/HLA-DQB1/HLA-DRA/HLA-DPB1/HLA-E/HLA-DRB1
GOCC_TRANSPORT_VESICLE_MEMBRANE	GOCC_TRANSPORT_VESICLE_MEMBRANE	16	-0.88422	-3.07961	1.86896457025262e-12	5.75641087637806e-11	4.12483759539963e-11	26	tags=75%, list=4%, signal=74%	HLA-DRB5/HLA-F/HLA-A/HLA-DQA1/HLA-DPA1/HLA-DQB1/HLA-DRA/HLA-DPB1/HLA-E/HLA-C/HLA-DRB1/HLA-B	11.7283989314139	10.2398482149135	12	0.75			GOBP_LEUKOCYTE_CELL_CELL_ADHESION	GOBP_LEUKOCYTE_CELL_CELL_ADHESION	13	-0.725811	-1.76916	0.00244942708811105	0.00373641420220329	0.000393306758126662	14	tags=69%, list=35%, signal=67%	HLA-DRB5/HLA-A/HLA-DQA1/HLA-DPA1/HLA-DQB1/HLA-DRA/HLA-DPB1/HLA-E/HLA-DRB1
GOBP_IMMUNE_EFFECTOR_PROCESS	GOBP_IMMUNE_EFFECTOR_PROCESS	37	-0.714908	-3.13656	2.33409635653375e-12	6.9571130110877e-11	4.98521768509247e-11	96	tags=62%, list=16%, signal=56%	EOMES/BTN3A2/BATF/FOXP1/PTPN22/SELENOK/CRTAM/HLA-DMA/TRDC/HLA-DRB5/HLA-F/LAPTM5/HLA-A/HLA-DQA1/HLA-DPA1/GZMB/HLA-DQB1/HLA-DRA/HLA-DPB1/HLA-E/HLA-DRB1/PTPRC/HLA-B	11.6318812193073	10.1575709419215	23	0.621621621621622			GOBP_REGULATION_OF_CELL_ADHESION	GOBP_REGULATION_OF_CELL_ADHESION	13	-0.725811	-1.76916	0.00244942708811105	0.00373641420220329	0.000393306758126662	14	tags=69%, list=35%, signal=67%	HLA-DRB5/HLA-A/HLA-DQA1/HLA-DPA1/HLA-DQB1/HLA-DRA/HLA-DPB1/HLA-E/HLA-DRB1
GOBP_ADAPTIVE_IMMUNE_RESPONSE	GOBP_ADAPTIVE_IMMUNE_RESPONSE	34	-0.715785	-3.12699	1.12438367968657e-11	3.24665787509497e-10	2.32643860040412e-10	110	tags=65%, list=18%, signal=56%	HLA-DMB/ARG2/EOMES/BTN3A2/BATF/TAP1/CRTAM/HLA-DMA/TRDC/HLA-DRB5/HLA-F/HLA-A/HLA-DQA1/HLA-DPA1/HLA-DQB1/HLA-DRA/HLA-DPB1/HLA-E/HLA-C/HLA-DRB1/PTPRC/HLA-B	10.9490854667586	9.48856347385837	22	0.647058823529412			GOBP_REGULATION_OF_CELL_CELL_ADHESION	GOBP_REGULATION_OF_CELL_CELL_ADHESION	13	-0.725811	-1.76916	0.00244942708811105	0.00373641420220329	0.000393306758126662	14	tags=69%, list=35%, signal=67%	HLA-DRB5/HLA-A/HLA-DQA1/HLA-DPA1/HLA-DQB1/HLA-DRA/HLA-DPB1/HLA-E/HLA-DRB1
GOBP_LYMPHOCYTE_MEDIATED_IMMUNITY	GOBP_LYMPHOCYTE_MEDIATED_IMMUNITY	27	-0.761612	-3.09842	1.73832031748553e-11	4.86729688895949e-10	3.48773039776204e-10	62	tags=59%, list=10%, signal=56%	CRTAM/HLA-DMA/TRDC/HLA-DRB5/HLA-F/HLA-A/HLA-DQA1/HLA-DPA1/GZMB/HLA-DQB1/HLA-DRA/HLA-DPB1/HLA-E/HLA-DRB1/PTPRC/HLA-B	10.7598701937684	9.31271216242623	16	0.592592592592593			GOBP_T_CELL_ACTIVATION	GOBP_T_CELL_ACTIVATION	13	-0.723723	-1.76408	0.00256699713777793	0.00385049570666689	0.000405315337543883	14	tags=69%, list=35%, signal=67%	HLA-DRB5/HLA-A/HLA-DQA1/HLA-DPA1/HLA-DQB1/HLA-DRA/HLA-DPB1/HLA-E/HLA-DRB1
GOCC_INTRINSIC_COMPONENT_OF_ENDOPLASMIC_RETICULUM_MEMBRANE	GOCC_INTRINSIC_COMPONENT_OF_ENDOPLASMIC_RETICULUM_MEMBRANE	22	-0.803247	-3.12072	2.38145429552592e-11	6.47195226195866e-10	4.63756889128731e-10	26	tags=64%, list=4%, signal=63%	TAP1/TAPBP/HLA-DRB5/HLA-F/HLA-A/HLA-DQA1/HLA-DPA1/HLA-DQB1/HLA-DRA/HLA-DPB1/HLA-E/HLA-C/HLA-DRB1/HLA-B	10.6231577489798	9.1889646948019	14	0.636363636363636			GOBP_POSITIVE_REGULATION_OF_CELL_ADHESION	GOBP_POSITIVE_REGULATION_OF_CELL_ADHESION	12	-0.764168	-1.83374	0.00294778197899429	0.00421111711284898	0.000443275485563051	14	tags=75%, list=35%, signal=70%	HLA-DRB5/HLA-A/HLA-DQA1/HLA-DPA1/HLA-DQB1/HLA-DRA/HLA-DPB1/HLA-E/HLA-DRB1
GOBP_LEUKOCYTE_MEDIATED_IMMUNITY	GOBP_LEUKOCYTE_MEDIATED_IMMUNITY	30	-0.737284	-3.11848	3.5679282845448e-11	9.41933067119826e-10	6.74955455933436e-10	62	tags=53%, list=10%, signal=50%	CRTAM/HLA-DMA/TRDC/HLA-DRB5/HLA-F/HLA-A/HLA-DQA1/HLA-DPA1/GZMB/HLA-DQB1/HLA-DRA/HLA-DPB1/HLA-E/HLA-DRB1/PTPRC/HLA-B	10.447583883539	9.02597995666921	16	0.533333333333333			GOBP_POSITIVE_REGULATION_OF_CELL_CELL_ADHESION	GOBP_POSITIVE_REGULATION_OF_CELL_CELL_ADHESION	12	-0.764168	-1.83374	0.00294778197899429	0.00421111711284898	0.000443275485563051	14	tags=75%, list=35%, signal=70%	HLA-DRB5/HLA-A/HLA-DQA1/HLA-DPA1/HLA-DQB1/HLA-DRA/HLA-DPB1/HLA-E/HLA-DRB1
GOBP_T_CELL_DIFFERENTIATION	GOBP_T_CELL_DIFFERENTIATION	17	-0.854127	-2.97538	4.21057847418155e-11	1.0807151417066e-09	7.74401713526373e-10	96	tags=94%, list=16%, signal=82%	EOMES/BCL11B/BATF/FOXP1/PTPN22/RHOA/ZFP36L1/CRTAM/TGFBR2/CTNNB1/RUNX3/LCK/HLA-DRA/CD2/HLA-DRB1/PTPRC	10.3757	8.9662887636672	16	0.941176470588235			GOBP_POSITIVE_REGULATION_OF_LEUKOCYTE_CELL_CELL_ADHESION	GOBP_POSITIVE_REGULATION_OF_LEUKOCYTE_CELL_CELL_ADHESION	12	-0.764168	-1.83374	0.00294778197899429	0.00421111711284898	0.000443275485563051	14	tags=75%, list=35%, signal=70%	HLA-DRB5/HLA-A/HLA-DQA1/HLA-DPA1/HLA-DQB1/HLA-DRA/HLA-DPB1/HLA-E/HLA-DRB1
GOBP_POSITIVE_REGULATION_OF_CELL_ADHESION	GOBP_POSITIVE_REGULATION_OF_CELL_ADHESION	27	-0.752499	-3.06135	5.09093779494658e-11	1.27135851960287e-09	9.11009921200967e-10	70	tags=67%, list=11%, signal=62%	PTPN22/RHOA/SELENOK/HLA-DMA/TGFBR2/RUNX3/LCK/ETS1/HLA-DRB5/HLA-A/HLA-DQA1/HLA-DPA1/HLA-DQB1/HLA-DRA/HLA-DPB1/HLA-E/HLA-DRB1/PTPRC	10.2932022094794	8.89573196232624	18	0.666666666666667			GOCC_VACUOLAR_MEMBRANE	GOCC_VACUOLAR_MEMBRANE	10	-0.745219	-1.73056	0.00353591652278174	0.00489588441615933	0.000515356254332562	14	tags=80%, list=35%, signal=69%	HLA-DRB5/HLA-F/HLA-DQA1/HLA-DPA1/HLA-DQB1/HLA-DRA/HLA-DPB1/HLA-DRB1
GOBP_ANTIGEN_PROCESSING_AND_PRESENTATION_OF_EXOGENOUS_ANTIGEN	GOBP_ANTIGEN_PROCESSING_AND_PRESENTATION_OF_EXOGENOUS_ANTIGEN	13	-0.887604	-2.9142	1.01996059748032e-10	2.41652203095337e-09	1.73159302514202e-09	65	tags=92%, list=11%, signal=84%	TAP1/HLA-DMA/HLA-DRB5/HLA-F/HLA-A/HLA-DQA1/HLA-DPA1/HLA-DQB1/HLA-DRA/HLA-DPB1/HLA-E/HLA-DRB1	9.99141660532377	8.61680924113016	12	0.923076923076923			GOCC_VACUOLE	GOCC_VACUOLE	10	-0.745219	-1.73056	0.00353591652278174	0.00489588441615933	0.000515356254332562	14	tags=80%, list=35%, signal=69%	HLA-DRB5/HLA-F/HLA-DQA1/HLA-DPA1/HLA-DQB1/HLA-DRA/HLA-DPB1/HLA-DRB1
GOBP_ANTIGEN_PROCESSING_AND_PRESENTATION_OF_EXOGENOUS_PEPTIDE_ANTIGEN	GOBP_ANTIGEN_PROCESSING_AND_PRESENTATION_OF_EXOGENOUS_PEPTIDE_ANTIGEN	13	-0.887604	-2.9142	1.01996059748032e-10	2.41652203095337e-09	1.73159302514202e-09	65	tags=92%, list=11%, signal=84%	TAP1/HLA-DMA/HLA-DRB5/HLA-F/HLA-A/HLA-DQA1/HLA-DPA1/HLA-DQB1/HLA-DRA/HLA-DPB1/HLA-E/HLA-DRB1	9.99141660532377	8.61680924113016	12	0.923076923076923			GOBP_B_CELL_MEDIATED_IMMUNITY	GOBP_B_CELL_MEDIATED_IMMUNITY	11	-0.725443	-1.71122	0.00406334834098003	0.00545822911474929	0.000574550433131505	14	tags=73%, list=35%, signal=65%	HLA-DRB5/HLA-DQA1/HLA-DPA1/HLA-DQB1/HLA-DRA/HLA-DPB1/HLA-E/HLA-DRB1
GOBP_PRODUCTION_OF_MOLECULAR_MEDIATOR_OF_IMMUNE_RESPONSE	GOBP_PRODUCTION_OF_MOLECULAR_MEDIATOR_OF_IMMUNE_RESPONSE	23	-0.776007	-3.04187	1.86061643544245e-10	4.29802396587206e-09	3.07980983656132e-09	26	tags=65%, list=4%, signal=65%	BATF/PTPN22/HLA-DMA/HLA-DRB5/HLA-F/LAPTM5/HLA-A/HLA-DQA1/HLA-DPA1/HLA-DQB1/HLA-DRA/HLA-DPB1/HLA-E/HLA-DRB1/PTPRC	9.7303431470948	8.36673116720265	15	0.652173913043478			GOBP_IMMUNOGLOBULIN_PRODUCTION	GOBP_IMMUNOGLOBULIN_PRODUCTION	11	-0.725443	-1.71122	0.00406334834098003	0.00545822911474929	0.000574550433131505	14	tags=73%, list=35%, signal=65%	HLA-DRB5/HLA-DQA1/HLA-DPA1/HLA-DQB1/HLA-DRA/HLA-DPB1/HLA-E/HLA-DRB1
GOBP_CELL_ACTIVATION	GOBP_CELL_ACTIVATION	58	-0.580125	-2.84538	3.24023026960032e-10	7.30237260758705e-09	5.23261833011194e-09	96	tags=50%, list=16%, signal=47%	EOMES/BCL11B/BATF/FOXP1/RIPOR2/PTPN22/RHOA/ZFP36L1/SELENOK/CRTAM/HLA-DMA/TGFBR2/TRDC/CTNNB1/RUNX3/LCK/HLA-DRB5/HLA-F/LAPTM5/HLA-A/HLA-DQA1/HLA-DPA1/HLA-DQB1/HLA-DRA/HLA-DPB1/CD2/HLA-E/HLA-DRB1/PTPRC	9.48942412520597	8.1365360107056	29	0.5			GOBP_REGULATION_OF_T_CELL_ACTIVATION	GOBP_REGULATION_OF_T_CELL_ACTIVATION	12	-0.74622	-1.79067	0.00473180924928558	0.0061719251077638	0.000649676327133031	14	tags=75%, list=35%, signal=70%	HLA-DRB5/HLA-A/HLA-DQA1/HLA-DPA1/HLA-DQB1/HLA-DRA/HLA-DPB1/HLA-E/HLA-DRB1
GOMF_PEPTIDE_BINDING	GOMF_PEPTIDE_BINDING	23	-0.770494	-3.02026	3.68730748221498e-10	8.11207646087295e-09	5.81282307346672e-09	26	tags=65%, list=4%, signal=65%	TAP1/TAPBP/HLA-DRB5/HLA-F/HLA-A/HLA-DQA1/NFKBIA/HLA-DPA1/HLA-DQB1/HLA-DRA/HLA-DPB1/HLA-E/HLA-C/HLA-DRB1/HLA-B	9.43329064534445	8.09086796452224	15	0.652173913043478			GOBP_BIOLOGICAL_PROCESS_INVOLVED_IN_INTERSPECIES_INTERACTION_BETWEEN_ORGANISMS	GOBP_BIOLOGICAL_PROCESS_INVOLVED_IN_INTERSPECIES_INTERACTION_BETWEEN_ORGANISMS	11	-0.721565	-1.70207	0.00467260258168135	0.0061719251077638	0.000649676327133031	17	tags=82%, list=42%, signal=65%	HSPA1A/HSPA1B/HLA-F/HLA-A/HLA-DPA1/HLA-E/HLA-C/HLA-DRB1/HLA-B
GOBP_ADAPTIVE_IMMUNE_RESPONSE_BASED_ON_SOMATIC_RECOMBINATION_OF_IMMUNE_RECEPTORS_BUILT_FROM_IMMUNOGLOBULIN_SUPERFAMILY_DOMAINS	GOBP_ADAPTIVE_IMMUNE_RESPONSE_BASED_ON_SOMATIC_RECOMBINATION_OF_IMMUNE_RECEPTORS_BUILT_FROM_IMMUNOGLOBULIN_SUPERFAMILY_DOMAINS	25	-0.754514	-2.98888	3.88355355939325e-10	8.34512439274269e-09	5.97981686379033e-09	62	tags=60%, list=10%, signal=56%	CRTAM/HLA-DMA/TRDC/HLA-DRB5/HLA-F/HLA-A/HLA-DQA1/HLA-DPA1/HLA-DQB1/HLA-DRA/HLA-DPB1/HLA-E/HLA-DRB1/PTPRC/HLA-B	9.41077070096688	8.07856718532636	15	0.6			GOMF_PROTEIN_CONTAINING_COMPLEX_BINDING	GOMF_PROTEIN_CONTAINING_COMPLEX_BINDING	12	-0.741646	-1.77969	0.00544752936269918	0.00700396632347038	0.000737259612996882	14	tags=75%, list=35%, signal=70%	HLA-DRB5/HLA-A/HLA-DQA1/HLA-DPA1/HLA-DQB1/HLA-DRA/HLA-DPB1/HLA-E/HLA-DRB1
GOBP_REGULATION_OF_IMMUNE_RESPONSE	GOBP_REGULATION_OF_IMMUNE_RESPONSE	44	-0.63221	-2.91682	4.5801823703082e-10	9.61838297764722e-09	6.89218830364559e-09	110	tags=57%, list=18%, signal=50%	HLA-DMB/ARG2/BTN3A2/SFPQ/FOXP1/PTPN22/PRKCH/CRTAM/TAPBP/TRDC/LCK/HSPA1A/HSPA1B/HLA-F/LAPTM5/HLA-A/HSP90AA1/NFKBIA/HLA-DQB1/HLA-DRA/HLA-DPB1/HLA-E/HLA-DRB1/PTPRC/HLA-B	9.33911722923594	8.01689793450202	25	0.568181818181818			GOBP_ANTIGEN_PROCESSING_AND_PRESENTATION_OF_ENDOGENOUS_ANTIGEN	GOBP_ANTIGEN_PROCESSING_AND_PRESENTATION_OF_ENDOGENOUS_ANTIGEN	10	-0.721563	-1.67563	0.00702459666346809	0.00878074582933511	0.000924289034666854	13	tags=70%, list=32%, signal=63%	HLA-F/HLA-A/HLA-DRA/HLA-E/HLA-C/HLA-DRB1/HLA-B
GOBP_REGULATION_OF_CELL_ADHESION	GOBP_REGULATION_OF_CELL_ADHESION	37	-0.661407	-2.90183	6.43943619334143e-10	1.32223089836611e-08	9.47463243417956e-09	77	tags=57%, list=13%, signal=53%	RIPOR2/PTPN22/RHOA/SELENOK/CRTAM/HLA-DMA/TGFBR2/RUNX3/LCK/ETS1/HLA-DRB5/LAPTM5/HLA-A/HLA-DQA1/HLA-DPA1/HLA-DQB1/HLA-DRA/HLA-DPB1/HLA-E/HLA-DRB1/PTPRC	9.19115215575194	7.87869269830718	21	0.567567567567568			GOBP_ANTIGEN_PROCESSING_AND_PRESENTATION_OF_ENDOGENOUS_PEPTIDE_ANTIGEN	GOBP_ANTIGEN_PROCESSING_AND_PRESENTATION_OF_ENDOGENOUS_PEPTIDE_ANTIGEN	10	-0.721563	-1.67563	0.00702459666346809	0.00878074582933511	0.000924289034666854	13	tags=70%, list=32%, signal=63%	HLA-F/HLA-A/HLA-DRA/HLA-E/HLA-C/HLA-DRB1/HLA-B
GOCC_TRANSPORT_VESICLE	GOCC_TRANSPORT_VESICLE	26	-0.733643	-2.96751	9.49819906744367e-10	1.87287939537174e-08	1.34203820880476e-08	26	tags=50%, list=4%, signal=50%	HLA-DRB5/HLA-F/LAPTM5/HLA-A/HLA-DQA1/HLA-DPA1/HLA-DQB1/HLA-DRA/HLA-DPB1/HLA-E/HLA-C/HLA-DRB1/HLA-B	9.02235873252339	7.72749018824727	13	0.5			GOBP_REGULATION_OF_IMMUNE_SYSTEM_PROCESS	GOBP_REGULATION_OF_IMMUNE_SYSTEM_PROCESS	22	-0.678506	-1.70945	0.00864924004978174	0.0106634466367172	0.00112246806702287	21	tags=73%, list=52%, signal=77%	TAPBP/HLA-DMA/GPSM3/HSPA1A/HSPA1B/HLA-DRB5/HLA-F/HLA-A/HLA-DQA1/HLA-DPA1/HLA-DQB1/HLA-DRA/HLA-DPB1/HLA-E/HLA-DRB1/HLA-B
GOBP_LEUKOCYTE_MEDIATED_CYTOTOXICITY	GOBP_LEUKOCYTE_MEDIATED_CYTOTOXICITY	12	-0.883723	-2.83491	9.52655103706402e-10	1.87287939537174e-08	1.34203820880476e-08	24	tags=75%, list=4%, signal=74%	CRTAM/HLA-F/HLA-A/GZMB/HLA-DRA/HLA-E/HLA-DRB1/PTPRC/HLA-B	9.02106430153166	7.72749018824727	9	0.75			GOBP_CYTOKINE_PRODUCTION	GOBP_CYTOKINE_PRODUCTION	14	-0.667974	-1.63552	0.0140405530402245	0.0170763482921649	0.00179751034654368	19	tags=79%, list=48%, signal=63%	GPSM3/HSPA1A/HSPA1B/HLA-F/HLA-A/HLA-DPA1/HLA-DPB1/LTB/HLA-E/HLA-DRB1/HLA-B
KEGG_VIRAL_MYOCARDITIS	KEGG_VIRAL_MYOCARDITIS	16	-0.83752	-2.91696	1.09932317069848e-09	2.11619710359457e-08	1.51639095256435e-08	26	tags=81%, list=4%, signal=80%	HLA-DMA/HLA-DRB5/HLA-F/HLA-A/HLA-DQA1/HLA-DPA1/HLA-DQB1/HLA-DRA/HLA-DPB1/HLA-E/HLA-C/HLA-DRB1/HLA-B	8.95887461820495	7.67444388436043	13	0.8125			GOBP_POSITIVE_REGULATION_OF_MULTICELLULAR_ORGANISMAL_PROCESS	GOBP_POSITIVE_REGULATION_OF_MULTICELLULAR_ORGANISMAL_PROCESS	14	-0.664989	-1.62821	0.0149924451351788	0.0179909341622146	0.00189378254339101	19	tags=79%, list=48%, signal=63%	GPSM3/HSPA1A/HSPA1B/HLA-F/HLA-A/HLA-DPA1/HLA-DRA/HLA-DPB1/LTB/HLA-E/HLA-DRB1
GOBP_POSITIVE_REGULATION_OF_IMMUNE_RESPONSE	GOBP_POSITIVE_REGULATION_OF_IMMUNE_RESPONSE	35	-0.666491	-2.94396	1.2946865682128e-09	2.44140895720127e-08	1.74942610398679e-08	95	tags=54%, list=15%, signal=49%	BTN3A2/SFPQ/FOXP1/PTPN22/PRKCH/CRTAM/TRDC/LCK/HLA-F/LAPTM5/HLA-A/HSP90AA1/HLA-DQB1/HLA-DRA/HLA-DPB1/HLA-E/HLA-DRB1/PTPRC/HLA-B	8.88783535758367	7.61235946639207	19	0.542857142857143			KEGG_ASTHMA	KEGG_ASTHMA	10	-0.682903	-1.58585	0.0174243795332932	0.020105053307646	0.00211632140080485	14	tags=70%, list=35%, signal=61%	HLA-DRB5/HLA-DQA1/HLA-DPA1/HLA-DQB1/HLA-DRA/HLA-DPB1/HLA-DRB1
GOBP_POSITIVE_REGULATION_OF_MULTICELLULAR_ORGANISMAL_PROCESS	GOBP_POSITIVE_REGULATION_OF_MULTICELLULAR_ORGANISMAL_PROCESS	72	-0.523973	-2.72813	1.5915730052953e-09	2.94122691378572e-08	2.1075777270121e-08	70	tags=39%, list=11%, signal=39%	PTPN22/RHOA/ZFP36L1/PRKCH/SELENOK/CRTAM/TGFBR2/GPSM3/CTNNB1/RUNX3/GNAI2/HSPA1A/ETS1/HSPA1B/RGS2/HLA-F/FOS/LAPTM5/HLA-A/HSP90AA1/HLA-DPA1/HLA-DRA/HLA-DPB1/LTB/CD2/HLA-E/HLA-DRB1/PTPRC	8.79817343554143	7.53147146865734	28	0.388888888888889			KEGG_LEISHMANIA_INFECTION	KEGG_LEISHMANIA_INFECTION	10	-0.682903	-1.58585	0.0174243795332932	0.020105053307646	0.00211632140080485	14	tags=70%, list=35%, signal=61%	HLA-DRB5/HLA-DQA1/HLA-DPA1/HLA-DQB1/HLA-DRA/HLA-DPB1/HLA-DRB1
GOBP_IMMUNE_SYSTEM_DEVELOPMENT	GOBP_IMMUNE_SYSTEM_DEVELOPMENT	46	-0.599404	-2.79075	1.8132804899045e-09	3.28523759347403e-08	2.35408344303391e-08	96	tags=52%, list=16%, signal=48%	EOMES/BCL11B/BATF/FOXP1/PTPN22/RHOA/ZFP36L1/CRTAM/TGFBR2/CTNNB1/RUNX3/LCK/HSPA1A/ETS1/HSPA1B/FOS/NFKBIA/HLA-DRA/LTB/CD2/HLA-E/HLA-DRB1/PTPRC/HLA-B	8.74153501124057	7.4834332161184	24	0.521739130434783			KEGG_SYSTEMIC_LUPUS_ERYTHEMATOSUS	KEGG_SYSTEMIC_LUPUS_ERYTHEMATOSUS	10	-0.682903	-1.58585	0.0174243795332932	0.020105053307646	0.00211632140080485	14	tags=70%, list=35%, signal=61%	HLA-DRB5/HLA-DQA1/HLA-DPA1/HLA-DQB1/HLA-DRA/HLA-DPB1/HLA-DRB1
GOBP_REGULATION_OF_ADAPTIVE_IMMUNE_RESPONSE	GOBP_REGULATION_OF_ADAPTIVE_IMMUNE_RESPONSE	11	-0.896352	-2.74287	1.90880415844736e-09	3.39179815847185e-08	2.43044092239553e-08	24	tags=64%, list=4%, signal=62%	HLA-F/HLA-A/HLA-DRA/HLA-E/HLA-DRB1/PTPRC/HLA-B	8.71923862753544	7.46956999995013	7	0.636363636363636			GOBP_DEFENSE_RESPONSE	GOBP_DEFENSE_RESPONSE	12	-0.656859	-1.57623	0.033252720320678	0.0378828459349496	0.00398766799315259	13	tags=58%, list=32%, signal=56%	HLA-F/HLA-A/HLA-DPA1/HLA-E/HLA-C/HLA-DRB1/HLA-B
GOBP_ALPHA_BETA_T_CELL_ACTIVATION	GOBP_ALPHA_BETA_T_CELL_ACTIVATION	17	-0.814965	-2.83896	2.24885859347829e-09	3.9206515856112e-08	2.80939832233931e-08	109	tags=88%, list=18%, signal=75%	ARG2/EOMES/BCL11B/BATF/FOXP1/PTPN22/RHOA/CRTAM/TGFBR2/RUNX3/HLA-A/HLA-DRA/HLA-E/HLA-DRB1/PTPRC	8.64803785181329	7.40664175019397	15	0.882352941176471			GOBP_PEPTIDE_ANTIGEN_ASSEMBLY_WITH_MHC_PROTEIN_COMPLEX	GOBP_PEPTIDE_ANTIGEN_ASSEMBLY_WITH_MHC_PROTEIN_COMPLEX	10	-0.655469	-1.52214	0.0364238410596026	0.040976821192053	0.00431334959916347	14	tags=70%, list=35%, signal=61%	HLA-DRB5/HLA-DQA1/HLA-DPA1/HLA-DQB1/HLA-DRA/HLA-DPB1/HLA-DRB1
GOMF_MHC_PROTEIN_COMPLEX_BINDING	GOMF_MHC_PROTEIN_COMPLEX_BINDING	12	-0.875795	-2.80947	2.36968816895881e-09	4.05479975577397e-08	2.90552409020486e-08	57	tags=83%, list=9%, signal=77%	HSPA8/HLA-DMA/HLA-DRB5/HSP90AA1/HLA-DQA1/HLA-DPA1/HLA-DQB1/HLA-DRA/HLA-DPB1/HLA-DRB1	8.62530879973276	7.39203058833562	10	0.833333333333333			GOBP_REGULATION_OF_IMMUNE_RESPONSE	GOBP_REGULATION_OF_IMMUNE_RESPONSE	16	-0.612321	-1.51466	0.0369588173178458	0.0410653525753843	0.00432266869214571	17	tags=62%, list=42%, signal=60%	HSPA1A/HSPA1B/HLA-F/HLA-A/HLA-DQB1/HLA-DRA/HLA-DPB1/HLA-E/HLA-DRB1/HLA-B
GOMF_MHC_CLASS_II_PROTEIN_COMPLEX_BINDING	GOMF_MHC_CLASS_II_PROTEIN_COMPLEX_BINDING	11	-0.892411	-2.73081	2.98820580170675e-09	5.02018574686734e-08	3.59728507038e-08	57	tags=91%, list=9%, signal=84%	HSPA8/HLA-DMA/HLA-DRB5/HSP90AA1/HLA-DQA1/HLA-DPA1/HLA-DQB1/HLA-DRA/HLA-DPB1/HLA-DRB1	8.52458949538819	7.29928021366233	10	0.909090909090909
GOCC_ENDOCYTIC_VESICLE	GOCC_ENDOCYTIC_VESICLE	23	-0.744157	-2.91702	3.6307233926804e-09	5.99069359792266e-08	4.29271619172175e-08	26	tags=65%, list=4%, signal=65%	TAP1/TAPBP/HLA-DRB5/HLA-F/HLA-A/HSP90AA1/HLA-DQA1/HLA-DPA1/HLA-DQB1/HLA-DRA/HLA-DPB1/HLA-E/HLA-C/HLA-DRB1/HLA-B	8.44000683663061	7.22252289241671	15	0.652173913043478			ccRCC Tumor cells_s2 chr7 AMP
GOMF_AMIDE_BINDING	GOMF_AMIDE_BINDING	25	-0.730833	-2.89507	4.15118396376409e-09	6.70246938185464e-08	4.80274919251147e-08	26	tags=60%, list=4%, signal=60%	TAP1/TAPBP/HLA-DRB5/HLA-F/HLA-A/HLA-DQA1/NFKBIA/HLA-DPA1/HLA-DQB1/HLA-DRA/HLA-DPB1/HLA-E/HLA-C/HLA-DRB1/HLA-B	8.38182802001168	7.17376516127973	15	0.6			ID	Description	setSize	enrichmentScore	NES	pvalue	p.adjust	qvalue	rank	leading_edge	core_enrichment
KEGG_LEISHMANIA_INFECTION	KEGG_LEISHMANIA_INFECTION	13	-0.855953	-2.81028	4.20717775051481e-09	6.70246938185464e-08	4.80274919251147e-08	71	tags=85%, list=12%, signal=76%	MARCKSL1/HLA-DMA/HLA-DRB5/FOS/HLA-DQA1/NFKBIA/HLA-DPA1/HLA-DQB1/HLA-DRA/HLA-DPB1/HLA-DRB1	8.3760091389369	7.17376516127973	11	0.846153846153846			GOBP_ENZYME_LINKED_RECEPTOR_PROTEIN_SIGNALING_PATHWAY	GOBP_ENZYME_LINKED_RECEPTOR_PROTEIN_SIGNALING_PATHWAY	11	0.814288764720293	2.16837612161313	5.45686217890175e-06	0.000578427390963585	0.000425060843409189	21	tags=82%, list=15%, signal=75%	PDK4/HSPB1/RARRES2/CAV1/EGFR/CAV2/RAC1/HIPK2/TSPAN12
GOCC_COATED_VESICLE_MEMBRANE	GOCC_COATED_VESICLE_MEMBRANE	18	-0.793238	-2.85507	4.93323916502954e-09	7.72595421777508e-08	5.53614172132664e-08	26	tags=67%, list=4%, signal=66%	HLA-DRB5/HLA-F/HLA-A/HLA-DQA1/HLA-DPA1/HLA-DQB1/HLA-DRA/HLA-DPB1/HLA-E/HLA-C/HLA-DRB1/HLA-B	8.30686782929059	7.11204786971263	12	0.666666666666667			GOBP_PHOSPHORYLATION	GOBP_PHOSPHORYLATION	14	0.698954844108468	1.97902610468599	0.000331432985754104	0.0117106321633117	0.00860562840203637	18	tags=57%, list=13%, signal=55%	PDK4/HSPB1/RARRES2/CAV1/PPIA/EGFR/RAC1/HIPK2
HALLMARK_ALLOGRAFT_REJECTION	HALLMARK_ALLOGRAFT_REJECTION	20	-0.777957	-2.90154	6.09840411869696e-09	9.39154234279332e-08	6.72964243975507e-08	79	tags=75%, list=13%, signal=68%	GPR65/TAP1/CRTAM/TAPBP/HLA-DMA/LCK/ETS1/HLA-A/HLA-DQA1/GZMB/HLA-DRA/LTB/CD2/HLA-E/PTPRC	8.2147837999272	7.02726307909073	15	0.75			GOBP_REGULATION_OF_PHOSPHORUS_METABOLIC_PROCESS	GOBP_REGULATION_OF_PHOSPHORUS_METABOLIC_PROCESS	14	0.698954844108468	1.97902610468599	0.000331432985754104	0.0117106321633117	0.00860562840203637	18	tags=57%, list=13%, signal=55%	PDK4/HSPB1/RARRES2/CAV1/PPIA/EGFR/RAC1/HIPK2
GOBP_CELL_CELL_ADHESION	GOBP_CELL_CELL_ADHESION	45	-0.607954	-2.82424	6.26399712872384e-09	9.48841532285381e-08	6.79905814317048e-08	77	tags=53%, list=13%, signal=50%	RIPOR2/PTPN22/RHOA/ZFP36L1/SELENOK/CRTAM/HLA-DMA/TGFBR2/CTNNB1/RUNX3/LCK/ETS1/HLA-DRB5/LAPTM5/HLA-A/HLA-DQA1/HLA-DPA1/HLA-DQB1/HLA-DRA/HLA-DPB1/CD2/HLA-E/HLA-DRB1/PTPRC	8.20314845002094	7.0228063138116	24	0.533333333333333			GOBP_REGULATION_OF_PROTEIN_MODIFICATION_PROCESS	GOBP_REGULATION_OF_PROTEIN_MODIFICATION_PROCESS	12	0.693608836765242	1.89597039397297	0.000763160464022498	0.0158039604168397	0.01161363526163	18	tags=58%, list=13%, signal=56%	HSPB1/RARRES2/CAV1/PPIA/EGFR/RAC1/HIPK2
GOBP_REGULATION_OF_HEMOPOIESIS	GOBP_REGULATION_OF_HEMOPOIESIS	24	-0.728422	-2.86661	7.2862232321504e-09	1.08588230104951e-07	7.78104314604856e-08	69	tags=71%, list=11%, signal=65%	FOXP1/RHOA/ZFP36L1/CRTAM/TGFBR2/CTNNB1/RUNX3/HSPA1A/ETS1/HSPA1B/FOS/NFKBIA/HLA-DRA/CD2/HLA-DRB1/PTPRC/HLA-B	8.13749752716411	6.96421724544225	17	0.708333333333333			GOBP_REGULATION_OF_PROTEIN_PHOSPHORYLATION	GOBP_REGULATION_OF_PROTEIN_PHOSPHORYLATION	12	0.693608836765242	1.89597039397297	0.000763160464022498	0.0158039604168397	0.01161363526163	18	tags=58%, list=13%, signal=56%	HSPB1/RARRES2/CAV1/PPIA/EGFR/RAC1/HIPK2
GOCC_COATED_VESICLE	GOCC_COATED_VESICLE	21	-0.762735	-2.90195	7.52822590983649e-09	1.10413980010935e-07	7.9118698367371e-08	26	tags=57%, list=4%, signal=57%	HLA-DRB5/HLA-F/HLA-A/HLA-DQA1/HLA-DPA1/HLA-DQB1/HLA-DRA/HLA-DPB1/HLA-E/HLA-C/HLA-DRB1/HLA-B	8.12330735691299	6.95697593514646	12	0.571428571428571			GOBP_REGULATION_OF_CELLULAR_RESPONSE_TO_STRESS	GOBP_REGULATION_OF_CELLULAR_RESPONSE_TO_STRESS	12	0.690745259197597	1.88814284334023	0.000894563797179605	0.0158039604168397	0.01161363526163	18	tags=50%, list=13%, signal=48%	HSPB1/CAV1/PPIA/CHCHD2/EGFR/HIPK2
GOCC_INTRINSIC_COMPONENT_OF_ORGANELLE_MEMBRANE	GOCC_INTRINSIC_COMPONENT_OF_ORGANELLE_MEMBRANE	30	-0.673507	-2.84873	8.97805325353199e-09	1.29620643847868e-07	9.2881504876178e-08	26	tags=47%, list=4%, signal=47%	TAP1/TAPBP/HLA-DRB5/HLA-F/HLA-A/HLA-DQA1/HLA-DPA1/HLA-DQB1/HLA-DRA/HLA-DPB1/HLA-E/HLA-C/HLA-DRB1/HLA-B	8.04681782289889	6.88732582566267	14	0.466666666666667			GOBP_REGULATION_OF_CELL_DEATH	GOBP_REGULATION_OF_CELL_DEATH	10	0.704537193203119	1.82907580493655	0.00219950664588344	0.0286147411032332	0.0210277144154842	18	tags=60%, list=13%, signal=56%	PDK4/HSPB1/CAV1/PPIA/EGFR/HIPK2
GOCC_PLASMA_MEMBRANE_PROTEIN_COMPLEX	GOCC_PLASMA_MEMBRANE_PROTEIN_COMPLEX	31	-0.668907	-2.85356	1.05497732212903e-08	1.49969083945727e-07	1.07462467306747e-07	55	tags=58%, list=9%, signal=56%	HLA-DMA/TGFBR2/CALM1/CTNNB1/GNAI2/HLA-DRB5/HLA-F/HLA-A/HLA-DQA1/HLA-DPA1/HLA-DQB1/HLA-DRA/HLA-DPB1/TRAC/HLA-E/HLA-C/HLA-DRB1/HLA-B	7.97675687589243	6.82399826131518	18	0.580645161290323			GOBP_ANIMAL_ORGAN_MORPHOGENESIS	GOBP_ANIMAL_ORGAN_MORPHOGENESIS	10	0.702638913123673	1.82414760781963	0.00240897741198988	0.0286147411032332	0.0210277144154842	26	tags=70%, list=19%, signal=61%	CAV1/EGFR/TMEM176B/RAC1/HIPK2/TSPAN12/SNX10
GOBP_REGULATION_OF_CELL_KILLING	GOBP_REGULATION_OF_CELL_KILLING	12	-0.858778	-2.75488	1.41673638961779e-08	1.9834309454649e-07	1.42125548495947e-07	24	tags=67%, list=4%, signal=65%	CRTAM/HLA-F/HLA-A/HLA-DRA/HLA-E/HLA-DRB1/PTPRC/HLA-B	7.84871095087089	6.70258291519265	8	0.666666666666667			GOBP_TUBE_DEVELOPMENT	GOBP_TUBE_DEVELOPMENT	12	0.662675735763392	1.81141517987449	0.00242955348989716	0.0286147411032332	0.0210277144154842	21	tags=58%, list=15%, signal=54%	CALD1/HSPB1/RARRES2/CAV1/EGFR/HIPK2/TSPAN12
GOBP_POSITIVE_REGULATION_OF_LEUKOCYTE_MEDIATED_IMMUNITY	GOBP_POSITIVE_REGULATION_OF_LEUKOCYTE_MEDIATED_IMMUNITY	12	-0.857547	-2.75094	1.55457972834663e-08	2.11239951322394e-07	1.5136697354954e-07	24	tags=67%, list=4%, signal=65%	CRTAM/HLA-F/HLA-A/HLA-DRA/HLA-E/HLA-DRB1/PTPRC/HLA-B	7.80838699977514	6.67522394126126	8	0.666666666666667			GOBP_BIOLOGICAL_PROCESS_INVOLVED_IN_INTERSPECIES_INTERACTION_BETWEEN_ORGANISMS	GOBP_BIOLOGICAL_PROCESS_INVOLVED_IN_INTERSPECIES_INTERACTION_BETWEEN_ORGANISMS	14	0.64354903945749	1.82214968458581	0.00308958876022879	0.0313371812691079	0.0230283159276463	20	tags=50%, list=15%, signal=48%	HSPB1/RARRES2/CAV1/PPIA/EGFR/CAV2/AP1S1
GOBP_POSITIVE_REGULATION_OF_LYMPHOCYTE_MEDIATED_IMMUNITY	GOBP_POSITIVE_REGULATION_OF_LYMPHOCYTE_MEDIATED_IMMUNITY	12	-0.857547	-2.75094	1.55457972834663e-08	2.11239951322394e-07	1.5136697354954e-07	24	tags=67%, list=4%, signal=65%	CRTAM/HLA-F/HLA-A/HLA-DRA/HLA-E/HLA-DRB1/PTPRC/HLA-B	7.80838699977514	6.67522394126126	8	0.666666666666667			GOBP_PROGRAMMED_CELL_DEATH	GOBP_PROGRAMMED_CELL_DEATH	11	0.672018337697045	1.78952305359262	0.00325197164113383	0.0313371812691079	0.0230283159276463	18	tags=55%, list=13%, signal=52%	PDK4/HSPB1/CAV1/PPIA/EGFR/HIPK2
GOBP_REGULATION_OF_LEUKOCYTE_MEDIATED_CYTOTOXICITY	GOBP_REGULATION_OF_LEUKOCYTE_MEDIATED_CYTOTOXICITY	11	-0.872656	-2.67036	2.42615465195765e-08	3.2489375339259e-07	2.32807212216837e-07	24	tags=73%, list=4%, signal=71%	CRTAM/HLA-F/HLA-A/HLA-DRA/HLA-E/HLA-DRB1/PTPRC/HLA-B	7.6150815190708	6.48825863858794	8	0.727272727272727			GOBP_CELLULAR_RESPONSE_TO_OXYGEN_CONTAINING_COMPOUND	GOBP_CELLULAR_RESPONSE_TO_OXYGEN_CONTAINING_COMPOUND	10	0.681380914446767	1.76895890888873	0.00492594875066014	0.0410739351526314	0.0301834280168294	23	tags=60%, list=17%, signal=54%	PDK4/RARRES2/CAV1/EGFR/CAV2/SRI
GOCC_ENDOCYTIC_VESICLE_MEMBRANE	GOCC_ENDOCYTIC_VESICLE_MEMBRANE	20	-0.758336	-2.82836	2.53339869467404e-08	3.29698647025185e-07	2.36250226679017e-07	26	tags=70%, list=4%, signal=69%	TAP1/TAPBP/HLA-DRB5/HLA-F/HLA-A/HLA-DQA1/HLA-DPA1/HLA-DQB1/HLA-DRA/HLA-DPB1/HLA-E/HLA-C/HLA-DRB1/HLA-B	7.59629645755594	6.48188283505491	14	0.7			GOBP_NEGATIVE_REGULATION_OF_RESPONSE_TO_STIMULUS	GOBP_NEGATIVE_REGULATION_OF_RESPONSE_TO_STIMULUS	11	0.661400206526912	1.76124794642793	0.0050373694055114	0.0410739351526314	0.0301834280168294	18	tags=55%, list=13%, signal=52%	HSPB1/CAV1/PPIA/EGFR/CAV2/HIPK2
GOBP_REGULATION_OF_LYMPHOCYTE_MEDIATED_IMMUNITY	GOBP_REGULATION_OF_LYMPHOCYTE_MEDIATED_IMMUNITY	13	-0.837868	-2.75091	2.52545363594944e-08	3.29698647025185e-07	2.36250226679017e-07	24	tags=62%, list=4%, signal=60%	CRTAM/HLA-F/HLA-A/HLA-DRA/HLA-E/HLA-DRB1/PTPRC/HLA-B	7.59766060016139	6.48188283505491	8	0.615384615384615			GOBP_RESPONSE_TO_ENDOGENOUS_STIMULUS	GOBP_RESPONSE_TO_ENDOGENOUS_STIMULUS	10	0.669774407165508	1.73882681387264	0.00753622801658415	0.0469905982210541	0.0345313234196425	18	tags=60%, list=13%, signal=56%	PDK4/RARRES2/CAV1/EGFR/CAV2/HIPK2
GOBP_REGULATION_OF_ALPHA_BETA_T_CELL_ACTIVATION	GOBP_REGULATION_OF_ALPHA_BETA_T_CELL_ACTIVATION	12	-0.850591	-2.72862	2.8166817661495e-08	3.61474159989186e-07	2.59019419723397e-07	70	tags=83%, list=11%, signal=75%	PTPN22/RHOA/CRTAM/TGFBR2/RUNX3/HLA-A/HLA-DRA/HLA-E/HLA-DRB1/PTPRC	7.55026221762636	6.44192274283752	10	0.833333333333333			GOCC_CELL_SUBSTRATE_JUNCTION	GOCC_CELL_SUBSTRATE_JUNCTION	10	0.669739283830668	1.73873562884711	0.00753622801658415	0.0469905982210541	0.0345313234196425	17	tags=60%, list=12%, signal=57%	HSPB1/CAV1/PPIA/EGFR/CAV2/RAC1
GOBP_CYTOKINE_PRODUCTION	GOBP_CYTOKINE_PRODUCTION	42	-0.591497	-2.68058	3.54805161510624e-08	4.49095848268242e-07	3.21805979221604e-07	116	tags=57%, list=19%, signal=50%	SETD2/HIF1A/ARG2/BTN3A2/BATF/FOXP1/PTPN22/SELENOK/CRTAM/GPSM3/HSPA1A/HSPA1B/HLA-F/LAPTM5/HLA-A/HSP90AA1/HLA-DPA1/HLA-DPB1/LTB/CD2/HLA-E/HLA-DRB1/PTPRC/HLA-B	7.45001007091676	6.34766095981711	24	0.571428571428571			GOCC_SECRETORY_GRANULE	GOCC_SECRETORY_GRANULE	17	0.555999499090627	1.64642569918007	0.00691973771589637	0.0469905982210541	0.0345313234196425	26	tags=47%, list=19%, signal=44%	BRI3/RARRES2/CAV1/PPIA/CAV2/RAC1/SRI/SNX10
GOBP_REGULATION_OF_LEUKOCYTE_MEDIATED_IMMUNITY	GOBP_REGULATION_OF_LEUKOCYTE_MEDIATED_IMMUNITY	14	-0.823301	-2.75164	4.45560486191532e-08	5.56348498974292e-07	3.98659382381897e-07	24	tags=57%, list=4%, signal=56%	CRTAM/HLA-F/HLA-A/HLA-DRA/HLA-E/HLA-DRB1/PTPRC/HLA-B	7.35109333082779	6.25465307933866	8	0.571428571428571			GOCC_SECRETORY_VESICLE	GOCC_SECRETORY_VESICLE	17	0.555999499090627	1.64642569918007	0.00691973771589637	0.0469905982210541	0.0345313234196425	26	tags=47%, list=19%, signal=44%	BRI3/RARRES2/CAV1/PPIA/CAV2/RAC1/SRI/SNX10
GOBP_REGULATION_OF_LEUKOCYTE_PROLIFERATION	GOBP_REGULATION_OF_LEUKOCYTE_PROLIFERATION	14	-0.822573	-2.74921	4.70486551427613e-08	5.72012596735676e-07	4.09883713085829e-07	70	tags=93%, list=11%, signal=84%	HLA-DMB/ARG2/PTPN22/SELENOK/CRTAM/TGFBR2/CTNNB1/HLA-A/HLA-DPA1/HLA-DPB1/HLA-E/HLA-DRB1/PTPRC	7.32745278610336	6.24259440716405	13	0.928571428571429
GOBP_REGULATION_OF_T_CELL_PROLIFERATION	GOBP_REGULATION_OF_T_CELL_PROLIFERATION	14	-0.822573	-2.74921	4.70486551427613e-08	5.72012596735676e-07	4.09883713085829e-07	70	tags=93%, list=11%, signal=84%	HLA-DMB/ARG2/PTPN22/SELENOK/CRTAM/TGFBR2/CTNNB1/HLA-A/HLA-DPA1/HLA-DPB1/HLA-E/HLA-DRB1/PTPRC	7.32745278610336	6.24259440716405	13	0.928571428571429			ccRCC Tumor cells_s3 chr5 AMP
GOBP_B_CELL_MEDIATED_IMMUNITY	GOBP_B_CELL_MEDIATED_IMMUNITY	18	-0.765911	-2.75671	5.43812665183607e-08	6.52575198220329e-07	4.67611984142842e-07	55	tags=61%, list=9%, signal=57%	HLA-DMA/TRDC/HLA-DRB5/HLA-DQA1/HLA-DPA1/HLA-DQB1/HLA-DRA/HLA-DPB1/HLA-E/HLA-DRB1/PTPRC	7.26455068208265	6.18536943603502	11	0.611111111111111			ID	Description	setSize	enrichmentScore	NES	pvalue	p.adjust	qvalue	rank	leading_edge	core_enrichment
GOBP_IMMUNOGLOBULIN_PRODUCTION	GOBP_IMMUNOGLOBULIN_PRODUCTION	18	-0.76535	-2.75469	5.69863267067582e-08	6.75068793295443e-07	4.83730087699742e-07	26	tags=56%, list=4%, signal=55%	HLA-DMA/HLA-DRB5/HLA-DQA1/HLA-DPA1/HLA-DQB1/HLA-DRA/HLA-DPB1/HLA-E/HLA-DRB1/PTPRC	7.24422933640044	6.17065196787082	10	0.555555555555556			GOBP_REGULATION_OF_PHOSPHORUS_METABOLIC_PROCESS	GOBP_REGULATION_OF_PHOSPHORUS_METABOLIC_PROCESS	16	0.770921550505767	1.69269953277319	0.000261916414378446	0.0356206323554687	0.0311542682365941	22	tags=50%, list=15%, signal=48%	EGR1/DUSP1/RACK1/NPM1/BOD1/CCNG1/LOX/SQSTM1
GOBP_IMMUNOGLOBULIN_PRODUCTION_INVOLVED_IN_IMMUNOGLOBULIN_MEDIATED_IMMUNE_RESPONSE	GOBP_IMMUNOGLOBULIN_PRODUCTION_INVOLVED_IN_IMMUNOGLOBULIN_MEDIATED_IMMUNE_RESPONSE	13	-0.824596	-2.70733	6.41662393456926e-08	7.50501331081265e-07	5.37782339086484e-07	55	tags=69%, list=9%, signal=64%	HLA-DMA/HLA-DRB5/HLA-DQA1/HLA-DPA1/HLA-DQB1/HLA-DRA/HLA-DPB1/HLA-DRB1/PTPRC	7.19269341308957	6.1246485331599	9	0.692307692307692
GOBP_POSITIVE_REGULATION_OF_IMMUNE_EFFECTOR_PROCESS	GOBP_POSITIVE_REGULATION_OF_IMMUNE_EFFECTOR_PROCESS	16	-0.79112	-2.75535	6.85501398615581e-08	7.91754115400996e-07	5.67342604906842e-07	70	tags=62%, list=11%, signal=57%	PTPN22/CRTAM/HLA-F/LAPTM5/HLA-A/HLA-DRA/HLA-E/HLA-DRB1/PTPRC/HLA-B	7.16399165479072	6.10140967056256	10	0.625			ccRCC Tumor cells_s4 chr6 LOH
GOBP_ANTIGEN_PROCESSING_AND_PRESENTATION_OF_ENDOGENOUS_ANTIGEN	GOBP_ANTIGEN_PROCESSING_AND_PRESENTATION_OF_ENDOGENOUS_ANTIGEN	10	-0.890725	-2.6075	8.08903704511343e-08	9.11496369473757e-07	6.53145609932779e-07	65	tags=90%, list=11%, signal=82%	TAP1/TAPBP/HLA-F/HLA-A/HLA-DRA/HLA-E/HLA-C/HLA-DRB1/HLA-B	7.09210317565412	6.04024505681773	9	0.9			ID	Description	setSize	enrichmentScore	NES	pvalue	p.adjust	qvalue	rank	leading_edge	core_enrichment
GOBP_ANTIGEN_PROCESSING_AND_PRESENTATION_OF_ENDOGENOUS_PEPTIDE_ANTIGEN	GOBP_ANTIGEN_PROCESSING_AND_PRESENTATION_OF_ENDOGENOUS_PEPTIDE_ANTIGEN	10	-0.890725	-2.6075	8.08903704511343e-08	9.11496369473757e-07	6.53145609932779e-07	65	tags=90%, list=11%, signal=82%	TAP1/TAPBP/HLA-F/HLA-A/HLA-DRA/HLA-E/HLA-C/HLA-DRB1/HLA-B	7.09210317565412	6.04024505681773	9	0.9			GOMF_AMIDE_BINDING	GOMF_AMIDE_BINDING	11	-0.948718	-2.15387	6.55391749530348e-08	1.44479169064728e-06	9.70744696963455e-08	14	tags=100%, list=28%, signal=92%	HLA-DQA1/HLA-A/HLA-C/HLA-E/HLA-DRB1/HLA-DRB5/HLA-DPB1/HLA-B/HLA-DRA/HLA-DPA1
GOBP_POSITIVE_REGULATION_OF_CELL_KILLING	GOBP_POSITIVE_REGULATION_OF_CELL_KILLING	10	-0.888969	-2.60236	9.74502906294715e-08	1.08486829568231e-06	7.77377714723368e-07	24	tags=80%, list=4%, signal=78%	CRTAM/HLA-F/HLA-A/HLA-DRA/HLA-E/HLA-DRB1/PTPRC/HLA-B	7.01121686133253	5.9646229824885	8	0.8			GOMF_ANTIGEN_BINDING	GOMF_ANTIGEN_BINDING	11	-0.948718	-2.15387	6.55391749530348e-08	1.44479169064728e-06	9.70744696963455e-08	14	tags=100%, list=28%, signal=92%	HLA-DQA1/HLA-A/HLA-C/HLA-E/HLA-DRB1/HLA-DRB5/HLA-DPB1/HLA-B/HLA-DRA/HLA-DPA1
GOBP_MONONUCLEAR_CELL_DIFFERENTIATION	GOBP_MONONUCLEAR_CELL_DIFFERENTIATION	22	-0.71796	-2.78936	9.93171399581553e-08	1.09248853953971e-06	7.82838108191475e-07	96	tags=77%, list=16%, signal=68%	EOMES/BCL11B/BATF/FOXP1/PTPN22/RHOA/ZFP36L1/CRTAM/TGFBR2/CTNNB1/RUNX3/LCK/HLA-DRA/CD2/HLA-DRB1/PTPRC/HLA-B	7.00297579534256	5.96158311018433	17	0.772727272727273			GOMF_PEPTIDE_ANTIGEN_BINDING	GOMF_PEPTIDE_ANTIGEN_BINDING	11	-0.948718	-2.15387	6.55391749530348e-08	1.44479169064728e-06	9.70744696963455e-08	14	tags=100%, list=28%, signal=92%	HLA-DQA1/HLA-A/HLA-C/HLA-E/HLA-DRB1/HLA-DRB5/HLA-DPB1/HLA-B/HLA-DRA/HLA-DPA1
GOBP_BIOLOGICAL_ADHESION	GOBP_BIOLOGICAL_ADHESION	62	-0.502241	-2.50007	1.05535166069819e-07	1.14722933468839e-06	8.22063398859645e-07	81	tags=44%, list=13%, signal=42%	ARF6/RIPOR2/RPSA/PTPN22/RHOA/ZFP36L1/SELENOK/CRTAM/HLA-DMA/PNN/TGFBR2/CTNNB1/RUNX3/LCK/ETS1/HLA-DRB5/LAPTM5/HLA-A/HLA-DQA1/HLA-DPA1/HLA-DQB1/HLA-DRA/HLA-DPB1/CD2/HLA-E/HLA-DRB1/PTPRC	6.97660280211722	5.94034975661141	27	0.435483870967742			GOMF_PEPTIDE_BINDING	GOMF_PEPTIDE_BINDING	11	-0.948718	-2.15387	6.55391749530348e-08	1.44479169064728e-06	9.70744696963455e-08	14	tags=100%, list=28%, signal=92%	HLA-DQA1/HLA-A/HLA-C/HLA-E/HLA-DRB1/HLA-DRB5/HLA-DPB1/HLA-B/HLA-DRA/HLA-DPA1
GOBP_REGULATION_OF_DEFENSE_RESPONSE	GOBP_REGULATION_OF_DEFENSE_RESPONSE	30	-0.640597	-2.70953	1.19601147176404e-07	1.28501697663951e-06	9.20797081688597e-07	90	tags=50%, list=15%, signal=45%	SFPQ/FOXP1/PTPN22/SELENOK/CRTAM/GPSM3/ETS1/HLA-F/HLA-A/HSP90AA1/NFKBIA/HLA-E/HLA-DRB1/PTPRC/HLA-B	6.92226465471222	5.89109113473568	15	0.5			GOCC_COATED_VESICLE	GOCC_COATED_VESICLE	12	-0.930085	-2.14453	2.45921989897409e-07	1.44479169064728e-06	9.70744696963455e-08	14	tags=92%, list=28%, signal=87%	HLA-F/HLA-DQA1/HLA-A/HLA-C/HLA-E/HLA-DRB1/HLA-DRB5/HLA-DPB1/HLA-B/HLA-DRA/HLA-DPA1
HALLMARK_OXIDATIVE_PHOSPHORYLATION	HALLMARK_OXIDATIVE_PHOSPHORYLATION	23	0.703086540487793	2.50861465298643	1.29750478481161e-07	1.37803956455853e-06	9.87453732179674e-07	152	tags=83%, list=25%, signal=65%	CYB5A/UQCRQ/ATP6V1F/COX6A1/PDK4/ATP5MC2/VDAC1/ATP5F1B/LDHB/NDUFA5/NDUFB2/NDUFA2/ACAA2/ECI1/MDH2/ATP5MF/NDUFA4/PRDX3/ECHS1	6.88689103192772	5.86073831332623	19	0.826086956521739			GOCC_COATED_VESICLE_MEMBRANE	GOCC_COATED_VESICLE_MEMBRANE	12	-0.930085	-2.14453	2.45921989897409e-07	1.44479169064728e-06	9.70744696963455e-08	14	tags=92%, list=28%, signal=87%	HLA-F/HLA-DQA1/HLA-A/HLA-C/HLA-E/HLA-DRB1/HLA-DRB5/HLA-DPB1/HLA-B/HLA-DRA/HLA-DPA1
GOBP_REGULATION_OF_IMMUNE_EFFECTOR_PROCESS	GOBP_REGULATION_OF_IMMUNE_EFFECTOR_PROCESS	19	-0.735927	-2.70165	1.4426942439912e-07	1.51482895619076e-06	1.08547210462974e-06	24	tags=53%, list=4%, signal=52%	PTPN22/CRTAM/HLA-F/LAPTM5/HLA-A/HLA-DRA/HLA-E/HLA-DRB1/PTPRC/HLA-B	6.84082570093533	5.8196364018654	10	0.526315789473684			GOCC_COPII_COATED_ER_TO_GOLGI_TRANSPORT_VESICLE	GOCC_COPII_COATED_ER_TO_GOLGI_TRANSPORT_VESICLE	12	-0.930085	-2.14453	2.45921989897409e-07	1.44479169064728e-06	9.70744696963455e-08	14	tags=92%, list=28%, signal=87%	HLA-F/HLA-DQA1/HLA-A/HLA-C/HLA-E/HLA-DRB1/HLA-DRB5/HLA-DPB1/HLA-B/HLA-DRA/HLA-DPA1
GOBP_PEPTIDE_ANTIGEN_ASSEMBLY_WITH_MHC_PROTEIN_COMPLEX	GOBP_PEPTIDE_ANTIGEN_ASSEMBLY_WITH_MHC_PROTEIN_COMPLEX	10	-0.882352	-2.58299	1.62579637089374e-07	1.68790544573688e-06	1.20949251010309e-06	60	tags=90%, list=10%, signal=83%	TAPBP/HLA-DMA/HLA-DRB5/HLA-DQA1/HLA-DPA1/HLA-DQB1/HLA-DRA/HLA-DPB1/HLA-DRB1	6.78893385021499	5.7726518856398	9	0.9			GOCC_ENDOCYTIC_VESICLE	GOCC_ENDOCYTIC_VESICLE	12	-0.930085	-2.14453	2.45921989897409e-07	1.44479169064728e-06	9.70744696963455e-08	14	tags=92%, list=28%, signal=87%	HLA-F/HLA-DQA1/HLA-A/HLA-C/HLA-E/HLA-DRB1/HLA-DRB5/HLA-DPB1/HLA-B/HLA-DRA/HLA-DPA1
GOCC_CELL_SURFACE	GOCC_CELL_SURFACE	36	-0.606307	-2.66683	1.65669622694191e-07	1.70087479299369e-06	1.21878587923563e-06	55	tags=42%, list=9%, signal=40%	HLA-DMA/TGFBR2/TRDC/CD53/HLA-F/HLA-A/HLA-DPA1/HLA-DRA/HLA-DPB1/CD2/HLA-E/HLA-C/HLA-DRB1/PTPRC/HLA-B	6.78075711684153	5.76932765506075	15	0.416666666666667			GOCC_ENDOCYTIC_VESICLE_MEMBRANE	GOCC_ENDOCYTIC_VESICLE_MEMBRANE	12	-0.930085	-2.14453	2.45921989897409e-07	1.44479169064728e-06	9.70744696963455e-08	14	tags=92%, list=28%, signal=87%	HLA-F/HLA-DQA1/HLA-A/HLA-C/HLA-E/HLA-DRB1/HLA-DRB5/HLA-DPB1/HLA-B/HLA-DRA/HLA-DPA1
GOBP_LEUKOCYTE_DIFFERENTIATION	GOBP_LEUKOCYTE_DIFFERENTIATION	26	-0.673635	-2.72479	1.68132109769766e-07	1.70718757612377e-06	1.22330939323519e-06	96	tags=69%, list=16%, signal=61%	EOMES/BCL11B/BATF/FOXP1/PTPN22/RHOA/ZFP36L1/CRTAM/TGFBR2/CTNNB1/RUNX3/LCK/FOS/HLA-DRA/CD2/HLA-DRB1/PTPRC/HLA-B	6.77434933733907	5.76771875844006	18	0.692307692307692			GOCC_ER_TO_GOLGI_TRANSPORT_VESICLE_MEMBRANE	GOCC_ER_TO_GOLGI_TRANSPORT_VESICLE_MEMBRANE	12	-0.930085	-2.14453	2.45921989897409e-07	1.44479169064728e-06	9.70744696963455e-08	14	tags=92%, list=28%, signal=87%	HLA-F/HLA-DQA1/HLA-A/HLA-C/HLA-E/HLA-DRB1/HLA-DRB5/HLA-DPB1/HLA-B/HLA-DRA/HLA-DPA1
GOBP_POSITIVE_REGULATION_OF_ALPHA_BETA_T_CELL_ACTIVATION	GOBP_POSITIVE_REGULATION_OF_ALPHA_BETA_T_CELL_ACTIVATION	10	-0.880912	-2.57877	1.90742499755995e-07	1.91571814972325e-06	1.37273492387324e-06	70	tags=90%, list=11%, signal=81%	PTPN22/RHOA/TGFBR2/RUNX3/HLA-A/HLA-DRA/HLA-E/HLA-DRB1/PTPRC	6.71955253006312	5.71766838618857	9	0.9			GOCC_GOLGI_MEMBRANE	GOCC_GOLGI_MEMBRANE	12	-0.930085	-2.14453	2.45921989897409e-07	1.44479169064728e-06	9.70744696963455e-08	14	tags=92%, list=28%, signal=87%	HLA-F/HLA-DQA1/HLA-A/HLA-C/HLA-E/HLA-DRB1/HLA-DRB5/HLA-DPB1/HLA-B/HLA-DRA/HLA-DPA1
GOCC_MITOCHONDRIAL_ENVELOPE	GOCC_MITOCHONDRIAL_ENVELOPE	54	0.543472412292477	2.42181914700825	2.0220417526993e-07	2.00899632203672e-06	1.43957471697551e-06	131	tags=52%, list=21%, signal=45%	NDUFA4L2/MGST1/CYB5A/UQCRQ/BNIP3/COX6A1/NDUFB10/CHCHD2/MRPL51/ATP5MC2/VDAC1/ATP5F1B/LDHB/NDUFA5/COX14/NDUFB2/NDUFA2/SHMT2/MRPS33/NME4/NDUFA12/MRPS34/ROMO1/ATP5MF/MRPS26/TMBIM6/NDUFA4/FIS1	6.69420988100036	5.69702085833419	28	0.518518518518518			GOCC_INTRINSIC_COMPONENT_OF_ENDOPLASMIC_RETICULUM_MEMBRANE	GOCC_INTRINSIC_COMPONENT_OF_ENDOPLASMIC_RETICULUM_MEMBRANE	12	-0.930085	-2.14453	2.45921989897409e-07	1.44479169064728e-06	9.70744696963455e-08	14	tags=92%, list=28%, signal=87%	HLA-F/HLA-DQA1/HLA-A/HLA-C/HLA-E/HLA-DRB1/HLA-DRB5/HLA-DPB1/HLA-B/HLA-DRA/HLA-DPA1
GOBP_POSITIVE_REGULATION_OF_CYTOKINE_PRODUCTION	GOBP_POSITIVE_REGULATION_OF_CYTOKINE_PRODUCTION	35	-0.596573	-2.63512	3.32975445459557e-07	3.27307778302799e-06	2.34537015894806e-06	95	tags=54%, list=15%, signal=49%	BTN3A2/BATF/FOXP1/PTPN22/SELENOK/CRTAM/GPSM3/HSPA1A/HSPA1B/HLA-F/LAPTM5/HLA-A/HSP90AA1/HLA-DPA1/HLA-DPB1/LTB/CD2/HLA-E/PTPRC	6.4775877914024	5.48504367378199	19	0.542857142857143			GOCC_INTRINSIC_COMPONENT_OF_ORGANELLE_MEMBRANE	GOCC_INTRINSIC_COMPONENT_OF_ORGANELLE_MEMBRANE	12	-0.930085	-2.14453	2.45921989897409e-07	1.44479169064728e-06	9.70744696963455e-08	14	tags=92%, list=28%, signal=87%	HLA-F/HLA-DQA1/HLA-A/HLA-C/HLA-E/HLA-DRB1/HLA-DRB5/HLA-DPB1/HLA-B/HLA-DRA/HLA-DPA1
KEGG_PARKINSONS_DISEASE	KEGG_PARKINSONS_DISEASE	12	0.81355259556619	2.38760060100366	4.40806285108426e-07	4.28742113094932e-06	3.07221222529861e-06	69	tags=83%, list=11%, signal=75%	NDUFA4L2/UQCRQ/COX6A1/NDUFB10/ATP5MC2/VDAC1/ATP5F1B/NDUFA5/NDUFB2/NDUFA2	6.35575222185035	5.3678038559191	10	0.833333333333333			GOCC_LUMENAL_SIDE_OF_ENDOPLASMIC_RETICULUM_MEMBRANE	GOCC_LUMENAL_SIDE_OF_ENDOPLASMIC_RETICULUM_MEMBRANE	12	-0.930085	-2.14453	2.45921989897409e-07	1.44479169064728e-06	9.70744696963455e-08	14	tags=92%, list=28%, signal=87%	HLA-F/HLA-DQA1/HLA-A/HLA-C/HLA-E/HLA-DRB1/HLA-DRB5/HLA-DPB1/HLA-B/HLA-DRA/HLA-DPA1
KEGG_OXIDATIVE_PHOSPHORYLATION	KEGG_OXIDATIVE_PHOSPHORYLATION	12	0.812603648424544	2.38481564674494	4.62663962159066e-07	4.45314063578101e-06	3.19096087936461e-06	125	tags=100%, list=20%, signal=81%	NDUFA4L2/UQCRQ/ATP6V1F/COX6A1/NDUFB10/ATP5MC2/ATP5F1B/NDUFA5/NDUFB2/NDUFA2/ATP5MF/NDUFA4	6.33473432726688	5.35133358908634	12	1			GOCC_LUMENAL_SIDE_OF_MEMBRANE	GOCC_LUMENAL_SIDE_OF_MEMBRANE	12	-0.930085	-2.14453	2.45921989897409e-07	1.44479169064728e-06	9.70744696963455e-08	14	tags=92%, list=28%, signal=87%	HLA-F/HLA-DQA1/HLA-A/HLA-C/HLA-E/HLA-DRB1/HLA-DRB5/HLA-DPB1/HLA-B/HLA-DRA/HLA-DPA1
GOBP_T_CELL_MEDIATED_IMMUNITY	GOBP_T_CELL_MEDIATED_IMMUNITY	10	-0.868844	-2.54345	5.01722735671694e-07	4.77929698722314e-06	3.42467282406398e-06	24	tags=80%, list=4%, signal=78%	CRTAM/HLA-F/HLA-A/HLA-DRA/HLA-E/HLA-DRB1/PTPRC/HLA-B	6.29953621838019	5.32063598142633	8	0.8			GOCC_TRANSPORT_VESICLE_MEMBRANE	GOCC_TRANSPORT_VESICLE_MEMBRANE	12	-0.930085	-2.14453	2.45921989897409e-07	1.44479169064728e-06	9.70744696963455e-08	14	tags=92%, list=28%, signal=87%	HLA-F/HLA-DQA1/HLA-A/HLA-C/HLA-E/HLA-DRB1/HLA-DRB5/HLA-DPB1/HLA-B/HLA-DRA/HLA-DPA1
GOBP_REGULATION_OF_LEUKOCYTE_DIFFERENTIATION	GOBP_REGULATION_OF_LEUKOCYTE_DIFFERENTIATION	16	-0.761192	-2.65112	5.14265804063486e-07	4.8487918668843e-06	3.47447036257715e-06	84	tags=81%, list=14%, signal=72%	FOXP1/RHOA/ZFP36L1/CRTAM/TGFBR2/CTNNB1/RUNX3/FOS/HLA-DRA/CD2/HLA-DRB1/PTPRC/HLA-B	6.28881235298842	5.31436645746081	13	0.8125			GOCC_TRANSPORT_VESICLE	GOCC_TRANSPORT_VESICLE	13	-0.896981	-2.08814	1.56293495673451e-06	8.64211093723787e-06	5.80656949870406e-07	14	tags=85%, list=28%, signal=82%	HLA-F/HLA-DQA1/HLA-A/HLA-C/HLA-E/HLA-DRB1/HLA-DRB5/HLA-DPB1/HLA-B/HLA-DRA/HLA-DPA1
GOCC_GOLGI_MEMBRANE	GOCC_GOLGI_MEMBRANE	31	-0.6225	-2.65559	5.65428512670654e-07	5.27733278492611e-06	3.78154741594728e-06	26	tags=39%, list=4%, signal=39%	HLA-DRB5/HLA-F/HLA-A/HLA-DQA1/HLA-DPA1/HLA-DQB1/HLA-DRA/HLA-DPB1/HLA-E/HLA-C/HLA-DRB1/HLA-B	6.24762229527467	5.27758551865212	12	0.387096774193548			GOCC_ENDOPLASMIC_RETICULUM	GOCC_ENDOPLASMIC_RETICULUM	16	-0.859872	-2.03151	2.53779342552647e-06	1.32529212221938e-05	8.90453833518061e-07	17	tags=81%, list=34%, signal=79%	SGK1/HSPA1B/HLA-F/HLA-DQA1/HLA-A/HLA-C/HLA-E/HLA-DRB1/HLA-DRB5/HLA-DPB1/HLA-B/HLA-DRA/HLA-DPA1
KEGG_ASTHMA	KEGG_ASTHMA	10	-0.865614	-2.53399	6.25729897397814e-07	5.7817442519558e-06	4.14299058382342e-06	55	tags=80%, list=9%, signal=74%	HLA-DMA/HLA-DRB5/HLA-DQA1/HLA-DPA1/HLA-DQB1/HLA-DRA/HLA-DPB1/HLA-DRB1	6.2036130939202	5.2379411227001	8	0.8			GOCC_ORGANELLE_SUBCOMPARTMENT	GOCC_ORGANELLE_SUBCOMPARTMENT	14	-0.880047	-2.06231	4.55815327834536e-06	2.25508635876034e-05	1.51517560499015e-06	14	tags=86%, list=28%, signal=86%	SGK1/HLA-F/HLA-DQA1/HLA-A/HLA-C/HLA-E/HLA-DRB1/HLA-DRB5/HLA-DPB1/HLA-B/HLA-DRA/HLA-DPA1
GOCC_ENVELOPE	GOCC_ENVELOPE	71	0.500503583645282	2.32548939267411	6.35429354415439e-07	5.81323488593926e-06	4.16555564280678e-06	131	tags=45%, list=21%, signal=40%	NDUFA4L2/GAPDH/MGST1/CYB5A/UQCRQ/BNIP3/COX6A1/NDUFB10/CHCHD2/MRPL51/EGFR/ATP5MC2/TMEM176B/VDAC1/ATP5F1B/LDHB/NDUFA5/COX14/NDUFB2/NDUFA2/SHMT2/MRPS33/NME4/NDUFA12/MRPS34/ROMO1/ATP5MF/MRPS26/TMBIM6/CHMP4B/NDUFA4/FIS1	6.19693272629487	5.23558212885741	32	0.450704225352113			GOCC_GOLGI_APPARATUS	GOCC_GOLGI_APPARATUS	14	-0.865154	-2.02741	1.08925650929753e-05	4.31709884451169e-05	2.90062632330013e-06	14	tags=79%, list=28%, signal=79%	HLA-F/HLA-DQA1/HLA-A/HLA-C/HLA-E/HLA-DRB1/HLA-DRB5/HLA-DPB1/HLA-B/HLA-DRA/HLA-DPA1
GOBP_LEUKOCYTE_PROLIFERATION	GOBP_LEUKOCYTE_PROLIFERATION	16	-0.756825	-2.63591	6.51974114464143e-07	5.84877749286279e-06	4.1910242002856e-06	70	tags=81%, list=11%, signal=74%	HLA-DMB/ARG2/PTPN22/SELENOK/CRTAM/TGFBR2/CTNNB1/HLA-A/HLA-DPA1/HLA-DPB1/HLA-E/HLA-DRB1/PTPRC	6.18576964685788	5.23293490034295	13	0.8125			GOBP_ANTIGEN_PROCESSING_AND_PRESENTATION	GOBP_ANTIGEN_PROCESSING_AND_PRESENTATION	14	-0.860536	-2.01659	1.37779750356756e-05	4.31709884451169e-05	2.90062632330013e-06	14	tags=79%, list=28%, signal=79%	HLA-F/HLA-DQA1/HLA-A/HLA-C/HLA-E/HLA-DRB1/HLA-DRB5/HLA-DPB1/HLA-B/HLA-DRA/HLA-DPA1
GOBP_T_CELL_PROLIFERATION	GOBP_T_CELL_PROLIFERATION	16	-0.756825	-2.63591	6.51974114464143e-07	5.84877749286279e-06	4.1910242002856e-06	70	tags=81%, list=11%, signal=74%	HLA-DMB/ARG2/PTPN22/SELENOK/CRTAM/TGFBR2/CTNNB1/HLA-A/HLA-DPA1/HLA-DPB1/HLA-E/HLA-DRB1/PTPRC	6.18576964685788	5.23293490034295	13	0.8125			GOBP_ANTIGEN_PROCESSING_AND_PRESENTATION_OF_PEPTIDE_ANTIGEN	GOBP_ANTIGEN_PROCESSING_AND_PRESENTATION_OF_PEPTIDE_ANTIGEN	14	-0.860536	-2.01659	1.37779750356756e-05	4.31709884451169e-05	2.90062632330013e-06	14	tags=79%, list=28%, signal=79%	HLA-F/HLA-DQA1/HLA-A/HLA-C/HLA-E/HLA-DRB1/HLA-DRB5/HLA-DPB1/HLA-B/HLA-DRA/HLA-DPA1
GOCC_MITOCHONDRIAL_PROTEIN_CONTAINING_COMPLEX	GOCC_MITOCHONDRIAL_PROTEIN_CONTAINING_COMPLEX	28	0.635755203802243	2.41428268943618	8.31010268228133e-07	7.38320661387303e-06	5.29054108011636e-06	125	tags=64%, list=20%, signal=54%	NDUFA4L2/UQCRQ/COX6A1/NDUFB10/MRPL51/ATP5MC2/VDAC1/ATP5F1B/NDUFA5/NDUFB2/NDUFA2/MRPS33/NDUFA12/MRPS34/ROMO1/ATP5MF/MRPS26/NDUFA4	6.08039360990149	5.13175497798016	18	0.642857142857143			GOCC_ENDOSOME_MEMBRANE	GOCC_ENDOSOME_MEMBRANE	14	-0.860536	-2.01659	1.37779750356756e-05	4.31709884451169e-05	2.90062632330013e-06	14	tags=79%, list=28%, signal=79%	HLA-F/HLA-DQA1/HLA-A/HLA-C/HLA-E/HLA-DRB1/HLA-DRB5/HLA-DPB1/HLA-B/HLA-DRA/HLA-DPA1
GOCC_ENDOSOME_MEMBRANE	GOCC_ENDOSOME_MEMBRANE	32	-0.597029	-2.57749	1.09154561825403e-06	9.60560144063543e-06	6.88302951259932e-06	26	tags=38%, list=4%, signal=38%	HLA-DRB5/HLA-F/HLA-A/HLA-DQA1/HLA-DPA1/HLA-DQB1/HLA-DRA/HLA-DPB1/HLA-E/HLA-C/HLA-DRB1/HLA-B	5.96195810938956	5.01747543723939	12	0.375			GOCC_MHC_PROTEIN_COMPLEX	GOCC_MHC_PROTEIN_COMPLEX	14	-0.860536	-2.01659	1.37779750356756e-05	4.31709884451169e-05	2.90062632330013e-06	14	tags=79%, list=28%, signal=79%	HLA-F/HLA-DQA1/HLA-A/HLA-C/HLA-E/HLA-DRB1/HLA-DRB5/HLA-DPB1/HLA-B/HLA-DRA/HLA-DPA1
GOBP_NEGATIVE_REGULATION_OF_IMMUNE_RESPONSE	GOBP_NEGATIVE_REGULATION_OF_IMMUNE_RESPONSE	10	-0.857914	-2.51145	1.15370498934034e-06	1.00568246240611e-05	7.2063598639034e-06	24	tags=60%, list=4%, signal=59%	HLA-F/HLA-A/HLA-E/HLA-DRB1/PTPRC/HLA-B	5.93790522920541	4.99753912325007	6	0.6			KEGG_AUTOIMMUNE_THYROID_DISEASE	KEGG_AUTOIMMUNE_THYROID_DISEASE	14	-0.860536	-2.01659	1.37779750356756e-05	4.31709884451169e-05	2.90062632330013e-06	14	tags=79%, list=28%, signal=79%	HLA-F/HLA-DQA1/HLA-A/HLA-C/HLA-E/HLA-DRB1/HLA-DRB5/HLA-DPB1/HLA-B/HLA-DRA/HLA-DPA1
GOBP_ANTIGEN_RECEPTOR_MEDIATED_SIGNALING_PATHWAY	GOBP_ANTIGEN_RECEPTOR_MEDIATED_SIGNALING_PATHWAY	20	-0.699492	-2.60889	1.50877181876375e-06	1.30290201919412e-05	9.33612861782979e-06	95	tags=60%, list=15%, signal=52%	BTN3A2/FOXP1/PTPN22/PRKCH/TRDC/LCK/LAPTM5/HLA-A/HLA-DQB1/HLA-DPB1/HLA-DRB1/PTPRC	5.82137643639737	4.88508824286248	12	0.6			KEGG_CELL_ADHESION_MOLECULES_CAMS	KEGG_CELL_ADHESION_MOLECULES_CAMS	14	-0.860536	-2.01659	1.37779750356756e-05	4.31709884451169e-05	2.90062632330013e-06	14	tags=79%, list=28%, signal=79%	HLA-F/HLA-DQA1/HLA-A/HLA-C/HLA-E/HLA-DRB1/HLA-DRB5/HLA-DPB1/HLA-B/HLA-DRA/HLA-DPA1
GOBP_IMMUNE_RESPONSE_REGULATING_CELL_SURFACE_RECEPTOR_SIGNALING_PATHWAY	GOBP_IMMUNE_RESPONSE_REGULATING_CELL_SURFACE_RECEPTOR_SIGNALING_PATHWAY	21	-0.685697	-2.60884	1.56939136220555e-06	1.34270149877586e-05	9.62131741547068e-06	95	tags=57%, list=15%, signal=50%	BTN3A2/FOXP1/PTPN22/PRKCH/TRDC/LCK/LAPTM5/HLA-A/HLA-DQB1/HLA-DPB1/HLA-DRB1/PTPRC	5.80426874203951	4.87202052630636	12	0.571428571428571			KEGG_VIRAL_MYOCARDITIS	KEGG_VIRAL_MYOCARDITIS	14	-0.860536	-2.01659	1.37779750356756e-05	4.31709884451169e-05	2.90062632330013e-06	14	tags=79%, list=28%, signal=79%	HLA-F/HLA-DQA1/HLA-A/HLA-C/HLA-E/HLA-DRB1/HLA-DRB5/HLA-DPB1/HLA-B/HLA-DRA/HLA-DPA1
GOBP_IMMUNE_RESPONSE_REGULATING_SIGNALING_PATHWAY	GOBP_IMMUNE_RESPONSE_REGULATING_SIGNALING_PATHWAY	30	-0.599275	-2.53475	2.06718192127293e-06	1.75236339014329e-05	1.25568076144922e-05	95	tags=50%, list=15%, signal=44%	BTN3A2/FOXP1/PTPN22/PRKCH/TRDC/LCK/HSPA1A/HSPA1B/LAPTM5/HLA-A/NFKBIA/HLA-DQB1/HLA-DPB1/HLA-DRB1/PTPRC	5.6846213018302	4.75637582855072	15	0.5			KEGG_ALLOGRAFT_REJECTION	KEGG_ALLOGRAFT_REJECTION	15	-0.845494	-1.989	1.28989705955893e-05	4.31709884451169e-05	2.90062632330013e-06	14	tags=73%, list=28%, signal=75%	HLA-F/HLA-DQA1/HLA-A/HLA-C/HLA-E/HLA-DRB1/HLA-DRB5/HLA-DPB1/HLA-B/HLA-DRA/HLA-DPA1
GOBP_CELL_KILLING	GOBP_CELL_KILLING	16	-0.741286	-2.58179	2.29112723516277e-06	1.92454687753672e-05	1.37906127360515e-05	24	tags=56%, list=4%, signal=55%	CRTAM/HLA-F/HLA-A/GZMB/HLA-DRA/HLA-E/HLA-DRB1/PTPRC/HLA-B	5.63995079208745	4.71567150602557	9	0.5625			KEGG_GRAFT_VERSUS_HOST_DISEASE	KEGG_GRAFT_VERSUS_HOST_DISEASE	15	-0.845494	-1.989	1.28989705955893e-05	4.31709884451169e-05	2.90062632330013e-06	14	tags=73%, list=28%, signal=75%	HLA-F/HLA-DQA1/HLA-A/HLA-C/HLA-E/HLA-DRB1/HLA-DRB5/HLA-DPB1/HLA-B/HLA-DRA/HLA-DPA1
GOBP_ACTIVATION_OF_IMMUNE_RESPONSE	GOBP_ACTIVATION_OF_IMMUNE_RESPONSE	26	-0.634134	-2.56501	2.69593094017781e-06	2.2435370552039e-05	1.60763819517345e-05	95	tags=54%, list=15%, signal=48%	BTN3A2/SFPQ/FOXP1/PTPN22/PRKCH/TRDC/LCK/LAPTM5/HLA-A/HSP90AA1/HLA-DQB1/HLA-DPB1/HLA-DRB1/PTPRC	5.56929123701945	4.6490667530809	14	0.538461538461538			KEGG_TYPE_I_DIABETES_MELLITUS	KEGG_TYPE_I_DIABETES_MELLITUS	15	-0.845494	-1.989	1.28989705955893e-05	4.31709884451169e-05	2.90062632330013e-06	14	tags=73%, list=28%, signal=75%	HLA-F/HLA-DQA1/HLA-A/HLA-C/HLA-E/HLA-DRB1/HLA-DRB5/HLA-DPB1/HLA-B/HLA-DRA/HLA-DPA1
GOBP_DEFENSE_RESPONSE	GOBP_DEFENSE_RESPONSE	73	-0.447243	-2.33884	2.7194388547926e-06	2.2435370552039e-05	1.60763819517345e-05	70	tags=34%, list=11%, signal=34%	SFPQ/BATF/FOXP1/PTPN22/TAP1/SELENOK/CRTAM/IFI27/TRDC/GPSM3/LCK/ETS1/HLA-F/FOS/LAPTM5/HLA-A/HSP90AA1/NFKBIA/HLA-DPA1/GZMB/HLA-E/HLA-C/HLA-DRB1/PTPRC/HLA-B	5.56552070163083	4.6490667530809	25	0.342465753424658			KEGG_ANTIGEN_PROCESSING_AND_PRESENTATION	KEGG_ANTIGEN_PROCESSING_AND_PRESENTATION	16	-0.830168	-1.96134	1.59938684806273e-05	4.84975366831925e-05	3.25851310301405e-06	15	tags=75%, list=30%, signal=77%	HSPA1B/HLA-F/HLA-DQA1/HLA-A/HLA-C/HLA-E/HLA-DRB1/HLA-DRB5/HLA-DPB1/HLA-B/HLA-DRA/HLA-DPA1
GOBP_POSITIVE_REGULATION_OF_GENE_EXPRESSION	GOBP_POSITIVE_REGULATION_OF_GENE_EXPRESSION	59	-0.474148	-2.32842	2.99772821292211e-06	2.45123970684958e-05	1.75647046663065e-05	86	tags=39%, list=14%, signal=37%	BATF/FOXP1/PTPN22/RHOA/SELENOK/CRTAM/TENT5C/HSPA8/GPSM3/CTNNB1/HSPA1A/ETS1/HSPA1B/HLA-F/LAPTM5/HLA-A/HSP90AA1/HLA-DPA1/HLA-DPB1/LTB/CD2/HLA-E/PTPRC	5.52320774472951	4.61061421699282	23	0.389830508474576			GOCC_NUCLEAR_OUTER_MEMBRANE_ENDOPLASMIC_RETICULUM_MEMBRANE_NETWORK	GOCC_NUCLEAR_OUTER_MEMBRANE_ENDOPLASMIC_RETICULUM_MEMBRANE_NETWORK	15	-0.839946	-1.97595	1.69457282396895e-05	4.97780767040878e-05	3.3445516262545e-06	14	tags=87%, list=28%, signal=89%	SYNE1/SGK1/HLA-F/HLA-DQA1/HLA-A/HLA-C/HLA-E/HLA-DRB1/HLA-DRB5/HLA-DPB1/HLA-B/HLA-DRA/HLA-DPA1
GOMF_SIGNALING_RECEPTOR_BINDING	GOMF_SIGNALING_RECEPTOR_BINDING	59	-0.469458	-2.30538	3.90458510853257e-06	3.16476898270535e-05	2.26775995684856e-05	65	tags=34%, list=11%, signal=34%	TAP1/CRTAM/TAPBP/HSPA8/MTRNR2L12/TGFBR2/TRDC/GNAI2/LCK/HSPA1A/HSPA1B/HLA-F/HLA-A/HLA-DRA/LTB/CD2/HLA-E/HLA-DRB1/PTPRC/HLA-B	5.40842510638273	4.49965798649909	20	0.338983050847458			GOCC_SIDE_OF_MEMBRANE	GOCC_SIDE_OF_MEMBRANE	18	-0.806038	-1.92423	2.52153545681138e-05	7.18255554364452e-05	4.82590518050024e-06	14	tags=61%, list=28%, signal=69%	HLA-F/HLA-DQA1/HLA-A/HLA-C/HLA-E/HLA-DRB1/HLA-DRB5/HLA-DPB1/HLA-B/HLA-DRA/HLA-DPA1
GOBP_BIOLOGICAL_PROCESS_INVOLVED_IN_INTERSPECIES_INTERACTION_BETWEEN_ORGANISMS	GOBP_BIOLOGICAL_PROCESS_INVOLVED_IN_INTERSPECIES_INTERACTION_BETWEEN_ORGANISMS	80	-0.414451	-2.188	4.08719906837831e-06	3.28397559928831e-05	2.35317914325854e-05	90	tags=35%, list=15%, signal=34%	SFPQ/BATF/FOXP1/RPSA/PTPN22/RHOA/SELENOK/CRTAM/HSPA8/IFI27/TRDC/LCK/HSPA1A/HSPA1B/HLA-F/FOS/HLA-A/HSP90AA1/NFKBIA/HLA-DPA1/GZMB/TRAC/RGS1/HLA-E/HLA-C/HLA-DRB1/PTPRC/HLA-B	5.38857420931733	4.48360007845083	28	0.35			GOCC_VESICLE_MEMBRANE	GOCC_VESICLE_MEMBRANE	15	-0.831627	-1.95638	2.76633288521596e-05	7.64809680030295e-05	5.1386988579863e-06	14	tags=73%, list=28%, signal=75%	HLA-F/HLA-DQA1/HLA-A/HLA-C/HLA-E/HLA-DRB1/HLA-DRB5/HLA-DPB1/HLA-B/HLA-DRA/HLA-DPA1
KEGG_ALZHEIMERS_DISEASE	KEGG_ALZHEIMERS_DISEASE	14	0.756585587557224	2.33295781155433	4.38452032626362e-06	3.49249722540309e-05	2.50259826244992e-05	69	tags=71%, list=11%, signal=65%	NDUFA4L2/GAPDH/UQCRQ/COX6A1/NDUFB10/ATP5MC2/ATP5F1B/NDUFA5/NDUFB2/NDUFA2	5.35807791222991	4.45686393023672	10	0.714285714285714			GOBP_ADAPTIVE_IMMUNE_RESPONSE	GOBP_ADAPTIVE_IMMUNE_RESPONSE	20	-0.81497	-1.9533	3.45336467476587e-05	9.27475084079977e-05	6.23163550333691e-06	14	tags=60%, list=28%, signal=72%	HLA-F/HLA-DQA1/HLA-A/HLA-C/HLA-E/HLA-DRB1/HLA-DRB5/TNFAIP3/HLA-DPB1/HLA-B/HLA-DRA/HLA-DPA1
GOCC_INTRINSIC_COMPONENT_OF_PLASMA_MEMBRANE	GOCC_INTRINSIC_COMPONENT_OF_PLASMA_MEMBRANE	48	-0.496891	-2.35994	4.5595393377698e-06	3.60086696418743e-05	2.58025213086568e-05	52	tags=29%, list=8%, signal=29%	TGFBR2/CALM1/CD53/LAPTM5/HLA-A/HLA-DQA1/HLA-DPA1/HLA-DRA/CD2/HLA-C/HLA-DRB1/CD52/PTPRC/HLA-B	5.3410790330309	4.44359292355695	14	0.291666666666667			GOCC_MEMBRANE_PROTEIN_COMPLEX	GOCC_MEMBRANE_PROTEIN_COMPLEX	16	-0.812663	-1.91998	3.90959465840687e-05	0.000102083860525068	6.85893799720504e-06	20	tags=88%, list=40%, signal=77%	HLA-DMA/SYNE1/UTRN/HLA-F/HLA-DQA1/HLA-A/HLA-C/HLA-E/HLA-DRB1/HLA-DRB5/HLA-DPB1/HLA-B/HLA-DRA/HLA-DPA1
GOCC_INNER_MITOCHONDRIAL_MEMBRANE_PROTEIN_COMPLEX	GOCC_INNER_MITOCHONDRIAL_MEMBRANE_PROTEIN_COMPLEX	16	0.731098507505621	2.3721473495863	5.11855322871542e-06	4.00808744350259e-05	2.87205172244603e-05	125	tags=81%, list=20%, signal=66%	NDUFA4L2/UQCRQ/COX6A1/NDUFB10/ATP5MC2/ATP5F1B/NDUFA5/NDUFB2/NDUFA2/NDUFA12/ROMO1/ATP5MF/NDUFA4	5.2908527760507	4.39706281213672	13	0.8125			GOCC_ENDOSOME	GOCC_ENDOSOME	16	-0.811413	-1.91702	4.19918914900317e-05	0.000106682102704405	7.16789043926572e-06	14	tags=69%, list=28%, signal=73%	HLA-F/HLA-DQA1/HLA-A/HLA-C/HLA-E/HLA-DRB1/HLA-DRB5/HLA-DPB1/HLA-B/HLA-DRA/HLA-DPA1
GOCC_ENDOSOME	GOCC_ENDOSOME	46	-0.503687	-2.3451	5.1693787375209e-06	4.01387054913388e-05	2.87619568854547e-05	26	tags=37%, list=4%, signal=38%	CMTM6/ARF6/RHOA/HSPA8/HLA-DMA/HLA-DRB5/HLA-F/HLA-A/HLA-DQA1/HLA-DPA1/HLA-DQB1/HLA-DRA/HLA-DPB1/HLA-E/HLA-C/HLA-DRB1/HLA-B	5.28656164783042	4.39643663800284	17	0.369565217391304			GOCC_PLASMA_MEMBRANE_PROTEIN_COMPLEX	GOCC_PLASMA_MEMBRANE_PROTEIN_COMPLEX	15	-0.82093	-1.93122	4.62848010165543e-05	0.000114493981462003	7.69276471189269e-06	14	tags=73%, list=28%, signal=75%	HLA-F/HLA-DQA1/HLA-A/HLA-C/HLA-E/HLA-DRB1/HLA-DRB5/HLA-DPB1/HLA-B/HLA-DRA/HLA-DPA1
GOBP_REGULATION_OF_CELL_POPULATION_PROLIFERATION	GOBP_REGULATION_OF_CELL_POPULATION_PROLIFERATION	75	-0.423124	-2.2093	6.97744060772386e-06	5.37262926794737e-05	3.84983345812132e-05	71	tags=32%, list=12%, signal=32%	MARCKSL1/PTPN22/RHOA/ZFP36L1/PRKCH/SELENOK/CRTAM/TGFBR2/IER5/CTNNB1/RUNX3/GNAI2/PPP2R5C/HSPA1A/ETS1/HSPA1B/BTG2/HLA-A/NFKBIA/HLA-DPA1/HLA-DPB1/HLA-E/HLA-DRB1/PTPRC	5.15630385155701	4.26981312638452	24	0.32			GOBP_IMMUNE_RESPONSE	GOBP_IMMUNE_RESPONSE	26	-0.805267	-1.96312	7.02891033766527e-05	0.000169414761984753	1.13828507492555e-05	15	tags=54%, list=30%, signal=79%	HSPA1B/HLA-F/HLA-DQA1/HLA-A/HLA-C/HLA-E/LTB/HLA-DRB1/HLA-DRB5/TNFAIP3/HLA-DPB1/HLA-B/HLA-DRA/HLA-DPA1
KEGG_INTESTINAL_IMMUNE_NETWORK_FOR_IGA_PRODUCTION	KEGG_INTESTINAL_IMMUNE_NETWORK_FOR_IGA_PRODUCTION	10	-0.831572	-2.43433	7.43156268163187e-06	5.67501150233706e-05	4.0665097231374e-05	55	tags=80%, list=9%, signal=74%	HLA-DMA/HLA-DRB5/HLA-DQA1/HLA-DPA1/HLA-DQB1/HLA-DRA/HLA-DPB1/HLA-DRB1	5.12891985479243	4.24603325388877	8	0.8			GOBP_ADAPTIVE_IMMUNE_RESPONSE_BASED_ON_SOMATIC_RECOMBINATION_OF_IMMUNE_RECEPTORS_BUILT_FROM_IMMUNOGLOBULIN_SUPERFAMILY_DOMAINS	GOBP_ADAPTIVE_IMMUNE_RESPONSE_BASED_ON_SOMATIC_RECOMBINATION_OF_IMMUNE_RECEPTORS_BUILT_FROM_IMMUNOGLOBULIN_SUPERFAMILY_DOMAINS	17	-0.806532	-1.91701	9.72036078332848e-05	0.000228428478408219	1.53479380789397e-05	14	tags=65%, list=28%, signal=71%	HLA-F/HLA-DQA1/HLA-A/HLA-E/HLA-DRB1/HLA-DRB5/TNFAIP3/HLA-DPB1/HLA-B/HLA-DRA/HLA-DPA1
GOBP_ALPHA_BETA_T_CELL_DIFFERENTIATION	GOBP_ALPHA_BETA_T_CELL_DIFFERENTIATION	10	-0.831548	-2.43427	7.51553425289435e-06	5.69209315547081e-05	4.07874982318425e-05	96	tags=90%, list=16%, signal=77%	EOMES/BCL11B/BATF/FOXP1/RHOA/TGFBR2/RUNX3/HLA-DRA/HLA-DRB1	5.12404014151261	4.24472800096725	9	0.9			GOBP_REGULATION_OF_LYMPHOCYTE_ACTIVATION	GOBP_REGULATION_OF_LYMPHOCYTE_ACTIVATION	14	-0.79496	-1.86292	0.000248423418285318	0.000569556129727315	3.82680490298308e-05	14	tags=71%, list=28%, signal=71%	HLA-F/HLA-DQA1/HLA-A/HLA-E/HLA-DRB1/HLA-DRB5/TNFAIP3/HLA-DPB1/HLA-DRA/HLA-DPA1
KEGG_SYSTEMIC_LUPUS_ERYTHEMATOSUS	KEGG_SYSTEMIC_LUPUS_ERYTHEMATOSUS	12	-0.772257	-2.47733	8.0743435883519e-06	6.06560445173752e-05	4.34639462308374e-05	55	tags=67%, list=9%, signal=62%	HLA-DMA/HLA-DRB5/HLA-DQA1/HLA-DPA1/HLA-DQB1/HLA-DRA/HLA-DPB1/HLA-DRB1	5.09289277395588	4.21712591417517	8	0.666666666666667			GOBP_REGULATION_OF_CELL_ACTIVATION	GOBP_REGULATION_OF_CELL_ACTIVATION	16	-0.769741	-1.81857	0.000378556438788384	0.000847245363002573	5.69257802689299e-05	14	tags=62%, list=28%, signal=66%	HLA-F/HLA-DQA1/HLA-A/HLA-E/HLA-DRB1/HLA-DRB5/TNFAIP3/HLA-DPB1/HLA-DRA/HLA-DPA1
GOBP_OXIDATIVE_PHOSPHORYLATION	GOBP_OXIDATIVE_PHOSPHORYLATION	15	0.713020484966184	2.25675702423335	9.92681839095587e-06	7.3970808010026e-05	5.30048282505199e-05	125	tags=80%, list=20%, signal=65%	UQCRQ/COX6A1/NDUFB10/CHCHD2/ATP5F1B/NDUFA5/NDUFB2/NDUFA2/SHMT2/NDUFA12/ATP5MF/NDUFA4	5.00318992337355	4.13093963731568	12	0.8			GOBP_ANTIGEN_PROCESSING_AND_PRESENTATION_OF_EXOGENOUS_ANTIGEN	GOBP_ANTIGEN_PROCESSING_AND_PRESENTATION_OF_EXOGENOUS_ANTIGEN	12	-0.793278	-1.82909	0.000502952481115285	0.0010277724614095	6.90552605650277e-05	14	tags=75%, list=28%, signal=71%	HLA-F/HLA-DQA1/HLA-A/HLA-E/HLA-DRB1/HLA-DRB5/HLA-DPB1/HLA-DRA/HLA-DPA1
GOBP_NEGATIVE_REGULATION_OF_IMMUNE_SYSTEM_PROCESS	GOBP_NEGATIVE_REGULATION_OF_IMMUNE_SYSTEM_PROCESS	25	-0.614829	-2.43554	1.03501465270697e-05	7.6508283128099e-05	5.48230919202259e-05	77	tags=48%, list=13%, signal=44%	RIPOR2/PTPN22/CRTAM/CTNNB1/RUNX3/HLA-F/LAPTM5/HLA-A/HLA-E/HLA-DRB1/PTPRC/HLA-B	4.98505350185466	4.11629154364261	12	0.48			GOBP_ANTIGEN_PROCESSING_AND_PRESENTATION_OF_EXOGENOUS_PEPTIDE_ANTIGEN	GOBP_ANTIGEN_PROCESSING_AND_PRESENTATION_OF_EXOGENOUS_PEPTIDE_ANTIGEN	12	-0.793278	-1.82909	0.000502952481115285	0.0010277724614095	6.90552605650277e-05	14	tags=75%, list=28%, signal=71%	HLA-F/HLA-DQA1/HLA-A/HLA-E/HLA-DRB1/HLA-DRB5/HLA-DPB1/HLA-DRA/HLA-DPA1
GOMF_OXIDOREDUCTASE_ACTIVITY	GOMF_OXIDOREDUCTASE_ACTIVITY	33	0.574561339428186	2.27780054518728	1.13556491827246e-05	8.32747606733135e-05	5.96717070671158e-05	203	tags=73%, list=33%, signal=51%	GAPDH/MGST1/CYB5A/COX6A1/NDUFB10/LDHB/NDUFA5/NDUFB2/NDUFA2/ADI1/HIBADH/ACADS/NDUFA12/MDH2/MSRB1/NDUFA4/BLVRA/ALDH2/PRDX3/GSTO1/DECR2/GSTK1/LOX/SCD	4.94478803287393	4.07948660677138	24	0.727272727272727			GOBP_DEFENSE_RESPONSE	GOBP_DEFENSE_RESPONSE	12	-0.793155	-1.8288	0.000502952481115285	0.0010277724614095	6.90552605650277e-05	16	tags=75%, list=32%, signal=67%	GPSM3/HLA-F/HLA-A/HLA-C/HLA-E/HLA-DRB1/TNFAIP3/HLA-B/HLA-DPA1
GOBP_REGULATION_OF_RESPONSE_TO_BIOTIC_STIMULUS	GOBP_REGULATION_OF_RESPONSE_TO_BIOTIC_STIMULUS	20	-0.660796	-2.46457	1.33719764662178e-05	9.72890256282305e-05	6.97138267488687e-05	90	tags=60%, list=15%, signal=53%	ARG2/SFPQ/FOXP1/PTPN22/SELENOK/CRTAM/HLA-F/HLA-A/HSP90AA1/HLA-E/HLA-DRB1/HLA-B	4.87380439640797	4.01193614614382	12	0.6			GOCC_INTRINSIC_COMPONENT_OF_PLASMA_MEMBRANE	GOCC_INTRINSIC_COMPONENT_OF_PLASMA_MEMBRANE	10	-0.805162	-1.7963	0.000481812102448666	0.0010277724614095	6.90552605650277e-05	13	tags=70%, list=26%, signal=65%	HLA-DQA1/HLA-A/HLA-C/HLA-DRB1/HLA-B/HLA-DRA/HLA-DPA1
GOBP_T_CELL_RECEPTOR_SIGNALING_PATHWAY	GOBP_T_CELL_RECEPTOR_SIGNALING_PATHWAY	16	-0.709175	-2.46995	1.46179677089194e-05	0.000105523454398762	7.56143230995913e-05	34	tags=56%, list=6%, signal=55%	BTN3A2/PTPN22/LCK/LAPTM5/HLA-A/HLA-DQB1/HLA-DPB1/HLA-DRB1/PTPRC	4.8351130018072	3.97665100023496	9	0.5625			GOBP_IMMUNE_EFFECTOR_PROCESS	GOBP_IMMUNE_EFFECTOR_PROCESS	18	-0.743424	-1.77475	0.000515114629626781	0.00103022925925356	6.92203309688843e-05	14	tags=56%, list=28%, signal=62%	HLA-F/HLA-DQA1/HLA-A/HLA-E/HLA-DRB1/HLA-DRB5/HLA-DPB1/HLA-B/HLA-DRA/HLA-DPA1
GOBP_REGULATION_OF_MULTICELLULAR_ORGANISMAL_DEVELOPMENT	GOBP_REGULATION_OF_MULTICELLULAR_ORGANISMAL_DEVELOPMENT	52	-0.46525	-2.21449	1.51565794949817e-05	0.000108563406615218	7.77926438379724e-05	69	tags=35%, list=11%, signal=34%	RHOA/ZFP36L1/PRKCH/CRTAM/TGFBR2/CTNNB1/RUNX3/HSPA1A/ETS1/HSPA1B/RGS2/FOS/NFKBIA/HLA-DRA/CD2/HLA-DRB1/PTPRC/HLA-B	4.81939879831248	3.96431653739163	18	0.346153846153846			GOBP_BIOLOGICAL_PROCESS_INVOLVED_IN_INTERSPECIES_INTERACTION_BETWEEN_ORGANISMS	GOBP_BIOLOGICAL_PROCESS_INVOLVED_IN_INTERSPECIES_INTERACTION_BETWEEN_ORGANISMS	12	-0.783389	-1.80629	0.000704128260449337	0.00137891784337995	9.26484553222812e-05	15	tags=75%, list=30%, signal=69%	HSPA1B/HLA-F/HLA-A/HLA-C/HLA-E/HLA-DRB1/TNFAIP3/HLA-B/HLA-DPA1
GOCC_EXTERNAL_SIDE_OF_PLASMA_MEMBRANE	GOCC_EXTERNAL_SIDE_OF_PLASMA_MEMBRANE	15	-0.706164	-2.41248	1.54245499519531e-05	0.000109632955043113	7.85590438848463e-05	52	tags=47%, list=8%, signal=44%	TGFBR2/TRDC/HLA-F/CD2/HLA-E/HLA-DRB1/PTPRC	4.81178749868757	3.9600588797743	7	0.466666666666667			GOBP_POSITIVE_REGULATION_OF_CELL_ACTIVATION	GOBP_POSITIVE_REGULATION_OF_CELL_ACTIVATION	13	-0.774525	-1.80307	0.000807818250040711	0.00147789753909676	9.92988268150119e-05	14	tags=69%, list=28%, signal=67%	HLA-F/HLA-DQA1/HLA-A/HLA-E/HLA-DRB1/HLA-DRB5/HLA-DPB1/HLA-DRA/HLA-DPA1
KEGG_NATURAL_KILLER_CELL_MEDIATED_CYTOTOXICITY	KEGG_NATURAL_KILLER_CELL_MEDIATED_CYTOTOXICITY	11	-0.781235	-2.39061	1.80163630134645e-05	0.000127077247514818	9.10589982761685e-05	34	tags=55%, list=6%, signal=52%	LCK/HLA-A/GZMB/HLA-E/HLA-C/HLA-B	4.7443328760985	3.89593220053416	6	0.545454545454545			GOBP_PRODUCTION_OF_MOLECULAR_MEDIATOR_OF_IMMUNE_RESPONSE	GOBP_PRODUCTION_OF_MOLECULAR_MEDIATOR_OF_IMMUNE_RESPONSE	13	-0.774525	-1.80307	0.000807818250040711	0.00147789753909676	9.92988268150119e-05	14	tags=69%, list=28%, signal=67%	HLA-F/HLA-DQA1/HLA-A/HLA-E/HLA-DRB1/HLA-DRB5/HLA-DPB1/HLA-DRA/HLA-DPA1
GOBP_REGULATION_OF_CELL_DIFFERENTIATION	GOBP_REGULATION_OF_CELL_DIFFERENTIATION	58	-0.44363	-2.17591	2.70431142408714e-05	0.0001893017996861	0.000135646880841373	118	tags=47%, list=19%, signal=42%	GOLGA4/NIN/RAP1A/HIF1A/BHLHE40/BCL11B/FOXP1/RIPOR2/RHOA/ZFP36L1/PRKCH/CRTAM/TENT5C/TGFBR2/CTNNB1/RUNX3/HSPA1A/ETS1/HSPA1B/RGS2/FOS/NFKBIA/HLA-DRA/CD2/HLA-DRB1/PTPRC/HLA-B	4.56794329720721	3.72284525719295	27	0.46551724137931			GOBP_LEUKOCYTE_MEDIATED_IMMUNITY	GOBP_LEUKOCYTE_MEDIATED_IMMUNITY	17	-0.752527	-1.78865	0.000817560340776931	0.00147789753909676	9.92988268150119e-05	14	tags=59%, list=28%, signal=64%	HLA-F/HLA-DQA1/HLA-A/HLA-E/HLA-DRB1/HLA-DRB5/HLA-DPB1/HLA-B/HLA-DRA/HLA-DPA1
GOBP_INTERFERON_GAMMA_PRODUCTION	GOBP_INTERFERON_GAMMA_PRODUCTION	15	-0.691392	-2.36201	2.79184543763825e-05	0.000193959788299079	0.000138984628434861	70	tags=60%, list=11%, signal=54%	BTN3A2/PTPN22/CRTAM/LAPTM5/HLA-A/HLA-DPA1/HLA-DPB1/CD2/HLA-DRB1	4.55410862882785	3.71228829857483	9	0.6			GOBP_LYMPHOCYTE_MEDIATED_IMMUNITY	GOBP_LYMPHOCYTE_MEDIATED_IMMUNITY	17	-0.752527	-1.78865	0.000817560340776931	0.00147789753909676	9.92988268150119e-05	14	tags=59%, list=28%, signal=64%	HLA-F/HLA-DQA1/HLA-A/HLA-E/HLA-DRB1/HLA-DRB5/HLA-DPB1/HLA-B/HLA-DRA/HLA-DPA1
GOBP_AEROBIC_RESPIRATION	GOBP_AEROBIC_RESPIRATION	19	0.671158909976661	2.25813318225196	2.90802925871033e-05	0.000200523808585698	0.000143688169970841	125	tags=74%, list=20%, signal=61%	UQCRQ/BNIP3/COX6A1/NDUFB10/CHCHD2/ATP5F1B/NDUFA5/NDUFB2/NDUFA2/SHMT2/NDUFA12/MDH2/ATP5MF/NDUFA4	4.53640122820072	3.69783405534542	14	0.736842105263158			GOBP_POSITIVE_REGULATION_OF_CELL_CELL_ADHESION	GOBP_POSITIVE_REGULATION_OF_CELL_CELL_ADHESION	12	-0.767589	-1.76986	0.00120341400579412	0.00198579557999232	0.000133424115117065	13	tags=67%, list=26%, signal=65%	HLA-DQA1/HLA-A/HLA-E/HLA-DRB1/HLA-DRB5/HLA-DPB1/HLA-DRA/HLA-DPA1
GOCC_VESICLE_MEMBRANE	GOCC_VESICLE_MEMBRANE	61	-0.420509	-2.08679	3.42567725653009e-05	0.000234468576669171	0.000168011773439176	69	tags=33%, list=11%, signal=32%	RHOA/TAP1/TAPBP/HSPA8/HLA-DMA/SH3BP5/CD53/HLA-DRB5/HLA-F/HLA-A/HLA-DQA1/HLA-DPA1/HLA-DQB1/HLA-DRA/HLA-DPB1/HLA-E/HLA-C/HLA-DRB1/PTPRC/HLA-B	4.4652535556468	3.6299153529217	20	0.327868852459016			GOBP_POSITIVE_REGULATION_OF_LEUKOCYTE_CELL_CELL_ADHESION	GOBP_POSITIVE_REGULATION_OF_LEUKOCYTE_CELL_CELL_ADHESION	12	-0.767589	-1.76986	0.00120341400579412	0.00198579557999232	0.000133424115117065	13	tags=67%, list=26%, signal=65%	HLA-DQA1/HLA-A/HLA-E/HLA-DRB1/HLA-DRB5/HLA-DPB1/HLA-DRA/HLA-DPA1
GOBP_NEGATIVE_REGULATION_OF_DEFENSE_RESPONSE	GOBP_NEGATIVE_REGULATION_OF_DEFENSE_RESPONSE	12	-0.745148	-2.39037	3.62726847167963e-05	0.000246440887340587	0.000176590701910719	24	tags=50%, list=4%, signal=49%	HLA-F/HLA-A/HLA-E/HLA-DRB1/PTPRC/HLA-B	4.44042029899525	3.60828723614536	6	0.5			GOBP_LYMPHOCYTE_ACTIVATION	GOBP_LYMPHOCYTE_ACTIVATION	17	-0.741608	-1.7627	0.00113029730587549	0.00198579557999232	0.000133424115117065	14	tags=59%, list=28%, signal=64%	HLA-F/HLA-DQA1/HLA-A/HLA-E/HLA-DRB1/HLA-DRB5/TNFAIP3/HLA-DPB1/HLA-DRA/HLA-DPA1
GOBP_REGULATION_OF_INNATE_IMMUNE_RESPONSE	GOBP_REGULATION_OF_INNATE_IMMUNE_RESPONSE	13	-0.73019	-2.39737	3.81180649292592e-05	0.000257088262734566	0.000184220229277787	90	tags=62%, list=15%, signal=54%	SFPQ/PTPN22/CRTAM/HLA-F/HLA-A/HSP90AA1/HLA-E/HLA-B	4.41886915451524	3.58991775045154	8	0.615384615384615			GOCC_CELL_SURFACE	GOCC_CELL_SURFACE	15	-0.744757	-1.75202	0.00117434292699544	0.00198579557999232	0.000133424115117065	14	tags=60%, list=28%, signal=62%	HLA-F/HLA-A/HLA-C/HLA-E/HLA-DRB1/HLA-DPB1/HLA-B/HLA-DRA/HLA-DPA1
GOBP_REGULATION_OF_MYELOID_CELL_DIFFERENTIATION	GOBP_REGULATION_OF_MYELOID_CELL_DIFFERENTIATION	14	-0.710357	-2.37416	4.65885177220871e-05	0.000311940509965279	0.000223525382511005	84	tags=71%, list=14%, signal=63%	HIF1A/FOXP1/ZFP36L1/CTNNB1/HSPA1A/ETS1/HSPA1B/FOS/NFKBIA/HLA-DRB1	4.33172110700958	3.50592822219071	10	0.714285714285714			GOBP_CELL_ACTIVATION	GOBP_CELL_ACTIVATION	19	-0.717465	-1.72577	0.00122024618081139	0.00198579557999232	0.000133424115117065	14	tags=53%, list=28%, signal=61%	HLA-F/HLA-DQA1/HLA-A/HLA-E/HLA-DRB1/HLA-DRB5/TNFAIP3/HLA-DPB1/HLA-DRA/HLA-DPA1
GOBP_POSITIVE_REGULATION_OF_CELL_DIFFERENTIATION	GOBP_POSITIVE_REGULATION_OF_CELL_DIFFERENTIATION	32	-0.53473	-2.30853	4.78443545882167e-05	0.000315822566193899	0.000226307124784646	77	tags=56%, list=13%, signal=52%	GOLGA4/NIN/RAP1A/HIF1A/RIPOR2/RHOA/ZFP36L1/PRKCH/TGFBR2/CTNNB1/RUNX3/HSPA1A/ETS1/HSPA1B/FOS/HLA-DRA/HLA-DRB1/PTPRC	4.32016929959725	3.50055684195486	18	0.5625			GOBP_CYTOKINE_PRODUCTION	GOBP_CYTOKINE_PRODUCTION	18	-0.721835	-1.72321	0.00122527812382505	0.00198579557999232	0.000133424115117065	16	tags=61%, list=32%, signal=65%	GPSM3/HSPA1B/HLA-F/HLA-A/HLA-E/LTB/HLA-DRB1/TNFAIP3/HLA-DPB1/HLA-B/HLA-DPA1
GOCC_VACUOLE	GOCC_VACUOLE	43	-0.487317	-2.22362	4.79312769474344e-05	0.000315822566193899	0.000226307124784646	26	tags=33%, list=4%, signal=34%	HSPA8/HLA-DMA/HLA-DRB5/HLA-F/LAPTM5/HSP90AA1/HLA-DQA1/HLA-DPA1/GZMB/GZMH/HLA-DQB1/HLA-DRA/HLA-DPB1/HLA-DRB1	4.3193810007216	3.50055684195486	14	0.325581395348837			GOBP_REGULATION_OF_T_CELL_ACTIVATION	GOBP_REGULATION_OF_T_CELL_ACTIVATION	12	-0.750042	-1.7294	0.00214782352566147	0.00342195612563014	0.000229918664656	13	tags=67%, list=26%, signal=65%	HLA-DQA1/HLA-A/HLA-E/HLA-DRB1/HLA-DRB5/HLA-DPB1/HLA-DRA/HLA-DPA1
GOBP_GENERATION_OF_PRECURSOR_METABOLITES_AND_ENERGY	GOBP_GENERATION_OF_PRECURSOR_METABOLITES_AND_ENERGY	39	0.524415123303889	2.17064235209934	4.81937032828352e-05	0.000315822566193899	0.000226307124784646	132	tags=51%, list=21%, signal=43%	GAPDH/TPI1/CYB5A/UQCRQ/BNIP3/COX6A1/DERA/NDUFB10/CHCHD2/ATP5F1B/NDUFA5/NDUFB2/NDUFA2/SHMT2/PGAM1/NDUFA12/MDH2/ATP5MF/NDUFA4/ALDH2	4.31700970051959	3.50055684195486	20	0.512820512820513			GOCC_VACUOLE	GOCC_VACUOLE	12	-0.747572	-1.7237	0.00226391903454533	0.00354680648745434	0.000238307266794245	14	tags=67%, list=28%, signal=63%	HLA-F/HLA-DQA1/HLA-DRB1/HLA-DRB5/TNFAIP3/HLA-DPB1/HLA-DRA/HLA-DPA1
GOCC_GOLGI_APPARATUS_SUBCOMPARTMENT	GOCC_GOLGI_APPARATUS_SUBCOMPARTMENT	22	-0.610207	-2.37073	4.8694966336677e-05	0.000316860203486546	0.000227050658456411	26	tags=36%, list=4%, signal=36%	HLA-DRB5/HLA-A/HLA-DQA1/HLA-DPA1/HLA-DQB1/HLA-DRA/HLA-DPB1/HLA-DRB1	4.31251593006238	3.49913230322533	8	0.363636363636364			GOBP_REGULATION_OF_CELL_CELL_ADHESION	GOBP_REGULATION_OF_CELL_CELL_ADHESION	13	-0.731419	-1.70272	0.0036494456724562	0.00562373595427676	0.000377854599391496	13	tags=62%, list=26%, signal=62%	HLA-DQA1/HLA-A/HLA-E/HLA-DRB1/HLA-DRB5/HLA-DPB1/HLA-DRA/HLA-DPA1
GOBP_REGULATION_OF_RESPONSE_TO_EXTERNAL_STIMULUS	GOBP_REGULATION_OF_RESPONSE_TO_EXTERNAL_STIMULUS	42	-0.481539	-2.18227	5.34161878277936e-05	0.000345150752118051	0.00024732265103925	90	tags=40%, list=15%, signal=37%	SFPQ/FOXP1/RIPOR2/PTPN22/SELENOK/CRTAM/TGFBR2/GPSM3/ETS1/HLA-F/HLA-A/HSP90AA1/NFKBIA/HLA-E/HLA-DRB1/PTPRC/HLA-B	4.27232710965852	3.46199117590348	17	0.404761904761905			GOBP_B_CELL_MEDIATED_IMMUNITY	GOBP_B_CELL_MEDIATED_IMMUNITY	11	-0.73129	-1.66024	0.00417876745682172	0.00623498636414669	0.000418924055821726	13	tags=64%, list=26%, signal=60%	HLA-DQA1/HLA-E/HLA-DRB1/HLA-DRB5/HLA-DPB1/HLA-DRA/HLA-DPA1
GOBP_ELECTRON_TRANSPORT_CHAIN	GOBP_ELECTRON_TRANSPORT_CHAIN	15	0.676569440201638	2.14138705514062	5.6088204784788e-05	0.000359899314035723	0.000257890941590874	132	tags=73%, list=21%, signal=59%	CYB5A/UQCRQ/COX6A1/NDUFB10/CHCHD2/NDUFA5/NDUFB2/NDUFA2/NDUFA12/NDUFA4/ALDH2	4.25112846023184	3.44381898110698	11	0.733333333333333			GOBP_IMMUNOGLOBULIN_PRODUCTION	GOBP_IMMUNOGLOBULIN_PRODUCTION	11	-0.73129	-1.66024	0.00417876745682172	0.00623498636414669	0.000418924055821726	13	tags=64%, list=26%, signal=60%	HLA-DQA1/HLA-E/HLA-DRB1/HLA-DRB5/HLA-DPB1/HLA-DRA/HLA-DPA1
GOCC_CLATHRIN_COATED_VESICLE	GOCC_CLATHRIN_COATED_VESICLE	12	-0.734007	-2.35463	5.69043801291766e-05	0.000362618256823167	0.000259839238484589	26	tags=67%, list=4%, signal=65%	HSPA8/HLA-DRB5/HLA-DQA1/HLA-DPA1/HLA-DQB1/HLA-DRA/HLA-DPB1/HLA-DRB1	4.24485430315295	3.44055033416782	8	0.666666666666667			GOBP_REGULATION_OF_DEFENSE_RESPONSE	GOBP_REGULATION_OF_DEFENSE_RESPONSE	10	-0.735522	-1.64094	0.00533381369588461	0.00783403886583052	0.000526363193672823	16	tags=70%, list=32%, signal=59%	GPSM3/HLA-F/HLA-A/HLA-E/HLA-DRB1/TNFAIP3/HLA-B
GOCC_NUCLEAR_OUTER_MEMBRANE_ENDOPLASMIC_RETICULUM_MEMBRANE_NETWORK	GOCC_NUCLEAR_OUTER_MEMBRANE_ENDOPLASMIC_RETICULUM_MEMBRANE_NETWORK	63	-0.424224	-2.10718	5.98397143508631e-05	0.000378711616850668	0.000271371163134051	75	tags=30%, list=12%, signal=30%	SYNE2/RHOA/TAP1/SELENOK/TAPBP/IFI27/RPS29/HLA-DRB5/HLA-F/HLA-A/HLA-DQA1/HLA-DPA1/HLA-DQB1/HLA-DRA/HLA-DPB1/HLA-E/HLA-C/HLA-DRB1/HLA-B	4.22301048827428	3.42169137283861	19	0.301587301587302			GOBP_POSITIVE_REGULATION_OF_CELL_ADHESION	GOBP_POSITIVE_REGULATION_OF_CELL_ADHESION	13	-0.718683	-1.67307	0.00562734890129742	0.00801470904124178	0.000538502287205494	13	tags=77%, list=26%, signal=77%	HLA-DMA/UTRN/HLA-DQA1/HLA-A/HLA-E/HLA-DRB1/HLA-DRB5/HLA-DPB1/HLA-DRA/HLA-DPA1
GOMF_MOLECULAR_TRANSDUCER_ACTIVITY	GOMF_MOLECULAR_TRANSDUCER_ACTIVITY	20	-0.628584	-2.34443	6.08167692946164e-05	0.00038227683556616	0.000273925871008333	19	tags=40%, list=3%, signal=40%	TGFBR2/HLA-DQA1/HLA-DPA1/HLA-DQB1/HLA-DRA/CD2/HLA-DRB1/PTPRC	4.21597665414893	3.41762	8	0.4			GOBP_POSITIVE_REGULATION_OF_MULTICELLULAR_ORGANISMAL_PROCESS	GOBP_POSITIVE_REGULATION_OF_MULTICELLULAR_ORGANISMAL_PROCESS	17	-0.690159	-1.64041	0.00556353360447858	0.00801470904124178	0.000538502287205494	16	tags=59%, list=32%, signal=61%	GPSM3/HSPA1B/HLA-F/HLA-A/HLA-E/LTB/HLA-DRB1/HLA-DPB1/HLA-DRA/HLA-DPA1
GOCC_ORGANELLE_INNER_MEMBRANE	GOCC_ORGANELLE_INNER_MEMBRANE	41	0.510017970304079	2.1369162908828	7.55135957287703e-05	0.000471449746306647	0.000337823980891867	125	tags=49%, list=20%, signal=42%	NDUFA4L2/UQCRQ/COX6A1/NDUFB10/MRPL51/ATP5MC2/ATP5F1B/LDHB/NDUFA5/NDUFB2/NDUFA2/SHMT2/MRPS33/NME4/NDUFA12/MRPS34/ROMO1/ATP5MF/MRPS26/NDUFA4	4.12197484945144	3.32656459362629	20	0.48780487804878			GOBP_T_CELL_ACTIVATION	GOBP_T_CELL_ACTIVATION	14	-0.70533	-1.65288	0.00582980586583205	0.00817913061773452	0.000549549649567829	13	tags=57%, list=26%, signal=59%	HLA-DQA1/HLA-A/HLA-E/HLA-DRB1/HLA-DRB5/HLA-DPB1/HLA-DRA/HLA-DPA1
GOBP_POSITIVE_REGULATION_OF_DEFENSE_RESPONSE	GOBP_POSITIVE_REGULATION_OF_DEFENSE_RESPONSE	13	-0.716879	-2.35367	8.07537068338324e-05	0.000500781376607122	0.000358841975263021	90	tags=62%, list=15%, signal=54%	SFPQ/CRTAM/GPSM3/ETS1/HLA-F/HSP90AA1/NFKBIA/HLA-E	4.09283753313891	3.30035183033108	8	0.615384615384615			GOBP_REGULATION_OF_IMMUNE_SYSTEM_PROCESS	GOBP_REGULATION_OF_IMMUNE_SYSTEM_PROCESS	26	-0.686779	-1.67426	0.00681828019882569	0.00941931405605401	0.000632876644303741	16	tags=50%, list=32%, signal=71%	GPSM3/HSPA1B/HLA-F/HLA-DQA1/HLA-A/HLA-E/HLA-DRB1/HLA-DRB5/TNFAIP3/HLA-DPB1/HLA-B/HLA-DRA/HLA-DPA1
KEGG_HUNTINGTONS_DISEASE	KEGG_HUNTINGTONS_DISEASE	18	0.646718641428567	2.14539416095314	8.15246282245928e-05	0.000502191709863492	0.000359852569496624	69	tags=56%, list=11%, signal=51%	NDUFA4L2/UQCRQ/COX6A1/NDUFB10/ATP5MC2/VDAC1/ATP5F1B/NDUFA5/NDUFB2/NDUFA2	4.0887111730234	3.29913046085897	10	0.555555555555556			GOBP_IMMUNE_SYSTEM_DEVELOPMENT	GOBP_IMMUNE_SYSTEM_DEVELOPMENT	10	-0.725819	-1.61929	0.00691417733901837	0.00941931405605401	0.000632876644303741	10	tags=70%, list=20%, signal=70%	HSPA1B/HLA-E/LTB/HLA-DRB1/TNFAIP3/HLA-B/HLA-DRA
GOCC_CLATHRIN_COATED_VESICLE_MEMBRANE	GOCC_CLATHRIN_COATED_VESICLE_MEMBRANE	11	-0.74336	-2.27471	0.000101345671350091	0.0006160750021545	0.000441457252626088	57	tags=73%, list=9%, signal=67%	HSPA8/HLA-DRB5/HLA-DQA1/HLA-DPA1/HLA-DQB1/HLA-DRA/HLA-DPB1/HLA-DRB1	3.9941947960476	3.21036641277227	8	0.727272727272727			GOCC_VACUOLAR_MEMBRANE	GOCC_VACUOLAR_MEMBRANE	11	-0.710195	-1.61235	0.0077716459714262	0.0104362103044866	0.000701201140279056	14	tags=64%, list=28%, signal=59%	HLA-F/HLA-DQA1/HLA-DRB1/HLA-DRB5/HLA-DPB1/HLA-DRA/HLA-DPA1
GOBP_ATP_METABOLIC_PROCESS	GOBP_ATP_METABOLIC_PROCESS	28	0.553674123384709	2.10257948921525	0.000101293210440889	0.0006160750021545	0.000441457252626088	131	tags=61%, list=21%, signal=50%	GAPDH/TPI1/UQCRQ/COX6A1/NDUFB10/CHCHD2/ATP5MC2/ATP5F1B/NDUFA5/NDUFB2/NDUFA2/SHMT2/PGAM1/NDUFA12/ATP5MF/NDUFA4/FIS1	3.99441966388826	3.21036641277227	17	0.607142857142857			GOBP_CELL_CELL_ADHESION	GOBP_CELL_CELL_ADHESION	14	-0.690909	-1.61908	0.00923411691881545	0.0120556526440091	0.000810010256036443	13	tags=57%, list=26%, signal=59%	HLA-DQA1/HLA-A/HLA-E/HLA-DRB1/HLA-DRB5/HLA-DPB1/HLA-DRA/HLA-DPA1
GOCC_RESPIRASOME	GOCC_RESPIRASOME	10	0.771624014258421	2.15304926312338	0.00010395513232296	0.000627807465793564	0.000449864315315735	125	tags=90%, list=20%, signal=73%	NDUFA4L2/UQCRQ/COX6A1/NDUFB10/NDUFA5/NDUFB2/NDUFA2/NDUFA12/NDUFA4	3.98315406444201	3.2021735240395	9	0.9			GOBP_LEUKOCYTE_CELL_CELL_ADHESION	GOBP_LEUKOCYTE_CELL_CELL_ADHESION	14	-0.690909	-1.61908	0.00923411691881545	0.0120556526440091	0.000810010256036443	13	tags=57%, list=26%, signal=59%	HLA-DQA1/HLA-A/HLA-E/HLA-DRB1/HLA-DRB5/HLA-DPB1/HLA-DRA/HLA-DPA1
GOBP_LYMPHOCYTE_ACTIVATION_INVOLVED_IN_IMMUNE_RESPONSE	GOBP_LYMPHOCYTE_ACTIVATION_INVOLVED_IN_IMMUNE_RESPONSE	10	-0.777205	-2.27518	0.000104827781080485	0.00062896668648291	0.000450694971289303	110	tags=80%, list=18%, signal=67%	HLA-DMB/EOMES/BATF/FOXP1/HLA-F/HLA-DRA/HLA-DRB1/PTPRC	3.97952360694122	3.20137235655757	8	0.8			GOBP_POSITIVE_REGULATION_OF_IMMUNE_EFFECTOR_PROCESS	GOBP_POSITIVE_REGULATION_OF_IMMUNE_EFFECTOR_PROCESS	10	-0.710637	-1.58542	0.00960859175285521	0.0122055084428161	0.000820078954724484	14	tags=60%, list=28%, signal=54%	HLA-F/HLA-A/HLA-E/HLA-DRB1/HLA-B/HLA-DRA
GOBP_REGULATION_OF_INFLAMMATORY_RESPONSE	GOBP_REGULATION_OF_INFLAMMATORY_RESPONSE	13	-0.712228	-2.3384	0.000108361225152168	0.0006459727228426	0.000462880887067664	44	tags=54%, list=7%, signal=51%	FOXP1/GPSM3/ETS1/NFKBIA/HLA-E/HLA-DRB1/PTPRC	3.96512609339692	3.1897858203471	7	0.538461538461538			GOBP_REGULATION_OF_IMMUNE_EFFECTOR_PROCESS	GOBP_REGULATION_OF_IMMUNE_EFFECTOR_PROCESS	10	-0.710637	-1.58542	0.00960859175285521	0.0122055084428161	0.000820078954724484	14	tags=60%, list=28%, signal=54%	HLA-F/HLA-A/HLA-E/HLA-DRB1/HLA-B/HLA-DRA
GOCC_GOLGI_APPARATUS	GOCC_GOLGI_APPARATUS	64	-0.413334	-2.06559	0.000114198460590595	0.000676406266575064	0.00048468847308694	36	tags=20%, list=6%, signal=21%	PPP2R5C/HLA-DRB5/HLA-F/HLA-A/HLA-DQA1/HLA-DPA1/HLA-DQB1/HLA-DRA/HLA-DPB1/HLA-E/HLA-C/HLA-DRB1/HLA-B	3.94233975039416	3.16979237752852	13	0.203125			GOBP_REGULATION_OF_CELL_ADHESION	GOBP_REGULATION_OF_CELL_ADHESION	14	-0.685718	-1.60692	0.0103204593914169	0.0129349757705759	0.000869091317171953	13	tags=57%, list=26%, signal=59%	HLA-DQA1/HLA-A/HLA-E/HLA-DRB1/HLA-DRB5/HLA-DPB1/HLA-DRA/HLA-DPA1
GOBP_ATP_SYNTHESIS_COUPLED_ELECTRON_TRANSPORT	GOBP_ATP_SYNTHESIS_COUPLED_ELECTRON_TRANSPORT	10	0.769228784120932	2.14636589351949	0.000115399428911616	0.000679166065696392	0.000486666046164309	125	tags=90%, list=20%, signal=73%	UQCRQ/COX6A1/NDUFB10/CHCHD2/NDUFA5/NDUFB2/NDUFA2/NDUFA12/NDUFA4	3.93779634041033	3.16802402159946	9	0.9			KEGG_ASTHMA	KEGG_ASTHMA	10	-0.691074	-1.54178	0.0153259950119145	0.0184697888605123	0.00124097125602546	13	tags=60%, list=26%, signal=56%	HLA-DQA1/HLA-DRB1/HLA-DRB5/HLA-DPB1/HLA-DRA/HLA-DPA1
GOBP_CELLULAR_RESPIRATION	GOBP_CELLULAR_RESPIRATION	22	0.601761730330126	2.11752412494627	0.000123562060726139	0.000722603443740203	0.000517791713502606	125	tags=64%, list=20%, signal=53%	UQCRQ/BNIP3/COX6A1/NDUFB10/CHCHD2/ATP5F1B/NDUFA5/NDUFB2/NDUFA2/SHMT2/NDUFA12/MDH2/ATP5MF/NDUFA4	3.90811485729412	3.14109997302844	14	0.636363636363636			KEGG_LEISHMANIA_INFECTION	KEGG_LEISHMANIA_INFECTION	10	-0.691074	-1.54178	0.0153259950119145	0.0184697888605123	0.00124097125602546	13	tags=60%, list=26%, signal=56%	HLA-DQA1/HLA-DRB1/HLA-DRB5/HLA-DPB1/HLA-DRA/HLA-DPA1
HALLMARK_INTERFERON_GAMMA_RESPONSE	HALLMARK_INTERFERON_GAMMA_RESPONSE	19	-0.614736	-2.25675	0.000137513723092058	0.00079913635306328	0.000572632451670999	80	tags=58%, list=13%, signal=52%	PSMB9/TAP1/TAPBP/PSME2/HLA-DMA/IFI27/HLA-A/HLA-DQA1/NFKBIA/HLA-DRB1/HLA-B	3.86165395953724	3.09737911263759	11	0.578947368421053			KEGG_SYSTEMIC_LUPUS_ERYTHEMATOSUS	KEGG_SYSTEMIC_LUPUS_ERYTHEMATOSUS	10	-0.691074	-1.54178	0.0153259950119145	0.0184697888605123	0.00124097125602546	13	tags=60%, list=26%, signal=56%	HLA-DQA1/HLA-DRB1/HLA-DRB5/HLA-DPB1/HLA-DRA/HLA-DPA1
GOMF_ELECTRON_TRANSFER_ACTIVITY	GOMF_ELECTRON_TRANSFER_ACTIVITY	10	0.764740307293599	2.13384177355036	0.000140195485834971	0.000809628930696955	0.000580151056514451	132	tags=90%, list=21%, signal=72%	CYB5A/COX6A1/NDUFB10/NDUFA5/NDUFB2/NDUFA2/NDUFA12/NDUFA4/ALDH2	3.85326597002503	3.09171398146085	9	0.9			GOBP_REGULATION_OF_RESPONSE_TO_EXTERNAL_STIMULUS	GOBP_REGULATION_OF_RESPONSE_TO_EXTERNAL_STIMULUS	11	-0.681948	-1.54822	0.0165650449707908	0.0197103066741055	0.00132432071718514	16	tags=64%, list=32%, signal=55%	GPSM3/HLA-F/HLA-A/HLA-E/HLA-DRB1/TNFAIP3/HLA-B
GOCC_TRANS_GOLGI_NETWORK	GOCC_TRANS_GOLGI_NETWORK	19	-0.613322	-2.25156	0.000144867329808362	0.00083141250150886	0.000595760382147498	26	tags=37%, list=4%, signal=36%	HLA-DRB5/HLA-DQA1/HLA-DPA1/HLA-DQB1/HLA-DRA/HLA-DPB1/HLA-DRB1	3.83902954471316	3.0801834495249	7	0.368421052631579			GOBP_BIOLOGICAL_ADHESION	GOBP_BIOLOGICAL_ADHESION	15	-0.648678	-1.526	0.021656131955046	0.0254459550471791	0.00170969462802995	13	tags=53%, list=26%, signal=56%	HLA-DQA1/HLA-A/HLA-E/HLA-DRB1/HLA-DRB5/HLA-DPB1/HLA-DRA/HLA-DPA1
GOBP_REGULATION_OF_PRODUCTION_OF_MOLECULAR_MEDIATOR_OF_IMMUNE_RESPONSE	GOBP_REGULATION_OF_PRODUCTION_OF_MOLECULAR_MEDIATOR_OF_IMMUNE_RESPONSE	12	-0.710842	-2.28032	0.000149215732492355	0.000851082326067508	0.000609855073019438	24	tags=50%, list=4%, signal=49%	PTPN22/HLA-F/LAPTM5/HLA-A/HLA-E/PTPRC	3.82618538480965	3.07002842813218	6	0.5			GOMF_PROTEIN_CONTAINING_COMPLEX_BINDING	GOMF_PROTEIN_CONTAINING_COMPLEX_BINDING	15	-0.645452	-1.51841	0.0225909132251502	0.0262166153477052	0.00176147471541132	20	tags=73%, list=40%, signal=63%	HLA-DMA/SYNE1/UTRN/HLA-DQA1/HLA-A/HLA-E/HLA-DRB1/HLA-DRB5/HLA-DPB1/HLA-DRA/HLA-DPA1
GOCC_MITOCHONDRION	GOCC_MITOCHONDRION	96	0.388447637929324	1.93386596384483	0.000150939463228387	0.000855632294619814	0.000613115417311304	135	tags=41%, list=22%, signal=38%	NDUFA4L2/MGST1/CYB5A/UQCRQ/BNIP3/COX6A1/PDK4/NDUFB10/CHCHD2/MRPL51/ATP5MC2/VDAC1/ATP5F1B/LDHB/NDUFA5/COX14/NDUFB2/NDUFA2/SHMT2/ACAA2/ECI1/MRPS33/HIBADH/NME4/FAHD1/DYNLL1/MMAB/ACADS/NDUFA12/MDH2/MRPS34/ROMO1/ATP5MF/MRPS26/TMBIM6/NDUFA4/FIS1/ALDH2/SSBP1	3.82119719878191	3.06771283196576	39	0.40625			GOBP_POSITIVE_REGULATION_OF_CYTOKINE_PRODUCTION	GOBP_POSITIVE_REGULATION_OF_CYTOKINE_PRODUCTION	13	-0.657538	-1.53072	0.0286895872248347	0.0328880634040788	0.00220972430486531	16	tags=62%, list=32%, signal=57%	GPSM3/HSPA1B/HLA-F/HLA-A/HLA-E/LTB/HLA-DPB1/HLA-DPA1
GOBP_NEGATIVE_REGULATION_OF_RESPONSE_TO_EXTERNAL_STIMULUS	GOBP_NEGATIVE_REGULATION_OF_RESPONSE_TO_EXTERNAL_STIMULUS	16	-0.65371	-2.27678	0.000165145296928425	0.000930452770499175	0.000666729087085875	24	tags=38%, list=4%, signal=37%	HLA-F/HLA-A/HLA-E/HLA-DRB1/PTPRC/HLA-B	3.78213378980252	3.03130566663011	6	0.375			GOBP_NEGATIVE_REGULATION_OF_IMMUNE_SYSTEM_PROCESS	GOBP_NEGATIVE_REGULATION_OF_IMMUNE_SYSTEM_PROCESS	10	-0.66606	-1.48597	0.0329087048832272	0.0368264078455161	0.0024743387130246	14	tags=60%, list=28%, signal=54%	HLA-F/HLA-A/HLA-E/HLA-DRB1/TNFAIP3/HLA-B
GOBP_NEGATIVE_REGULATION_OF_LYMPHOCYTE_ACTIVATION	GOBP_NEGATIVE_REGULATION_OF_LYMPHOCYTE_ACTIVATION	10	-0.765761	-2.24168	0.000169379595453983	0.000948525734542303	0.000679679524979618	109	tags=80%, list=18%, signal=67%	ARG2/RIPOR2/PTPN22/CRTAM/RUNX3/HLA-F/LAPTM5/HLA-DRB1	3.7711389087366	3.0229508817304	8	0.8			GOBP_REGULATION_OF_IMMUNE_RESPONSE	GOBP_REGULATION_OF_IMMUNE_RESPONSE	19	-0.606439	-1.45871	0.0328542094455852	0.0368264078455161	0.0024743387130246	15	tags=47%, list=30%, signal=53%	HSPA1B/HLA-F/HLA-A/HLA-E/HLA-DRB1/TNFAIP3/HLA-DPB1/HLA-B/HLA-DRA
GOBP_CELL_ACTIVATION_INVOLVED_IN_IMMUNE_RESPONSE	GOBP_CELL_ACTIVATION_INVOLVED_IN_IMMUNE_RESPONSE	13	-0.70328	-2.30903	0.000170628093700572	0.000949761196261016	0.000680564812540646	110	tags=85%, list=18%, signal=71%	CX3CR1/PTGDR/CBL/HLA-DMB/EOMES/BATF/FOXP1/HLA-F/HLA-DRA/HLA-DRB1/PTPRC	3.76794946124209	3.02238557806204	11	0.846153846153846			GOBP_POSITIVE_REGULATION_OF_IMMUNE_SYSTEM_PROCESS	GOBP_POSITIVE_REGULATION_OF_IMMUNE_SYSTEM_PROCESS	23	-0.618448	-1.51113	0.0340181678436429	0.0376200914976757	0.00252766572212827	16	tags=48%, list=32%, signal=60%	GPSM3/HLA-F/HLA-DQA1/HLA-A/HLA-E/HLA-DRB1/HLA-DRB5/HLA-DPB1/HLA-B/HLA-DRA/HLA-DPA1
GOBP_NEGATIVE_REGULATION_OF_CELL_ACTIVATION	GOBP_NEGATIVE_REGULATION_OF_CELL_ACTIVATION	13	-0.701694	-2.30382	0.000176176854475605	0.000974774931350053	0.000698488758053296	77	tags=62%, list=13%, signal=55%	RIPOR2/PTPN22/CRTAM/RUNX3/HLA-F/LAPTM5/HLA-DRB1/PTPRC	3.75405114832916	3.01109564825663	8	0.615384615384615			GOBP_REGULATION_OF_CELL_POPULATION_PROLIFERATION	GOBP_REGULATION_OF_CELL_POPULATION_PROLIFERATION	13	-0.629829	-1.46622	0.0364963503649635	0.0398913597012392	0.00268027052863869	17	tags=62%, list=34%, signal=55%	SGK1/HSPA1B/HLA-A/HLA-E/HLA-DRB1/TNFAIP3/HLA-DPB1/HLA-DPA1
GOCC_ORGANELLE_SUBCOMPARTMENT	GOCC_ORGANELLE_SUBCOMPARTMENT	71	-0.378344	-1.95411	0.000192097478972219	0.0010565361343472	0.00075707590396946	75	tags=27%, list=12%, signal=27%	SYNE2/RHOA/TAP1/SELENOK/TAPBP/IFI27/RPS29/HLA-DRB5/HLA-F/HLA-A/HLA-DQA1/HLA-DPA1/HLA-DQB1/HLA-DRA/HLA-DPB1/HLA-E/HLA-C/HLA-DRB1/HLA-B	3.71647833464709	2.97611564515285	19	0.267605633802817			GOBP_PROTEIN_CONTAINING_COMPLEX_ORGANIZATION	GOBP_PROTEIN_CONTAINING_COMPLEX_ORGANIZATION	13	-0.620669	-1.4449	0.0396246089676747	0.0428127958961083	0.00287655963467693	15	tags=54%, list=30%, signal=51%	HSPA1B/HLA-DQA1/HLA-DRB1/HLA-DRB5/HLA-DPB1/HLA-DRA/HLA-DPA1
GOCC_ENDOPLASMIC_RETICULUM	GOCC_ENDOPLASMIC_RETICULUM	89	-0.347446	-1.8728	0.000194629216294377	0.00106412660269825	0.000762514961377533	75	tags=25%, list=12%, signal=25%	SYNE2/RHOA/TAP1/SELENOK/TAPBP/IFI27/RPS29/HSPA1A/HSPA1B/HLA-DRB5/HLA-F/FOS/HLA-A/HLA-DQA1/HLA-DPA1/HLA-DQB1/HLA-DRA/HLA-DPB1/HLA-E/HLA-C/HLA-DRB1/HLA-B	3.71079196610759	2.97300669950115	22	0.247191011235955
KEGG_ENDOCYTOSIS	KEGG_ENDOCYTOSIS	17	-0.627246	-2.18503	0.000231297623418603	0.00125717061199288	0.000900843375419821	57	tags=53%, list=9%, signal=49%	ARF6/HSPA8/HSPA1A/HSPA1B/HLA-F/HLA-A/HLA-E/HLA-C/HLA-B	3.6358288295791	2.90060577973726	9	0.529411764705882			ccRCC Tumor cells_s4 chr12 AMP
GOMF_TRANSPORTER_ACTIVITY	GOMF_TRANSPORTER_ACTIVITY	28	0.53673583655584	2.03825628362437	0.000235451835872512	0.0012722660605041	0.000911660232464206	125	tags=54%, list=20%, signal=45%	CYB5A/ATP6V1F/COX6A1/NDUFB10/ATP5MC2/VDAC1/ATP5F1B/NDUFA5/NDUFB2/NDUFA2/NDUFA12/SEC61G/ATP5MF/ANO6/NDUFA4	3.62809791891337	2.89542205808541	15	0.535714285714286			ID	Description	setSize	enrichmentScore	NES	pvalue	p.adjust	qvalue	rank	leading_edge	core_enrichment
GOMF_PROTEIN_CONTAINING_COMPLEX_BINDING	GOMF_PROTEIN_CONTAINING_COMPLEX_BINDING	78	-0.363399	-1.91113	0.000236929167438371	0.00127280552740148	0.000912046795096301	75	tags=27%, list=12%, signal=27%	SYNE2/RPSA/MARCKSL1/TAPBP/HSPA8/HLA-DMA/TGFBR2/GNAI2/LCK/HLA-DRB5/FOS/HLA-A/HSP90AA1/HLA-DQA1/HLA-DPA1/HLA-DQB1/HLA-DRA/HLA-DPB1/HLA-E/HLA-DRB1/PTPRC	3.62538147166307	2.89523794735051	21	0.269230769230769			GOBP_CELLULAR_AMIDE_METABOLIC_PROCESS	GOBP_CELLULAR_AMIDE_METABOLIC_PROCESS	15	0.748915827353222	1.66288718592083	0.00115873305168773	0.0298373760809591	0.0265288882886401	16	tags=47%, list=12%, signal=46%	GAPDH/RPLP0/RPS26/RPL41/MRPL51/SHMT2/RPL6
HALLMARK_ADIPOGENESIS	HALLMARK_ADIPOGENESIS	17	0.633999506778613	2.10224914997321	0.000255276894966475	0.00136344422513886	0.000976995235375193	167	tags=76%, list=27%, signal=57%	UQCRQ/COX6A1/NDUFA5/CD151/ACAA2/ACADS/HSPB8/MDH2/SSPN/ALDH2/PRDX3/ECHS1/UBC	3.59298849127744	2.86536262318613	13	0.764705882352941			GOBP_PEPTIDE_METABOLIC_PROCESS	GOBP_PEPTIDE_METABOLIC_PROCESS	15	0.748915827353222	1.66288718592083	0.00115873305168773	0.0298373760809591	0.0265288882886401	16	tags=47%, list=12%, signal=46%	GAPDH/RPLP0/RPS26/RPL41/MRPL51/SHMT2/RPL6
GOBP_POSITIVE_REGULATION_OF_INTERFERON_GAMMA_PRODUCTION	GOBP_POSITIVE_REGULATION_OF_INTERFERON_GAMMA_PRODUCTION	11	-0.7189	-2.19986	0.000277512656734043	0.00147368790127733	0.00105599190009506	95	tags=91%, list=15%, signal=78%	CD160/TNF/BTN3A1/BTN3A2/PTPN22/CRTAM/HLA-A/HLA-DPA1/HLA-DPB1/CD2	3.55671720488579	2.83159448194829	10	0.909090909090909			GOBP_AMIDE_BIOSYNTHETIC_PROCESS	GOBP_AMIDE_BIOSYNTHETIC_PROCESS	14	0.754947486276523	1.65850490742215	0.000802318951443351	0.0298373760809591	0.0265288882886401	16	tags=50%, list=12%, signal=49%	GAPDH/RPLP0/RPS26/RPL41/MRPL51/SHMT2/RPL6
GOMF_PRIMARY_ACTIVE_TRANSMEMBRANE_TRANSPORTER_ACTIVITY	GOMF_PRIMARY_ACTIVE_TRANSMEMBRANE_TRANSPORTER_ACTIVITY	15	0.639395346166137	2.02372858725227	0.000283692364308737	0.00149789568355013	0.00107333832872298	125	tags=67%, list=20%, signal=54%	CYB5A/ATP6V1F/COX6A1/NDUFB10/ATP5F1B/NDUFA5/NDUFB2/NDUFA2/NDUFA12/NDUFA4	3.54715235325317	2.82451843071936	10	0.666666666666667			GOBP_PEPTIDE_BIOSYNTHETIC_PROCESS	GOBP_PEPTIDE_BIOSYNTHETIC_PROCESS	14	0.754947486276523	1.65850490742215	0.000802318951443351	0.0298373760809591	0.0265288882886401	16	tags=50%, list=12%, signal=49%	GAPDH/RPLP0/RPS26/RPL41/MRPL51/SHMT2/RPL6
GOBP_DEFENSE_RESPONSE_TO_OTHER_ORGANISM	GOBP_DEFENSE_RESPONSE_TO_OTHER_ORGANISM	53	-0.416037	-2.00149	0.000288126945868515	0.0015126664658097	0.00108392254157474	90	tags=34%, list=15%, signal=32%	SFPQ/BATF/FOXP1/PTPN22/SELENOK/CRTAM/IFI27/TRDC/LCK/HLA-F/HLA-A/HSP90AA1/HLA-DPA1/GZMB/HLA-E/HLA-C/PTPRC/HLA-B	3.54041612424379	2.82025682083783	18	0.339622641509434
GOBP_MONOCARBOXYLIC_ACID_METABOLIC_PROCESS	GOBP_MONOCARBOXYLIC_ACID_METABOLIC_PROCESS	24	0.547021116651979	1.99184709369999	0.000315408795914116	0.00164654083290759	0.00117985211198322	175	tags=62%, list=28%, signal=47%	GAPDH/TPI1/PDK4/CAV1/VDAC1/LDHB/ACAA2/ECI1/PGAM1/ACADS/NR1H4/PTGES3/ECHS1/DECR2/ENO2	3.5011261995179	2.7834274946596	15	0.625			ccRCC Tumor cells_s6 chr6 LOH
GOBP_REGULATION_OF_RESPONSE_TO_STRESS	GOBP_REGULATION_OF_RESPONSE_TO_STRESS	70	-0.37284	-1.90139	0.000349180144551631	0.00181259805373992	0.00129884276122398	116	tags=37%, list=19%, signal=34%	SETD2/ATF6B/HIF1A/ARG2/ARL6IP5/MANF/SFPQ/FOXP1/PPP1R10/PTPN22/SELENOK/CRTAM/IER5/GPSM3/CTNNB1/HSPA1A/ETS1/IER3/HLA-F/HLA-A/HSP90AA1/NFKBIA/HLA-E/HLA-DRB1/PTPRC/HLA-B	3.45695045957364	2.74169849066243	26	0.371428571428571			ID	Description	setSize	enrichmentScore	NES	pvalue	p.adjust	qvalue	rank	leading_edge	core_enrichment
GOCC_EARLY_ENDOSOME_MEMBRANE	GOCC_EARLY_ENDOSOME_MEMBRANE	15	-0.628475	-2.14707	0.000405274976319884	0.00209203395597527	0.00149907650752842	24	tags=53%, list=4%, signal=53%	CMTM6/ARF6/HLA-F/HLA-A/HLA-DRA/HLA-E/HLA-C/HLA-B	3.3922502109183	2.67943127067809	8	0.533333333333333			GOMF_AMIDE_BINDING	GOMF_AMIDE_BINDING	10	-0.903304	-1.90694	0.000198153672225697	0.00148560138385081	7.7224243475026e-05	11	tags=90%, list=42%, signal=84%	HLA-E/HLA-DQA1/HLA-DQB1/HLA-C/HLA-DPB1/HLA-DPA1/HLA-DRB5/HLA-DRB1/HLA-DRA
GOBP_SMALL_MOLECULE_METABOLIC_PROCESS	GOBP_SMALL_MOLECULE_METABOLIC_PROCESS	66	0.409756872036518	1.8836638479038	0.00041750584289024	0.0021431966601699	0.00153573786653778	184	tags=45%, list=30%, signal=36%	GAPDH/TPI1/PDK4/DERA/CAV1/ATP5MC2/HINT1/VDAC1/ATP5F1B/LDHB/SHMT2/ACAA2/ECI1/ADI1/HIBADH/PGAM1/NME4/MMAB/ACADS/MDH2/ATP5MF/NR1H4/ALDH2/PTGES3/GSTO1/ECHS1/DECR2/ENO2/PPP1R3C/OAS1	3.37933744229479	2.66893797617799	30	0.454545454545455			GOMF_ANTIGEN_BINDING	GOMF_ANTIGEN_BINDING	10	-0.903304	-1.90694	0.000198153672225697	0.00148560138385081	7.7224243475026e-05	11	tags=90%, list=42%, signal=84%	HLA-E/HLA-DQA1/HLA-DQB1/HLA-C/HLA-DPB1/HLA-DPA1/HLA-DRB5/HLA-DRB1/HLA-DRA
GOBP_RESPIRATORY_ELECTRON_TRANSPORT_CHAIN	GOBP_RESPIRATORY_ELECTRON_TRANSPORT_CHAIN	12	0.683635378356568	2.00632171678531	0.000434990299236495	0.0022206134612957	0.00159121196987354	125	tags=75%, list=20%, signal=61%	UQCRQ/COX6A1/NDUFB10/CHCHD2/NDUFA5/NDUFB2/NDUFA2/NDUFA12/NDUFA4	3.36152042818338	2.65352703183246	9	0.75			GOMF_PEPTIDE_ANTIGEN_BINDING	GOMF_PEPTIDE_ANTIGEN_BINDING	10	-0.903304	-1.90694	0.000198153672225697	0.00148560138385081	7.7224243475026e-05	11	tags=90%, list=42%, signal=84%	HLA-E/HLA-DQA1/HLA-DQB1/HLA-C/HLA-DPB1/HLA-DPA1/HLA-DRB5/HLA-DRB1/HLA-DRA
GOBP_NUCLEOBASE_CONTAINING_SMALL_MOLECULE_METABOLIC_PROCESS	GOBP_NUCLEOBASE_CONTAINING_SMALL_MOLECULE_METABOLIC_PROCESS	22	0.576237130257448	2.0277062556646	0.000448135414169725	0.00227514902578476	0.00163029019961109	113	tags=50%, list=18%, signal=42%	GAPDH/TPI1/PDK4/DERA/ATP5MC2/HINT1/ATP5F1B/SHMT2/PGAM1/NME4/ATP5MF	3.34859073434904	2.64299	11	0.5			GOMF_PEPTIDE_BINDING	GOMF_PEPTIDE_BINDING	10	-0.903304	-1.90694	0.000198153672225697	0.00148560138385081	7.7224243475026e-05	11	tags=90%, list=42%, signal=84%	HLA-E/HLA-DQA1/HLA-DQB1/HLA-C/HLA-DPB1/HLA-DPA1/HLA-DRB5/HLA-DRB1/HLA-DRA
GOCC_MITOCHONDRIAL_MATRIX	GOCC_MITOCHONDRIAL_MATRIX	41	0.472571361026659	1.98001933026093	0.000479973365374962	0.00242347207435227	0.00173657317699655	188	tags=56%, list=31%, signal=42%	PDK4/MRPL51/VDAC1/ATP5F1B/SHMT2/ACAA2/ECI1/MRPS33/HIBADH/NME4/FAHD1/MMAB/ACADS/MDH2/MRPS34/MRPS26/ALDH2/SSBP1/PRDX3/ECHS1/BLOC1S1/MRPS35/GSTK1	3.31878286177362	2.61556198028395	23	0.560975609756098			GOCC_COATED_VESICLE	GOCC_COATED_VESICLE	11	-0.877477	-1.8917	0.000311792883030418	0.00148560138385081	7.7224243475026e-05	11	tags=82%, list=42%, signal=82%	HLA-E/HLA-DQA1/HLA-DQB1/HLA-C/HLA-DPB1/HLA-DPA1/HLA-DRB5/HLA-DRB1/HLA-DRA
GOBP_ORGANIC_ACID_METABOLIC_PROCESS	GOBP_ORGANIC_ACID_METABOLIC_PROCESS	38	0.478646322586601	1.96954693849492	0.000551736347278535	0.00277067600481177	0.00198536706200343	175	tags=53%, list=28%, signal=40%	GAPDH/TPI1/PDK4/CAV1/VDAC1/LDHB/SHMT2/ACAA2/ECI1/ADI1/HIBADH/PGAM1/ACADS/MDH2/NR1H4/PTGES3/GSTO1/ECHS1/DECR2/ENO2	3.25826840465467	2.5574142564441	20	0.526315789473684			GOCC_COATED_VESICLE_MEMBRANE	GOCC_COATED_VESICLE_MEMBRANE	11	-0.877477	-1.8917	0.000311792883030418	0.00148560138385081	7.7224243475026e-05	11	tags=82%, list=42%, signal=82%	HLA-E/HLA-DQA1/HLA-DQB1/HLA-C/HLA-DPB1/HLA-DPA1/HLA-DRB5/HLA-DRB1/HLA-DRA
GOBP_RESPONSE_TO_BACTERIUM	GOBP_RESPONSE_TO_BACTERIUM	28	-0.499069	-2.04805	0.000650744563200864	0.00325020527782486	0.00232898054198204	70	tags=43%, list=11%, signal=40%	FOXP1/PTPN22/RHOA/TRDC/FOS/HLA-A/NFKBIA/TRAC/RGS1/HLA-E/HLA-DRB1/HLA-B	3.18658945161938	2.48808920880229	12	0.428571428571429			GOCC_COPII_COATED_ER_TO_GOLGI_TRANSPORT_VESICLE	GOCC_COPII_COATED_ER_TO_GOLGI_TRANSPORT_VESICLE	11	-0.877477	-1.8917	0.000311792883030418	0.00148560138385081	7.7224243475026e-05	11	tags=82%, list=42%, signal=82%	HLA-E/HLA-DQA1/HLA-DQB1/HLA-C/HLA-DPB1/HLA-DPA1/HLA-DRB5/HLA-DRB1/HLA-DRA
GOBP_NEGATIVE_REGULATION_OF_RESPONSE_TO_STIMULUS	GOBP_NEGATIVE_REGULATION_OF_RESPONSE_TO_STIMULUS	69	-0.34839	-1.77571	0.000662513032628964	0.0032911937749955	0.00235835142910933	43	tags=36%, list=7%, signal=38%	IVNS1ABP/ATF6B/HIF1A/ARG2/IFI6/CCDC88C/FOXP1/RIPOR2/PPP1R10/PTPN22/RHOA/CTNNB1/GNAI2/HSPA1A/HSPA1B/RGS2/HLA-F/LAPTM5/HLA-A/NFKBIA/RGS1/HLA-E/HLA-DRB1/PTPRC/HLA-B	3.1788055740807	2.48264654707851	25	0.36231884057971			GOCC_ENDOCYTIC_VESICLE	GOCC_ENDOCYTIC_VESICLE	11	-0.877477	-1.8917	0.000311792883030418	0.00148560138385081	7.7224243475026e-05	11	tags=82%, list=42%, signal=82%	HLA-E/HLA-DQA1/HLA-DQB1/HLA-C/HLA-DPB1/HLA-DPA1/HLA-DRB5/HLA-DRB1/HLA-DRA
GOBP_INNATE_IMMUNE_RESPONSE	GOBP_INNATE_IMMUNE_RESPONSE	42	-0.43295	-1.96207	0.000701268867142411	0.00346509322588015	0.00248296153916452	70	tags=31%, list=11%, signal=29%	PTPN22/CRTAM/IFI27/TRDC/LCK/HLA-F/HLA-A/HSP90AA1/HLA-DPA1/GZMB/HLA-E/HLA-C/HLA-B	3.15411544119302	2.46028507650941	13	0.30952380952381			GOCC_ENDOCYTIC_VESICLE_MEMBRANE	GOCC_ENDOCYTIC_VESICLE_MEMBRANE	11	-0.877477	-1.8917	0.000311792883030418	0.00148560138385081	7.7224243475026e-05	11	tags=82%, list=42%, signal=82%	HLA-E/HLA-DQA1/HLA-DQB1/HLA-C/HLA-DPB1/HLA-DPA1/HLA-DRB5/HLA-DRB1/HLA-DRA
GOBP_INFLAMMATORY_RESPONSE	GOBP_INFLAMMATORY_RESPONSE	26	-0.502348	-2.03195	0.000921193149221379	0.00452756632915189	0.00324429166215144	44	tags=27%, list=7%, signal=26%	GPSM3/ETS1/FOS/NFKBIA/HLA-E/HLA-DRB1/PTPRC	3.03564930048029	2.34413517852387	7	0.269230769230769			GOCC_ER_TO_GOLGI_TRANSPORT_VESICLE_MEMBRANE	GOCC_ER_TO_GOLGI_TRANSPORT_VESICLE_MEMBRANE	11	-0.877477	-1.8917	0.000311792883030418	0.00148560138385081	7.7224243475026e-05	11	tags=82%, list=42%, signal=82%	HLA-E/HLA-DQA1/HLA-DQB1/HLA-C/HLA-DPB1/HLA-DPA1/HLA-DRB5/HLA-DRB1/HLA-DRA
GOCC_TRANSPORTER_COMPLEX	GOCC_TRANSPORTER_COMPLEX	11	0.699036672665173	2.00769866800257	0.000957277011118229	0.00467627053312831	0.00335084776183379	125	tags=82%, list=20%, signal=66%	UQCRQ/NDUFB10/NDUFA5/EPS8/NDUFB2/NDUFA2/NDUFA12/ANO6/NDUFA4	3.01896237048658	2.33010037183737	9	0.818181818181818			GOCC_GOLGI_MEMBRANE	GOCC_GOLGI_MEMBRANE	11	-0.877477	-1.8917	0.000311792883030418	0.00148560138385081	7.7224243475026e-05	11	tags=82%, list=42%, signal=82%	HLA-E/HLA-DQA1/HLA-DQB1/HLA-C/HLA-DPB1/HLA-DPA1/HLA-DRB5/HLA-DRB1/HLA-DRA
GOCC_VACUOLAR_MEMBRANE	GOCC_VACUOLAR_MEMBRANE	28	-0.488467	-2.00455	0.000966631679466998	0.00467627053312831	0.00335084776183379	57	tags=39%, list=9%, signal=37%	HSPA8/HLA-DMA/HLA-DRB5/HLA-F/LAPTM5/HLA-DQA1/HLA-DPA1/HLA-DQB1/HLA-DRA/HLA-DPB1/HLA-DRB1	3.01473897580974	2.33010037183737	11	0.392857142857143			GOCC_INTRINSIC_COMPONENT_OF_ENDOPLASMIC_RETICULUM_MEMBRANE	GOCC_INTRINSIC_COMPONENT_OF_ENDOPLASMIC_RETICULUM_MEMBRANE	11	-0.877477	-1.8917	0.000311792883030418	0.00148560138385081	7.7224243475026e-05	11	tags=82%, list=42%, signal=82%	HLA-E/HLA-DQA1/HLA-DQB1/HLA-C/HLA-DPB1/HLA-DPA1/HLA-DRB5/HLA-DRB1/HLA-DRA
GOCC_MEMBRANE_PROTEIN_COMPLEX	GOCC_MEMBRANE_PROTEIN_COMPLEX	71	-0.349098	-1.80306	0.000964931713127732	0.00467627053312831	0.00335084776183379	75	tags=31%, list=12%, signal=31%	SYNE2/GNG2/TAP1/TAPBP/HLA-DMA/TGFBR2/CALM1/CTNNB1/GNAI2/HLA-DRB5/HLA-F/HLA-A/HLA-DQA1/HLA-DPA1/HLA-DQB1/HLA-DRA/HLA-DPB1/TRAC/HLA-E/HLA-C/HLA-DRB1/HLA-B	3.01550341998384	2.33010037183737	22	0.309859154929577			GOCC_INTRINSIC_COMPONENT_OF_ORGANELLE_MEMBRANE	GOCC_INTRINSIC_COMPONENT_OF_ORGANELLE_MEMBRANE	11	-0.877477	-1.8917	0.000311792883030418	0.00148560138385081	7.7224243475026e-05	11	tags=82%, list=42%, signal=82%	HLA-E/HLA-DQA1/HLA-DQB1/HLA-C/HLA-DPB1/HLA-DPA1/HLA-DRB5/HLA-DRB1/HLA-DRA
GOCC_RECYCLING_ENDOSOME	GOCC_RECYCLING_ENDOSOME	10	-0.719997	-2.10771	0.00102911448216736	0.0049526134454304	0.00354886518247405	24	tags=70%, list=4%, signal=68%	CMTM6/ARF6/HLA-F/HLA-A/HLA-E/HLA-C/HLA-B	2.98753631016662	2.30516556765006	7	0.7			GOCC_LUMENAL_SIDE_OF_ENDOPLASMIC_RETICULUM_MEMBRANE	GOCC_LUMENAL_SIDE_OF_ENDOPLASMIC_RETICULUM_MEMBRANE	11	-0.877477	-1.8917	0.000311792883030418	0.00148560138385081	7.7224243475026e-05	11	tags=82%, list=42%, signal=82%	HLA-E/HLA-DQA1/HLA-DQB1/HLA-C/HLA-DPB1/HLA-DPA1/HLA-DRB5/HLA-DRB1/HLA-DRA
GOBP_MYELOID_CELL_DIFFERENTIATION	GOBP_MYELOID_CELL_DIFFERENTIATION	24	-0.518503	-2.0405	0.00106392188655969	0.00506935947830994	0.00363252120284456	86	tags=46%, list=14%, signal=41%	BATF/FOXP1/ZFP36L1/TGFBR2/CTNNB1/HSPA1A/ETS1/HSPA1B/FOS/NFKBIA/HLA-DRB1	2.97309025689193	2.29504691100369	11	0.458333333333333			GOCC_LUMENAL_SIDE_OF_MEMBRANE	GOCC_LUMENAL_SIDE_OF_MEMBRANE	11	-0.877477	-1.8917	0.000311792883030418	0.00148560138385081	7.7224243475026e-05	11	tags=82%, list=42%, signal=82%	HLA-E/HLA-DQA1/HLA-DQB1/HLA-C/HLA-DPB1/HLA-DPA1/HLA-DRB5/HLA-DRB1/HLA-DRA
GOCC_EARLY_ENDOSOME	GOCC_EARLY_ENDOSOME	23	-0.512515	-2.00901	0.00106434603765382	0.00506935947830994	0.00363252120284456	24	tags=43%, list=4%, signal=43%	RAP1A/RABGAP1L/CMTM6/ARF6/HLA-F/HLA-A/HLA-DRA/HLA-E/HLA-C/HLA-B	2.97291715229357	2.29504691100369	10	0.434782608695652			GOCC_TRANSPORT_VESICLE	GOCC_TRANSPORT_VESICLE	11	-0.877477	-1.8917	0.000311792883030418	0.00148560138385081	7.7224243475026e-05	11	tags=82%, list=42%, signal=82%	HLA-E/HLA-DQA1/HLA-DQB1/HLA-C/HLA-DPB1/HLA-DPA1/HLA-DRB5/HLA-DRB1/HLA-DRA
GOCC_CYTOPLASMIC_SIDE_OF_MEMBRANE	GOCC_CYTOPLASMIC_SIDE_OF_MEMBRANE	22	-0.528172	-2.05201	0.00112217270661866	0.0053173722098238	0.00381023823191977	72	tags=50%, list=12%, signal=46%	GNG2/PTPN22/RHOA/RPS29/PTPN7/GNAI2/LCK/RGS2/CD2/RGS1/PTPRC	2.94994029837455	2.27430293851696	11	0.5			GOCC_TRANSPORT_VESICLE_MEMBRANE	GOCC_TRANSPORT_VESICLE_MEMBRANE	11	-0.877477	-1.8917	0.000311792883030418	0.00148560138385081	7.7224243475026e-05	11	tags=82%, list=42%, signal=82%	HLA-E/HLA-DQA1/HLA-DQB1/HLA-C/HLA-DPB1/HLA-DPA1/HLA-DRB5/HLA-DRB1/HLA-DRA
GOBP_PURINE_CONTAINING_COMPOUND_METABOLIC_PROCESS	GOBP_PURINE_CONTAINING_COMPOUND_METABOLIC_PROCESS	20	0.566030482801477	1.95151187301548	0.00131282468661507	0.00618903066547106	0.00443483742148701	113	tags=50%, list=18%, signal=42%	GAPDH/TPI1/PDK4/ATP5MC2/HINT1/ATP5F1B/SHMT2/PGAM1/NME4/ATP5MF	2.88179326531884	2.20837736545521	10	0.5			GOCC_ENDOPLASMIC_RETICULUM	GOCC_ENDOPLASMIC_RETICULUM	12	-0.871674	-1.88859	0.000423811311530765	0.00163470077304723	8.49746990537874e-05	11	tags=75%, list=42%, signal=80%	HLA-E/HLA-DQA1/HLA-DQB1/HLA-C/HLA-DPB1/HLA-DPA1/HLA-DRB5/HLA-DRB1/HLA-DRA
GOBP_ENERGY_DERIVATION_BY_OXIDATION_OF_ORGANIC_COMPOUNDS	GOBP_ENERGY_DERIVATION_BY_OXIDATION_OF_ORGANIC_COMPOUNDS	26	0.523639431302005	1.95040780899566	0.00150451750533208	0.00705672170013626	0.00505659369945968	222	tags=77%, list=36%, signal=51%	UQCRQ/BNIP3/COX6A1/NDUFB10/CHCHD2/ATP5F1B/NDUFA5/NDUFB2/NDUFA2/SHMT2/NDUFA12/MDH2/ATP5MF/NDUFA4/PTGES3/BLOC1S1/PPP1R3C/IMMP2L/PPP1CC/TRAP1	2.82260275480001	2.15139700974149	20	0.769230769230769			GOCC_GOLGI_APPARATUS	GOCC_GOLGI_APPARATUS	12	-0.871674	-1.88859	0.000423811311530765	0.00163470077304723	8.49746990537874e-05	11	tags=75%, list=42%, signal=80%	HLA-E/HLA-DQA1/HLA-DQB1/HLA-C/HLA-DPB1/HLA-DPA1/HLA-DRB5/HLA-DRB1/HLA-DRA
GOBP_POSITIVE_REGULATION_OF_CATALYTIC_ACTIVITY	GOBP_POSITIVE_REGULATION_OF_CATALYTIC_ACTIVITY	46	-0.397142	-1.84904	0.00153692339656349	0.00717230918396296	0.00513941954512725	115	tags=41%, list=19%, signal=36%	RAP1A/HIF1A/ARL6IP5/EPM2AIP1/RABGAP1L/GPR65/RHOA/PSME2/TGFBR2/CALM1/CTNNB1/GNAI2/LCK/HSPA1A/LAPTM5/HSP90AA1/RGS1/HLA-DRB1/PTPRC	2.81334777809482	2.14434099713624	19	0.41304347826087			GOCC_NUCLEAR_OUTER_MEMBRANE_ENDOPLASMIC_RETICULUM_MEMBRANE_NETWORK	GOCC_NUCLEAR_OUTER_MEMBRANE_ENDOPLASMIC_RETICULUM_MEMBRANE_NETWORK	12	-0.871674	-1.88859	0.000423811311530765	0.00163470077304723	8.49746990537874e-05	11	tags=75%, list=42%, signal=80%	HLA-E/HLA-DQA1/HLA-DQB1/HLA-C/HLA-DPB1/HLA-DPA1/HLA-DRB5/HLA-DRB1/HLA-DRA
GOBP_NEGATIVE_REGULATION_OF_CELL_ADHESION	GOBP_NEGATIVE_REGULATION_OF_CELL_ADHESION	17	-0.567991	-1.97862	0.00166797699066781	0.00774477758480931	0.00554962987109257	77	tags=47%, list=13%, signal=42%	RIPOR2/PTPN22/RHOA/CRTAM/RUNX3/LAPTM5/HLA-DRB1/PTPRC	2.77780994464248	2.11099104983208	8	0.470588235294118			GOCC_ORGANELLE_SUBCOMPARTMENT	GOCC_ORGANELLE_SUBCOMPARTMENT	12	-0.871674	-1.88859	0.000423811311530765	0.00163470077304723	8.49746990537874e-05	11	tags=75%, list=42%, signal=80%	HLA-E/HLA-DQA1/HLA-DQB1/HLA-C/HLA-DPB1/HLA-DPA1/HLA-DRB5/HLA-DRB1/HLA-DRA
GOBP_PROGRAMMED_CELL_DEATH	GOBP_PROGRAMMED_CELL_DEATH	92	-0.310895	-1.68347	0.00185915680135579	0.00858930442226377	0.00615478751606734	117	tags=39%, list=19%, signal=37%	CSRNP1/IVNS1ABP/HIF1A/ARG2/IFI6/ARL6IP5/ANP32E/BCL11B/MDM4/SFPQ/FOXP1/ARF6/GPR65/PPP1R10/RHOA/ZFP36L1/PRKCH/RBM25/SELENOK/MTRNR2L12/TGFBR2/IFI27/CTNNB1/GNAI2/LCK/HSPA1A/HSPA1B/IER3/BTG2/LAPTM5/HSP90AA1/NFKBIA/GZMB/GZMH/CD2/PTPRC	2.73068398027017	2.06604200471404	36	0.391304347826087			GOCC_SIDE_OF_MEMBRANE	GOCC_SIDE_OF_MEMBRANE	12	-0.85318	-1.84852	0.000841960918969016	0.00309994701984047	0.000161140845735697	11	tags=75%, list=42%, signal=80%	HLA-E/HLA-DQA1/HLA-DQB1/HLA-C/HLA-DPB1/HLA-DPA1/HLA-DRB5/HLA-DRB1/HLA-DRA
GOBP_RIBOSE_PHOSPHATE_METABOLIC_PROCESS	GOBP_RIBOSE_PHOSPHATE_METABOLIC_PROCESS	17	0.577786822133272	1.91585615242369	0.0025567266622125	0.0117533106262903	0.00842200089306972	113	tags=53%, list=18%, signal=44%	GAPDH/TPI1/PDK4/ATP5MC2/HINT1/ATP5F1B/PGAM1/NME4/ATP5MF	2.59231569959906	1.92983978579944	9	0.529411764705882			GOBP_IMMUNE_RESPONSE	GOBP_IMMUNE_RESPONSE	17	-0.869895	-1.83729	0.00142575271769904	0.00502112913624445	0.000261007362507833	12	tags=65%, list=46%, signal=101%	HLA-DMA/HLA-E/HLA-DQA1/HLA-DQB1/HLA-C/HLA-DPB1/HLA-DPA1/LTB/HLA-DRB5/HLA-DRB1/HLA-DRA
GOBP_PYRUVATE_METABOLIC_PROCESS	GOBP_PYRUVATE_METABOLIC_PROCESS	12	0.631060188111252	1.85202492452907	0.00292862127360439	0.0133962676079726	0.00959928494579033	89	tags=50%, list=14%, signal=44%	GAPDH/TPI1/PDK4/VDAC1/LDHB/PGAM1	2.53333678721851	1.87301618544503	6	0.5			GOBP_ANTIGEN_PROCESSING_AND_PRESENTATION	GOBP_ANTIGEN_PROCESSING_AND_PRESENTATION	13	-0.841838	-1.81953	0.00208846817933508	0.00512624007654974	0.000266471219053918	12	tags=77%, list=46%, signal=83%	HLA-DMA/HLA-E/HLA-DQA1/HLA-DQB1/HLA-C/HLA-DPB1/HLA-DPA1/HLA-DRB5/HLA-DRB1/HLA-DRA
GOBP_NEGATIVE_REGULATION_OF_CELL_CELL_ADHESION	GOBP_NEGATIVE_REGULATION_OF_CELL_CELL_ADHESION	10	-0.681849	-1.99604	0.00294377091979051	0.0133992331521499	0.00960140994839632	109	tags=70%, list=18%, signal=59%	ARG2/RIPOR2/PTPN22/CRTAM/RUNX3/LAPTM5/HLA-DRB1	2.53109598921967	1.87292005591277	7	0.7			GOBP_ANTIGEN_PROCESSING_AND_PRESENTATION_OF_PEPTIDE_ANTIGEN	GOBP_ANTIGEN_PROCESSING_AND_PRESENTATION_OF_PEPTIDE_ANTIGEN	13	-0.841838	-1.81953	0.00208846817933508	0.00512624007654974	0.000266471219053918	12	tags=77%, list=46%, signal=83%	HLA-DMA/HLA-E/HLA-DQA1/HLA-DQB1/HLA-C/HLA-DPB1/HLA-DPA1/HLA-DRB5/HLA-DRB1/HLA-DRA
GOBP_REGULATION_OF_CELL_CYCLE	GOBP_REGULATION_OF_CELL_CYCLE	40	-0.401908	-1.80741	0.00306239241059819	0.0138708362127095	0.00993934378878361	119	tags=42%, list=19%, signal=37%	DYNC1H1/SETD2/SRSF5/MDM4/SFPQ/PPP1R10/RHOA/ZFP36L1/PSME2/HSPA8/CALM1/CTNNB1/RUNX3/HSPA1A/HSPA1B/BTG2/PTPRC	2.51393916019616	1.85789735640195	17	0.425			GOCC_ENDOSOME_MEMBRANE	GOCC_ENDOSOME_MEMBRANE	13	-0.841838	-1.81953	0.00208846817933508	0.00512624007654974	0.000266471219053918	12	tags=77%, list=46%, signal=83%	HLA-DMA/HLA-E/HLA-DQA1/HLA-DQB1/HLA-C/HLA-DPB1/HLA-DPA1/HLA-DRB5/HLA-DRB1/HLA-DRA
GOMF_ATP_HYDROLYSIS_ACTIVITY	GOMF_ATP_HYDROLYSIS_ACTIVITY	15	-0.562067	-1.9202	0.00333585377125909	0.0149627615759388	0.0107217783450279	57	tags=33%, list=9%, signal=31%	HSPA8/DDX24/HSPA1A/HSPA1B/HSP90AA1	2.47679299512278	1.82498824427183	5	0.333333333333333			GOCC_MHC_PROTEIN_COMPLEX	GOCC_MHC_PROTEIN_COMPLEX	13	-0.841838	-1.81953	0.00208846817933508	0.00512624007654974	0.000266471219053918	12	tags=77%, list=46%, signal=83%	HLA-DMA/HLA-E/HLA-DQA1/HLA-DQB1/HLA-C/HLA-DPB1/HLA-DPA1/HLA-DRB5/HLA-DRB1/HLA-DRA
GOBP_NEGATIVE_REGULATION_OF_GENE_EXPRESSION	GOBP_NEGATIVE_REGULATION_OF_GENE_EXPRESSION	48	-0.365834	-1.7375	0.00333306154279588	0.0149627615759388	0.0107217783450279	70	tags=27%, list=11%, signal=26%	PTPN22/ZFP36L1/TENT5C/CTNNB1/HSPA1A/HSPA1B/BTG2/RGS2/HLA-F/LAPTM5/GZMB/HLA-DRB1/PTPRC	2.4771566673026	1.82498824427183	13	0.270833333333333			GOCC_PLASMA_MEMBRANE_PROTEIN_COMPLEX	GOCC_PLASMA_MEMBRANE_PROTEIN_COMPLEX	13	-0.841838	-1.81953	0.00208846817933508	0.00512624007654974	0.000266471219053918	12	tags=77%, list=46%, signal=83%	HLA-DMA/HLA-E/HLA-DQA1/HLA-DQB1/HLA-C/HLA-DPB1/HLA-DPA1/HLA-DRB5/HLA-DRB1/HLA-DRA
GOBP_POSITIVE_REGULATION_OF_CELL_POPULATION_PROLIFERATION	GOBP_POSITIVE_REGULATION_OF_CELL_POPULATION_PROLIFERATION	39	-0.405231	-1.81887	0.00397080466949252	0.0177247512783144	0.0127009211142171	84	tags=33%, list=14%, signal=31%	FOXP1/MARCKSL1/PTPN22/PRKCH/SELENOK/TGFBR2/CTNNB1/GNAI2/HLA-A/HLA-DPA1/HLA-DPB1/HLA-E/PTPRC	2.40112147608092	1.75141985031773	13	0.333333333333333			GOCC_VESICLE_MEMBRANE	GOCC_VESICLE_MEMBRANE	13	-0.841838	-1.81953	0.00208846817933508	0.00512624007654974	0.000266471219053918	12	tags=77%, list=46%, signal=83%	HLA-DMA/HLA-E/HLA-DQA1/HLA-DQB1/HLA-C/HLA-DPB1/HLA-DPA1/HLA-DRB5/HLA-DRB1/HLA-DRA
GOBP_POSITIVE_REGULATION_OF_MOLECULAR_FUNCTION	GOBP_POSITIVE_REGULATION_OF_MOLECULAR_FUNCTION	59	-0.351711	-1.72716	0.00403759696954604	0.0179362480762526	0.0128524721348404	115	tags=37%, list=19%, signal=34%	RAP1A/HIF1A/ARL6IP5/EPM2AIP1/RABGAP1L/GPR65/RIPOR2/RHOA/PRKCH/PSME2/TGFBR2/CALM1/CTNNB1/GNAI2/LCK/HSPA1A/HSPA1B/LAPTM5/HSP90AA1/RGS1/HLA-DRB1/PTPRC	2.3938770342378	1.74626839798045	22	0.372881355932203			KEGG_ANTIGEN_PROCESSING_AND_PRESENTATION	KEGG_ANTIGEN_PROCESSING_AND_PRESENTATION	13	-0.841838	-1.81953	0.00208846817933508	0.00512624007654974	0.000266471219053918	12	tags=77%, list=46%, signal=83%	HLA-DMA/HLA-E/HLA-DQA1/HLA-DQB1/HLA-C/HLA-DPB1/HLA-DPA1/HLA-DRB5/HLA-DRB1/HLA-DRA
GOMF_INORGANIC_MOLECULAR_ENTITY_TRANSMEMBRANE_TRANSPORTER_ACTIVITY	GOMF_INORGANIC_MOLECULAR_ENTITY_TRANSMEMBRANE_TRANSPORTER_ACTIVITY	14	0.592225180275753	1.82614681438006	0.00446322279871815	0.0196381803143599	0.0140720157413219	148	tags=64%, list=24%, signal=50%	CYB5A/ATP6V1F/COX6A1/ATP5MC2/VDAC1/ATP5F1B/ATP5MF/ANO6/SLC38A1	2.35035143315975	1.70689875667356	9	0.642857142857143			KEGG_AUTOIMMUNE_THYROID_DISEASE	KEGG_AUTOIMMUNE_THYROID_DISEASE	13	-0.841838	-1.81953	0.00208846817933508	0.00512624007654974	0.000266471219053918	12	tags=77%, list=46%, signal=83%	HLA-DMA/HLA-E/HLA-DQA1/HLA-DQB1/HLA-C/HLA-DPB1/HLA-DPA1/HLA-DRB5/HLA-DRB1/HLA-DRA
GOMF_ION_TRANSMEMBRANE_TRANSPORTER_ACTIVITY	GOMF_ION_TRANSMEMBRANE_TRANSPORTER_ACTIVITY	14	0.592225180275753	1.82614681438006	0.00446322279871815	0.0196381803143599	0.0140720157413219	148	tags=64%, list=24%, signal=50%	CYB5A/ATP6V1F/COX6A1/ATP5MC2/VDAC1/ATP5F1B/ATP5MF/ANO6/SLC38A1	2.35035143315975	1.70689875667356	9	0.642857142857143			KEGG_CELL_ADHESION_MOLECULES_CAMS	KEGG_CELL_ADHESION_MOLECULES_CAMS	13	-0.841838	-1.81953	0.00208846817933508	0.00512624007654974	0.000266471219053918	12	tags=77%, list=46%, signal=83%	HLA-DMA/HLA-E/HLA-DQA1/HLA-DQB1/HLA-C/HLA-DPB1/HLA-DPA1/HLA-DRB5/HLA-DRB1/HLA-DRA
GOBP_ORGANOPHOSPHATE_METABOLIC_PROCESS	GOBP_ORGANOPHOSPHATE_METABOLIC_PROCESS	28	0.470631204099103	1.78722370240859	0.00459328758576418	0.0201146811812612	0.0144134591740867	117	tags=39%, list=19%, signal=33%	GAPDH/TPI1/PDK4/DERA/ATP5MC2/HINT1/ATP5F1B/PGAM1/NME4/ATP5MF/NR1H4	2.33787636255062	1.69648684662821	11	0.392857142857143			KEGG_VIRAL_MYOCARDITIS	KEGG_VIRAL_MYOCARDITIS	13	-0.841838	-1.81953	0.00208846817933508	0.00512624007654974	0.000266471219053918	12	tags=77%, list=46%, signal=83%	HLA-DMA/HLA-E/HLA-DQA1/HLA-DQB1/HLA-C/HLA-DPB1/HLA-DPA1/HLA-DRB5/HLA-DRB1/HLA-DRA
GOMF_NUCLEOSIDE_TRIPHOSPHATASE_REGULATOR_ACTIVITY	GOMF_NUCLEOSIDE_TRIPHOSPHATASE_REGULATOR_ACTIVITY	23	-0.462382	-1.81249	0.00479090546449164	0.0208811162697654	0.01496265907232	129	tags=48%, list=21%, signal=39%	ARHGEF3/RALGAPA1/RAP1A/CCDC88C/DEF6/RABGAP1L/DENND2D/SH3BP5/GPSM3/RGS2/RGS1	2.31958239867946	1.68024628838811	11	0.478260869565217			GOBP_ANTIGEN_PROCESSING_AND_PRESENTATION_OF_EXOGENOUS_ANTIGEN	GOBP_ANTIGEN_PROCESSING_AND_PRESENTATION_OF_EXOGENOUS_ANTIGEN	11	-0.808981	-1.74404	0.00257134307628574	0.00595082254797557	0.000309334505417833	12	tags=82%, list=46%, signal=76%	HLA-DMA/HLA-E/HLA-DQA1/HLA-DQB1/HLA-DPB1/HLA-DPA1/HLA-DRB5/HLA-DRB1/HLA-DRA
HALLMARK_XENOBIOTIC_METABOLISM	HALLMARK_XENOBIOTIC_METABOLISM	13	0.609651934228735	1.84978270162667	0.00506437374375535	0.021969395958826	0.0157424812691975	149	tags=69%, list=24%, signal=54%	CYB5A/CNDP2/PDK4/TMEM176B/SHMT2/TMBIM6/ALDH2/PTGES3/GSTO1	2.29547425147784	1.65818188369647	9	0.692307692307692			GOBP_ANTIGEN_PROCESSING_AND_PRESENTATION_OF_EXOGENOUS_PEPTIDE_ANTIGEN	GOBP_ANTIGEN_PROCESSING_AND_PRESENTATION_OF_EXOGENOUS_PEPTIDE_ANTIGEN	11	-0.808981	-1.74404	0.00257134307628574	0.00595082254797557	0.000309334505417833	12	tags=82%, list=46%, signal=76%	HLA-DMA/HLA-E/HLA-DQA1/HLA-DQB1/HLA-DPB1/HLA-DPA1/HLA-DRB5/HLA-DRB1/HLA-DRA
GOBP_PROTON_TRANSMEMBRANE_TRANSPORT	GOBP_PROTON_TRANSMEMBRANE_TRANSPORT	10	0.664536938326387	1.85424603037655	0.00534882708737954	0.0230949356483116	0.0165490026461472	125	tags=70%, list=20%, signal=57%	CYB5A/ATP6V1F/COX6A1/ATP5MC2/ATP5F1B/ATP5MF/NDUFA4	2.27174144140405	1.63648324353313	7	0.7			GOBP_ADAPTIVE_IMMUNE_RESPONSE	GOBP_ADAPTIVE_IMMUNE_RESPONSE	14	-0.818119	-1.76485	0.00387438060634637	0.0077327687131356	0.000401963285932975	12	tags=71%, list=46%, signal=83%	HLA-DMA/HLA-E/HLA-DQA1/HLA-DQB1/HLA-C/HLA-DPB1/HLA-DPA1/HLA-DRB5/HLA-DRB1/HLA-DRA
GOMF_CATION_TRANSMEMBRANE_TRANSPORTER_ACTIVITY	GOMF_CATION_TRANSMEMBRANE_TRANSPORTER_ACTIVITY	12	0.611274924628982	1.79395946294892	0.00537709777792946	0.0231090155665434	0.0165590918106126	206	tags=83%, list=33%, signal=57%	CYB5A/ATP6V1F/COX6A1/ATP5MC2/ATP5F1B/ATP5MF/ANO6/SLC38A1/SLC6A13/SLC25A3	2.26945206617694	1.63621855487244	10	0.833333333333333			GOCC_ENDOSOME	GOCC_ENDOSOME	14	-0.818119	-1.76485	0.00387438060634637	0.0077327687131356	0.000401963285932975	12	tags=71%, list=46%, signal=83%	HLA-DMA/HLA-E/HLA-DQA1/HLA-DQB1/HLA-C/HLA-DPB1/HLA-DPA1/HLA-DRB5/HLA-DRB1/HLA-DRA
GOBP_CARBOHYDRATE_METABOLIC_PROCESS	GOBP_CARBOHYDRATE_METABOLIC_PROCESS	26	0.478230240442728	1.78127150038748	0.00607765293580594	0.0259988486698365	0.0186298425761303	243	tags=69%, list=40%, signal=44%	GAPDH/TPI1/PDK4/DERA/LDHB/PGAM1/MDH2/ALDH2/PTGES3/GSTO1/MLEC/ENO2/PPP1R3C/OAS1/EIF6/PPP1CC/FUOM/GNPDA1	2.21626410392174	1.58504588385257	18	0.692307692307692			KEGG_ALLOGRAFT_REJECTION	KEGG_ALLOGRAFT_REJECTION	14	-0.818119	-1.76485	0.00387438060634637	0.0077327687131356	0.000401963285932975	12	tags=71%, list=46%, signal=83%	HLA-DMA/HLA-E/HLA-DQA1/HLA-DQB1/HLA-C/HLA-DPB1/HLA-DPA1/HLA-DRB5/HLA-DRB1/HLA-DRA
GOBP_POSITIVE_REGULATION_OF_DEVELOPMENTAL_PROCESS	GOBP_POSITIVE_REGULATION_OF_DEVELOPMENTAL_PROCESS	50	-0.358654	-1.70748	0.00613505374345572	0.0261234546495534	0.018719130752528	77	tags=30%, list=13%, signal=29%	RIPOR2/RHOA/ZFP36L1/PRKCH/TGFBR2/CTNNB1/RUNX3/CD53/HSPA1A/ETS1/HSPA1B/FOS/HLA-DRA/HLA-DRB1/PTPRC	2.2121816284734	1.58296939110183	15	0.3			KEGG_GRAFT_VERSUS_HOST_DISEASE	KEGG_GRAFT_VERSUS_HOST_DISEASE	14	-0.818119	-1.76485	0.00387438060634637	0.0077327687131356	0.000401963285932975	12	tags=71%, list=46%, signal=83%	HLA-DMA/HLA-E/HLA-DQA1/HLA-DQB1/HLA-C/HLA-DPB1/HLA-DPA1/HLA-DRB5/HLA-DRB1/HLA-DRA
GOMF_ACTIVE_TRANSMEMBRANE_TRANSPORTER_ACTIVITY	GOMF_ACTIVE_TRANSMEMBRANE_TRANSPORTER_ACTIVITY	20	0.518861761130386	1.78888755652901	0.00618343486981522	0.0262086872463728	0.0187802053747647	148	tags=55%, list=24%, signal=43%	CYB5A/ATP6V1F/COX6A1/NDUFB10/ATP5F1B/NDUFA5/NDUFB2/NDUFA2/NDUFA12/NDUFA4/SLC38A1	2.20877020927991	1.5815547316644	11	0.55			KEGG_TYPE_I_DIABETES_MELLITUS	KEGG_TYPE_I_DIABETES_MELLITUS	14	-0.818119	-1.76485	0.00387438060634637	0.0077327687131356	0.000401963285932975	12	tags=71%, list=46%, signal=83%	HLA-DMA/HLA-E/HLA-DQA1/HLA-DQB1/HLA-C/HLA-DPB1/HLA-DPA1/HLA-DRB5/HLA-DRB1/HLA-DRA
GOBP_NEGATIVE_REGULATION_OF_CYTOKINE_PRODUCTION	GOBP_NEGATIVE_REGULATION_OF_CYTOKINE_PRODUCTION	13	-0.583514	-1.9158	0.00632420321771745	0.0266829396035202	0.0191200376060768	24	tags=38%, list=4%, signal=38%	PTPN22/HLA-F/LAPTM5/HLA-DRB1/PTPRC	2.19899418318712	1.57376632680713	5	0.384615384615385			GOCC_MEMBRANE_PROTEIN_COMPLEX	GOCC_MEMBRANE_PROTEIN_COMPLEX	14	-0.817838	-1.76425	0.00391411749677234	0.0077327687131356	0.000401963285932975	12	tags=71%, list=46%, signal=83%	HLA-DMA/HLA-E/HLA-DQA1/HLA-DQB1/HLA-C/HLA-DPB1/HLA-DPA1/HLA-DRB5/HLA-DRB1/HLA-DRA
GOBP_PROTEIN_DEPHOSPHORYLATION	GOBP_PROTEIN_DEPHOSPHORYLATION	17	-0.521573	-1.81692	0.00645525722942857	0.0271120803636	0.0194275444847396	70	tags=41%, list=11%, signal=38%	PTPN22/CALM1/PTPN7/GNAI2/PPP2R5C/LCK/PTPRC	2.19008644726346	1.56683715686556	7	0.411764705882353			GOBP_B_CELL_MEDIATED_IMMUNITY	GOBP_B_CELL_MEDIATED_IMMUNITY	12	-0.779374	-1.68861	0.00787534186309274	0.0144977884297844	0.000753621230917965	12	tags=75%, list=46%, signal=75%	HLA-DMA/HLA-E/HLA-DQA1/HLA-DQB1/HLA-DPB1/HLA-DPA1/HLA-DRB5/HLA-DRB1/HLA-DRA
GOMF_PROTEIN_DOMAIN_SPECIFIC_BINDING	GOMF_PROTEIN_DOMAIN_SPECIFIC_BINDING	33	-0.403152	-1.73868	0.00665397692999848	0.0278202474358307	0.0199349916121412	111	tags=42%, list=18%, signal=37%	HIF1A/CCDC88C/BHLHE40/PTPN22/RHOA/HSPA8/SH3BP5/CALM1/CTNNB1/EVL/LCK/HSPA1A/HSPA1B/HSP90AA1	2.17691870920686	1.55563901167186	14	0.424242424242424			GOBP_IMMUNOGLOBULIN_PRODUCTION	GOBP_IMMUNOGLOBULIN_PRODUCTION	12	-0.779374	-1.68861	0.00787534186309274	0.0144977884297844	0.000753621230917965	12	tags=75%, list=46%, signal=75%	HLA-DMA/HLA-E/HLA-DQA1/HLA-DQB1/HLA-DPB1/HLA-DPA1/HLA-DRB5/HLA-DRB1/HLA-DRA
GOBP_MYELOID_LEUKOCYTE_DIFFERENTIATION	GOBP_MYELOID_LEUKOCYTE_DIFFERENTIATION	11	-0.62314	-1.90683	0.00677035980766235	0.0281586793775091	0.0201774998045719	86	tags=64%, list=14%, signal=56%	BATF/FOXP1/ZFP36L1/TGFBR2/CTNNB1/FOS/HLA-DRB1	2.16938825032077	1.55038771716166	7	0.636363636363636			GOBP_PRODUCTION_OF_MOLECULAR_MEDIATOR_OF_IMMUNE_RESPONSE	GOBP_PRODUCTION_OF_MOLECULAR_MEDIATOR_OF_IMMUNE_RESPONSE	12	-0.779374	-1.68861	0.00787534186309274	0.0144977884297844	0.000753621230917965	12	tags=75%, list=46%, signal=75%	HLA-DMA/HLA-E/HLA-DQA1/HLA-DQB1/HLA-DPB1/HLA-DPA1/HLA-DRB5/HLA-DRB1/HLA-DRA
GOBP_RESPONSE_TO_STEROID_HORMONE	GOBP_RESPONSE_TO_STEROID_HORMONE	15	-0.535185	-1.82836	0.0067958717545287	0.0281586793775091	0.0201774998045719	84	tags=53%, list=14%, signal=47%	FOXP1/RHOA/ZFP36L1/HSPA8/TGFBR2/HSPA1A/HSPA1B/FOS	2.1677548253336	1.55038771716166	8	0.533333333333333			GOBP_REGULATION_OF_LYMPHOCYTE_ACTIVATION	GOBP_REGULATION_OF_LYMPHOCYTE_ACTIVATION	12	-0.763431	-1.65407	0.0110076616783328	0.0185754290821866	0.00096558435774849	12	tags=75%, list=46%, signal=75%	HLA-DMA/HLA-E/HLA-DQA1/HLA-DQB1/HLA-DPB1/HLA-DPA1/HLA-DRB5/HLA-DRB1/HLA-DRA
GOBP_REGULATION_OF_PROTEIN_MODIFICATION_PROCESS	GOBP_REGULATION_OF_PROTEIN_MODIFICATION_PROCESS	56	-0.340034	-1.64319	0.00697846632652934	0.0287861735969335	0.0206271396587733	70	tags=25%, list=11%, signal=24%	PTPN22/RHOA/TGFBR2/SH3BP5/CALM1/CTNNB1/GNAI2/HSPA1A/HSPA1B/RGS2/LAPTM5/HSP90AA1/HLA-DRB1/PTPRC	2.15624001277962	1.54081605989367	14	0.25			GOBP_REGULATION_OF_T_CELL_ACTIVATION	GOBP_REGULATION_OF_T_CELL_ACTIVATION	12	-0.763431	-1.65407	0.0110076616783328	0.0185754290821866	0.00096558435774849	12	tags=75%, list=46%, signal=75%	HLA-DMA/HLA-E/HLA-DQA1/HLA-DQB1/HLA-DPB1/HLA-DPA1/HLA-DRB5/HLA-DRB1/HLA-DRA
GOBP_NEGATIVE_REGULATION_OF_MULTICELLULAR_ORGANISMAL_PROCESS	GOBP_NEGATIVE_REGULATION_OF_MULTICELLULAR_ORGANISMAL_PROCESS	41	-0.373586	-1.69207	0.00712216946530467	0.0292483759375179	0.0209583372803585	70	tags=29%, list=11%, signal=28%	PTPN22/RHOA/TGFBR2/CTNNB1/RUNX3/GNAI2/EVL/RGS2/HLA-F/LAPTM5/HLA-DRB1/PTPRC	2.14738769691126	1.53389824380252	12	0.292682926829268			GOBP_T_CELL_ACTIVATION	GOBP_T_CELL_ACTIVATION	12	-0.763431	-1.65407	0.0110076616783328	0.0185754290821866	0.00096558435774849	12	tags=75%, list=46%, signal=75%	HLA-DMA/HLA-E/HLA-DQA1/HLA-DQB1/HLA-DPB1/HLA-DPA1/HLA-DRB5/HLA-DRB1/HLA-DRA
GOBP_POSITIVE_REGULATION_OF_RESPONSE_TO_EXTERNAL_STIMULUS	GOBP_POSITIVE_REGULATION_OF_RESPONSE_TO_EXTERNAL_STIMULUS	20	-0.473094	-1.76449	0.00755718540693122	0.0308975190973648	0.0221400541265009	90	tags=45%, list=15%, signal=40%	SFPQ/RIPOR2/CRTAM/GPSM3/ETS1/HLA-F/HSP90AA1/NFKBIA/HLA-E	2.12163992273136	1.51007639065865	9	0.45			GOMF_PROTEIN_CONTAINING_COMPLEX_BINDING	GOMF_PROTEIN_CONTAINING_COMPLEX_BINDING	12	-0.763431	-1.65407	0.0110076616783328	0.0185754290821866	0.00096558435774849	12	tags=75%, list=46%, signal=75%	HLA-DMA/HLA-E/HLA-DQA1/HLA-DQB1/HLA-DPB1/HLA-DPA1/HLA-DRB5/HLA-DRB1/HLA-DRA
GOBP_DEPHOSPHORYLATION	GOBP_DEPHOSPHORYLATION	18	-0.509724	-1.83463	0.0080289232321811	0.0326816082226226	0.0234184684119727	70	tags=39%, list=11%, signal=36%	PTPN22/CALM1/PTPN7/GNAI2/PPP2R5C/LCK/PTPRC	2.09534269453179	1.48569658050481	7	0.388888888888889			GOBP_ANTIGEN_PROCESSING_AND_PRESENTATION_OF_EXOGENOUS_PEPTIDE_ANTIGEN_VIA_MHC_CLASS_II	GOBP_ANTIGEN_PROCESSING_AND_PRESENTATION_OF_EXOGENOUS_PEPTIDE_ANTIGEN_VIA_MHC_CLASS_II	10	-0.750151	-1.58362	0.0200571226594979	0.0262036602486988	0.00136211359317473	12	tags=80%, list=46%, signal=70%	HLA-DMA/HLA-DQA1/HLA-DQB1/HLA-DPB1/HLA-DPA1/HLA-DRB5/HLA-DRB1/HLA-DRA
GOBP_NEGATIVE_REGULATION_OF_PROTEIN_MODIFICATION_PROCESS	GOBP_NEGATIVE_REGULATION_OF_PROTEIN_MODIFICATION_PROCESS	26	-0.438735	-1.77464	0.00809822464393774	0.0328191209254319	0.0235170050832726	48	tags=35%, list=8%, signal=33%	PTPN22/SH3BP5/CALM1/CTNNB1/GNAI2/HSPA1A/HSPA1B/RGS2/PTPRC	2.09161018011523	1.48387305589557	9	0.346153846153846			GOBP_ANTIGEN_PROCESSING_AND_PRESENTATION_OF_PEPTIDE_OR_POLYSACCHARIDE_ANTIGEN_VIA_MHC_CLASS_II	GOBP_ANTIGEN_PROCESSING_AND_PRESENTATION_OF_PEPTIDE_OR_POLYSACCHARIDE_ANTIGEN_VIA_MHC_CLASS_II	10	-0.750151	-1.58362	0.0200571226594979	0.0262036602486988	0.00136211359317473	12	tags=80%, list=46%, signal=70%	HLA-DMA/HLA-DQA1/HLA-DQB1/HLA-DPB1/HLA-DPA1/HLA-DRB5/HLA-DRB1/HLA-DRA
GOBP_POSITIVE_REGULATION_OF_HYDROLASE_ACTIVITY	GOBP_POSITIVE_REGULATION_OF_HYDROLASE_ACTIVITY	24	-0.445443	-1.75298	0.00894843678670463	0.0361063562922056	0.0258725200590081	125	tags=54%, list=20%, signal=45%	RALGAPA1/RAP1A/ARL6IP5/RABGAP1L/GPR65/RHOA/PSME2/CALM1/LCK/HSPA1A/LAPTM5/RGS1/PTPRC	2.04825282548892	1.4424163366087	13	0.541666666666667			GOBP_IMMUNOGLOBULIN_PRODUCTION_INVOLVED_IN_IMMUNOGLOBULIN_MEDIATED_IMMUNE_RESPONSE	GOBP_IMMUNOGLOBULIN_PRODUCTION_INVOLVED_IN_IMMUNOGLOBULIN_MEDIATED_IMMUNE_RESPONSE	10	-0.750151	-1.58362	0.0200571226594979	0.0262036602486988	0.00136211359317473	12	tags=80%, list=46%, signal=70%	HLA-DMA/HLA-DQA1/HLA-DQB1/HLA-DPB1/HLA-DPA1/HLA-DRB5/HLA-DRB1/HLA-DRA
GOBP_POSITIVE_REGULATION_OF_PROTEIN_METABOLIC_PROCESS	GOBP_POSITIVE_REGULATION_OF_PROTEIN_METABOLIC_PROCESS	58	-0.330203	-1.61957	0.00925878840856341	0.0371961760413591	0.026653445807718	70	tags=24%, list=11%, signal=24%	PTPN22/RHOA/PSME2/TGFBR2/CALM1/CTNNB1/LCK/HSPA1A/HSPA1B/LAPTM5/HSP90AA1/NFKBIA/HLA-DRB1/PTPRC	2.03344584073727	1.42950170553475	14	0.241379310344828			GOBP_PEPTIDE_ANTIGEN_ASSEMBLY_WITH_MHC_CLASS_II_PROTEIN_COMPLEX	GOBP_PEPTIDE_ANTIGEN_ASSEMBLY_WITH_MHC_CLASS_II_PROTEIN_COMPLEX	10	-0.750151	-1.58362	0.0200571226594979	0.0262036602486988	0.00136211359317473	12	tags=80%, list=46%, signal=70%	HLA-DMA/HLA-DQA1/HLA-DQB1/HLA-DPB1/HLA-DPA1/HLA-DRB5/HLA-DRB1/HLA-DRA
GOBP_SMALL_MOLECULE_CATABOLIC_PROCESS	GOBP_SMALL_MOLECULE_CATABOLIC_PROCESS	18	0.520725227003513	1.72742950320187	0.00931995498285588	0.0372798199314235	0.0267133820196689	175	tags=61%, list=28%, signal=45%	TPI1/DERA/SHMT2/ACAA2/ECI1/HIBADH/ACADS/ALDH2/ECHS1/DECR2/ENO2	2.03058618536539	1.42852619403742	11	0.611111111111111			GOBP_PEPTIDE_ANTIGEN_ASSEMBLY_WITH_MHC_PROTEIN_COMPLEX	GOBP_PEPTIDE_ANTIGEN_ASSEMBLY_WITH_MHC_PROTEIN_COMPLEX	10	-0.750151	-1.58362	0.0200571226594979	0.0262036602486988	0.00136211359317473	12	tags=80%, list=46%, signal=70%	HLA-DMA/HLA-DQA1/HLA-DQB1/HLA-DPB1/HLA-DPA1/HLA-DRB5/HLA-DRB1/HLA-DRA
[truncated: 1,345 more rows]

## Sheet: ccRCC_chrXY_CNV_gene
gene	p_val	avg_log2FC	pct.1	pct.2	p_val_adj	cell_group_name	chr	start	end	CNV	group
[truncated: 757 more rows]

## Sheet: BC_CNV_gene
gene	p_val	avg_log2FC	pct.1	pct.2	p_val_adj	cell_group_name	chr	start	end	CNV
[truncated: 3,900 more rows]

## Sheet: BC subclone functions
BC subclone functions																	BC chr functions
[truncated: 637 more rows]

## Sheet: BC_chrXY_CNV_gene
gene	p_val	avg_log2FC	pct.1	pct.2	p_val_adj	cell_group_name	chr	start	end	CNV	group
[truncated: 336 more rows]

[truncated: 4 more sheets: PCa_CNV_gene, PCa subclone functions, PCa_chrXY_CNV_gene, Tumor_normal_gsea]
