# Supplementary material for: Integrating Multi-Omics Atlas to Uncover Genetic and Epigenetic Mechanisms and Reveal Cell State Evolution Across Ecotypes in Male Urological Cancers
Source: Int J Mol Sci. 2026 Mar 16;27(6):2712. doi: 10.3390/ijms27062712 (PMC13026699; doi:10.3390/ijms27062712)
Supplement: Supplementary file 1 [file ijms-27-02712-s001.zip › Table S3.xlsx]

## Sheet:  cluster gene functions
Table S3. Functional enrichment analysis and TF-CNV gene regulatory networks along the pseudotime trajectory.
ccRCC cluster gene functions												BC cluster gene functions												Pca cluster gene functions
ONTOLOGY	ID	Description	GeneRatio	BgRatio	pvalue	p.adjust	qvalue	geneID	Count	cluster		ONTOLOGY	ID	Description	GeneRatio	BgRatio	pvalue	p.adjust	qvalue	geneID	Count	cluster		ONTOLOGY	ID	Description	GeneRatio	BgRatio	pvalue	p.adjust	qvalue	geneID	Count	cluster
BP	GO:0002181	cytoplasmic translation	75/170	160/18888	6.93182324587664e-116	1.42518285935224e-112	1.24918751546745e-112	RPL34/RPL30/RPS8/RPL8/RPL31/RPL23/RPL7/RPL9/RPL11/EIF3E/RPL22/RPS20/RPL27/RPL28/RPS3/RPL15/RPS24/UBA52/RPS4X/RPL3/RACK1/RPS7/RPL23A/RPL13A/RPS6/RPL7A/RPL18/RPL37/RPS14/RPL39/RPS13/RPL10A/RPS5/RPS27A/RPS10/RPL35A/RPL32/RPS27/RPS26/RPL18A/RPL14/RPL19/RPS23/RPL29/RPS19/RPLP0/RPS9/RPS16/RPL26/RPS15/RPL6/RPLP2/RPS21/RPL27A/RPS18/RPL24/FAU/RPL36/RPL37A/RPS28/RPS25/RPS3A/RPL21/RPS2/RPS11/RPL38/RPL35/RPS…	75	cluster1		BP	GO:0007059	chromosome segregation	19/72	423/18888	1.19314355950338e-15	2.09038751624993e-12	1.68547227037215e-12	TPX2/DIAPH3/CENPW/UBE2C/TUBB/TOP2A/CENPN/BIRC5/NUF2/MAD2L1/CDK1/PRC1/KIF23/BUB3/ZWINT/RACGAP1/CENPU/CCNB2/SPC25	19	cluster1		BP	GO:0006119	oxidative phosphorylation	15/93	148/18888	5.7922101122659e-16	9.33704270097263e-13	8.52979152322105e-13	SDHD/NDUFB8/COX6A1/NDUFA11/NDUFB11/UQCR11/NDUFV2/CHCHD2/NDUFA1/NDUFB1/NDUFA7/NDUFA13/NDUFC2/NDUFA3/UQCC3	15	cluster1
BP	GO:0022613	ribonucleoprotein complex biogenesis	47/170	499/18888	9.41930628137131e-35	9.68304685724971e-32	8.48729071247773e-32	RPS8/HSP90AB1/RPL7/RPL11/EIF3E/SNRPD2/RPL27/MRPL20/RPS27L/RPS24/RPS4X/NPM1/RPS7/RPL23A/RPL13A/RPS6/RPL7A/RPS14/RPS13/RPL10A/RPS5/RPL35A/RPS27/RPL14/RPS23/RPS19/RPLP0/RPS9/RPS16/PTGES3/RPL26/RPS15/RPL6/RPS21/NOP53/NSA2/RPS28/RPS25/RPS3A/HSP90AA1/RPS11/RPL38/RPL35/RPL5/RPL10/RPS15A/EIF3H	47	cluster1		BP	GO:0000819	sister chromatid segregation	13/72	229/18888	3.27759487093632e-12	1.94265759521201e-09	1.56635814273883e-09	TPX2/UBE2C/TOP2A/BIRC5/NUF2/MAD2L1/CDK1/PRC1/KIF23/BUB3/ZWINT/RACGAP1/SPC25	13	cluster1		BP	GO:0009060	aerobic respiration	16/93	199/18888	2.34630359152068e-15	1.89112069476567e-12	1.72762038133549e-12	SDHD/NDUFB8/COX6A1/NDUFA11/NDUFB11/UQCR11/BLOC1S1/NDUFV2/CHCHD2/NDUFA1/NDUFB1/NDUFA7/NDUFA13/NDUFC2/NDUFA3/UQCC3	16	cluster1
BP	GO:0042254	ribosome biogenesis	40/170	319/18888	2.12972188161753e-34	1.45956939620188e-31	1.27932767064183e-31	RPS8/RPL7/RPL11/RPL27/MRPL20/RPS27L/RPS24/RPS4X/NPM1/RPS7/RPL23A/RPS6/RPL7A/RPS14/RPS13/RPL10A/RPS5/RPL35A/RPS27/RPL14/RPS23/RPS19/RPLP0/RPS9/RPS16/RPL26/RPS15/RPL6/RPS21/NOP53/NSA2/RPS28/RPS25/RPS3A/RPS11/RPL38/RPL35/RPL5/RPL10/RPS15A	40	cluster1		BP	GO:0048285	organelle fission	17/72	493/18888	3.32646848495207e-12	1.94265759521201e-09	1.56635814273883e-09	TPX2/UBE2C/TOP2A/BIRC5/NUF2/MAD2L1/CDK1/UCP2/PRC1/ANLN/KIF23/BUB3/ZWINT/RACGAP1/CCNB2/RAD51AP1/SPC25	17	cluster1		BP	GO:0042776	proton motive force-driven mitochondrial ATP synthesis	11/93	67/18888	2.29759992929635e-14	1.23457702867524e-11	1.12783940388968e-11	SDHD/NDUFB8/NDUFA11/NDUFB11/NDUFV2/NDUFA1/NDUFB1/NDUFA7/NDUFA13/NDUFC2/NDUFA3	11	cluster1
BP	GO:0042274	ribosomal small subunit biogenesis	22/170	103/18888	1.98987244436064e-24	1.02279443640137e-21	8.96489901248792e-22	RPS8/RPS27L/RPS24/RPS4X/NPM1/RPS7/RPS6/RPS14/RPS13/RPS5/RPS27/RPS23/RPS19/RPS9/RPS16/RPS15/RPS21/RPS28/RPS25/RPS3A/RPS11/RPS15A	22	cluster1		BP	GO:0000070	mitotic sister chromatid segregation	12/72	188/18888	6.06420731775767e-12	2.65612280517786e-09	2.14162268958705e-09	TPX2/UBE2C/BIRC5/NUF2/MAD2L1/CDK1/PRC1/KIF23/BUB3/ZWINT/RACGAP1/SPC25	12	cluster1		BP	GO:0045333	cellular respiration	16/93	245/18888	6.1598448720669e-14	1.99044481988278e-11	1.81835725676897e-11	SDHD/NDUFB8/COX6A1/NDUFA11/NDUFB11/UQCR11/BLOC1S1/NDUFV2/CHCHD2/NDUFA1/NDUFB1/NDUFA7/NDUFA13/NDUFC2/NDUFA3/UQCC3	16	cluster1
BP	GO:0042255	ribosome assembly	17/170	62/18888	3.84635391822419e-21	1.58162073117379e-18	1.38630692799996e-18	RPL11/MRPL20/RPS27L/NPM1/RPL23A/RPS14/RPS5/RPS27/RPS19/RPLP0/RPS15/RPL6/NOP53/RPS28/RPL38/RPL5/RPL10	17	cluster1		BP	GO:0000280	nuclear division	16/72	446/18888	8.76260003795996e-12	3.07041505330117e-09	2.47566510546153e-09	TPX2/UBE2C/TOP2A/BIRC5/NUF2/MAD2L1/CDK1/PRC1/ANLN/KIF23/BUB3/ZWINT/RACGAP1/CCNB2/RAD51AP1/SPC25	16	cluster1		BP	GO:0006754	ATP biosynthetic process	12/93	101/18888	8.12901649248395e-14	1.99044481988278e-11	1.81835725676897e-11	SDHD/NDUFB8/NDUFA11/NDUFB11/NDUFV2/NDUFA1/NDUFB1/NDUFA7/NDUFA13/NDUFC2/NDUFA3/UQCC3	12	cluster1
BP	GO:0042273	ribosomal large subunit biogenesis	17/170	74/18888	1.08807691379338e-19	3.7284768912653e-17	3.26804855511274e-17	RPL7/RPL11/MRPL20/NPM1/RPL23A/RPL7A/RPL10A/RPL35A/RPL14/RPLP0/RPL26/RPL6/NOP53/NSA2/RPL35/RPL5/RPL10	17	cluster1		BP	GO:0098813	nuclear chromosome segregation	14/72	317/18888	1.31583983817126e-11	3.84225232746009e-09	3.09799484706287e-09	TPX2/UBE2C/TOP2A/BIRC5/NUF2/MAD2L1/CDK1/PRC1/KIF23/BUB3/ZWINT/RACGAP1/CCNB2/SPC25	14	cluster1		BP	GO:0042773	ATP synthesis coupled electron transport	12/93	102/18888	9.17631153461752e-14	1.99044481988278e-11	1.81835725676897e-11	SDHD/NDUFB8/COX6A1/UQCR11/NDUFV2/CHCHD2/NDUFA1/NDUFB1/NDUFA7/NDUFC2/NDUFA3/UQCC3	12	cluster1
BP	GO:0006364	rRNA processing	24/170	224/18888	3.77339209501371e-19	1.10829916390688e-16	9.71435679197514e-17	RPS8/RPL7/RPL11/RPL27/RPS24/RPS7/RPS6/RPL7A/RPS14/RPL10A/RPL35A/RPS27/RPL14/RPS19/RPS16/RPL26/RPS15/RPS21/NOP53/NSA2/RPS28/RPS25/RPL35/RPL5	24	cluster1		BP	GO:0140014	mitotic nuclear division	13/72	277/18888	3.59220487343208e-11	8.99077562607573e-09	7.24923148894113e-09	TPX2/UBE2C/BIRC5/NUF2/MAD2L1/CDK1/PRC1/ANLN/KIF23/BUB3/ZWINT/RACGAP1/SPC25	13	cluster1		BP	GO:0042775	mitochondrial ATP synthesis coupled electron transport	12/93	102/18888	9.17631153461752e-14	1.99044481988278e-11	1.81835725676897e-11	SDHD/NDUFB8/COX6A1/UQCR11/NDUFV2/CHCHD2/NDUFA1/NDUFB1/NDUFA7/NDUFC2/NDUFA3/UQCC3	12	cluster1
BP	GO:0022618	protein-RNA complex assembly	23/170	234/18888	1.51879166724533e-17	3.90329458482049e-15	3.42127807147895e-15	HSP90AB1/RPL11/EIF3E/SNRPD2/MRPL20/RPS27L/RPL23A/RPL13A/RPS14/RPS5/RPS27/RPS19/RPLP0/PTGES3/RPS15/RPL6/NOP53/RPS28/HSP90AA1/RPL38/RPL5/RPL10/EIF3H	23	cluster1		BP	GO:1902850	microtubule cytoskeleton organization involved in mitosis	10/72	164/18888	6.23846370753737e-10	1.36622355195068e-07	1.10158135467305e-07	TPX2/STMN1/BIRC5/NUF2/MAD2L1/CDK1/PRC1/KIF23/RACGAP1/SPC25	10	cluster1		BP	GO:0015986	proton motive force-driven ATP synthesis	11/93	76/18888	9.87813806393438e-14	1.99044481988278e-11	1.81835725676897e-11	SDHD/NDUFB8/NDUFA11/NDUFB11/NDUFV2/NDUFA1/NDUFB1/NDUFA7/NDUFA13/NDUFC2/NDUFA3	11	cluster1
BP	GO:0016072	rRNA metabolic process	24/170	266/18888	2.094662918555e-17	4.78514106727675e-15	4.19422563341071e-15	RPS8/RPL7/RPL11/RPL27/RPS24/RPS7/RPS6/RPL7A/RPS14/RPL10A/RPL35A/RPS27/RPL14/RPS19/RPS16/RPL26/RPS15/RPS21/NOP53/NSA2/RPS28/RPS25/RPL35/RPL5	24	cluster1		BP	GO:0033047	regulation of mitotic sister chromatid segregation	7/72	54/18888	1.33195484295793e-09	2.59287209429143e-07	2.09062385877139e-07	BIRC5/NUF2/MAD2L1/CDK1/BUB3/ZWINT/SPC25	7	cluster1		BP	GO:0009152	purine ribonucleotide biosynthetic process	15/93	211/18888	1.15823646130369e-13	2.07453019513505e-11	1.89517287644896e-11	SDHD/NDUFB8/NDUFA11/NDUFB11/TECR/ACACB/NDUFV2/NDUFA1/NDUFB1/NDUFA7/NDUFA13/NDUFC2/NDUFA3/UQCC3/HACD2	15	cluster1
BP	GO:0071826	protein-RNA complex organization	23/170	244/18888	3.86572044809217e-17	7.9479212412775e-15	6.966435165404e-15	HSP90AB1/RPL11/EIF3E/SNRPD2/MRPL20/RPS27L/RPL23A/RPL13A/RPS14/RPS5/RPS27/RPS19/RPLP0/PTGES3/RPS15/RPL6/NOP53/RPS28/HSP90AA1/RPL38/RPL5/RPL10/EIF3H	23	cluster1		BP	GO:2001251	negative regulation of chromosome organization	8/72	93/18888	2.35080597713921e-09	4.02536463217803e-07	3.24563766905967e-07	TOP2A/SUB1/BIRC5/NUF2/MAD2L1/BUB3/ZWINT/SPC25	8	cluster1		BP	GO:0009206	purine ribonucleoside triphosphate biosynthetic process	12/93	112/18888	2.88307707343665e-13	4.3158777667391e-11	3.94274062666057e-11	SDHD/NDUFB8/NDUFA11/NDUFB11/NDUFV2/NDUFA1/NDUFB1/NDUFA7/NDUFA13/NDUFC2/NDUFA3/UQCC3	12	cluster1
BP	GO:0034470	ncRNA processing	24/170	433/18888	1.08294061179391e-12	2.02411445258935e-10	1.77415725109204e-10	RPS8/RPL7/RPL11/RPL27/RPS24/RPS7/RPS6/RPL7A/RPS14/RPL10A/RPL35A/RPS27/RPL14/RPS19/RPS16/RPL26/RPS15/RPS21/NOP53/NSA2/RPS28/RPS25/RPL35/RPL5	24	cluster1		BP	GO:0010965	regulation of mitotic sister chromatid separation	7/72	59/18888	2.52734080787434e-09	4.02536463217803e-07	3.24563766905967e-07	UBE2C/BIRC5/NUF2/MAD2L1/BUB3/ZWINT/SPC25	7	cluster1		BP	GO:0009260	ribonucleotide biosynthetic process	15/93	226/18888	3.16763622972012e-13	4.3158777667391e-11	3.94274062666057e-11	SDHD/NDUFB8/NDUFA11/NDUFB11/TECR/ACACB/NDUFV2/NDUFA1/NDUFB1/NDUFA7/NDUFA13/NDUFC2/NDUFA3/UQCC3/HACD2	15	cluster1
BP	GO:0140694	non-membrane-bounded organelle assembly	22/170	413/18888	2.22550001510052e-11	3.75494986709041e-09	3.29125239220704e-09	RPL11/MRPL20/RPS27L/RPS3/NPM1/RPL23A/RPS14/RPS5/RPS27/HSPA1B/RPS23/RPS19/RPLP0/HSPA1A/RPS15/RPL6/CIRBP/NOP53/RPS28/RPL38/RPL5/RPL10	22	cluster1		BP	GO:0051306	mitotic sister chromatid separation	7/72	62/18888	3.61055570479261e-09	4.9954167340738e-07	4.02778734506551e-07	UBE2C/BIRC5/NUF2/MAD2L1/BUB3/ZWINT/SPC25	7	cluster1		BP	GO:0009145	purine nucleoside triphosphate biosynthetic process	12/93	113/18888	3.21281223330454e-13	4.3158777667391e-11	3.94274062666057e-11	SDHD/NDUFB8/NDUFA11/NDUFB11/NDUFV2/NDUFA1/NDUFB1/NDUFA7/NDUFA13/NDUFC2/NDUFA3/UQCC3	12	cluster1
BP	GO:0000027	ribosomal large subunit assembly	8/170	24/18888	2.37423872919141e-11	3.75494986709041e-09	3.29125239220704e-09	RPL11/MRPL20/RPL23A/RPLP0/RPL6/NOP53/RPL5/RPL10	8	cluster1		BP	GO:0007051	spindle organization	10/72	197/18888	3.7066448369269e-09	4.9954167340738e-07	4.02778734506551e-07	TPX2/TUBB/STMN1/BIRC5/NUF2/PRC1/KIF23/RACGAP1/CCNB2/SPC25	10	cluster1		BP	GO:0046390	ribose phosphate biosynthetic process	15/93	233/18888	4.94185199741302e-13	6.12789647679214e-11	5.59809793067272e-11	SDHD/NDUFB8/NDUFA11/NDUFB11/TECR/ACACB/NDUFV2/NDUFA1/NDUFB1/NDUFA7/NDUFA13/NDUFC2/NDUFA3/UQCC3/HACD2	15	cluster1
BP	GO:0000028	ribosomal small subunit assembly	7/170	18/18888	1.23743644959292e-10	1.81726381454502e-08	1.59285052759629e-08	RPS27L/RPS14/RPS5/RPS27/RPS19/RPS15/RPS28	7	cluster1		BP	GO:0033045	regulation of sister chromatid segregation	8/72	104/18888	5.75133908006347e-09	7.19739004876514e-07	5.80323086123698e-07	UBE2C/BIRC5/NUF2/MAD2L1/CDK1/BUB3/ZWINT/SPC25	8	cluster1		BP	GO:0009201	ribonucleoside triphosphate biosynthetic process	12/93	118/18888	5.43760282965286e-13	6.26101125814315e-11	5.71970402908598e-11	SDHD/NDUFB8/NDUFA11/NDUFB11/NDUFV2/NDUFA1/NDUFB1/NDUFA7/NDUFA13/NDUFC2/NDUFA3/UQCC3	12	cluster1
BP	GO:1901798	positive regulation of signal transduction by p53 class mediator	7/170	30/18888	7.228292703863e-09	9.90757986609489e-07	8.68409621685155e-07	RPL23/RPL11/RPS20/RPS7/RPL37/RPL26/RPS15	7	cluster1		BP	GO:1905818	regulation of chromosome separation	7/72	74/18888	1.27420505062414e-08	1.48827149912899e-06	1.19998819504392e-06	UBE2C/BIRC5/NUF2/MAD2L1/BUB3/ZWINT/SPC25	7	cluster1		BP	GO:0022904	respiratory electron transport chain	12/93	123/18888	8.98658647562024e-13	9.65758493246655e-11	8.82262068729313e-11	SDHD/NDUFB8/COX6A1/UQCR11/NDUFV2/CHCHD2/NDUFA1/NDUFB1/NDUFA7/NDUFC2/NDUFA3/UQCC3	12	cluster1
BP	GO:1903320	regulation of protein modification by small protein conjugation or removal	14/170	241/18888	3.97252609298422e-08	5.10469602948472e-06	4.47431886262433e-06	RPL23/HSP90AB1/RPL11/EGR1/STUB1/RPS3/NPM1/RPS7/HSPA1B/HSPA1A/NOP53/RPS2/HSP90AA1/RPL5	14	cluster1		BP	GO:0007094	mitotic spindle assembly checkpoint signaling	6/72	46/18888	2.05984824946283e-08	1.95821156397127e-06	1.57889925429551e-06	BIRC5/NUF2/MAD2L1/BUB3/ZWINT/SPC25	6	cluster1		BP	GO:0019646	aerobic electron transport chain	11/93	94/18888	1.10819090597071e-12	1.11650233776549e-10	1.01997307727173e-10	SDHD/NDUFB8/COX6A1/UQCR11/NDUFV2/NDUFA1/NDUFB1/NDUFA7/NDUFC2/NDUFA3/UQCC3	11	cluster1
BP	GO:1901796	regulation of signal transduction by p53 class mediator	10/170	108/18888	4.84809092536668e-08	5.86333820150229e-06	5.13927657227725e-06	RPL23/RPL11/RPS20/NPM1/RPS7/RPL37/RPL26/RPS15/NOP53/RPL5	10	cluster1		BP	GO:0071173	spindle assembly checkpoint signaling	6/72	46/18888	2.05984824946283e-08	1.95821156397127e-06	1.57889925429551e-06	BIRC5/NUF2/MAD2L1/BUB3/ZWINT/SPC25	6	cluster1		BP	GO:0009142	nucleoside triphosphate biosynthetic process	12/93	126/18888	1.20201602209773e-12	1.13979401624797e-10	1.04125103090695e-10	SDHD/NDUFB8/NDUFA11/NDUFB11/NDUFV2/NDUFA1/NDUFB1/NDUFA7/NDUFA13/NDUFC2/NDUFA3/UQCC3	12	cluster1
BP	GO:1901873	regulation of post-translational protein modification	14/170	246/18888	5.13480652480855e-08	5.86509011944799e-06	5.14081214647499e-06	RPL23/HSP90AB1/RPL11/EGR1/STUB1/RPS3/NPM1/RPS7/HSPA1B/HSPA1A/NOP53/RPS2/HSP90AA1/RPL5	14	cluster1		BP	GO:0071174	mitotic spindle checkpoint signaling	6/72	46/18888	2.05984824946283e-08	1.95821156397127e-06	1.57889925429551e-06	BIRC5/NUF2/MAD2L1/BUB3/ZWINT/SPC25	6	cluster1		BP	GO:0006164	purine nucleotide biosynthetic process	15/93	256/18888	1.93367719739943e-12	1.73171535678216e-10	1.58199672465603e-10	SDHD/NDUFB8/NDUFA11/NDUFB11/TECR/ACACB/NDUFV2/NDUFA1/NDUFB1/NDUFA7/NDUFA13/NDUFC2/NDUFA3/UQCC3/HACD2	15	cluster1
BP	GO:0072331	signal transduction by p53 class mediator	12/170	177/18888	7.14646633449473e-08	7.73322883353745e-06	6.77825504967035e-06	RPL23/RPL11/RPS20/RPS27L/NPM1/RPS7/RPL37/RPL26/RPS15/PERP/NOP53/RPL5	12	cluster1		BP	GO:0031577	spindle checkpoint signaling	6/72	47/18888	2.35421977864055e-08	1.95821156397127e-06	1.57889925429551e-06	BIRC5/NUF2/MAD2L1/BUB3/ZWINT/SPC25	6	cluster1		BP	GO:0033108	mitochondrial respiratory chain complex assembly	11/93	101/18888	2.48074528157901e-12	2.10471652310808e-10	1.92274938998838e-10	NDUFB8/NDUFA11/NDUFB11/NDUFA1/PET100/NDUFB1/NDUFA13/NDUFC2/NDUFA3/UQCC3/COX17	11	cluster1
BP	GO:0050821	protein stabilization	13/170	218/18888	9.10564090829846e-08	9.36059885373081e-06	8.20466170263524e-06	RPL23/HSP90AB1/RPL11/STUB1/NPM1/RPS7/HSPA1B/HSPA1A/PTGES3/CRYAB/NOP53/HSP90AA1/RPL5	13	cluster1		BP	GO:0051304	chromosome separation	7/72	81/18888	2.41062740460893e-08	1.95821156397127e-06	1.57889925429551e-06	UBE2C/BIRC5/NUF2/MAD2L1/BUB3/ZWINT/SPC25	7	cluster1		BP	GO:0072522	purine-containing compound biosynthetic process	15/93	264/18888	3.01197269708928e-12	2.42764999385396e-10	2.21776305433048e-10	SDHD/NDUFB8/NDUFA11/NDUFB11/TECR/ACACB/NDUFV2/NDUFA1/NDUFB1/NDUFA7/NDUFA13/NDUFC2/NDUFA3/UQCC3/HACD2	15	cluster1
BP	GO:0006417	regulation of translation	18/170	451/18888	1.39974622875821e-07	1.37041821253661e-05	1.20118573615742e-05	EIF3E/RPS27L/RPS3/RPS4X/NPM1/RACK1/ZFP36/RPL13A/EIF1/RPS14/RPS9/RPL26/CIRBP/PPP1R15A/RPL38/RPL5/RPL10/EIF3H	18	cluster1		BP	GO:0033046	negative regulation of sister chromatid segregation	6/72	48/18888	2.6824815944812e-08	1.95821156397127e-06	1.57889925429551e-06	BIRC5/NUF2/MAD2L1/BUB3/ZWINT/SPC25	6	cluster1		BP	GO:0022900	electron transport chain	13/93	175/18888	3.22608339175929e-12	2.47640306072189e-10	2.26230108524875e-10	ASPH/SDHD/NDUFB8/COX6A1/UQCR11/NDUFV2/CHCHD2/NDUFA1/NDUFB1/NDUFA7/NDUFC2/NDUFA3/UQCC3	13	cluster1
BP	GO:0031396	regulation of protein ubiquitination	12/170	198/18888	2.4299317874713e-07	2.27088170683681e-05	1.99045130150759e-05	RPL23/HSP90AB1/RPL11/STUB1/RPS3/NPM1/RPS7/HSPA1B/HSPA1A/RPS2/HSP90AA1/RPL5	12	cluster1		BP	GO:0033048	negative regulation of mitotic sister chromatid segregation	6/72	48/18888	2.6824815944812e-08	1.95821156397127e-06	1.57889925429551e-06	BIRC5/NUF2/MAD2L1/BUB3/ZWINT/SPC25	6	cluster1		BP	GO:0015980	energy derivation by oxidation of organic compounds	16/93	338/18888	8.49938295341348e-12	6.22772969131933e-10	5.6892998812562e-10	SDHD/NDUFB8/COX6A1/NDUFA11/NDUFB11/UQCR11/BLOC1S1/NDUFV2/CHCHD2/NDUFA1/NDUFB1/NDUFA7/NDUFA13/NDUFC2/NDUFA3/UQCC3	16	cluster1
BP	GO:2000058	regulation of ubiquitin-dependent protein catabolic process	11/170	166/18888	3.20829413789111e-07	2.8679359771757e-05	2.5137755441966e-05	RPL23/HSP90AB1/RPL11/STUB1/RACK1/RPS7/HSPA1B/HSPA1A/NOP53/RPL5/EIF3H	11	cluster1		BP	GO:0045841	negative regulation of mitotic metaphase/anaphase transition	6/72	48/18888	2.6824815944812e-08	1.95821156397127e-06	1.57889925429551e-06	BIRC5/NUF2/MAD2L1/BUB3/ZWINT/SPC25	6	cluster1		BP	GO:0009165	nucleotide biosynthetic process	15/93	293/18888	1.337189978757e-11	9.37195759024472e-10	8.56168778160661e-10	SDHD/NDUFB8/NDUFA11/NDUFB11/TECR/ACACB/NDUFV2/NDUFA1/NDUFB1/NDUFA7/NDUFA13/NDUFC2/NDUFA3/UQCC3/HACD2	15	cluster1
BP	GO:2000059	negative regulation of ubiquitin-dependent protein catabolic process	7/170	53/18888	4.59920916789739e-07	3.93998918716543e-05	3.45344126992997e-05	RPL23/HSP90AB1/RPL11/RPS7/NOP53/RPL5/EIF3H	7	cluster1		BP	GO:2000816	negative regulation of mitotic sister chromatid separation	6/72	48/18888	2.6824815944812e-08	1.95821156397127e-06	1.57889925429551e-06	BIRC5/NUF2/MAD2L1/BUB3/ZWINT/SPC25	6	cluster1		BP	GO:1901293	nucleoside phosphate biosynthetic process	15/93	295/18888	1.4729788577818e-11	9.89350799476776e-10	9.03814658788043e-10	SDHD/NDUFB8/NDUFA11/NDUFB11/TECR/ACACB/NDUFV2/NDUFA1/NDUFB1/NDUFA7/NDUFA13/NDUFC2/NDUFA3/UQCC3/HACD2	15	cluster1
BP	GO:0031647	regulation of protein stability	14/170	326/18888	1.5611758341788e-06	0.000128391100602864	0.000112536127499541	RPL23/HSP90AB1/RPL11/STUB1/NPM1/RPS7/HSPA1B/HSPA1A/PTGES3/CRYAB/NOP53/HSP90AA1/TOMM7/RPL5	14	cluster1		BP	GO:0033044	regulation of chromosome organization	10/72	247/18888	3.21169625446602e-08	2.079017498992e-06	1.67630466453212e-06	UBE2C/TOP2A/SUB1/BIRC5/NUF2/MAD2L1/CDK1/BUB3/ZWINT/SPC25	10	cluster1		BP	GO:0009150	purine ribonucleotide metabolic process	16/93	446/18888	5.14704873402152e-10	3.14817460903956e-08	2.87599339039203e-08	SDHD/NDUFB8/NDUFA11/NDUFB11/TECR/ACACB/NDUFV2/NDUFA1/NDUFB1/NDUFA7/NDUFA13/NDUFC2/NDUFA3/UQCC3/GPAT4/HACD2	16	cluster1
BP	GO:0051131	chaperone-mediated protein complex assembly	5/170	23/18888	1.64320340413283e-06	0.00012993946918835	0.000113893288577952	HSP90AB1/STUB1/HSPA1A/PTGES3/HSP90AA1	5	cluster1		BP	GO:0051985	negative regulation of chromosome segregation	6/72	50/18888	3.45284731249643e-08	2.079017498992e-06	1.67630466453212e-06	BIRC5/NUF2/MAD2L1/BUB3/ZWINT/SPC25	6	cluster1		BP	GO:0010257	NADH dehydrogenase complex assembly	8/93	60/18888	5.27299717394964e-10	3.14817460903956e-08	2.87599339039203e-08	NDUFB8/NDUFA11/NDUFB11/NDUFA1/NDUFB1/NDUFA13/NDUFC2/NDUFA3	8	cluster1
BP	GO:0006413	translational initiation	9/170	124/18888	1.83468662822943e-06	0.000139707989171841	0.000122455497369543	EIF3E/RPS3/NPM1/RPL13A/EIF1/RPS5/RPS3A/PPP1R15A/EIF3H	9	cluster1		BP	GO:1902100	negative regulation of metaphase/anaphase transition of cell cycle	6/72	50/18888	3.45284731249643e-08	2.079017498992e-06	1.67630466453212e-06	BIRC5/NUF2/MAD2L1/BUB3/ZWINT/SPC25	6	cluster1		BP	GO:0032981	mitochondrial respiratory chain complex I assembly	8/93	60/18888	5.27299717394964e-10	3.14817460903956e-08	2.87599339039203e-08	NDUFB8/NDUFA11/NDUFB11/NDUFA1/NDUFB1/NDUFA13/NDUFC2/NDUFA3	8	cluster1
BP	GO:1903051	negative regulation of proteolysis involved in protein catabolic process	7/170	70/18888	3.14596448577218e-06	0.000231003677955272	0.000202477112768495	RPL23/HSP90AB1/RPL11/RPS7/NOP53/RPL5/EIF3H	7	cluster1		BP	GO:1905819	negative regulation of chromosome separation	6/72	50/18888	3.45284731249643e-08	2.079017498992e-06	1.67630466453212e-06	BIRC5/NUF2/MAD2L1/BUB3/ZWINT/SPC25	6	cluster1		BP	GO:0046034	ATP metabolic process	12/93	220/18888	8.39453846210022e-10	4.83285571460912e-08	4.41502229642038e-08	SDHD/NDUFB8/NDUFA11/NDUFB11/NDUFV2/NDUFA1/NDUFB1/NDUFA7/NDUFA13/NDUFC2/NDUFA3/UQCC3	12	cluster1
BP	GO:0070482	response to oxygen levels	14/170	354/18888	4.07260487331223e-06	0.000288733642052757	0.000253078023343396	FOS/VEGFA/EGR1/STUB1/ANGPTL4/ATP6V1G1/ENO1/BNIP3/CLDN3/VEGFB/BNIP3L/CRYAB/NOP53/EGLN3	14	cluster1		BP	GO:0007052	mitotic spindle organization	8/72	131/18888	3.55996147087671e-08	2.079017498992e-06	1.67630466453212e-06	TPX2/STMN1/BIRC5/NUF2/PRC1/KIF23/RACGAP1/SPC25	8	cluster1		BP	GO:0009259	ribonucleotide metabolic process	16/93	466/18888	9.71771266281601e-10	5.40170786636531e-08	4.93469329048261e-08	SDHD/NDUFB8/NDUFA11/NDUFB11/TECR/ACACB/NDUFV2/NDUFA1/NDUFB1/NDUFA7/NDUFA13/NDUFC2/NDUFA3/UQCC3/GPAT4/HACD2	16	cluster1
BP	GO:0000470	maturation of LSU-rRNA	5/170	28/18888	4.62772874209242e-06	0.000317153676458067	0.000277988477419727	RPL7/RPL7A/RPL10A/NSA2/RPL35	5	cluster1		BP	GO:0051983	regulation of chromosome segregation	8/72	131/18888	3.55996147087671e-08	2.079017498992e-06	1.67630466453212e-06	UBE2C/BIRC5/NUF2/MAD2L1/CDK1/BUB3/ZWINT/SPC25	8	cluster1		BP	GO:0019693	ribose phosphate metabolic process	16/93	480/18888	1.48871120471293e-09	7.99934153999079e-08	7.30774377331012e-08	SDHD/NDUFB8/NDUFA11/NDUFB11/TECR/ACACB/NDUFV2/NDUFA1/NDUFB1/NDUFA7/NDUFA13/NDUFC2/NDUFA3/UQCC3/GPAT4/HACD2	16	cluster1
BP	GO:0001666	response to hypoxia	13/170	313/18888	5.37061078763039e-06	0.00035619276707639	0.000312206644089074	FOS/VEGFA/EGR1/STUB1/ANGPTL4/ENO1/BNIP3/CLDN3/VEGFB/BNIP3L/CRYAB/NOP53/EGLN3	13	cluster1		BP	GO:0030071	regulation of mitotic metaphase/anaphase transition	7/72	90/18888	5.04091266507592e-08	2.84892870619775e-06	2.29708142496838e-06	UBE2C/BIRC5/NUF2/MAD2L1/BUB3/ZWINT/SPC25	7	cluster1		BP	GO:0009205	purine ribonucleoside triphosphate metabolic process	12/93	244/18888	2.72441009847648e-09	1.41669325120777e-07	1.29421043387728e-07	SDHD/NDUFB8/NDUFA11/NDUFB11/NDUFV2/NDUFA1/NDUFB1/NDUFA7/NDUFA13/NDUFC2/NDUFA3/UQCC3	12	cluster1
BP	GO:0006457	protein folding	11/170	225/18888	6.31112108211626e-06	0.00040548952952597	0.000355415766203389	HSP90AB1/ST13/PFDN5/HSPA1B/WDR83OS/HSPA1A/PTGES3/LMAN1/CRYAB/DNAJB1/HSP90AA1	11	cluster1		BP	GO:0051256	mitotic spindle midzone assembly	4/72	11/18888	6.27592462555874e-08	3.36290819941606e-06	2.71150132397041e-06	BIRC5/PRC1/KIF23/RACGAP1	4	cluster1		BP	GO:0009144	purine nucleoside triphosphate metabolic process	12/93	250/18888	3.58413750446439e-09	1.80550926787394e-07	1.64941064761371e-07	SDHD/NDUFB8/NDUFA11/NDUFB11/NDUFV2/NDUFA1/NDUFB1/NDUFA7/NDUFA13/NDUFC2/NDUFA3/UQCC3	12	cluster1
BP	GO:0031397	negative regulation of protein ubiquitination	7/170	78/18888	6.52723370907814e-06	0.000406666439571656	0.000356447340030041	RPL23/RPL11/RPS3/RPS7/HSPA1B/HSPA1A/RPL5	7	cluster1		BP	GO:1902099	regulation of metaphase/anaphase transition of cell cycle	7/72	93/18888	6.33424489616039e-08	3.36290819941606e-06	2.71150132397041e-06	UBE2C/BIRC5/NUF2/MAD2L1/BUB3/ZWINT/SPC25	7	cluster1		BP	GO:0009199	ribonucleoside triphosphate metabolic process	12/93	251/18888	3.74909985996874e-09	1.8313784770514e-07	1.67304328679307e-07	SDHD/NDUFB8/NDUFA11/NDUFB11/NDUFV2/NDUFA1/NDUFB1/NDUFA7/NDUFA13/NDUFC2/NDUFA3/UQCC3	12	cluster1
BP	GO:1903050	regulation of proteolysis involved in protein catabolic process	11/170	228/18888	7.15738056130765e-06	0.000432811012766133	0.000379363328822251	RPL23/HSP90AB1/RPL11/STUB1/RACK1/RPS7/HSPA1B/HSPA1A/NOP53/RPL5/EIF3H	11	cluster1		BP	GO:0007091	metaphase/anaphase transition of mitotic cell cycle	7/72	94/18888	6.82328510382708e-08	3.46856118315958e-06	2.79668896166796e-06	UBE2C/BIRC5/NUF2/MAD2L1/BUB3/ZWINT/SPC25	7	cluster1		BP	GO:0006120	mitochondrial electron transport, NADH to ubiquinone	7/93	51/18888	5.41328038805393e-09	2.5665317604538e-07	2.34463754268961e-07	NDUFB8/NDUFV2/NDUFA1/NDUFB1/NDUFA7/NDUFC2/NDUFA3	7	cluster1
BP	GO:0051444	negative regulation of ubiquitin-protein transferase activity	4/170	15/18888	8.00233346425194e-06	0.000470079931500057	0.000412029921527799	RPL23/RPL11/RPS7/RPL5	4	cluster1		BP	GO:0045839	negative regulation of mitotic nuclear division	6/72	56/18888	6.92920327685988e-08	3.46856118315958e-06	2.79668896166796e-06	BIRC5/NUF2/MAD2L1/BUB3/ZWINT/SPC25	6	cluster1		BP	GO:0009141	nucleoside triphosphate metabolic process	12/93	266/18888	7.19536399000958e-09	3.31397907197012e-07	3.02746292391681e-07	SDHD/NDUFB8/NDUFA11/NDUFB11/NDUFV2/NDUFA1/NDUFB1/NDUFA7/NDUFA13/NDUFC2/NDUFA3/UQCC3	12	cluster1
BP	GO:0036293	response to decreased oxygen levels	13/170	327/18888	8.60307050432504e-06	0.000488342653256333	0.000428037386020296	FOS/VEGFA/EGR1/STUB1/ANGPTL4/ENO1/BNIP3/CLDN3/VEGFB/BNIP3L/CRYAB/NOP53/EGLN3	13	cluster1		BP	GO:0044784	metaphase/anaphase transition of cell cycle	7/72	97/18888	8.48623655919971e-08	4.12996845881053e-06	3.32997937498422e-06	UBE2C/BIRC5/NUF2/MAD2L1/BUB3/ZWINT/SPC25	7	cluster1		BP	GO:0042761	very long-chain fatty acid biosynthetic process	3/93	13/18888	3.18898487569386e-05	0.00142795656100514	0.00130449995353676	HACD3/TECR/HACD2	3	cluster1
BP	GO:0030490	maturation of SSU-rRNA	6/170	54/18888	8.78826759264801e-06	0.000488342653256333	0.000428037386020296	RPS8/RPS14/RPS19/RPS16/RPS21/RPS28	6	cluster1		BP	GO:0051783	regulation of nuclear division	8/72	147/18888	8.73584919452977e-08	4.13654264562599e-06	3.33528011922019e-06	UBE2C/BIRC5/NUF2/MAD2L1/BUB3/ZWINT/RAD51AP1/SPC25	8	cluster1		BP	GO:0046688	response to copper ion	4/93	38/18888	3.57619254919521e-05	0.00155806010521694	0.00142335515684896	SOD3/MT1X/MT2A/MT1E	4	cluster1
BP	GO:0051085	chaperone cofactor-dependent protein refolding	5/170	32/18888	9.21016023124493e-06	0.000498318143037883	0.000436781005980369	ST13/HSPA1B/HSPA1A/PTGES3/DNAJB1	5	cluster1		BP	GO:0000022	mitotic spindle elongation	4/72	12/18888	9.38678246082501e-08	4.32780075562248e-06	3.48949087601861e-06	BIRC5/PRC1/KIF23/RACGAP1	4	cluster1		BP	GO:0030497	fatty acid elongation	3/93	14/18888	4.04422983274913e-05	0.00171560486589253	0.00156727909584932	HACD3/TECR/HACD2	3	cluster1
BP	GO:1903321	negative regulation of protein modification by small protein conjugation or removal	7/170	90/18888	1.6863281113205e-05	0.000881122859833801	0.000772313299219469	RPL23/RPL11/RPS3/RPS7/HSPA1B/HSPA1A/RPL5	7	cluster1		BP	GO:0044772	mitotic cell cycle phase transition	12/72	451/18888	1.24678641299559e-07	5.57080953878865e-06	4.49172458606968e-06	CKS1B/UBE2C/CALM2/BIRC5/NUF2/MAD2L1/CDK1/ANLN/BUB3/ZWINT/CCNB2/SPC25	12	cluster1		BP	GO:0019079	viral genome replication	6/93	129/18888	4.2340428807464e-05	0.00175007105737518	0.00159876544943704	PPIA/IFI27/BANF1/HACD3/IFITM3/IFITM2	6	cluster1
BP	GO:1904666	regulation of ubiquitin protein ligase activity	4/170	18/18888	1.75646197633533e-05	0.000881122859833801	0.000772313299219469	RPL23/RPL11/RPS7/RPL5	4	cluster1		BP	GO:0010639	negative regulation of organelle organization	11/72	365/18888	1.27187432392435e-07	5.57080953878865e-06	4.49172458606968e-06	TPX2/DIAPH3/TOP2A/SUB1/STMN1/BIRC5/NUF2/MAD2L1/BUB3/ZWINT/SPC25	11	cluster1		BP	GO:0010273	detoxification of copper ion	3/93	16/18888	6.17759510363816e-05	0.00239569589249431	0.00218857160349977	MT1X/MT2A/MT1E	3	cluster1
BP	GO:0032434	regulation of proteasomal ubiquitin-dependent protein catabolic process	8/170	125/18888	1.75710297924056e-05	0.000881122859833801	0.000772313299219469	HSP90AB1/RPL11/STUB1/RACK1/HSPA1B/HSPA1A/NOP53/EIF3H	8	cluster1		BP	GO:0051784	negative regulation of nuclear division	6/72	63/18888	1.41993802432682e-07	6.06763760639166e-06	4.89231534954194e-06	BIRC5/NUF2/MAD2L1/BUB3/ZWINT/SPC25	6	cluster1		BP	GO:1990169	stress response to copper ion	3/93	16/18888	6.17759510363816e-05	0.00239569589249431	0.00218857160349977	MT1X/MT2A/MT1E	3	cluster1
BP	GO:0051084	de novo' post-translational protein folding	5/170	37/18888	1.92243523337546e-05	0.00094107781900475	0.000824864440987166	ST13/HSPA1B/HSPA1A/PTGES3/DNAJB1	5	cluster1		BP	GO:0051231	spindle elongation	4/72	14/18888	1.88730231125727e-07	7.68965964958777e-06	6.20014614861018e-06	BIRC5/PRC1/KIF23/RACGAP1	4	cluster1		BP	GO:0045069	regulation of viral genome replication	5/93	85/18888	6.2418875610894e-05	0.00239569589249431	0.00218857160349977	PPIA/BANF1/HACD3/IFITM3/IFITM2	5	cluster1
BP	GO:0051438	regulation of ubiquitin-protein transferase activity	5/170	38/18888	2.19768132723164e-05	0.0010475041653556	0.000918148234225261	RPL23/RPL11/RPS7/RPS2/RPL5	5	cluster1		BP	GO:0051255	spindle midzone assembly	4/72	14/18888	1.88730231125727e-07	7.68965964958777e-06	6.20014614861018e-06	BIRC5/PRC1/KIF23/RACGAP1	4	cluster1		BP	GO:0097501	stress response to metal ion	3/93	21/18888	0.000144122213867814	0.0054029071803469	0.00493578891557092	MT1X/MT2A/MT1E	3	cluster1
BP	GO:1901874	negative regulation of post-translational protein modification	7/170	94/18888	2.24174043169485e-05	0.0010475041653556	0.000918148234225261	RPL23/RPL11/RPS3/RPS7/HSPA1B/HSPA1A/RPL5	7	cluster1		BP	GO:0007088	regulation of mitotic nuclear division	7/72	118/18888	3.26908743022103e-07	1.30169117676074e-05	1.04954912233412e-05	UBE2C/BIRC5/NUF2/MAD2L1/BUB3/ZWINT/SPC25	7	cluster1		BP	GO:0061687	detoxification of inorganic compound	3/93	22/18888	0.000166284020291912	0.00609204183433096	0.00556534316718624	MT1X/MT2A/MT1E	3	cluster1
BP	GO:0045727	positive regulation of translation	8/170	134/18888	2.90693669923359e-05	0.00132814707858317	0.00116413465007904	EIF3E/RPS27L/RPS4X/NPM1/RPL26/CIRBP/PPP1R15A/RPL5	8	cluster1		BP	GO:0000910	cytokinesis	8/72	188/18888	5.76546227255137e-07	2.24468664478e-05	1.80988312743016e-05	CFL1/CALM2/STMN1/BIRC5/PRC1/ANLN/KIF23/RACGAP1	8	cluster1		BP	GO:0071294	cellular response to zinc ion	3/93	24/18888	0.000216991272395831	0.0077731095800462	0.00710107111302379	MT1X/MT2A/MT1E	3	cluster1
BP	GO:0034605	cellular response to heat	6/170	67/18888	3.0833060355493e-05	0.00137810374110638	0.00120792218143259	HSP90AB1/STUB1/HSPA1B/HSPA1A/DNAJB1/HSP90AA1	6	cluster1		BP	GO:0051225	spindle assembly	7/72	129/18888	5.99521665873661e-07	2.28339556219708e-05	1.84109399451362e-05	TPX2/TUBB/BIRC5/PRC1/KIF23/RACGAP1/CCNB2	7	cluster1		BP	GO:0002070	epithelial cell maturation	3/93	25/18888	0.0002457033323959	0.00861029938743892	0.00786588013780008	GJA1/TFCP2L1/GPAT4	3	cluster1
BP	GO:0006458	de novo' protein folding	5/170	41/18888	3.21038492806045e-05	0.0014043726408707	0.00123094714374904	ST13/HSPA1B/HSPA1A/PTGES3/DNAJB1	5	cluster1		BP	GO:0000281	mitotic cytokinesis	6/72	88/18888	1.0507877297174e-06	3.91697894141464e-05	3.15824665908342e-05	CFL1/STMN1/BIRC5/ANLN/KIF23/RACGAP1	6	cluster1		BP	GO:0071280	cellular response to copper ion	3/93	26/18888	0.000276763188612077	0.00949238851154614	0.00867170662638961	MT1X/MT2A/MT1E	3	cluster1
BP	GO:0071453	cellular response to oxygen levels	9/170	177/18888	3.29173782382557e-05	0.00140996103453862	0.00123584542859416	FOS/VEGFA/STUB1/ATP6V1G1/ENO1/BNIP3/BNIP3L/NOP53/EGLN3	9	cluster1		BP	GO:0007093	mitotic cell cycle checkpoint signaling	7/72	143/18888	1.20183430281388e-06	4.38669520527067e-05	3.53697726836893e-05	BIRC5/NUF2/MAD2L1/CDK1/BUB3/ZWINT/SPC25	7	cluster1		BP	GO:1903901	negative regulation of viral life cycle	3/93	28/18888	0.000346244871147177	0.0116280569226927	0.0106227319020812	PPIA/IFITM3/IFITM2	3	cluster1
BP	GO:0006986	response to unfolded protein	8/170	138/18888	3.59053412699629e-05	0.00150655880920497	0.00132051437710368	ATF3/HSP90AB1/STUB1/RACK1/HSPA1A/DNAJB1/PPP1R15A/HSP90AA1	8	cluster1		BP	GO:0008608	attachment of spindle microtubules to kinetochore	5/72	52/18888	1.58037278437093e-06	5.65063901677115e-05	4.55609081981908e-05	BIRC5/NUF2/BUB3/RACGAP1/SPC25	5	cluster1		BP	GO:0090150	establishment of protein localization to membrane	7/93	277/18888	0.000437493729377233	0.0143926508521653	0.0131483077851503	SRPRA/CD24/CLN3/NDUFA13/VAMP2/TCAF1/SEC61G	7	cluster1
BP	GO:0009408	response to heat	7/170	104/18888	4.3152149014642e-05	0.00177441636748208	0.0015552942971172	HSP90AB1/STUB1/HSPA1B/HSPA1A/CRYAB/DNAJB1/HSP90AA1	7	cluster1		BP	GO:0051310	metaphase chromosome alignment	6/72	100/18888	2.22973786179948e-06	7.81300146774536e-05	6.29959623270504e-05	BIRC5/NUF2/BUB3/ZWINT/RACGAP1/SPC25	6	cluster1		BP	GO:0000038	very long-chain fatty acid metabolic process	3/93	33/18888	0.000566474730895817	0.0182631453240811	0.0166841715478579	HACD3/TECR/HACD2	3	cluster1
BP	GO:0045862	positive regulation of proteolysis	12/170	336/18888	5.47965589968485e-05	0.00220905343720629	0.00193625818374829	CLDN4/STUB1/ENO1/RPS27L/RPS3/RACK1/CLDN3/HSPA1B/HSPA1A/PERP/NOP53/EGLN3	12	cluster1		BP	GO:0140694	non-membrane-bounded organelle assembly	10/72	413/18888	3.58668469444529e-06	0.000123213168326826	9.93463541784433e-05	TPX2/DIAPH3/CENPW/TUBB/BIRC5/PRC1/ANLN/KIF23/RACGAP1/CCNB2	10	cluster1		BP	GO:0035456	response to interferon-beta	3/93	34/18888	0.000619087535993464	0.019568021725911	0.0178762324634645	IFITM3/IFITM2/NDUFA13	3	cluster1
BP	GO:0061077	chaperone-mediated protein folding	6/170	75/18888	5.86291180318945e-05	0.00231810512833798	0.00203184311883812	ST13/PFDN5/HSPA1B/HSPA1A/PTGES3/DNAJB1	6	cluster1		BP	GO:0051303	establishment of chromosome localization	6/72	112/18888	4.31703163005349e-06	0.000145450757997187	0.000117276446306311	BIRC5/NUF2/BUB3/ZWINT/RACGAP1/SPC25	6	cluster1		BP	GO:1903900	regulation of viral life cycle	5/93	143/18888	0.000706289952705698	0.0218949885338766	0.0200020170816857	PPIA/BANF1/HACD3/IFITM3/IFITM2	5	cluster1
BP	GO:0035966	response to topologically incorrect protein	8/170	152/18888	7.13024766670481e-05	0.00276599796278209	0.00242442582033737	ATF3/HSP90AB1/STUB1/RACK1/HSPA1A/DNAJB1/PPP1R15A/HSP90AA1	8	cluster1		BP	GO:0061640	cytoskeleton-dependent cytokinesis	6/72	117/18888	5.55978728390429e-06	0.00018378768530944	0.000148187379046664	CFL1/STMN1/BIRC5/ANLN/KIF23/RACGAP1	6	cluster1		BP	GO:0006882	intracellular zinc ion homeostasis	3/93	36/18888	0.000733446148172725	0.0223078337897063	0.0203791690425748	MT1X/MT2A/MT1E	3	cluster1
BP	GO:0071456	cellular response to hypoxia	8/170	154/18888	7.81632706297562e-05	0.00297599415582923	0.00260848965532442	FOS/VEGFA/STUB1/ENO1/BNIP3/BNIP3L/NOP53/EGLN3	8	cluster1		BP	GO:0050000	chromosome localization	6/72	120/18888	6.4352585892462e-06	0.000208788389784432	0.000168345361145583	BIRC5/NUF2/BUB3/ZWINT/RACGAP1/SPC25	6	cluster1		BP	GO:0071276	cellular response to cadmium ion	3/93	37/18888	0.000795328030728771	0.0237420145469403	0.0216893550680224	MT1X/MT2A/MT1E	3	cluster1
BP	GO:0042026	protein refolding	4/170	27/18888	9.45665227863018e-05	0.0035350685608843	0.00309852415330428	HSPA1B/HSPA1A/CRYAB/HSP90AA1	4	cluster1		BP	GO:1901990	regulation of mitotic cell cycle phase transition	9/72	356/18888	8.1174396911383e-06	0.000256262237498814	0.000206623361405556	UBE2C/BIRC5/NUF2/MAD2L1/CDK1/ANLN/BUB3/ZWINT/SPC25	9	cluster1		BP	GO:0072384	organelle transport along microtubule	4/93	89/18888	0.000976953222540376	0.0284270544227806	0.0259693412155348	BLOC1S1/CLN3/BORCS7/SYNE2	4	cluster1
BP	GO:0036294	cellular response to decreased oxygen levels	8/170	161/18888	0.000106640343581133	0.0039152240429073	0.00343173436486653	FOS/VEGFA/STUB1/ENO1/BNIP3/BNIP3L/NOP53/EGLN3	8	cluster1		BP	GO:0000075	cell cycle checkpoint signaling	7/72	191/18888	8.19103042233652e-06	0.000256262237498814	0.000206623361405556	BIRC5/NUF2/MAD2L1/CDK1/BUB3/ZWINT/SPC25	7	cluster1		BP	GO:0017004	cytochrome complex assembly	3/93	40/18888	0.00100057553434748	0.0284270544227806	0.0259693412155348	PET100/UQCC3/COX17	3	cluster1
BP	GO:0006446	regulation of translational initiation	6/170	84/18888	0.000110720928504082	0.00399372331586655	0.00350053978945502	EIF3E/NPM1/RPL13A/EIF1/PPP1R15A/EIF3H	6	cluster1		BP	GO:0090307	mitotic spindle assembly	5/72	73/18888	8.58413638594919e-06	0.000263849244704965	0.000212740739241806	TPX2/BIRC5/PRC1/KIF23/RACGAP1	5	cluster1		BP	GO:0019058	viral life cycle	7/93	319/18888	0.00100517500130179	0.0284270544227806	0.0259693412155348	PPIA/IFI27/BANF1/HACD3/IFITM3/IFITM2/CTSB	7	cluster1
BP	GO:0034250	positive regulation of amide metabolic process	8/170	163/18888	0.000116193771039663	0.00411886884926804	0.00361023114373689	EIF3E/RPS27L/RPS4X/NPM1/RPL26/CIRBP/PPP1R15A/RPL5	8	cluster1		BP	GO:1901991	negative regulation of mitotic cell cycle phase transition	7/72	195/18888	9.37804834754034e-06	0.000283281736291219	0.000228409090424667	BIRC5/NUF2/MAD2L1/CDK1/BUB3/ZWINT/SPC25	7	cluster1		BP	GO:0048525	negative regulation of viral process	4/93	93/18888	0.00115091809764217	0.0319875857482618	0.0292220402649982	PPIA/BANF1/IFITM3/IFITM2	4	cluster1
BP	GO:0090084	negative regulation of inclusion body assembly	3/170	12/18888	0.000148460663281666	0.00517347667300179	0.00453460580799666	HSPA1B/HSPA1A/DNAJB1	3	cluster1		BP	GO:0032465	regulation of cytokinesis	5/72	93/18888	2.79990762503861e-05	0.000831430196452144	0.000670379310044928	CALM2/BIRC5/PRC1/KIF23/RACGAP1	5	cluster1		BP	GO:1905049	negative regulation of metallopeptidase activity	2/93	11/18888	0.00128152491386877	0.034072962649048	0.0311271220752371	TIMP3/TIMP1	2	cluster1
BP	GO:0097193	intrinsic apoptotic signaling pathway	11/170	319/18888	0.000153031346251034	0.00524387413153543	0.00459630990845211	ENO1/BNIP3/RPS27L/RPS3/RACK1/RPS7/TPT1/HSPA1A/RPL26/PERP/PPP1R15A	11	cluster1		BP	GO:0045930	negative regulation of mitotic cell cycle	7/72	248/18888	4.40411137104668e-05	0.00128600052034563	0.00103689779999029	BIRC5/NUF2/MAD2L1/CDK1/BUB3/ZWINT/SPC25	7	cluster1		BP	GO:0006637	acyl-CoA metabolic process	4/93	96/18888	0.00129487354330777	0.034072962649048	0.0311271220752371	TECR/ACACB/GPAT4/HACD2	4	cluster1
BP	GO:0009266	response to temperature stimulus	8/170	172/18888	0.000168382098762198	0.00567530483696851	0.0049744633836218	HSP90AB1/STUB1/HSPA1B/HSPA1A/CRYAB/CIRBP/DNAJB1/HSP90AA1	8	cluster1		BP	GO:1901987	regulation of cell cycle phase transition	9/72	455/18888	5.5992307786908e-05	0.0016081725121748	0.00129666396980208	UBE2C/BIRC5/NUF2/MAD2L1/CDK1/ANLN/BUB3/ZWINT/SPC25	9	cluster1		BP	GO:0035383	thioester metabolic process	4/93	96/18888	0.00129487354330777	0.034072962649048	0.0311271220752371	TECR/ACACB/GPAT4/HACD2	4	cluster1
BP	GO:0045861	negative regulation of proteolysis	9/170	231/18888	0.000251301469629004	0.0083334809928586	0.00730438227512488	VEGFA/RPL23/HSP90AB1/RPL11/SERPINA1/RPS7/NOP53/RPL5/EIF3H	9	cluster1		BP	GO:0090068	positive regulation of cell cycle process	7/72	263/18888	6.38106269311672e-05	0.00180316481263556	0.00145388559153865	UBE2C/BIRC5/MAD2L1/CDK1/KIF23/RACGAP1/RAD51AP1	7	cluster1		BP	GO:0046394	carboxylic acid biosynthetic process	7/93	334/18888	0.00131049856342492	0.034072962649048	0.0311271220752371	HACD3/MIF/TECR/ACACB/CLN3/HACD2/GLUL	7	cluster1
BP	GO:0043484	regulation of RNA splicing	8/170	186/18888	0.00028680287951956	0.00910080519712028	0.00797694987582937	NPM1/CCNL1/HNRNPA1/EIF1/RPS13/RPS26/HSPA1A/CIRBP	8	cluster1		BP	GO:0051656	establishment of organelle localization	9/72	472/18888	7.42019638800359e-05	0.00206352128123528	0.00166381011741033	BLOC1S1/CFL1/BIRC5/NUF2/MAD2L1/BUB3/ZWINT/RACGAP1/SPC25	9	cluster1		BP	GO:0006633	fatty acid biosynthetic process	5/93	166/18888	0.00137625802539293	0.0347451577335704	0.0317412012989845	HACD3/MIF/TECR/ACACB/HACD2	5	cluster1
BP	GO:0000462	maturation of SSU-rRNA from tricistronic rRNA transcript (SSU-rRNA, 5.8S rRNA, LSU-rRNA)	4/170	36/18888	0.000298003114633223	0.00910080519712028	0.00797694987582937	RPS8/RPS19/RPS16/RPS21	4	cluster1		BP	GO:0090231	regulation of spindle checkpoint	3/72	22/18888	7.76438289418122e-05	0.00212549981728211	0.00171378319802487	BIRC5/MAD2L1/ZWINT	3	cluster1		BP	GO:0016053	organic acid biosynthetic process	7/93	337/18888	0.00137946035666781	0.0347451577335704	0.0317412012989845	HACD3/MIF/TECR/ACACB/CLN3/HACD2/GLUL	7	cluster1
BP	GO:0032435	negative regulation of proteasomal ubiquitin-dependent protein catabolic process	4/170	36/18888	0.000298003114633223	0.00910080519712028	0.00797694987582937	HSP90AB1/RPL11/NOP53/EIF3H	4	cluster1		BP	GO:1901988	negative regulation of cell cycle phase transition	7/72	273/18888	8.06397423644133e-05	0.00217355120957619	0.00175252687049462	BIRC5/NUF2/MAD2L1/CDK1/BUB3/ZWINT/SPC25	7	cluster1		BP	GO:0050792	regulation of viral process	5/93	168/18888	0.00145105657951512	0.0359862031719751	0.0328749498743588	PPIA/BANF1/HACD3/IFITM3/IFITM2	5	cluster1
BP	GO:0007008	outer mitochondrial membrane organization	3/170	15/18888	0.000300999393679076	0.00910080519712028	0.00797694987582937	TOMM20/HSP90AA1/TOMM7	3	cluster1		BP	GO:0051261	protein depolymerization	5/72	117/18888	8.40989901817448e-05	0.00223244592118814	0.00180001347406542	TPX2/DIAPH3/CFL1/STMN1/HSPA8	5	cluster1		BP	GO:0045047	protein targeting to ER	3/93	46/18888	0.00150490361665704	0.0367561307583506	0.0335783119569887	SRPRA/SEC61G/SPCS2	3	cluster1
BP	GO:0045040	protein insertion into mitochondrial outer membrane	3/170	15/18888	0.000300999393679076	0.00910080519712028	0.00797694987582937	TOMM20/HSP90AA1/TOMM7	3	cluster1		BP	GO:0031100	animal organ regeneration	4/72	66/18888	0.000117005060687359	0.00305959501976498	0.00246694094960623	PCNA/CDK1/UCP2/TYMS	4	cluster1		BP	GO:0035384	thioester biosynthetic process	3/93	47/18888	0.00160181487725583	0.0376038707291214	0.0343527590113888	TECR/ACACB/HACD2	3	cluster1
BP	GO:0061684	chaperone-mediated autophagy	3/170	15/18888	0.000300999393679076	0.00910080519712028	0.00797694987582937	STUB1/EEF1A1/HSP90AA1	3	cluster1		BP	GO:0010948	negative regulation of cell cycle process	7/72	316/18888	0.000199339147485917	0.00508503711486258	0.00410004795009948	BIRC5/NUF2/MAD2L1/CDK1/BUB3/ZWINT/SPC25	7	cluster1		BP	GO:0071616	acyl-CoA biosynthetic process	3/93	47/18888	0.00160181487725583	0.0376038707291214	0.0343527590113888	TECR/ACACB/HACD2	3	cluster1
BP	GO:0061136	regulation of proteasomal protein catabolic process	8/170	189/18888	0.000319430486078523	0.00951810259967308	0.00834271536485783	HSP90AB1/RPL11/STUB1/RACK1/HSPA1B/HSPA1A/NOP53/EIF3H	8	cluster1		BP	GO:0097421	liver regeneration	3/72	30/18888	0.000200266872674382	0.00508503711486258	0.00410004795009948	PCNA/UCP2/TYMS	3	cluster1		BP	GO:0010970	transport along microtubule	5/93	172/18888	0.00160959496297108	0.0376038707291214	0.0343527590113888	BLOC1S1/CLN3/DST/BORCS7/SYNE2	5	cluster1
BP	GO:0034101	erythrocyte homeostasis	7/170	144/18888	0.000330496401002399	0.00970715143515618	0.00850841862430237	VEGFA/RPS24/ZFP36/RPS14/HSPA1B/RPS19/HSPA1A	7	cluster1		BP	GO:0045787	positive regulation of cell cycle	7/72	332/18888	0.000269302007221104	0.00674024452359107	0.0054346359953492	UBE2C/BIRC5/MAD2L1/CDK1/KIF23/RACGAP1/RAD51AP1	7	cluster1		BP	GO:0051036	regulation of endosome size	2/93	13/18888	0.00180581826242926	0.041585414843371	0.0379900714156171	BLOC1S1/BORCS7	2	cluster1
BP	GO:0071479	cellular response to ionizing radiation	5/170	70/18888	0.000420236603897249	0.0121691050367992	0.0106663464176737	EGR1/EEF1D/RPL26/CRYAB/RHOB	5	cluster1		BP	GO:0006298	mismatch repair	3/72	35/18888	0.000318462922578101	0.00785840901911031	0.00633620818531966	PCNA/RPA3/HMGB1	3	cluster1		BP	GO:0072599	establishment of protein localization to endoplasmic reticulum	3/93	50/18888	0.00191570549674415	0.0434946093063601	0.0397342029643449	SRPRA/SEC61G/SPCS2	3	cluster1
BP	GO:0090083	regulation of inclusion body assembly	3/170	17/18888	0.000443928231901571	0.0126766172887449	0.0111111861551972	HSPA1B/HSPA1A/DNAJB1	3	cluster1		BP	GO:0051438	regulation of ubiquitin-protein transferase activity	3/72	38/18888	0.000407124805047577	0.00990670358949105	0.00798774105809721	UBE2C/PARK7/MAD2L1	3	cluster1		BP	GO:0010043	response to zinc ion	3/93	51/18888	0.00202823107536411	0.0454098401873187	0.0414838490414385	MT1X/MT2A/MT1E	3	cluster1
BP	GO:0032570	response to progesterone	4/170	41/18888	0.000494721226531099	0.0139335183801087	0.0122128729606524	FOS/FOSB/CLDN4/DSG2	4	cluster1		BP	GO:0010038	response to metal ion	7/72	360/18888	0.000438485502597317	0.0104137302124998	0.00839655488174404	PCNA/PPP1CA/CALM2/PARK7/DTYMK/CDK1/UCP2	7	cluster1		BP	GO:0002069	columnar/cuboidal epithelial cell maturation	2/93	14/18888	0.00210004758977956	0.0457469826314141	0.041791843216239	GJA1/GPAT4	2	cluster1
BP	GO:0032436	positive regulation of proteasomal ubiquitin-dependent protein catabolic process	5/170	77/18888	0.000652212419865665	0.018120928854646	0.0158831815477954	STUB1/RACK1/HSPA1B/HSPA1A/NOP53	5	cluster1		BP	GO:0031111	negative regulation of microtubule polymerization or depolymerization	3/72	39/18888	0.000439849335459468	0.0104137302124998	0.00839655488174404	TPX2/DIAPH3/STMN1	3	cluster1		BP	GO:0006122	mitochondrial electron transport, ubiquinol to cytochrome c	2/93	14/18888	0.00210004758977956	0.0457469826314141	0.041791843216239	UQCR11/UQCC3	2	cluster1
BP	GO:0007006	mitochondrial membrane organization	6/170	117/18888	0.000667637799741669	0.0183021775502516	0.0160420479039682	TOMM20/BNIP3/HSPA1A/BNIP3L/HSP90AA1/TOMM7	6	cluster1		BP	GO:0071459	protein localization to chromosome, centromeric region	3/72	40/18888	0.000474216490307854	0.0110776972135915	0.00893190919288617	CDK1/H4C3/BUB3	3	cluster1		CC	GO:0098803	respiratory chain complex	14/94	94/19894	1.29381280027289e-17	2.51467880555401e-15	2.00958220336432e-15	SDHD/NDUFB8/COX6A1/NDUFA11/NDUFB11/UQCR11/NDUFV2/NDUFA1/NDUFB1/NDUFA7/NDUFA13/NDUFC2/NDUFA3/UQCC3	14	cluster1
BP	GO:0051348	negative regulation of transferase activity	8/170	213/18888	0.000705220586840748	0.0190780727176918	0.0167221280425396	RPL23/RPL11/NPM1/ZFP36/RPS7/PHPT1/RPL5/DUSP1	8	cluster1		BP	GO:0006458	de novo' protein folding	3/72	41/18888	0.000510260007469961	0.0117628359616759	0.00948433421086825	HSPE1/HSPA8/HSPD1	3	cluster1		CC	GO:0005746	mitochondrial respirasome	14/94	97/19894	2.05279902494205e-17	2.51467880555401e-15	2.00958220336432e-15	SDHD/NDUFB8/COX6A1/NDUFA11/NDUFB11/UQCR11/NDUFV2/NDUFA1/NDUFB1/NDUFA7/NDUFA13/NDUFC2/NDUFA3/UQCC3	14	cluster1
BP	GO:0140467	integrated stress response signaling	4/170	46/18888	0.000769824633912127	0.0205553174977056	0.0180169483698915	FOS/JUNB/JUN/PPP1R15A	4	cluster1		BP	GO:0072528	pyrimidine-containing compound biosynthetic process	3/72	42/18888	0.000548013185594035	0.0124690792358539	0.0100537757357101	DTYMK/TYMS/TK1	3	cluster1		CC	GO:0070469	respirasome	14/94	105/19894	6.5344467429795e-17	5.33646484009993e-15	4.2645862954182e-15	SDHD/NDUFB8/COX6A1/NDUFA11/NDUFB11/UQCR11/NDUFV2/NDUFA1/NDUFB1/NDUFA7/NDUFA13/NDUFC2/NDUFA3/UQCC3	14	cluster1
BP	GO:0043086	negative regulation of catalytic activity	12/170	449/18888	0.000780273867474157	0.0205672188657291	0.018027380042048	VEGFA/RPL23/RPL11/ANGPTL4/SERPINA1/NPM1/ZFP36/RPS7/PHPT1/PPP1R15A/RPL5/DUSP1	12	cluster1		BP	GO:0042542	response to hydrogen peroxide	4/72	101/18888	0.000599565135693656	0.0133451333795218	0.0107601351810372	PCNA/PARK7/SOD1/CDK1	4	cluster1		CC	GO:0098798	mitochondrial protein-containing complex	18/94	305/19894	4.18250068758462e-15	2.56178167114558e-13	2.0472240207651e-13	SDHD/NDUFB8/COX6A1/NDUFA11/NDUFB11/UQCR11/ACACB/NDUFV2/NDUFA1/NDUFB1/NDUFA7/MRPL33/NDUFA13/NDUFC2/MRPL57/NDUFA3/UQCC3/MTERF4	18	cluster1
BP	GO:0010952	positive regulation of peptidase activity	7/170	167/18888	0.000801445905668888	0.0208578833171549	0.0182821504397753	CLDN4/RPS27L/RPS3/RACK1/CLDN3/PERP/EGLN3	7	cluster1		BP	GO:1901976	regulation of cell cycle checkpoint	3/72	44/18888	0.000628779543177079	0.0133451333795218	0.0107601351810372	BIRC5/MAD2L1/ZWINT	3	cluster1		CC	GO:0098800	inner mitochondrial membrane protein complex	14/94	162/19894	3.16883475908115e-14	1.13174486715575e-12	9.0442339544992e-13	SDHD/NDUFB8/COX6A1/NDUFA11/NDUFB11/UQCR11/NDUFV2/NDUFA1/NDUFB1/NDUFA7/NDUFA13/NDUFC2/NDUFA3/UQCC3	14	cluster1
BP	GO:0032069	regulation of nuclease activity	3/170	22/18888	0.000972679174000183	0.0249654919794189	0.0218825119131503	RPS3/NPM1/HSPA1A	3	cluster1		BP	GO:0031055	chromatin remodeling at centromere	2/72	10/18888	0.000632218076769584	0.0133451333795218	0.0107601351810372	CENPW/CENPN	2	cluster1		CC	GO:0005747	mitochondrial respiratory chain complex I	10/94	51/19894	3.69549344377387e-14	1.13174486715575e-12	9.0442339544992e-13	NDUFB8/NDUFA11/NDUFB11/NDUFV2/NDUFA1/NDUFB1/NDUFA7/NDUFA13/NDUFC2/NDUFA3	10	cluster1
BP	GO:0006979	response to oxidative stress	11/170	398/18888	0.000983562670395394	0.0249654919794189	0.0218825119131503	FOS/JUN/SELENOP/BNIP3/RPS3/RACK1/HSPA1B/HSPA1A/CRYAB/RHOB/BTG1	11	cluster1		BP	GO:0032070	regulation of deoxyribonuclease activity	2/72	10/18888	0.000632218076769584	0.0133451333795218	0.0107601351810372	PCNA/HMGB1	2	cluster1		CC	GO:0030964	NADH dehydrogenase complex	10/94	51/19894	3.69549344377387e-14	1.13174486715575e-12	9.0442339544992e-13	NDUFB8/NDUFA11/NDUFB11/NDUFV2/NDUFA1/NDUFB1/NDUFA7/NDUFA13/NDUFC2/NDUFA3	10	cluster1
BP	GO:1903008	organelle disassembly	7/170	175/18888	0.00105373618396235	0.0264205072466657	0.0231578478426642	STUB1/BNIP3/FUNDC2/RACK1/BNIP3L/PLIN2/TOMM7	7	cluster1		BP	GO:0034080	CENP-A containing chromatin assembly	2/72	10/18888	0.000632218076769584	0.0133451333795218	0.0107601351810372	CENPW/CENPN	2	cluster1		CC	GO:0045271	respiratory chain complex I	10/94	51/19894	3.69549344377387e-14	1.13174486715575e-12	9.0442339544992e-13	NDUFB8/NDUFA11/NDUFB11/NDUFV2/NDUFA1/NDUFB1/NDUFA7/NDUFA13/NDUFC2/NDUFA3	10	cluster1
BP	GO:0002262	myeloid cell homeostasis	7/170	177/18888	0.00112563352476368	0.0278831629748689	0.024439880715224	VEGFA/RPS24/ZFP36/RPS14/HSPA1B/RPS19/HSPA1A	7	cluster1		BP	GO:0044837	actomyosin contractile ring organization	2/72	10/18888	0.000632218076769584	0.0133451333795218	0.0107601351810372	ANLN/RACGAP1	2	cluster1		CC	GO:1990204	oxidoreductase complex	13/94	131/19894	4.57028379643991e-14	1.24413281125309e-12	9.94237176769384e-13	SDHD/NDUFB8/NDUFA11/NDUFB11/UQCR11/NDUFV2/NDUFA1/NDUFB1/NDUFA7/NDUFA13/NDUFC2/NDUFA3/UQCC3	13	cluster1
BP	GO:0019730	antimicrobial humoral response	6/170	132/18888	0.00125151067548464	0.0305161711483196	0.0267477396098317	RPL30/HLA-E/RARRES2/RPL39/RPS19/FAU	6	cluster1		BP	GO:0030261	chromosome condensation	3/72	45/18888	0.000671857153718183	0.0140130206346935	0.0112986503795715	TOP2A/CDK1/H1-4	3	cluster1		CC	GO:0005743	mitochondrial inner membrane	17/94	499/19894	1.66810033113077e-10	4.08684581127039e-09	3.26596485884551e-09	SDHD/NDUFB8/COX6A1/NDUFA11/NDUFB11/UQCR11/NDUFV2/NDUFA1/PET100/NDUFB1/NDUFA7/MRPL33/NDUFA13/NDUFC2/MRPL57/NDUFA3/UQCC3	17	cluster1
BP	GO:0070841	inclusion body assembly	3/170	24/18888	0.00126161213405018	0.0305161711483196	0.0267477396098317	HSPA1B/HSPA1A/DNAJB1	3	cluster1		BP	GO:0007019	microtubule depolymerization	3/72	46/18888	0.000716773293958336	0.0146678764162056	0.0118266583456789	TPX2/DIAPH3/STMN1	3	cluster1		CC	GO:1902495	transmembrane transporter complex	13/94	444/19894	1.66992021596118e-07	3.71936775373173e-06	2.9722981834333e-06	NDUFB8/NDUFA11/NDUFB11/UQCR11/NDUFV2/NDUFA1/NDUFB1/NDUFA7/NDUFA13/NDUFC2/VAMP2/NDUFA3/UQCC3	13	cluster1
BP	GO:1901799	negative regulation of proteasomal protein catabolic process	4/170	53/18888	0.00131558684716447	0.0308935902949115	0.0270785513950893	HSP90AB1/RPL11/NOP53/EIF3H	4	cluster1		BP	GO:0051302	regulation of cell division	5/72	186/18888	0.000719998499882238	0.0146678764162056	0.0118266583456789	CALM2/BIRC5/PRC1/KIF23/RACGAP1	5	cluster1		CC	GO:1990351	transporter complex	13/94	471/19894	3.27719634336443e-07	6.69094253436904e-06	5.34700456022617e-06	NDUFB8/NDUFA11/NDUFB11/UQCR11/NDUFV2/NDUFA1/NDUFB1/NDUFA7/NDUFA13/NDUFC2/VAMP2/NDUFA3/UQCC3	13	cluster1
BP	GO:0034620	cellular response to unfolded protein	5/170	90/18888	0.00132104129345908	0.0308935902949115	0.0270785513950893	ATF3/STUB1/RACK1/HSPA1A/PPP1R15A	5	cluster1		BP	GO:0032467	positive regulation of cytokinesis	3/72	47/18888	0.000763559116050065	0.0153460422461245	0.0123734611237077	BIRC5/KIF23/RACGAP1	3	cluster1		CC	GO:0005604	basement membrane	6/94	92/19894	4.86969093861996e-06	9.17749446124531e-05	7.33410942982439e-05	LAMB3/SERPINF1/COL17A1/TIMP3/TIMP1/DST	6	cluster1
BP	GO:0006839	mitochondrial transport	7/170	182/18888	0.00132229374803123	0.0308935902949115	0.0270785513950893	SMDT1/TOMM20/BNIP3/HSPA1A/BNIP3L/HSP90AA1/TOMM7	7	cluster1		BP	GO:0009120	deoxyribonucleoside metabolic process	2/72	11/18888	0.000770805774919493	0.0153460422461245	0.0123734611237077	DTYMK/TK1	2	cluster1		CC	GO:0062023	collagen-containing extracellular matrix	9/94	428/19894	0.00019211367159291	0.00330499129999561	0.00264115309043688	LAMB3/SERPINF1/COL17A1/TIMP3/SOD3/TIMP1/DST/CTSB/THSD4	9	cluster1
BP	GO:0007565	female pregnancy	7/170	183/18888	0.00136466525858005	0.0315253008049503	0.0276322521902903	FOS/FOSB/VEGFA/JUNB/CLDN4/RPL29/DSG2	7	cluster1		BP	GO:0051321	meiotic cell cycle	6/72	291/18888	0.000846370704920837	0.0166611401687787	0.0134338200591811	TOP2A/NUF2/BUB3/ZWINT/CCNB2/RAD51AP1	6	cluster1		CC	GO:0030055	cell-substrate junction	9/94	431/19894	0.00020234640612218	0.00330499129999561	0.00264115309043688	ITGB8/GJA1/COL17A1/TNS1/PPIA/HACD3/DST/FLRT3/SYNE2	9	cluster1
BP	GO:0030218	erythrocyte differentiation	6/170	135/18888	0.00140456843471564	0.0320865855752818	0.0281242240962945	VEGFA/ZFP36/RPS14/HSPA1B/RPS19/HSPA1A	6	cluster1		BP	GO:0045786	negative regulation of cell cycle	7/72	405/18888	0.000879187312759916	0.0171148463550597	0.0137996417979393	BIRC5/NUF2/MAD2L1/CDK1/BUB3/ZWINT/SPC25	7	cluster1		CC	GO:0140534	endoplasmic reticulum protein-containing complex	5/94	126/19894	0.00032927053974044	0.00504195513977549	0.00402923160471854	KRTCAP2/SRPRA/TMEM258/SEC61G/SPCS2	5	cluster1
BP	GO:0043254	regulation of protein-containing complex assembly	11/170	418/18888	0.00145612603967839	0.0328988476657008	0.0288361802189636	VEGFA/STUB1/RPS3/RACK1/RPL13A/HSPA1B/HSPA1A/CRYAB/TMSB10/NOP53/HSP90AA1	11	cluster1		BP	GO:0002424	T cell mediated immune response to tumor cell	2/72	12/18888	0.000922686938399698	0.0173477757718323	0.0139874519861806	HMGB1/HSPD1	2	cluster1		CC	GO:0000313	organellar ribosome	4/94	89/19894	0.000839711814621224	0.0110511984869599	0.00883146259323108	NDUFA7/MRPL33/MRPL57/MTERF4	4	cluster1
BP	GO:0042176	regulation of protein catabolic process	10/170	362/18888	0.00166954300386361	0.0370039060758522	0.0324343063699872	HSP90AB1/RPL11/STUB1/EEF1A1/RACK1/HSPA1B/HSPA1A/NOP53/HSP90AA1/EIF3H	10	cluster1		BP	GO:0090267	positive regulation of mitotic cell cycle spindle assembly checkpoint	2/72	12/18888	0.000922686938399698	0.0173477757718323	0.0139874519861806	BIRC5/MAD2L1	2	cluster1		CC	GO:0005761	mitochondrial ribosome	4/94	89/19894	0.000839711814621224	0.0110511984869599	0.00883146259323108	NDUFA7/MRPL33/MRPL57/MTERF4	4	cluster1
BP	GO:0031400	negative regulation of protein modification process	11/170	426/18888	0.00169111196964237	0.0370039060758522	0.0324343063699872	RPL23/RPL11/RPS3/NPM1/RACK1/RPS7/HSPA1B/HSPA1A/PPP1R15A/RPL5/DUSP1	11	cluster1		BP	GO:0002520	immune system development	5/72	197/18888	0.000931959235579176	0.0173477757718323	0.0139874519861806	CBLB/SOD1/HMGB1/CCNB2/HSPD1	5	cluster1		CC	GO:0005925	focal adhesion	8/94	421/19894	0.000857031719396887	0.0110511984869599	0.00883146259323108	ITGB8/GJA1/TNS1/PPIA/HACD3/DST/FLRT3/SYNE2	8	cluster1
BP	GO:2001242	regulation of intrinsic apoptotic signaling pathway	7/170	190/18888	0.00169181282642515	0.0370039060758522	0.0324343063699872	ENO1/RPS3/RACK1/RPS7/TPT1/HSPA1A/RPL26	7	cluster1		BP	GO:0140013	meiotic nuclear division	5/72	197/18888	0.000931959235579176	0.0173477757718323	0.0139874519861806	TOP2A/NUF2/ZWINT/CCNB2/RAD51AP1	5	cluster1		CC	GO:0070069	cytochrome complex	3/94	43/19894	0.00109942010618433	0.013467896300758	0.0107627441973834	COX6A1/UQCR11/UQCC3	3	cluster1
BP	GO:0052547	regulation of peptidase activity	9/170	304/18888	0.00177331383547252	0.0378879726178181	0.033209199837039	VEGFA/CLDN4/SERPINA1/RPS27L/RPS3/RACK1/CLDN3/PERP/EGLN3	9	cluster1		BP	GO:0048511	rhythmic process	6/72	297/18888	0.000940661357490909	0.0173477757718323	0.0139874519861806	PCNA/PPP1CA/TOP2A/CDK1/TYMS/A2M	6	cluster1		CC	GO:0008250	oligosaccharyltransferase complex	2/94	14/19894	0.00193716757871036	0.0215730025810927	0.0172398645760827	KRTCAP2/TMEM258	2	cluster1
BP	GO:0033119	negative regulation of RNA splicing	3/170	27/18888	0.00178751621786398	0.0378879726178181	0.033209199837039	NPM1/RPS13/RPS26	3	cluster1		BP	GO:0031396	regulation of protein ubiquitination	5/72	198/18888	0.000953301213437375	0.0173977471452321	0.0140277437328175	UBE2C/CBLB/PARK7/FANCI/MAD2L1	5	cluster1		CC	GO:0098574	cytoplasmic side of lysosomal membrane	2/94	14/19894	0.00193716757871036	0.0215730025810927	0.0172398645760827	BLOC1S1/BORCS7	2	cluster1
BP	GO:0071480	cellular response to gamma radiation	3/170	27/18888	0.00178751621786398	0.0378879726178181	0.033209199837039	EGR1/RPL26/CRYAB	3	cluster1		BP	GO:0000302	response to reactive oxygen species	5/72	203/18888	0.00106551758164678	0.0192452247736614	0.0155173585954419	PCNA/PARK7/SOD1/CDK1/UCP2	5	cluster1		CC	GO:0005750	mitochondrial respiratory chain complex III	2/94	15/19894	0.00222833054936559	0.0222621839680161	0.0177906174781998	UQCR11/UQCC3	2	cluster1
BP	GO:0140747	regulation of ncRNA transcription	5/170	97/18888	0.00184203045189305	0.0386450470315522	0.0338727833903427	FOS/VEGFA/EGR1/JUN/NOP53	5	cluster1		BP	GO:0090232	positive regulation of spindle checkpoint	2/72	13/18888	0.00108776103886833	0.0194465034703808	0.0156796489168776	BIRC5/MAD2L1	2	cluster1		CC	GO:0045275	respiratory chain complex III	2/94	15/19894	0.00222833054936559	0.0222621839680161	0.0177906174781998	UQCR11/UQCC3	2	cluster1
BP	GO:0034599	cellular response to oxidative stress	8/170	248/18888	0.00186407249012118	0.038712454946355	0.0339318671248002	FOS/JUN/BNIP3/RPS3/RACK1/HSPA1B/HSPA1A/RHOB	8	cluster1		BP	GO:0009263	deoxyribonucleotide biosynthetic process	2/72	14/18888	0.00126592810275824	0.0219594657032915	0.0177058417290418	DTYMK/TYMS	2	cluster1		CC	GO:0000315	organellar large ribosomal subunit	3/94	56/19894	0.00236251748232008	0.0222621839680161	0.0177906174781998	MRPL33/MRPL57/MTERF4	3	cluster1
BP	GO:0031334	positive regulation of protein-containing complex assembly	7/170	197/18888	0.00207698036857985	0.0427027163780016	0.0374293725369336	VEGFA/STUB1/RPS3/RACK1/HSPA1B/HSPA1A/HSP90AA1	7	cluster1		BP	GO:0009265	2'-deoxyribonucleotide biosynthetic process	2/72	14/18888	0.00126592810275824	0.0219594657032915	0.0177058417290418	DTYMK/TYMS	2	cluster1		CC	GO:0005762	mitochondrial large ribosomal subunit	3/94	56/19894	0.00236251748232008	0.0222621839680161	0.0177906174781998	MRPL33/MRPL57/MTERF4	3	cluster1
BP	GO:0006754	ATP biosynthetic process	5/170	101/18888	0.0021998543812377	0.0447811941368783	0.039251179788212	ENO1/NDUFB9/ATP5MC2/NDUFA5/NDUFS5	5	cluster1		BP	GO:0046385	deoxyribose phosphate biosynthetic process	2/72	14/18888	0.00126592810275824	0.0219594657032915	0.0177058417290418	DTYMK/TYMS	2	cluster1		CC	GO:1905368	peptidase complex	4/94	122/19894	0.00268383259831804	0.0243532957995526	0.0194617100696747	PSMA1/PSMC1/PSMA2/SPCS2	4	cluster1
BP	GO:0000422	autophagy of mitochondrion	5/170	102/18888	0.00229669852928217	0.0454039632327321	0.0397970433414076	STUB1/BNIP3/FUNDC2/BNIP3L/TOMM7	5	cluster1		BP	GO:1901654	response to ketone	5/72	217/18888	0.00143201094521264	0.0239276630380205	0.0192927924759815	PCNA/PARK7/UCP2/TYMS/A2M	5	cluster1		CC	GO:1904813	ficolin-1-rich granule lumen	4/94	124/19894	0.00284608822925036	0.0249032720059407	0.0199012184451341	PPIA/MIF/PSMA2/CTSB	4	cluster1
BP	GO:0035967	cellular response to topologically incorrect protein	5/170	102/18888	0.00229669852928217	0.0454039632327321	0.0397970433414076	ATF3/STUB1/RACK1/HSPA1A/PPP1R15A	5	cluster1		BP	GO:0034501	protein localization to kinetochore	2/72	15/18888	0.00145708870860349	0.0239276630380205	0.0192927924759815	CDK1/BUB3	2	cluster1		CC	GO:0000502	proteasome complex	3/94	62/19894	0.00315823406813526	0.026681632644591	0.0213223788266119	PSMA1/PSMC1/PSMA2	3	cluster1
BP	GO:2000060	positive regulation of ubiquitin-dependent protein catabolic process	5/170	102/18888	0.00229669852928217	0.0454039632327321	0.0397970433414076	STUB1/RACK1/HSPA1B/HSPA1A/NOP53	5	cluster1		BP	GO:0044771	meiotic cell cycle phase transition	2/72	15/18888	0.00145708870860349	0.0239276630380205	0.0192927924759815	ZWINT/CCNB2	2	cluster1		CC	GO:0005839	proteasome core complex	2/94	20/19894	0.00397075971235843	0.0324278709842605	0.0259144318069708	PSMA1/PSMA2	2	cluster1
BP	GO:0000302	response to reactive oxygen species	7/170	203/18888	0.00245831514144887	0.0480126056662872	0.0420835454130062	FOS/JUN/BNIP3/RPS3/RACK1/CRYAB/RHOB	7	cluster1		BP	GO:0051444	negative regulation of ubiquitin-protein transferase activity	2/72	15/18888	0.00145708870860349	0.0239276630380205	0.0192927924759815	PARK7/MAD2L1	2	cluster1		CC	GO:0030867	rough endoplasmic reticulum membrane	2/94	24/19894	0.00569772389070067	0.0450303984910215	0.0359856245728464	SRPRA/SEC61G	2	cluster1
BP	GO:0034614	cellular response to reactive oxygen species	6/170	151/18888	0.00247535807423465	0.0480126056662872	0.0420835454130062	FOS/JUN/BNIP3/RPS3/RACK1/RHOB	6	cluster1		BP	GO:1903083	protein localization to condensed chromosome	2/72	15/18888	0.00145708870860349	0.0239276630380205	0.0192927924759815	CDK1/BUB3	2	cluster1		CC	GO:0005758	mitochondrial intermembrane space	3/94	80/19894	0.00645463579241238	0.0494183052856573	0.0394921795193652	BLOC1S1/CHCHD2/COX17	3	cluster1
BP	GO:0044703	multi-organism reproductive process	7/170	204/18888	0.00252678984501635	0.0485521487976973	0.0425564605476437	FOS/FOSB/VEGFA/JUNB/CLDN4/RPL29/DSG2	7	cluster1		BP	GO:1903046	meiotic cell cycle process	5/72	218/18888	0.00146133558508459	0.0239276630380205	0.0192927924759815	TOP2A/NUF2/ZWINT/CCNB2/RAD51AP1	5	cluster1		MF	GO:0009055	electron transfer activity	10/91	117/18522	2.86366338951523e-10	5.44096044007894e-08	4.94358732505788e-08	ASPH/SDHD/NDUFB8/UQCR11/NDUFV2/NDUFA1/NDUFB1/NDUFA7/NDUFC2/NDUFA3	10	cluster1
CC	GO:0022626	cytosolic ribosome	77/174	122/19894	3.52501323199971e-134	9.97578744655919e-132	8.12608313482039e-132	RPL34/RPL30/RPS8/RPL8/RPL31/RPL23/RPL7/RPL9/RPL11/RPL22/RPS20/RPL27/RPL28/EEF1A1/RPS27L/RPS3/RPL15/RPS24/UBA52/RPS4X/RPL3/RACK1/RPS7/RPL23A/RPL13A/RPS6/RPL7A/RPL18/RPL37/RPS14/RPL39/RPS13/RPL10A/RPS5/RPS27A/RPS10/RPL35A/RPL32/RPS27/RPS26/RPL18A/RPL14/RPL19/RPS23/RPL29/RPS19/RPLP0/RPS9/RPS16/RPL26/RPS15/RPL6/RPLP2/RPS21/RPL27A/RPS4Y1/RPS18/RPL24/FAU/RPL36/RPL37A/RPS28/RPS25/RPS3A/RPL21/RPS2/RPS11/…	77	cluster1		BP	GO:0046686	response to cadmium ion	3/72	60/18888	0.00155534046867172	0.0252310787140079	0.0203437320561155	PCNA/DTYMK/CDK1	3	cluster1		MF	GO:0008137	NADH dehydrogenase (ubiquinone) activity	7/91	41/18522	1.07247111201792e-09	8.09637038070342e-08	7.35625896086073e-08	NDUFB8/NDUFV2/NDUFA1/NDUFB1/NDUFA7/NDUFC2/NDUFA3	7	cluster1
CC	GO:0044391	ribosomal subunit	78/174	193/19894	4.49095885517197e-115	6.35470678006834e-113	5.17642099622454e-113	RPL34/RPL30/RPS8/RPL8/RPL31/RPL23/RPL7/RPL9/RPL11/RPL22/RPS20/RPL27/RPL28/MRPL20/RPS27L/RPS3/RPL15/RPS24/UBA52/RPS4X/RPL3/NPM1/RACK1/RPS7/RPL23A/RPL13A/RPS6/RPL7A/RPL18/RPL37/RPS14/RPL39/RPS13/RPL10A/RPS5/RPS27A/RPS10/RPL35A/RPL32/RPS27/RPS26/RPL18A/RPL14/RPL19/RPS23/RPL29/RPS19/RPLP0/RPS9/RPS16/RPL26/RPS15/RPL6/RPLP2/RPS21/RPL27A/RPS4Y1/RPS18/RPL24/FAU/RPL36/RPL37A/RPS28/RPS25/RPS3A/RPL21/RPS2/R…	78	cluster1		BP	GO:0007127	meiosis I	4/72	131/18888	0.00157915448811657	0.0253823730566994	0.0204657201646783	TOP2A/ZWINT/CCNB2/RAD51AP1	4	cluster1		MF	GO:0050136	NADH dehydrogenase (quinone) activity	7/91	42/18522	1.28185921154128e-09	8.09637038070342e-08	7.35625896086073e-08	NDUFB8/NDUFV2/NDUFA1/NDUFB1/NDUFA7/NDUFC2/NDUFA3	7	cluster1
CC	GO:0005840	ribosome	79/174	251/19894	3.42314438772889e-106	3.22916620575758e-104	2.63041621372851e-104	RPL34/RPL30/RPS8/RPL8/RPL31/RPL23/RPL7/RPL9/RPL11/RPL22/RPS20/RPL27/RPL28/EEF1A1/MRPL20/RPS27L/RPS3/RPL15/RPS24/UBA52/RPS4X/RPL3/NPM1/RACK1/RPS7/RPL23A/RPL13A/RPS6/RPL7A/RPL18/RPL37/RPS14/RPL39/RPS13/RPL10A/RPS5/RPS27A/RPS10/RPL35A/RPL32/RPS27/RPS26/RPL18A/RPL14/RPL19/RPS23/RPL29/RPS19/RPLP0/RPS9/RPS16/RPL26/RPS15/RPL6/RPLP2/RPS21/RPL27A/RPS4Y1/RPS18/RPL24/FAU/RPL36/RPL37A/RPS28/RPS25/RPS3A/RPL21…	79	cluster1		BP	GO:0006266	DNA ligation	2/72	16/18888	0.00166114398437774	0.0264574932784527	0.0213325859046404	TOP2A/HMGB1	2	cluster1		MF	GO:0003954	NADH dehydrogenase activity	7/91	44/18522	1.80635990346205e-09	8.09637038070342e-08	7.35625896086073e-08	NDUFB8/NDUFV2/NDUFA1/NDUFB1/NDUFA7/NDUFC2/NDUFA3	7	cluster1
CC	GO:0022625	cytosolic large ribosomal subunit	44/174	60/19894	1.010190065311e-79	7.14709471207535e-78	5.82188485008184e-78	RPL34/RPL30/RPL8/RPL31/RPL23/RPL7/RPL9/RPL11/RPL22/RPL27/RPL28/RPL15/UBA52/RPL3/RPL23A/RPL13A/RPL7A/RPL18/RPL37/RPL39/RPL10A/RPL35A/RPL32/RPL18A/RPL14/RPL19/RPL29/RPLP0/RPL26/RPL6/RPLP2/RPL27A/RPL24/RPL36/RPL37A/RPL21/RPL38/RPL36AL/RPL35/RPL5/RPL41/RPL10/RPL12/RPL13	44	cluster1		BP	GO:0051384	response to glucocorticoid	4/72	134/18888	0.00171590439971056	0.0270834640386747	0.0218373039773501	PCNA/UCP2/TYMS/A2M	4	cluster1		MF	GO:0003955	NAD(P)H dehydrogenase (quinone) activity	7/91	45/18522	2.13062378439564e-09	8.09637038070342e-08	7.35625896086073e-08	NDUFB8/NDUFV2/NDUFA1/NDUFB1/NDUFA7/NDUFC2/NDUFA3	7	cluster1
CC	GO:0015934	large ribosomal subunit	46/174	118/19894	2.80490317669322e-65	1.58757519800836e-63	1.29320799093856e-63	RPL34/RPL30/RPL8/RPL31/RPL23/RPL7/RPL9/RPL11/RPL22/RPL27/RPL28/MRPL20/RPL15/UBA52/RPL3/NPM1/RPL23A/RPL13A/RPL7A/RPL18/RPL37/RPL39/RPL10A/RPL35A/RPL32/RPL18A/RPL14/RPL19/RPL29/RPLP0/RPL26/RPL6/RPLP2/RPL27A/RPL24/RPL36/RPL37A/RPL21/RPL38/RPL36AL/RPL35/RPL5/RPL41/RPL10/RPL12/RPL13	46	cluster1		BP	GO:0048545	response to steroid hormone	6/72	338/18888	0.00181994748730751	0.0284691785514531	0.0229546008267545	PCNA/PARK7/UCP2/HSPA8/TYMS/A2M	6	cluster1		MF	GO:0016655	oxidoreductase activity, acting on NAD(P)H, quinone or similar compound as acceptor	7/91	57/18522	1.1835028320143e-08	3.7477589680453e-07	3.40516604298852e-07	NDUFB8/NDUFV2/NDUFA1/NDUFB1/NDUFA7/NDUFC2/NDUFA3	7	cluster1
CC	GO:0022627	cytosolic small ribosomal subunit	33/174	45/19894	1.27650324663256e-59	6.02084031328356e-58	4.90445984232509e-58	RPS8/RPS20/RPS27L/RPS3/RPS24/UBA52/RPS4X/RACK1/RPS7/RPS6/RPS14/RPS13/RPS5/RPS27A/RPS10/RPS27/RPS26/RPS23/RPS19/RPS9/RPS16/RPS15/RPS21/RPS4Y1/RPS18/FAU/RPS28/RPS25/RPS3A/RPS2/RPS11/RPS29/RPS15A	33	cluster1		BP	GO:0006310	DNA recombination	6/72	339/18888	0.00184723377370225	0.0286402970931535	0.0230925731188489	RPA3/TOP2A/HMGB1/H1-4/RAD51AP1/HSPD1	6	cluster1		MF	GO:0015453	oxidoreduction-driven active transmembrane transporter activity	7/91	68/18522	4.15402571060338e-08	1.12752126430663e-06	1.02445145344204e-06	NDUFB8/NDUFV2/NDUFA1/NDUFB1/NDUFA7/NDUFC2/NDUFA3	7	cluster1
CC	GO:0015935	small ribosomal subunit	34/174	79/19894	6.36407596054752e-50	2.5729049954785e-48	2.09583854941339e-48	RPS8/RPS20/RPS27L/RPS3/RPS24/UBA52/RPS4X/NPM1/RACK1/RPS7/RPS6/RPS14/RPS13/RPS5/RPS27A/RPS10/RPS27/RPS26/RPS23/RPS19/RPS9/RPS16/RPS15/RPS21/RPS4Y1/RPS18/FAU/RPS28/RPS25/RPS3A/RPS2/RPS11/RPS29/RPS15A	34	cluster1		BP	GO:0008272	sulfate transport	2/72	17/18888	0.00187799560484445	0.0288618271902411	0.0232711920748038	UCP2/RACGAP1	2	cluster1		MF	GO:0016651	oxidoreductase activity, acting on NAD(P)H	7/91	86/18522	2.14349428539177e-07	5.09079892780545e-06	4.62543503689803e-06	NDUFB8/NDUFV2/NDUFA1/NDUFB1/NDUFA7/NDUFC2/NDUFA3	7	cluster1
CC	GO:0005925	focal adhesion	43/174	421/19894	1.20673282863747e-33	4.26881738130504e-32	3.47729591410007e-32	RPL30/RPS8/RPL8/RPL31/RPL23/RPL7/RPL9/RPL22/RPL27/VIM/RPS3/RPS4X/RPL3/NPM1/RPS7/RPL13A/RPL7A/RPL18/RPS14/RPS13/RPL10A/RPS5/RPS10/HSPA1B/RPL19/RPS19/RPLP0/HSPA1A/RPS9/RPS16/RPS15/RPL6/RPLP2/RPS18/RHOB/RPL37A/RPS3A/RPS2/RPS11/RPL38/RPS29/RPL5/RPL12	43	cluster1		BP	GO:0061982	meiosis I cell cycle process	4/72	139/18888	0.00196177372381794	0.0298871962098177	0.0240979435914296	TOP2A/ZWINT/CCNB2/RAD51AP1	4	cluster1		MF	GO:0015399	primary active transmembrane transporter activity	7/91	165/18522	1.69302893510821e-05	0.000357417219633955	0.000324744731412569	NDUFB8/NDUFV2/NDUFA1/NDUFB1/NDUFA7/NDUFC2/NDUFA3	7	cluster1
CC	GO:0030055	cell-substrate junction	43/174	431/19894	3.27017592224357e-33	1.02828865110548e-31	8.37624008153615e-32	RPL30/RPS8/RPL8/RPL31/RPL23/RPL7/RPL9/RPL22/RPL27/VIM/RPS3/RPS4X/RPL3/NPM1/RPS7/RPL13A/RPL7A/RPL18/RPS14/RPS13/RPL10A/RPS5/RPS10/HSPA1B/RPL19/RPS19/RPLP0/HSPA1A/RPS9/RPS16/RPS15/RPL6/RPLP2/RPS18/RHOB/RPL37A/RPS3A/RPS2/RPS11/RPL38/RPS29/RPL5/RPL12	43	cluster1		BP	GO:0007096	regulation of exit from mitosis	2/72	18/18888	0.00210754578891893	0.0312916967981862	0.0252303875890206	UBE2C/ANLN	2	cluster1		MF	GO:0004300	enoyl-CoA hydratase activity	2/91	12/18522	0.00152602714518978	0.0289945157586059	0.0263440475590658	HACD3/HACD2	2	cluster1
CC	GO:0032040	small-subunit processome	18/174	74/19894	1.74003100314941e-21	4.92428773891284e-20	4.01122936515496e-20	RPS8/RPS24/RPS4X/RPS7/RPS6/RPS14/RPS13/RPS5/RPS27A/RPS27/RPS23/RPS19/RPS9/RPS16/RPS28/RPS3A/RPS11/RPS15A	18	cluster1		BP	GO:1901970	positive regulation of mitotic sister chromatid separation	2/72	18/18888	0.00210754578891893	0.0312916967981862	0.0252303875890206	UBE2C/BIRC5	2	cluster1		MF	GO:0016530	metallochaperone activity	2/91	14/18522	0.00209065874630946	0.0361113783453452	0.0328103382195934	ATOX1/COX17	2	cluster1
CC	GO:0030684	preribosome	19/174	109/19894	1.16712189534985e-19	3.00268633076371e-18	2.44593009647481e-18	RPS8/RPS24/RPS4X/RPS7/RPS6/RPS14/RPS13/RPS5/RPS27A/RPS27/RPS23/RPS19/RPS9/RPS16/NSA2/RPS28/RPS3A/RPS11/RPS15A	19	cluster1		BP	GO:1904666	regulation of ubiquitin protein ligase activity	2/72	18/18888	0.00210754578891893	0.0312916967981862	0.0252303875890206	UBE2C/MAD2L1	2	cluster1		MF	GO:0008191	metalloendopeptidase inhibitor activity	2/91	16/18522	0.00273935599483498	0.0433731365848872	0.0394082792239418	TIMP3/TIMP1	2	cluster1
CC	GO:0014069	postsynaptic density	19/174	313/19894	3.89437900455942e-11	9.18424381908597e-10	7.48130703507468e-10	RPL30/RPL8/RPL7/EIF3E/PCBP1/BNIP3/RPS3/RPS14/RPS13/RPS27/RPL14/RPS19/RPLP0/RPL6/RPS18/RPS25/DNAJB1/RPL38/RPL12	19	cluster1		BP	GO:0070301	cellular response to hydrogen peroxide	3/72	67/18888	0.00213627459075741	0.0314517065798906	0.0253594029261074	PCNA/PARK7/CDK1	3	cluster1
CC	GO:0032279	asymmetric synapse	19/174	329/19894	9.15639686526666e-11	1.99327716374651e-09	1.62368495019708e-09	RPL30/RPL8/RPL7/EIF3E/PCBP1/BNIP3/RPS3/RPS14/RPS13/RPS27/RPL14/RPS19/RPLP0/RPL6/RPS18/RPS25/DNAJB1/RPL38/RPL12	19	cluster1		BP	GO:0065004	protein-DNA complex assembly	5/72	240/18888	0.00222525742896698	0.032488758462918	0.0261955742953833	CENPW/CENPN/HMGB1/H1-4/H4C3	5	cluster1		BP	GO:0002181	cytoplasmic translation	57/128	160/18888	7.14640064544644e-87	1.32279875947214e-83	1.20285206653356e-83	RPS6/RACK1/RPS14/RPL14/RPS19/RPS2/RPL34/RPL37A/RPS28/RPL38/RPS17/RPS15/RPS29/RPL10/RPL41/RPL36/RPS26/RPL12/RPL36A/RPL35/RPL29/RPL9/RPS15A/RPL23A/RPS27A/RPS24/RPL28/RPS10/RPL37/RPL22/RPL18A/RPL26/RPS7/RPS27/RPS3A/RPL39/RPL7A/RPLP2/RPL13A/RPS13/RPS25/RPS12/RPL15/RPL6/RPS9/RPL13/RPL27A/RPL32/RPS23/RPL7/RPL24/RPSA/RPL35A/RPLP1/RPL21/RPL17/RPS18	57	cluster2
CC	GO:0099572	postsynaptic specialization	19/174	341/19894	1.68460991921074e-10	3.40531862240457e-09	2.7739065587004e-09	RPL30/RPL8/RPL7/EIF3E/PCBP1/BNIP3/RPS3/RPS14/RPS13/RPS27/RPL14/RPS19/RPLP0/RPL6/RPS18/RPS25/DNAJB1/RPL38/RPL12	19	cluster1		BP	GO:1903320	regulation of protein modification by small protein conjugation or removal	5/72	241/18888	0.00226575878540895	0.0328066891903842	0.026451920748315	UBE2C/CBLB/PARK7/FANCI/MAD2L1	5	cluster1		BP	GO:0022613	ribonucleoprotein complex biogenesis	33/128	499/18888	1.2465218786415e-23	1.15365599868271e-20	1.04904657049882e-20	RPS6/RPS14/RPL14/RPS19/RPS28/RPL38/RPS17/RPS15/RPL10/SNRPE/SF3B6/SNU13/SRSF10/RPL35/RPS15A/RPL23A/RPS24/RSRP1/RPL26/RPS7/RPS27/RPS3A/RPL7A/RPL13A/RPS13/RPS25/RPS12/RPL6/RPS9/RPS23/RPL7/RPSA/RPL35A	33	cluster2
CC	GO:0098984	neuron to neuron synapse	19/174	360/19894	4.20650670113037e-10	7.93627597613263e-09	6.46473661436878e-09	RPL30/RPL8/RPL7/EIF3E/PCBP1/BNIP3/RPS3/RPS14/RPS13/RPS27/RPL14/RPS19/RPLP0/RPL6/RPS18/RPS25/DNAJB1/RPL38/RPL12	19	cluster1		BP	GO:0009148	pyrimidine nucleoside triphosphate biosynthetic process	2/72	19/18888	0.00234969729704201	0.0329333573153408	0.0265540528221505	DTYMK/TYMS	2	cluster1		BP	GO:0042254	ribosome biogenesis	28/128	319/18888	2.14115718217983e-23	1.32109398140495e-20	1.20130187168616e-20	RPS6/RPS14/RPL14/RPS19/RPS28/RPL38/RPS17/RPS15/RPL10/SNU13/RPL35/RPS15A/RPL23A/RPS24/RPL26/RPS7/RPS27/RPS3A/RPL7A/RPS13/RPS25/RPS12/RPL6/RPS9/RPS23/RPL7/RPSA/RPL35A	28	cluster2
CC	GO:0005791	rough endoplasmic reticulum	8/174	56/19894	2.89522704911727e-08	5.12093284312618e-07	4.17141265629396e-07	RPL27/RPL18/RPS26/RPS23/RPL6/RPS21/RPS28/RPS29	8	cluster1		BP	GO:0009163	nucleoside biosynthetic process	2/72	19/18888	0.00234969729704201	0.0329333573153408	0.0265540528221505	DTYMK/TK1	2	cluster1		BP	GO:0042274	ribosomal small subunit biogenesis	18/128	103/18888	8.959907555256e-21	4.14619722119471e-18	3.77023478443535e-18	RPS6/RPS14/RPS19/RPS28/RPS17/RPS15/SNU13/RPS15A/RPS24/RPS7/RPS27/RPS3A/RPS13/RPS25/RPS12/RPS9/RPS23/RPSA	18	cluster2
CC	GO:0098554	cytoplasmic side of endoplasmic reticulum membrane	4/174	16/19894	9.47819631278144e-06	0.000157784091559832	0.00012852786331264	RPL27/RPS26/RPS28/RPS29	4	cluster1		BP	GO:0034404	nucleobase-containing small molecule biosynthetic process	2/72	19/18888	0.00234969729704201	0.0329333573153408	0.0265540528221505	DTYMK/TK1	2	cluster1		BP	GO:0006364	rRNA processing	17/128	224/18888	1.8974022645005e-13	7.02418318318084e-11	6.38725520197114e-11	RPS6/RPS14/RPL14/RPS19/RPS28/RPS17/RPS15/SNU13/RPL35/RPS24/RPL26/RPS7/RPS27/RPL7A/RPS25/RPL7/RPL35A	17	cluster2
CC	GO:0031968	organelle outer membrane	11/174	248/19894	1.21889926595697e-05	0.000191638051258791	0.000156104642833086	ENO1/ATP5MC2/TOMM20/BNIP3/FUNDC2/UBA52/RPS27A/BNIP3L/PPP1R15A/TOMM7/UBC	11	cluster1		BP	GO:1901978	positive regulation of cell cycle checkpoint	2/72	19/18888	0.00234969729704201	0.0329333573153408	0.0265540528221505	BIRC5/MAD2L1	2	cluster1		BP	GO:0016072	rRNA metabolic process	17/128	266/18888	3.07751536195068e-12	9.49413489161786e-10	8.63324046273533e-10	RPS6/RPS14/RPL14/RPS19/RPS28/RPS17/RPS15/SNU13/RPL35/RPS24/RPL26/RPS7/RPS27/RPL7A/RPS25/RPL7/RPL35A	17	cluster2
CC	GO:0019867	outer membrane	11/174	250/19894	1.3140243800983e-05	0.000195720473456747	0.000159430104842951	ENO1/ATP5MC2/TOMM20/BNIP3/FUNDC2/UBA52/RPS27A/BNIP3L/PPP1R15A/TOMM7/UBC	11	cluster1		BP	GO:0031333	negative regulation of protein-containing complex assembly	4/72	147/18888	0.00240430033750936	0.0334312237406063	0.0269554808098376	PARK7/STMN1/HMGB1/HSPA8	4	cluster1		BP	GO:0022618	protein-RNA complex assembly	16/128	234/18888	5.02920850705709e-12	1.32986642093753e-09	1.20927885756155e-09	RPS14/RPS19/RPS28/RPL38/RPS15/RPL10/SNRPE/SF3B6/SNU13/SRSF10/RPL23A/RSRP1/RPS27/RPL13A/RPL6/RPSA	16	cluster2
CC	GO:0005741	mitochondrial outer membrane	10/174	219/19894	2.3846841245473e-05	0.000337432803623443	0.000274866222776768	ATP5MC2/TOMM20/BNIP3/FUNDC2/UBA52/RPS27A/BNIP3L/PPP1R15A/TOMM7/UBC	10	cluster1		BP	GO:1901873	regulation of post-translational protein modification	5/72	246/18888	0.00247638291573246	0.0341623847902619	0.0275450134514128	UBE2C/CBLB/PARK7/FANCI/MAD2L1	5	cluster1		BP	GO:0071826	protein-RNA complex organization	16/128	244/18888	9.49164894175024e-12	2.19613027389746e-09	1.99699298129719e-09	RPS14/RPS19/RPS28/RPL38/RPS15/RPL10/SNRPE/SF3B6/SNU13/SRSF10/RPL23A/RSRP1/RPS27/RPL13A/RPL6/RPSA	16	cluster2
CC	GO:0030867	rough endoplasmic reticulum membrane	4/174	24/19894	5.23936228683804e-05	0.000706066441511983	0.00057514804051004	RPL27/RPS26/RPS28/RPS29	4	cluster1		BP	GO:0002643	regulation of tolerance induction	2/72	20/18888	0.00260435342856552	0.0356470875534906	0.0287421241869649	CBLB/HMGB1	2	cluster1		BP	GO:0042255	ribosome assembly	10/128	62/18888	1.14145874958557e-11	2.34760016164765e-09	2.13472811764599e-09	RPS14/RPS19/RPS28/RPL38/RPS15/RPL10/RPL23A/RPS27/RPL6/RPSA	10	cluster2
CC	GO:1904813	ficolin-1-rich granule lumen	7/174	124/19894	0.000110617645750598	0.00142294517033724	0.00115910356073593	HSP90AB1/SERPINA1/FTH1/EEF1A1/HSPA1B/HSPA1A/HSP90AA1	7	cluster1		BP	GO:0034614	cellular response to reactive oxygen species	4/72	151/18888	0.00264943453358743	0.0359830178515131	0.0290129836317775	PCNA/PARK7/SOD1/CDK1	4	cluster1		BP	GO:0042273	ribosomal large subunit biogenesis	10/128	74/18888	7.12275389183339e-11	1.31842174537836e-08	1.19887194453069e-08	RPL14/RPL10/SNU13/RPL35/RPL23A/RPL26/RPL7A/RPL6/RPL7/RPL35A	10	cluster2
CC	GO:0098798	mitochondrial protein-containing complex	10/174	305/19894	0.000365330208909159	0.00449514996179531	0.00366166204810553	NDUFA4L2/SMDT1/NDUFB9/ATP5MC2/TOMM20/NDUFA5/MRPL20/NDUFS5/UQCRB/TOMM7	10	cluster1		BP	GO:0032984	protein-containing complex disassembly	5/72	252/18888	0.00274754239073793	0.0369906203643359	0.0298254100750654	TPX2/DIAPH3/CFL1/STMN1/HSPA8	5	cluster1		BP	GO:0000028	ribosomal small subunit assembly	6/128	18/18888	1.49482516749401e-09	2.51538307730129e-07	2.2872970744717e-07	RPS14/RPS19/RPS28/RPS15/RPS27/RPSA	6	cluster2
CC	GO:0033290	eukaryotic 48S preinitiation complex	3/174	17/19894	0.000408605194465484	0.0048181362514055	0.00392476042052372	EIF3E/EIF1/EIF3H	3	cluster1		BP	GO:0051881	regulation of mitochondrial membrane potential	3/72	74/18888	0.00283629632895121	0.0369906203643359	0.0298254100750654	PARK7/SOD1/UCP2	3	cluster1		BP	GO:0034470	ncRNA processing	17/128	433/18888	5.83312991588599e-09	8.99760289525414e-07	8.1817322241243e-07	RPS6/RPS14/RPL14/RPS19/RPS28/RPS17/RPS15/SNU13/RPL35/RPS24/RPL26/RPS7/RPS27/RPL7A/RPS25/RPL7/RPL35A	17	cluster2
CC	GO:0016282	eukaryotic 43S preinitiation complex	3/174	18/19894	0.000487182361834304	0.00531397413151161	0.00432866034889731	EIF3E/EIF1/EIF3H	3	cluster1		BP	GO:0010288	response to lead ion	2/72	21/18888	0.00287141801914936	0.0369906203643359	0.0298254100750654	PPP1CA/UCP2	2	cluster1		BP	GO:0140694	non-membrane-bounded organelle assembly	12/128	413/18888	2.46015391186036e-05	0.00350288068527194	0.00318525190693499	RPS14/RPS19/KRT19/RPS28/RPL38/RPS15/RPL10/RPL23A/RPS27/RPL6/RPS23/RPSA	12	cluster2
CC	GO:0101031	protein folding chaperone complex	4/174	42/19894	0.000488209637524035	0.00531397413151161	0.00432866034889731	HSP90AB1/STUB1/WDR83OS/PTGES3	4	cluster1		BP	GO:0051383	kinetochore organization	2/72	21/18888	0.00287141801914936	0.0369906203643359	0.0298254100750654	CENPW/NUF2	2	cluster1		BP	GO:0000470	maturation of LSU-rRNA	4/128	28/18888	3.63184242356673e-05	0.00480181451858715	0.00436640303404752	SNU13/RPL35/RPL7A/RPL7	4	cluster2
CC	GO:0098800	inner mitochondrial membrane protein complex	7/174	162/19894	0.000567526860265143	0.00580979943703035	0.00473255003425571	NDUFA4L2/SMDT1/NDUFB9/ATP5MC2/NDUFA5/NDUFS5/UQCRB	7	cluster1		BP	GO:0051988	regulation of attachment of spindle microtubules to kinetochore	2/72	21/18888	0.00287141801914936	0.0369906203643359	0.0298254100750654	BIRC5/RACGAP1	2	cluster1		BP	GO:1901798	positive regulation of signal transduction by p53 class mediator	4/128	30/18888	4.81036717218434e-05	0.00593599309047547	0.00539773832163	RPS15/RPL37/RPL26/RPS7	4	cluster2
CC	GO:0070993	translation preinitiation complex	3/174	19/19894	0.00057482114571325	0.00580979943703035	0.00473255003425571	EIF3E/EIF1/EIF3H	3	cluster1		BP	GO:0090266	regulation of mitotic cell cycle spindle assembly checkpoint	2/72	21/18888	0.00287141801914936	0.0369906203643359	0.0298254100750654	BIRC5/MAD2L1	2	cluster1		BP	GO:0006414	translational elongation	5/128	69/18888	0.000104951293519255	0.0121415527690088	0.0110405998906111	RACK1/EEF1B2/RPLP2/EEF1A1/RPLP1	5	cluster2
CC	GO:0101002	ficolin-1-rich granule	7/174	185/19894	0.00123646744494174	0.0120662167902935	0.0098289063681394	HSP90AB1/SERPINA1/FTH1/EEF1A1/HSPA1B/HSPA1A/HSP90AA1	7	cluster1		BP	GO:1903504	regulation of mitotic spindle checkpoint	2/72	21/18888	0.00287141801914936	0.0369906203643359	0.0298254100750654	BIRC5/MAD2L1	2	cluster1		BP	GO:0019058	viral life cycle	9/128	319/18888	0.000328091079374428	0.035723328701298	0.0324840641436353	SLPI/LY6E/CCL2/CXCL8/HMGB1/F11R/CD74/EEF1A1/RPSA	9	cluster2
CC	GO:0098803	respiratory chain complex	5/174	94/19894	0.00141605139651228	0.0133580848404325	0.0108812370468838	NDUFA4L2/NDUFB9/NDUFA5/NDUFS5/UQCRB	5	cluster1		BP	GO:0031960	response to corticosteroid	4/72	156/18888	0.0029793343178217	0.0381006841228002	0.030720450668588	PCNA/UCP2/TYMS/A2M	4	cluster1		BP	GO:0060326	cell chemotaxis	9/128	322/18888	0.000351301479237664	0.0361255021149398	0.0328497699006448	TMSB4X/RPS19/CCL2/CXCL8/CCL3/HMGB1/CD74/RPL13A/HSPB1	9	cluster2
CC	GO:0005746	mitochondrial respirasome	5/174	97/19894	0.00162803092251247	0.0148623468087428	0.0121065796954238	NDUFA4L2/NDUFB9/NDUFA5/NDUFS5/UQCRB	5	cluster1		BP	GO:0009123	nucleoside monophosphate metabolic process	3/72	76/18888	0.00305923327349815	0.0388389615591938	0.0313157212283334	DTYMK/TYMS/TK1	3	cluster1		BP	GO:0006959	humoral immune response	8/128	258/18888	0.000379268404232154	0.0369487271701956	0.0335983478319786	RGCC/SLPI/WFDC2/RPS19/CLU/CCL2/CXCL8/RPL39	8	cluster2
CC	GO:0036464	cytoplasmic ribonucleoprotein granule	8/174	255/19894	0.00186183416171641	0.0164655958676795	0.0134125553097333	PCBP1/RPL28/RPS4X/ZFP36/RPS6/RPLP0/RPL6/CIRBP	8	cluster1		BP	GO:0002837	regulation of immune response to tumor cell	2/72	22/18888	0.00315079543817011	0.0394299543405289	0.0317922366768744	HMGB1/HSPD1	2	cluster1		BP	GO:0050921	positive regulation of chemotaxis	6/128	142/18888	0.000415383579877067	0.0375531662242607	0.0341479784995837	TMSB4X/CXCL8/CCL3/HMGB1/CD74/HSPB1	6	cluster2
CC	GO:0070469	respirasome	5/174	105/19894	0.00230672855874312	0.0197819449128576	0.0161139889749519	NDUFA4L2/NDUFB9/NDUFA5/NDUFS5/UQCRB	5	cluster1		BP	GO:0032069	regulation of nuclease activity	2/72	22/18888	0.00315079543817011	0.0394299543405289	0.0317922366768744	PCNA/HMGB1	2	cluster1		BP	GO:1900118	negative regulation of execution phase of apoptosis	3/128	22/18888	0.000426048887471354	0.0375531662242607	0.0341479784995837	MTRNR2L10/MTRNR2L8/MTRNR2L12	3	cluster2
CC	GO:0035770	ribonucleoprotein granule	8/174	272/19894	0.00277438552314497	0.0230926795014713	0.0188108492126547	PCBP1/RPL28/RPS4X/ZFP36/RPS6/RPLP0/RPL6/CIRBP	8	cluster1		BP	GO:0043281	regulation of cysteine-type endopeptidase activity involved in apoptotic process	4/72	160/18888	0.0032627044779655	0.0405408386198266	0.0326879388535252	PARK7/HSPE1/HMGB1/HSPD1	4	cluster1		BP	GO:0030490	maturation of SSU-rRNA	4/128	54/18888	0.000489617755909471	0.040176990869358	0.0365338840456672	RPS14/RPS19/RPS28/SNU13	4	cluster2
CC	GO:0031672	A band	3/174	39/19894	0.00476979912645909	0.0385672329367978	0.0314161205622418	ENO1/RPL15/CRYAB	3	cluster1		BP	GO:0002228	natural killer cell mediated immunity	3/72	79/18888	0.00341335951496594	0.0415935745304796	0.0335367562003747	CD96/TUBB4B/TUBB	3	cluster1		BP	GO:0031333	negative regulation of protein-containing complex assembly	6/128	147/18888	0.000499227871418279	0.040176990869358	0.0365338840456672	TMSB4X/CLU/TMSB10/HMGB1/PFN1/RPL13A	6	cluster2
CC	GO:0044292	dendrite terminus	2/174	13/19894	0.00556858979403988	0.0437753031031468	0.0356585135934133	HSP90AB1/HSP90AA1	2	cluster1		BP	GO:0002834	regulation of response to tumor cell	2/72	23/18888	0.00344239058614129	0.0415935745304796	0.0335367562003747	HMGB1/HSPD1	2	cluster1		BP	GO:0000027	ribosomal large subunit assembly	3/128	24/18888	0.000554436045586757	0.0416647141557249	0.0378867058688072	RPL10/RPL23A/RPL6	3	cluster2
CC	GO:0031089	platelet dense granule lumen	2/174	14/19894	0.00645952322398414	0.0494066235780408	0.0402456781238272	SELENOP/RARRES2	2	cluster1		BP	GO:0009162	deoxyribonucleoside monophosphate metabolic process	2/72	23/18888	0.00344239058614129	0.0415935745304796	0.0335367562003747	TYMS/TK1	2	cluster1		BP	GO:0052372	modulation by symbiont of entry into host	4/128	56/18888	0.000562732498051389	0.0416647141557249	0.0378867058688072	LY6E/CXCL8/HMGB1/CD74	4	cluster2
MF	GO:0003735	structural constituent of ribosome	76/169	176/18522	1.32899095948758e-113	3.70788477697035e-111	3.02170576051913e-111	RPL34/RPL30/RPS8/RPL8/RPL31/RPL23/RPL7/RPL9/RPL11/RPL22/RPS20/RPL27/RPL28/MRPL20/RPS27L/RPS3/RPL15/RPS24/UBA52/RPS4X/RPL3/RPS7/RPL23A/RPL13A/RPS6/RPL7A/RPL18/RPL37/RPS14/RPL39/RPS13/RPL10A/RPS5/RPS27A/RPS10/RPL35A/RPL32/RPS27/RPS26/RPL18A/RPL14/RPL19/RPS23/RPL29/RPS19/RPLP0/RPS9/RPS16/RPL26/RPS15/RPL6/RPLP2/RPS21/RPL27A/RPS4Y1/RPS18/RPL24/FAU/RPL36/RPL37A/RPS28/RPS25/RPS3A/RPL21/RPS2/RPS11/RPL38/…	76	cluster1		BP	GO:0009219	pyrimidine deoxyribonucleotide metabolic process	2/72	23/18888	0.00344239058614129	0.0415935745304796	0.0335367562003747	DTYMK/TYMS	2	cluster1		BP	GO:0016032	viral process	10/128	428/18888	0.000676415803190412	0.0481556019886712	0.0437890230486424	SLPI/LY6E/CCL2/CXCL8/CCL3/HMGB1/F11R/CD74/EEF1A1/RPSA	10	cluster2
MF	GO:0019843	rRNA binding	21/169	67/18522	3.68109252397674e-27	5.13512407094755e-25	4.18482097462618e-25	RPL8/RPL23/RPL9/RPL11/MRPL20/RPS3/RPS4X/NPM1/RPL23A/RPL37/RPS13/RPS5/RPLP0/RPS9/RPS4Y1/RPS18/CIRBP/NOP53/RPS11/RPL5/RPL12	21	cluster1		BP	GO:0006213	pyrimidine nucleoside metabolic process	2/72	24/18888	0.00374610889214501	0.044345829588095	0.0357558899947269	DTYMK/TK1	2	cluster1		CC	GO:0022626	cytosolic ribosome	59/128	122/19894	1.68663195195206e-101	3.79492189189213e-99	3.12470761624802e-99	RPS6/RACK1/RPS14/RPL14/RPS19/RPS2/RPL34/RPL37A/RPS28/RPL38/RPS17/RPS15/RPS29/RPL10/RPL41/RPL36/RPS26/SNU13/RPL12/RPL36A/RPL35/RPL29/RPL9/RPS15A/RPL23A/RPS27A/RPS24/RPL28/RPS10/RPL37/RPL22/RPL18A/RPL26/RPS7/RPS27/RPS3A/RPL39/RPL7A/RPLP2/RPL13A/RPS13/RPS25/RPS12/EEF1A1/RPL15/RPL6/RPS9/RPL13/RPL27A/RPL32/RPS23/RPL7/RPL24/RPSA/RPL35A/RPLP1/RPL21/RPL17/RPS18	59	cluster2
MF	GO:0055105	ubiquitin-protein transferase inhibitor activity	7/169	11/18522	1.48722867486804e-12	1.38312266762728e-10	1.12716278516315e-10	RPL23/RPL11/RPS20/RPS7/RPL37/RPS15/RPL5	7	cluster1		BP	GO:0009147	pyrimidine nucleoside triphosphate metabolic process	2/72	24/18888	0.00374610889214501	0.044345829588095	0.0357558899947269	DTYMK/TYMS	2	cluster1		CC	GO:0044391	ribosomal subunit	58/128	193/19894	1.11778947324843e-84	1.25751315740449e-82	1.0354260383775e-82	RPS6/RACK1/RPS14/RPL14/RPS19/RPS2/RPL34/RPL37A/RPS28/RPL38/RPS17/RPS15/RPS29/RPL10/RPL41/RPL36/RPS26/SNU13/RPL12/RPL36A/RPL35/RPL29/RPL9/RPS15A/RPL23A/RPS27A/RPS24/RPL28/RPS10/RPL37/RPL22/RPL18A/RPL26/RPS7/RPS27/RPS3A/RPL39/RPL7A/RPLP2/RPL13A/RPS13/RPS25/RPS12/RPL15/RPL6/RPS9/RPL13/RPL27A/RPL32/RPS23/RPL7/RPL24/RPSA/RPL35A/RPLP1/RPL21/RPL17/RPS18	58	cluster2
MF	GO:0051082	unfolded protein binding	12/169	122/18522	1.22490275040908e-09	7.50379965280113e-08	6.11515082061892e-08	HSP90AB1/TOMM20/NPM1/PFDN5/HSPA1B/HSPA1A/PTGES3/LMAN1/CRYAB/NACA/DNAJB1/HSP90AA1	12	cluster1		BP	GO:0051315	attachment of mitotic spindle microtubules to kinetochore	2/72	24/18888	0.00374610889214501	0.044345829588095	0.0357558899947269	BIRC5/NUF2	2	cluster1		CC	GO:0005840	ribosome	59/128	251/19894	4.96120881176513e-79	3.72090660882385e-77	3.06376403814268e-77	RPS6/RACK1/RPS14/RPL14/RPS19/RPS2/RPL34/RPL37A/RPS28/RPL38/RPS17/RPS15/RPS29/RPL10/RPL41/RPL36/RPS26/SNU13/RPL12/RPL36A/RPL35/RPL29/RPL9/RPS15A/RPL23A/RPS27A/RPS24/RPL28/RPS10/RPL37/RPL22/RPL18A/RPL26/RPS7/RPS27/RPS3A/RPL39/RPL7A/RPLP2/RPL13A/RPS13/RPS25/RPS12/EEF1A1/RPL15/RPL6/RPS9/RPL13/RPL27A/RPL32/RPS23/RPL7/RPL24/RPSA/RPL35A/RPLP1/RPL21/RPL17/RPS18	59	cluster2
MF	GO:0048027	mRNA 5'-UTR binding	7/169	24/18522	1.41160372266786e-09	7.50379965280113e-08	6.11515082061892e-08	RPS7/RPS14/RPS13/RPL26/RPS3A/RPL5/RPL41	7	cluster1		BP	GO:1902903	regulation of supramolecular fiber organization	6/72	392/18888	0.00379515210613497	0.0446248757714662	0.0359808839733884	TPX2/ARPC2/DIAPH3/PARK7/STMN1/HSPA8	6	cluster1		CC	GO:0022625	cytosolic large ribosomal subunit	34/128	60/19894	1.5769222891419e-60	8.87018787642319e-59	7.30364007602565e-59	RPL14/RPL34/RPL37A/RPL38/RPL10/RPL41/RPL36/SNU13/RPL12/RPL36A/RPL35/RPL29/RPL9/RPL23A/RPL28/RPL37/RPL22/RPL18A/RPL26/RPL39/RPL7A/RPLP2/RPL13A/RPL15/RPL6/RPL13/RPL27A/RPL32/RPL7/RPL24/RPL35A/RPLP1/RPL21/RPL17	34	cluster2
MF	GO:0045296	cadherin binding	18/169	333/18522	1.6137203554411e-09	7.50379965280113e-08	6.11515082061892e-08	RPL34/HSP90AB1/EIF3E/PCBP1/ENO1/RPL15/RACK1/RPL23A/RPL7A/RPS26/EEF1D/RPL14/RPL29/HSPA1A/RPL6/RPL24/RPS2/DNAJB1	18	cluster1		BP	GO:1902904	negative regulation of supramolecular fiber organization	4/72	169/18888	0.00396643822831214	0.0463279985066858	0.0373541059817185	TPX2/DIAPH3/STMN1/HSPA8	4	cluster1		CC	GO:0015934	large ribosomal subunit	34/128	118/19894	8.26352246869215e-48	3.71858511091147e-46	3.06185253576804e-46	RPL14/RPL34/RPL37A/RPL38/RPL10/RPL41/RPL36/SNU13/RPL12/RPL36A/RPL35/RPL29/RPL9/RPL23A/RPL28/RPL37/RPL22/RPL18A/RPL26/RPL39/RPL7A/RPLP2/RPL13A/RPL15/RPL6/RPL13/RPL27A/RPL32/RPL7/RPL24/RPL35A/RPLP1/RPL21/RPL17	34	cluster2
MF	GO:0055106	ubiquitin-protein transferase regulator activity	7/169	29/18522	6.12609139621622e-09	2.44168499934904e-07	1.98982818283113e-07	RPL23/RPL11/RPS20/RPS7/RPL37/RPS15/RPL5	7	cluster1		BP	GO:0002437	inflammatory response to antigenic stimulus	3/72	84/18888	0.00405742468406343	0.0465122369761698	0.0375026568264959	PARK7/HMGB1/A2M	3	cluster1		CC	GO:0022627	cytosolic small ribosomal subunit	24/128	45/19894	8.72697143056182e-42	3.27261428646068e-40	2.69464381013839e-40	RPS6/RACK1/RPS14/RPS19/RPS2/RPS28/RPS17/RPS15/RPS29/RPS26/RPS15A/RPS27A/RPS24/RPS10/RPS7/RPS27/RPS3A/RPS13/RPS25/RPS12/RPS9/RPS23/RPSA/RPS18	24	cluster2
MF	GO:0031072	heat shock protein binding	9/169	130/18522	3.03243445729969e-06	0.000105756151698327	8.61849793127281e-05	HSP90AB1/ST13/STUB1/RPS3/ZFP36/HSPA1B/HSPA1A/PTGES3/DNAJB1	9	cluster1		BP	GO:0072527	pyrimidine-containing compound metabolic process	3/72	84/18888	0.00405742468406343	0.0465122369761698	0.0375026568264959	DTYMK/TYMS/TK1	3	cluster1		CC	GO:0015935	small ribosomal subunit	24/128	79/19894	2.21237512996574e-34	7.11120577488987e-33	5.85530861464617e-33	RPS6/RACK1/RPS14/RPS19/RPS2/RPS28/RPS17/RPS15/RPS29/RPS26/RPS15A/RPS27A/RPS24/RPS10/RPS7/RPS27/RPS3A/RPS13/RPS25/RPS12/RPS9/RPS23/RPSA/RPS18	24	cluster2
MF	GO:0031625	ubiquitin protein ligase binding	13/169	305/18522	4.6847187576072e-06	0.000145226281485823	0.000118350789665866	RPL23/HSP90AB1/RPL11/JUN/STUB1/UBA52/RPS27A/HSPA1B/HSPA1A/CKB/HSP90AA1/RPL5/UBC	13	cluster1		BP	GO:1901659	glycosyl compound biosynthetic process	2/72	25/18888	0.0040618563112751	0.0465122369761698	0.0375026568264959	DTYMK/TK1	2	cluster1		CC	GO:0005925	focal adhesion	29/128	421/19894	7.27736779447097e-22	2.04675969219496e-20	1.68528517345644e-20	RPS14/RPS19/RPS2/FHL2/RND3/RPL37A/RPL38/RPS17/RPS15/RPS29/PFN1/RPL12/RPL9/RPS10/PDLIM1/RPL22/RPS7/RPS3A/RPL7A/RPLP2/RPL13A/RPS13/RPL6/RPS9/ACTB/HSPB1/RPL7/RPLP1/RPS18	29	cluster2
MF	GO:0044389	ubiquitin-like protein ligase binding	13/169	324/18522	8.98838902295445e-06	0.000250776053740429	0.000204367581995596	RPL23/HSP90AB1/RPL11/JUN/STUB1/UBA52/RPS27A/HSPA1B/HSPA1A/CKB/HSP90AA1/RPL5/UBC	13	cluster1		BP	GO:0006260	DNA replication	5/72	278/18888	0.00417619496712092	0.0474111418028623	0.0382274406990154	PCNA/RPA3/CDK1/TK1/PCLAF	5	cluster1		CC	GO:0030055	cell-substrate junction	29/128	431/19894	1.40110888062703e-21	3.50277220156757e-20	2.88415395310359e-20	RPS14/RPS19/RPS2/FHL2/RND3/RPL37A/RPL38/RPS17/RPS15/RPS29/PFN1/RPL12/RPL9/RPS10/PDLIM1/RPL22/RPS7/RPS3A/RPL7A/RPLP2/RPL13A/RPS13/RPL6/RPS9/ACTB/HSPB1/RPL7/RPLP1/RPS18	29	cluster2
MF	GO:0044183	protein folding chaperone	6/169	69/18522	3.93393839954705e-05	0.000997789830430569	0.000813139420384844	HSP90AB1/HSPA1B/WDR83OS/HSPA1A/DNAJB1/HSP90AA1	6	cluster1		BP	GO:0032392	DNA geometric change	3/72	85/18888	0.00419447886954547	0.0474111418028623	0.0382274406990154	TOP2A/SUB1/HMGB1	3	cluster1		CC	GO:0032040	small-subunit processome	16/128	74/19894	1.61244730148623e-20	3.62800642834402e-19	2.98727079012186e-19	RPS6/RPS14/RPS19/RPS28/RPS17/SNU13/RPS15A/RPS27A/RPS24/RPS7/RPS27/RPS3A/RPS13/RPS12/RPS9/RPS23	16	cluster2
MF	GO:0097371	MDM2/MDM4 family protein binding	3/169	11/18522	0.000116681087799451	0.00271283529133723	0.00221079955830538	RPS20/RPL37/RPS15	3	cluster1		BP	GO:0019985	translesion synthesis	2/72	26/18888	0.00438953932209169	0.0492979031557989	0.0397487298937048	PCNA/PCLAF	2	cluster1		CC	GO:0030684	preribosome	16/128	109/19894	1.18683174756534e-17	2.42761039274728e-16	1.99887452221531e-16	RPS6/RPS14/RPS19/RPS28/RPS17/SNU13/RPS15A/RPS27A/RPS24/RPS7/RPS27/RPS3A/RPS13/RPS12/RPS9/RPS23	16	cluster2
MF	GO:0031386	protein tag activity	3/169	13/18522	0.000199546451009271	0.00397667570225619	0.00324075439233102	UBA52/RPS27A/UBC	3	cluster1		CC	GO:0098687	chromosomal region	15/73	402/19894	1.47599003489632e-11	3.27669787746984e-09	2.29943710699638e-09	PCNA/PPP1CA/CENPW/TOP2A/CENPN/BIRC5/NUF2/MAD2L1/CDK1/H4C3/BUB3/ZWINT/CENPU/RAD51AP1/SPC25	15	cluster1		CC	GO:0014069	postsynaptic density	11/128	313/19894	5.82601138813943e-06	0.000109237713527614	8.99454389747842e-05	RPS14/RPL14/RPS19/RPL38/RPL12/RPS27/RPS13/RPS25/RPL6/RPL7/RPS18	11	cluster2
MF	GO:0141047	molecular tag activity	3/169	13/18522	0.000199546451009271	0.00397667570225619	0.00324075439233102	UBA52/RPS27A/UBC	3	cluster1		CC	GO:0000775	chromosome, centromeric region	11/73	257/19894	2.37014173404369e-09	2.63085732478849e-07	1.84621566651824e-07	CENPW/TOP2A/CENPN/BIRC5/NUF2/MAD2L1/H4C3/BUB3/ZWINT/CENPU/SPC25	11	cluster1		CC	GO:0032279	asymmetric synapse	11/128	329/19894	9.32644940960487e-06	0.0001614193167047	0.000132911343812992	RPS14/RPL14/RPS19/RPL38/RPL12/RPS27/RPS13/RPS25/RPL6/RPL7/RPS18	11	cluster2
MF	GO:0090079	translation regulator activity, nucleic acid binding	6/169	108/18522	0.000468742612791552	0.00825007872887791	0.00672332392166621	EIF3E/EEF1A1/RPS27L/EIF1/EEF1D/EIF3H	6	cluster1		CC	GO:0000793	condensed chromosome	11/73	281/19894	6.01729139216271e-09	4.4527956302004e-07	3.12476886329853e-07	CENPW/TOP2A/CENPN/BIRC5/NUF2/MAD2L1/HMGB1/BUB3/ZWINT/CENPU/SPC25	11	cluster1		CC	GO:0099572	postsynaptic specialization	11/128	341/19894	1.30394235469472e-05	0.000209562164147366	0.000172551770245317	RPS14/RPL14/RPS19/RPL38/RPL12/RPS27/RPS13/RPS25/RPL6/RPL7/RPS18	11	cluster2
MF	GO:0140662	ATP-dependent protein folding chaperone	4/169	40/18522	0.000473122794487622	0.00825007872887791	0.00672332392166621	HSP90AB1/HSPA1B/HSPA1A/HSP90AA1	4	cluster1		CC	GO:0000776	kinetochore	9/73	170/19894	1.19355302688247e-08	6.62421929919772e-07	4.64857494680542e-07	CENPW/CENPN/BIRC5/NUF2/MAD2L1/BUB3/ZWINT/CENPU/SPC25	9	cluster1		CC	GO:0098984	neuron to neuron synapse	11/128	360/19894	2.15474680471258e-05	0.000323212020706887	0.000266130131669765	RPS14/RPL14/RPS19/RPL38/RPL12/RPS27/RPS13/RPS25/RPL6/RPL7/RPS18	11	cluster2
MF	GO:0070182	DNA polymerase binding	3/169	21/18522	0.000879476820308427	0.0141239418343726	0.011510173311543	HSP90AB1/PTGES3/HSP90AA1	3	cluster1		CC	GO:0000779	condensed chromosome, centromeric region	9/73	181/19894	2.05964630338153e-08	9.14482958701397e-07	6.41742427158875e-07	CENPW/CENPN/BIRC5/NUF2/MAD2L1/BUB3/ZWINT/CENPU/SPC25	9	cluster1		CC	GO:0005791	rough endoplasmic reticulum	5/128	56/19894	2.99387375612879e-05	0.000421013496955612	0.000346659066499124	RPS28/RPS29/RPS26/RPL6/RPS23	5	cluster2
MF	GO:0004857	enzyme inhibitor activity	11/169	389/18522	0.000911222053830491	0.0141239418343726	0.011510173311543	RPL23/RPL11/RPS20/ANGPTL4/SERPINA1/NPM1/RACK1/RPS7/RPL37/RPS15/RPL5	11	cluster1		CC	GO:0072686	mitotic spindle	8/73	184/19894	3.70075167655047e-07	1.36927812032367e-05	9.60896926542928e-06	TUBB4B/TPX2/TUBB/MAD2L1/CDK1/PRC1/KIF23/RACGAP1	8	cluster1		CC	GO:0098554	cytoplasmic side of endoplasmic reticulum membrane	3/128	16/19894	0.000137038658152023	0.00181374694612971	0.001493424386053	RPS28/RPS29/RPS26	3	cluster2
MF	GO:0008135	translation factor activity, RNA binding	5/169	84/18522	0.0010290850738632	0.0151113018740965	0.0123148130722688	EIF3E/EEF1A1/EIF1/EEF1D/EIF3H	5	cluster1		CC	GO:0005819	spindle	11/73	433/19894	4.84047429622098e-07	1.53512184823008e-05	1.07727848998602e-05	TUBB4B/TPX2/DIAPH3/CALM2/TUBB/BIRC5/MAD2L1/CDK1/PRC1/KIF23/RACGAP1	11	cluster1		CC	GO:0030867	rough endoplasmic reticulum membrane	3/128	24/19894	0.000477009712852021	0.00596262141065026	0.00490957365274595	RPS28/RPS29/RPS26	3	cluster2
MF	GO:0030544	Hsp70 protein binding	4/169	51/18522	0.0011968477785352	0.016696026510566	0.0136062694822949	ST13/STUB1/RPS3/DNAJB1	4	cluster1		CC	GO:0005874	microtubule	11/73	468/19894	1.03858333245774e-06	2.88206874757024e-05	2.02250438425982e-05	TUBB4B/TPX2/CALM2/TUBB/STMN1/BIRC5/CDK1/PRC1/KIF23/RACGAP1/TUBA1B	11	cluster1		CC	GO:0034774	secretory granule lumen	8/128	322/19894	0.00115055767026888	0.013335081739805	0.0109799971284476	SLPI/TMSB4X/CLU/ANXA2/HMGB1/GSTP1/S100A11/EEF1A1	8	cluster2
MF	GO:0070412	R-SMAD binding	3/169	25/18522	0.00148073597229605	0.0196726350605047	0.0160320285722279	FOS/JUN/STUB1	3	cluster1		CC	GO:0031970	organelle envelope lumen	5/73	90/19894	1.99651356600436e-05	0.000492473346281075	0.000345595330723561	BLOC1S1/PARK7/SOD1/TUBB/CACYBP	5	cluster1		CC	GO:0060205	cytoplasmic vesicle lumen	8/128	325/19894	0.00122053969526977	0.013335081739805	0.0109799971284476	SLPI/TMSB4X/CLU/ANXA2/HMGB1/GSTP1/S100A11/EEF1A1	8	cluster2
MF	GO:0045182	translation regulator activity	11/169	432/18522	0.00209561984989606	0.0265762699145909	0.0216580807453372	EIF3E/EEF1A1/RPS27L/RACK1/EIF1/RPS14/EEF1D/RPS9/CIRBP/RPL10/EIF3H	11	cluster1		CC	GO:0000939	inner kinetochore	3/73	17/19894	3.10646939053078e-05	0.000689636204697832	0.0004839552313669	CENPW/CENPN/CENPU	3	cluster1		CC	GO:0031983	vesicle lumen	8/128	326/19894	0.00124460762904846	0.013335081739805	0.0109799971284476	SLPI/TMSB4X/CLU/ANXA2/HMGB1/GSTP1/S100A11/EEF1A1	8	cluster2
MF	GO:0097718	disordered domain specific binding	3/169	32/18522	0.00304746962738063	0.0369671315669215	0.030126015538408	HSP90AB1/HSPA1A/HSP90AA1	3	cluster1		CC	GO:0000940	outer kinetochore	3/73	20/19894	5.16686073577841e-05	0.000981283508782703	0.0006886200061633	NUF2/ZWINT/SPC25	3	cluster1		CC	GO:0071011	precatalytic spliceosome	3/128	53/19894	0.00482063276941601	0.0493019260508456	0.0405948022687664	SNRPE/SF3B6/SNU13	3	cluster2
												CC	GO:0000307	cyclin-dependent protein kinase holoenzyme complex	4/73	56/19894	5.3042351826092e-05	0.000981283508782703	0.0006886200061633	PCNA/CKS1B/CDK1/CCNB2	4	cluster1		MF	GO:0003735	structural constituent of ribosome	56/129	176/18522	3.21966823723728e-81	7.85599049885896e-79	6.67657518669204e-79	RPS6/RPS14/RPL14/RPS19/RPS2/RPL34/RPL37A/RPS28/RPL38/RPS17/RPS15/RPS29/RPL10/RPL41/RPL36/RPS26/RPL12/RPL36A/RPL35/RPL29/RPL9/RPS15A/RPL23A/RPS27A/RPS24/RPL28/RPS10/RPL37/RPL22/RPL18A/RPL26/RPS7/RPS27/RPS3A/RPL39/RPL7A/RPLP2/RPL13A/RPS13/RPS25/RPS12/RPL15/RPL6/RPS9/RPL13/RPL27A/RPL32/RPS23/RPL7/RPL24/RPSA/RPL35A/RPLP1/RPL21/RPL17/RPS18	56	cluster2
BP	GO:0061138	morphogenesis of a branching epithelium	7/78	189/18888	1.30374500349785e-05	0.0161083136162403	0.0136446891808153	PLXND1/WNT5A/COL4A1/PAX8/AGT/DDR1/TGM2	7	cluster2		CC	GO:0030496	midbody	6/73	205/19894	0.000106670953583768	0.00182161166889204	0.00127832397816985	BIRC5/CDK1/PRC1/ANLN/KIF23/RACGAP1	6	cluster1		MF	GO:0045296	cadherin binding	17/129	333/18522	1.63367608050015e-10	1.99308481821018e-08	1.69386414662383e-08	RACK1/RPL14/RPS2/RPL34/TRIM29/RPS26/ANXA2/PFN1/RPL29/RPL23A/F11R/PDLIM1/S100A11/RPL7A/RPL15/RPL6/RPL24	17	cluster2
BP	GO:0048732	gland development	10/78	449/18888	1.54766209009502e-05	0.0161083136162403	0.0136446891808153	PLXND1/WNT5A/ONECUT2/CYP1B1/CADM1/SERPINE2/PAX8/TGFB1/DDR1/TGM2	10	cluster2		CC	GO:0045171	intercellular bridge	4/73	92/19894	0.000365298137623961	0.00579258475375138	0.00406497175701851	TUBB4B/TPX2/TUBB/PRC1	4	cluster1		MF	GO:0048027	mRNA 5'-UTR binding	6/129	24/18522	1.23296781156287e-08	1.00281382007113e-06	8.52261960975037e-07	RPS14/RPL41/RPL26/RPS7/RPS3A/RPS13	6	cluster2
BP	GO:0001763	morphogenesis of a branching structure	7/78	206/18888	2.27411486346922e-05	0.0161083136162403	0.0136446891808153	PLXND1/WNT5A/COL4A1/PAX8/AGT/DDR1/TGM2	7	cluster2		CC	GO:0005759	mitochondrial matrix	8/73	491/19894	0.000428532313539825	0.00606714200948725	0.00425764351542965	BLOC1S1/PARK7/HSPE1/SOD1/DTYMK/CDK1/TYMS/HSPD1	8	cluster1		MF	GO:0019843	rRNA binding	7/129	67/18522	4.14729665093813e-07	2.52985095707226e-05	2.15004589535477e-05	RPL12/RPL9/RPL23A/RPL37/RPS13/RPS9/RPS18	7	cluster2
BP	GO:0048754	branching morphogenesis of an epithelial tube	6/78	157/18888	4.6993040800753e-05	0.0224687046577579	0.0190323145336303	PLXND1/WNT5A/COL4A1/PAX8/AGT/DDR1	6	cluster2		CC	GO:0000781	chromosome, telomeric region	5/73	173/19894	0.000437271496179261	0.00606714200948725	0.00425764351542965	PCNA/PPP1CA/CDK1/H4C3/RAD51AP1	5	cluster1		MF	GO:0098641	cadherin binding involved in cell-cell adhesion	4/129	18/18522	6.37090542697408e-06	0.000310900184836335	0.000264224919813451	TRIM29/ANXA2/PDLIM1/S100A11	4	cluster2
BP	GO:0071371	cellular response to gonadotropin stimulus	3/78	18/18888	5.28675403711952e-05	0.0224687046577579	0.0190323145336303	CYP1B1/EFNA5/PAX8	3	cluster2		CC	GO:0000922	spindle pole	5/73	177/19894	0.000485338393192477	0.00633794842874881	0.0044476831078939	TPX2/DIAPH3/CALM2/MAD2L1/PRC1	5	cluster1		MF	GO:0055105	ubiquitin-protein transferase inhibitor activity	3/129	11/18522	5.22803129844908e-05	0.00212606606136929	0.00180688099262187	RPS15/RPL37/RPS7	3	cluster2
BP	GO:0060562	epithelial tube morphogenesis	8/78	335/18888	7.1777284093463e-05	0.0237437633945791	0.0201123642871729	SOX18/PLXND1/WNT5A/COL4A1/PAX8/AGT/TGFB1/DDR1	8	cluster2		CC	GO:0005641	nuclear envelope lumen	2/73	10/19894	0.000586375617581917	0.00685133616332555	0.00480795520233372	TUBB/CACYBP	2	cluster1		MF	GO:0098631	cell adhesion mediator activity	5/129	67/18522	0.000103613105851272	0.00346424084474746	0.00294415636934965	TRIM29/ANXA2/PDLIM1/S100A11/RPSA	5	cluster2
BP	GO:0085029	extracellular matrix assembly	4/78	55/18888	7.82147500056725e-05	0.0237437633945791	0.0201123642871729	RAMP2/QSOX1/AGT/TGFB1	4	cluster2		CC	GO:0070938	contractile ring	2/73	10/19894	0.000586375617581917	0.00685133616332555	0.00480795520233372	PRC1/ANLN	2	cluster1		MF	GO:0044548	S100 protein binding	3/129	14/18522	0.0001135816670409	0.00346424084474746	0.00294415636934965	S100A6/ANXA2/S100A11	3	cluster2
BP	GO:0006767	water-soluble vitamin metabolic process	4/78	62/18888	0.000125163846112627	0.0332466466236666	0.0281618653753411	CUBN/VNN2/AMN/PSAT1	4	cluster2		CC	GO:0000786	nucleosome	4/73	135/19894	0.00153673525288702	0.0166918102651982	0.011713551063297	H2AZ1/H2AZ2/H1-4/H4C3	4	cluster1		MF	GO:0030547	signaling receptor inhibitor activity	4/129	43/18522	0.00022455573411325	0.00608795545818143	0.00517397422459768	LY6E/MTRNR2L10/MTRNR2L8/MTRNR2L12	4	cluster2
BP	GO:0022612	gland morphogenesis	5/78	125/18888	0.000168085172753851	0.0374522414749885	0.0317242516023432	PLXND1/WNT5A/TGFB1/DDR1/TGM2	5	cluster2		CC	GO:1902554	serine/threonine protein kinase complex	4/73	136/19894	0.00157895502508632	0.0166918102651982	0.011713551063297	PCNA/CKS1B/CDK1/CCNB2	4	cluster1		MF	GO:0098632	cell-cell adhesion mediator activity	4/129	52/18522	0.000469363319984334	0.0114524650076178	0.00973311305651725	TRIM29/ANXA2/PDLIM1/S100A11	4	cluster2
BP	GO:0034698	response to gonadotropin	3/78	28/18888	0.000206028798135931	0.0374522414749885	0.0317242516023432	CYP1B1/EFNA5/PAX8	3	cluster2		CC	GO:1902911	protein kinase complex	4/73	150/19894	0.00225781543820204	0.0227834103309479	0.015988358126981	PCNA/CKS1B/CDK1/CCNB2	4	cluster1		MF	GO:0003785	actin monomer binding	3/129	29/18522	0.00105640461472876	0.0214802271661515	0.0182554130790848	TMSB4X/TMSB10/PFN1	3	cluster2
BP	GO:0038127	ERBB signaling pathway	5/78	131/18888	0.00020922359128026	0.0374522414749885	0.0317242516023432	PTPRR/CADM1/AGR2/AGT/TGFB1	5	cluster2		CC	GO:0032153	cell division site	3/73	73/19894	0.00245254535415082	0.0236723942878906	0.0166122065178179	DIAPH3/ANLN/RACGAP1	3	cluster1		MF	GO:0055106	ubiquitin-protein transferase regulator activity	3/129	29/18522	0.00105640461472876	0.0214802271661515	0.0182554130790848	RPS15/RPL37/RPS7	3	cluster2
BP	GO:1901184	regulation of ERBB signaling pathway	4/78	72/18888	0.000223734587287469	0.0374522414749885	0.0317242516023432	CADM1/AGR2/AGT/TGFB1	4	cluster2		CC	GO:0098644	complex of collagen trimers	2/73	21/19894	0.00266587872411682	0.0246593781980805	0.0173048268056706	LUM/COL4A2	2	cluster1		MF	GO:0048019	receptor antagonist activity	3/129	31/18522	0.00128642292295538	0.0241451687077778	0.0205202684876283	MTRNR2L10/MTRNR2L8/MTRNR2L12	3	cluster2
BP	GO:0045742	positive regulation of epidermal growth factor receptor signaling pathway	3/78	29/18888	0.000229119594905812	0.0374522414749885	0.0317242516023432	AGR2/AGT/TGFB1	3	cluster2		CC	GO:0005758	mitochondrial intermembrane space	3/73	80/19894	0.00318099824563842	0.0282472644212692	0.0198226416991363	BLOC1S1/PARK7/SOD1	3	cluster1		MF	GO:0043425	bHLH transcription factor binding	3/129	32/18522	0.00141231949459634	0.0246147111915363	0.0209193188297353	KLF5/FHL2/ID3	3	cluster2
BP	GO:1901186	positive regulation of ERBB signaling pathway	3/78	31/18888	0.000280183993264292	0.0425279275490443	0.0360236562768375	AGR2/AGT/TGFB1	3	cluster2		CC	GO:0005876	spindle microtubule	3/73	82/19894	0.00341090982309348	0.0286043289269247	0.0200732132820524	CALM2/CDK1/PRC1	3	cluster1		MF	GO:0004857	enzyme inhibitor activity	9/129	389/18522	0.00162273515779555	0.0263964919001409	0.0224336018305771	SLPI/WFDC2/RARRES1/RACK1/RPS15/ANXA2/RPL37/RPS7/HSPB1	9	cluster2
CC	GO:0005903	brush border	5/79	107/19894	6.73034825479798e-05	0.0085844089965963	0.00698934143369283	SLC6A18/CUBN/MME/AMN/CDHR5	5	cluster2		CC	GO:0030894	replisome	2/73	24/19894	0.00347890486949084	0.0286043289269247	0.0200732132820524	PCNA/RPA3	2	cluster1		MF	GO:0050786	RAGE receptor binding	2/129	10/18522	0.00208818924532525	0.0318448859912101	0.0270640316663865	HMGB1/S100A4	2	cluster2
CC	GO:0031526	brush border membrane	4/79	60/19894	9.48553480286884e-05	0.0085844089965963	0.00698934143369283	SLC6A18/CUBN/AMN/CDHR5	4	cluster2		CC	GO:0005775	vacuolar lumen	4/73	176/19894	0.0040086925179451	0.0317832049637076	0.0223040034833036	TUBB4B/TUBB/HSPA8/LUM	4	cluster1		MF	GO:0048306	calcium-dependent protein binding	4/129	79/18522	0.00225446563573369	0.03235821265406	0.0275002928940889	S100A6/ANXA2/S100A11/S100A4	4	cluster2
CC	GO:0005905	clathrin-coated pit	4/79	77/19894	0.000250134188969949	0.0109241650017814	0.00889434777696653	RAMP2/CUBN/AMN/CDHR5	4	cluster2		CC	GO:0032432	actin filament bundle	3/73	95/19894	0.00515317524565792	0.039448444984002	0.027683119287019	DIAPH3/TPM3/MYL12A	3	cluster1		MF	GO:0050998	nitric-oxide synthase binding	2/129	11/18522	0.00254061345251209	0.0326268253901552	0.0277285789553951	CD74/ACTB	2	cluster2
CC	GO:0062023	collagen-containing extracellular matrix	8/79	428/19894	0.00029530578895975	0.0109241650017814	0.00889434777696653	WNT5A/COL4A1/EFNA5/SERPINE2/HTRA1/AGT/TGFB1/TGM2	8	cluster2		CC	GO:0034774	secretory granule lumen	5/73	322/19894	0.00659220197898304	0.0466623101573437	0.032745480812171	TUBB4B/TUBB/HMGB1/HSPA8/A2M	5	cluster1		MF	GO:0097371	MDM2/MDM4 family protein binding	2/129	11/18522	0.00254061345251209	0.0326268253901552	0.0277285789553951	RPS15/RPL37	2	cluster2
CC	GO:0031528	microvillus membrane	3/79	33/19894	0.000301772513861364	0.0109241650017814	0.00889434777696653	CUBN/AMN/CDHR5	3	cluster2		CC	GO:0060205	cytoplasmic vesicle lumen	5/73	325/19894	0.00684911198840951	0.0466623101573437	0.032745480812171	TUBB4B/TUBB/HMGB1/HSPA8/A2M	5	cluster1		MF	GO:0042056	chemoattractant activity	3/129	41/18522	0.00290011139176282	0.0353813589795064	0.0300695760093303	CCL3/HMGB1/S100A4	3	cluster2
CC	GO:0098862	cluster of actin-based cell projections	5/79	165/19894	0.000507505993363906	0.0153097641331445	0.012465059486131	SLC6A18/CUBN/MME/AMN/CDHR5	5	cluster2		CC	GO:0090543	Flemming body	2/73	34/19894	0.00690592879933536	0.0466623101573437	0.032745480812171	KIF23/RACGAP1	2	cluster1		MF	GO:0031386	protein tag activity	2/129	13/18522	0.00357035053511699	0.0395984332076612	0.0336535433214377	SUMO2/RPS27A	2	cluster2
CC	GO:0005902	microvillus	4/79	97/19894	0.000603143815011631	0.0155955757881579	0.0126977645265606	CUBN/AMN/CDHR5/TGFB1	4	cluster2		CC	GO:0031983	vesicle lumen	5/73	326/19894	0.00693628934771325	0.0466623101573437	0.032745480812171	TUBB4B/TUBB/HMGB1/HSPA8/A2M	5	cluster1		MF	GO:0141047	molecular tag activity	2/129	13/18522	0.00357035053511699	0.0395984332076612	0.0336535433214377	SUMO2/RPS27A	2	cluster2
CC	GO:0070469	respirasome	4/79	105/19894	0.000812419912264726	0.0183810005149894	0.0149656299627713	C15orf48/HIGD1A/SDHA/NDUFS8	4	cluster2		MF	GO:0051087	protein-folding chaperone binding	6/71	133/18522	1.19574381027422e-05	0.00283391283034989	0.00225303307409563	HSPE1/SOD1/BIRC5/CDK1/HSPA8/HSPD1	6	cluster1
CC	GO:0016324	apical plasma membrane	7/79	402/19894	0.001084544501669	0.0218113949780099	0.0177586234191415	SLC6A18/CUBN/SLC7A1/AMN/UPK1B/CDHR5/CA12	7	cluster2		MF	GO:0045296	cadherin binding	8/71	333/18522	3.98742110563829e-05	0.00472509401018138	0.00375657041004871	PPP1CA/DIAPH3/PARK7/RPL7A/TMPO/HSPA8/ANLN/CCNB2	8	cluster1		BP	GO:0001666	response to hypoxia	10/107	313/18888	1.14980728194414e-05	0.0133571064724547	0.0123834732784549	FOS/EGR1/NKX3-1/DPP4/HSP90B1/NDRG1/TMBIM6/VEGFA/CD38/P4HB	10	cluster3
CC	GO:0005788	endoplasmic reticulum lumen	6/79	313/19894	0.00153434737410797	0.0277716874713542	0.0226114349868543	WNT5A/COL4A1/QSOX1/IGFBP1/CP/RNASET2	6	cluster2		MF	GO:0070182	DNA polymerase binding	3/71	21/18522	6.83174817863334e-05	0.00502829307169526	0.00399762140721054	PCNA/FANCI/HMGB1	3	cluster1		BP	GO:0036293	response to decreased oxygen levels	10/107	327/18888	1.6783533081546e-05	0.0133571064724547	0.0123834732784549	FOS/EGR1/NKX3-1/DPP4/HSP90B1/NDRG1/TMBIM6/VEGFA/CD38/P4HB	10	cluster3
CC	GO:0045177	apical part of cell	7/79	468/19894	0.00257175841986086	0.0423171158177106	0.0344541797876097	SLC6A18/CUBN/SLC7A1/AMN/UPK1B/CDHR5/CA12	7	cluster2		MF	GO:0003697	single-stranded DNA binding	5/71	119/18522	9.33779770335586e-05	0.00502829307169526	0.00399762140721054	RPA3/SUB1/HMGB1/RAD51AP1/HSPD1	5	cluster1		BP	GO:0000041	transition metal ion transport	6/107	100/18888	2.22195142427887e-05	0.0133571064724547	0.0123834732784549	STEAP4/ATP2C1/SLC39A6/SLC30A4/STEAP2/SLC39A10	6	cluster3
												MF	GO:0015631	tubulin binding	8/71	383/18522	0.000106082132314246	0.00502829307169526	0.00399762140721054	DIAPH3/STMN1/BIRC5/NUF2/PRC1/KIF23/RACGAP1/CACYBP	8	cluster1		BP	GO:0034975	protein folding in endoplasmic reticulum	3/107	11/18888	2.82166903127017e-05	0.0133571064724547	0.0123834732784549	CANX/HSP90B1/P4HB	3	cluster3
BP	GO:0006119	oxidative phosphorylation	48/365	148/18888	9.43841241189488e-46	3.3402541525696e-42	2.89212826642379e-42	NDUFB4/CHCHD2/NDUFA12/NDUFS4/CHCHD10/COX7C/NDUFB7/NDUFA2/NDUFB2/ATP5PO/COX8A/COX6B1/COX7A2/NDUFA4/NDUFB8/COX4I1/COX7A2L/COX6C/NDUFB10/ATP5PD/NDUFB11/PARK7/NDUFV2/NDUFC1/ATP5F1E/COX6A1/UQCR10/CYC1/UQCR11/ATP5MF/UQCRQ/ATP5MG/NDUFB5/NDUFA11/COX5B/ATP5F1D/NDUFC2/NDUFAB1/NDUFA1/ATP5PF/NDUFS6/COX5A/ATP5F1B/COX7B/ATP5F1C/NDUFS7/UQCRFS1/NDUFB3	48	cluster3		MF	GO:0044389	ubiquitin-like protein ligase binding	7/71	324/18522	0.000239439472264296	0.00945785915443971	0.00751923956759808	UBE2C/TUBB/HSPA8/UBE2T/TUBA1B/CACYBP/HSPD1	7	cluster1		BP	GO:0070482	response to oxygen levels	10/107	354/18888	3.3045785434079e-05	0.0133571064724547	0.0123834732784549	FOS/EGR1/NKX3-1/DPP4/HSP90B1/NDRG1/TMBIM6/VEGFA/CD38/P4HB	10	cluster3
BP	GO:0009060	aerobic respiration	49/365	199/18888	3.56466100704956e-40	6.3076676519742e-37	5.46143589027435e-37	NDUFB4/CHCHD2/NDUFA12/NDUFS4/CHCHD10/COX7C/MDH2/NDUFB7/NDUFA2/NDUFB2/ATP5PO/COX8A/COX6B1/COX7A2/NDUFA4/NDUFB8/COX4I1/COX7A2L/COX6C/NDUFB10/ATP5PD/NDUFB11/PARK7/NDUFV2/NDUFC1/ATP5F1E/COX6A1/UQCR10/CYC1/UQCR11/ATP5MF/UQCRQ/ATP5MG/NDUFB5/NDUFA11/COX5B/ATP5F1D/NDUFC2/NDUFAB1/NDUFA1/ATP5PF/NDUFS6/COX5A/ATP5F1B/COX7B/ATP5F1C/NDUFS7/UQCRFS1/NDUFB3	49	cluster3		MF	GO:0030527	structural constituent of chromatin	4/71	97/18522	0.000524973217158853	0.0177740932095212	0.0141308580257796	H2AZ1/H2AZ2/H1-4/H4C3	4	cluster1		BP	GO:0042445	hormone metabolic process	8/107	240/18888	6.68195031095813e-05	0.0219518781231398	0.0203517503368258	EGR1/ALDH1A3/DPP4/CPE/MME/RDH11/P4HB/DHRS7	8	cluster3
BP	GO:0045333	cellular respiration	52/365	245/18888	4.58535085837705e-39	5.40918556259879e-36	4.6834934556967e-36	NDUFB4/CHCHD2/NDUFA12/NDUFS4/CHCHD10/COX7C/MDH2/NDUFB7/NDUFA2/NDUFB2/ATP5PO/COX8A/COX6B1/COX7A2/NDUFA4/NDUFB8/COX4I1/COX7A2L/COX6C/NDUFB10/ATP5PD/NDUFB11/PARK7/NDUFV2/NDUFC1/ATP5F1E/COX6A1/UQCR10/CYC1/UQCR11/ATP5MF/ETFB/UQCRQ/ATP5MG/NDUFB5/NDUFA11/COX5B/ATP5F1D/NDUFC2/NDUFAB1/NDUFA1/ATP5PF/PRELID1/NDUFS6/CISD1/COX5A/ATP5F1B/COX7B/ATP5F1C/NDUFS7/UQCRFS1/NDUFB3	52	cluster3		MF	GO:0008017	microtubule binding	6/71	277/18522	0.000672539298819747	0.019923976727535	0.0158400703274651	DIAPH3/BIRC5/NUF2/PRC1/KIF23/RACGAP1	6	cluster1		BP	GO:0140448	signaling receptor ligand precursor processing	4/107	40/18888	7.6033224572973e-05	0.0219518781231398	0.0203517503368258	DPP4/CPE/MME/P4HB	4	cluster3
BP	GO:0042773	ATP synthesis coupled electron transport	36/365	102/18888	5.29890692371911e-36	3.75056632060838e-33	3.24739327472554e-33	NDUFB4/CHCHD2/NDUFA12/NDUFS4/COX7C/NDUFB7/NDUFA2/NDUFB2/COX8A/COX6B1/COX7A2/NDUFA4/NDUFB8/COX4I1/COX7A2L/COX6C/NDUFB10/PARK7/NDUFV2/NDUFC1/COX6A1/UQCR10/CYC1/UQCR11/UQCRQ/NDUFB5/COX5B/NDUFC2/NDUFAB1/NDUFA1/NDUFS6/COX5A/COX7B/NDUFS7/UQCRFS1/NDUFB3	36	cluster3		MF	GO:0005200	structural constituent of cytoskeleton	4/71	112/18522	0.000901307273222535	0.0237344248615267	0.018869473907232	TUBB4B/ARPC2/TUBB/TUBA1B	4	cluster1		BP	GO:0030850	prostate gland development	4/107	49/18888	0.000169508546269205	0.0428220965012579	0.0397006858367348	NKX3-1/HOXB13/PSAP/ALOX15B	4	cluster3
BP	GO:0042775	mitochondrial ATP synthesis coupled electron transport	36/365	102/18888	5.29890692371911e-36	3.75056632060838e-33	3.24739327472554e-33	NDUFB4/CHCHD2/NDUFA12/NDUFS4/COX7C/NDUFB7/NDUFA2/NDUFB2/COX8A/COX6B1/COX7A2/NDUFA4/NDUFB8/COX4I1/COX7A2L/COX6C/NDUFB10/PARK7/NDUFV2/NDUFC1/COX6A1/UQCR10/CYC1/UQCR11/UQCRQ/NDUFB5/COX5B/NDUFC2/NDUFAB1/NDUFA1/NDUFS6/COX5A/COX7B/NDUFS7/UQCRFS1/NDUFB3	36	cluster3		MF	GO:0031625	ubiquitin protein ligase binding	6/71	305/18522	0.00110768769339146	0.0262521983333777	0.0208711681175865	TUBB/HSPA8/UBE2T/TUBA1B/CACYBP/HSPD1	6	cluster1		CC	GO:0030667	secretory granule membrane	9/109	317/19894	6.24368911520919e-05	0.0142980480738291	0.0113700864940125	IQGAP2/ABCC4/APLP2/DSP/LAMP2/CPE/MME/PSAP/CYB561	9	cluster3
BP	GO:0019646	aerobic electron transport chain	34/365	94/18888	1.77392136175139e-34	1.04631794987303e-31	9.05944751589173e-32	NDUFB4/NDUFS4/COX7C/NDUFB7/NDUFA2/NDUFB2/COX8A/COX6B1/COX7A2/NDUFA4/NDUFB8/COX4I1/COX7A2L/COX6C/NDUFB10/PARK7/NDUFV2/NDUFC1/COX6A1/UQCR10/CYC1/UQCR11/UQCRQ/NDUFB5/COX5B/NDUFC2/NDUFAB1/NDUFA1/NDUFS6/COX5A/COX7B/NDUFS7/UQCRFS1/NDUFB3	34	cluster3		MF	GO:0051082	unfolded protein binding	4/71	122/18522	0.00123854869284765	0.0266850945640812	0.0212153316765291	TUBB4B/HSPE1/HSPA8/HSPD1	4	cluster1		CC	GO:0035580	specific granule lumen	4/109	62/19894	0.000372488855685353	0.0425410029586039	0.03382943466715	CANT1/ORM2/RAB27A/ORM1	4	cluster3
BP	GO:0022904	respiratory electron transport chain	37/365	123/18888	5.04849806297219e-34	2.55237637783694e-31	2.20995155809204e-31	NDUFB4/CHCHD2/NDUFA12/NDUFS4/COX7C/NDUFB7/NDUFA2/NDUFB2/COX8A/COX6B1/COX7A2/NDUFA4/NDUFB8/COX4I1/COX7A2L/COX6C/NDUFB10/PARK7/NDUFV2/NDUFC1/COX6A1/UQCR10/CYC1/UQCR11/ETFB/UQCRQ/NDUFB5/COX5B/NDUFC2/NDUFAB1/NDUFA1/NDUFS6/COX5A/COX7B/NDUFS7/UQCRFS1/NDUFB3	37	cluster3		MF	GO:0031492	nucleosomal DNA binding	3/71	66/18522	0.00207769835029257	0.0386238436979856	0.0307069421360845	H2AZ1/H2AZ2/H1-4	3	cluster1		CC	GO:0031091	platelet alpha granule	4/109	91/19894	0.00158047983625924	0.0425410029586039	0.03382943466715	APLP2/VEGFA/ORM2/ORM1	4	cluster3
BP	GO:0046034	ATP metabolic process	44/365	220/18888	6.11162980962177e-32	2.63173948375032e-29	2.27866737175152e-29	TPI1/NDUFB4/NDUFA12/NDUFS4/APP/TSPO/GAPDH/NDUFB7/NDUFA2/NDUFB2/ATP5PO/NDUFB8/NDUFB10/ATP5PD/NDUFB11/PGK1/FIS1/ATP5IF1/ATP1B1/NDUFV2/NDUFC1/PGAM1/ATP5F1E/EIF6/PKM/ATP5MF/HSPA8/PFKP/ATP5MG/NDUFB5/NDUFA11/ATP5F1D/NDUFC2/NDUFAB1/LDHA/NDUFA1/ATP5PF/NDUFS6/ATP5MC1/ATP5MC3/ATP5F1B/ATP5F1C/NDUFS7/NDUFB3	44	cluster3		MF	GO:0008301	DNA binding, bending	2/71	18/18522	0.00213034571775788	0.0386238436979856	0.0307069421360845	TOP2A/HMGB1	2	cluster1		CC	GO:0034663	endoplasmic reticulum chaperone complex	2/109	11/19894	0.00158406157803183	0.0425410029586039	0.03382943466715	HSP90B1/P4HB	2	cluster3
BP	GO:0015986	proton motive force-driven ATP synthesis	30/365	76/18888	6.69275370267107e-32	2.63173948375032e-29	2.27866737175152e-29	NDUFB4/NDUFA12/NDUFS4/NDUFB7/NDUFA2/NDUFB2/ATP5PO/NDUFB8/NDUFB10/ATP5PD/NDUFB11/NDUFV2/NDUFC1/ATP5F1E/ATP5MF/ATP5MG/NDUFB5/NDUFA11/ATP5F1D/NDUFC2/NDUFAB1/NDUFA1/ATP5PF/NDUFS6/ATP5MC1/ATP5MC3/ATP5F1B/ATP5F1C/NDUFS7/NDUFB3	30	cluster3		MF	GO:0044183	protein folding chaperone	3/71	69/18522	0.00235949237481164	0.0386238436979856	0.0307069421360845	HSPE1/HSPA8/HSPD1	3	cluster1		CC	GO:0034774	secretory granule lumen	7/109	322/19894	0.00198641969124934	0.0425410029586039	0.03382943466715	EEF2/CANT1/IDH1/VEGFA/ORM2/RAB27A/ORM1	7	cluster3
BP	GO:0015980	energy derivation by oxidation of organic compounds	52/365	338/18888	9.87619938931642e-32	3.49518696387908e-29	3.0262754128737e-29	NDUFB4/CHCHD2/NDUFA12/NDUFS4/CHCHD10/COX7C/MDH2/NDUFB7/NDUFA2/NDUFB2/ATP5PO/COX8A/COX6B1/COX7A2/NDUFA4/NDUFB8/COX4I1/COX7A2L/COX6C/NDUFB10/ATP5PD/NDUFB11/PARK7/NDUFV2/NDUFC1/ATP5F1E/COX6A1/UQCR10/CYC1/UQCR11/ATP5MF/ETFB/UQCRQ/ATP5MG/NDUFB5/NDUFA11/COX5B/ATP5F1D/NDUFC2/NDUFAB1/NDUFA1/ATP5PF/PRELID1/NDUFS6/CISD1/COX5A/ATP5F1B/COX7B/ATP5F1C/NDUFS7/UQCRFS1/NDUFB3	52	cluster3		MF	GO:0042288	MHC class I protein binding	2/71	20/18522	0.00263246068373659	0.0386238436979856	0.0307069421360845	TUBB4B/TUBB	2	cluster1		CC	GO:0043202	lysosomal lumen	4/109	98/19894	0.00207455883097627	0.0425410029586039	0.03382943466715	SCARB2/LAMP2/NAAA/PSAP	4	cluster3
BP	GO:0022900	electron transport chain	40/365	175/18888	1.62448631260531e-31	5.22641550937292e-29	4.52524368994648e-29	NDUFB4/CHCHD2/NDUFA12/NDUFS4/COX7C/NDUFB7/NDUFA2/NDUFB2/COX8A/COX6B1/COX7A2/NDUFA4/NDUFB8/COX4I1/COX7A2L/COX6C/NDUFB10/PARK7/NDUFV2/NDUFC1/CYBA/COX6A1/UQCR10/CYC1/UQCR11/ETFB/UQCRQ/NDUFB5/AKR7A2/COX5B/NDUFC2/NDUFAB1/NDUFA1/CYB5A/NDUFS6/COX5A/COX7B/NDUFS7/UQCRFS1/NDUFB3	40	cluster3		MF	GO:0003684	damaged DNA binding	3/71	73/18522	0.00277048667875846	0.0386238436979856	0.0307069421360845	PCNA/RPA3/HMGB1	3	cluster1		CC	GO:0060205	cytoplasmic vesicle lumen	7/109	325/19894	0.00209286124365185	0.0425410029586039	0.03382943466715	EEF2/CANT1/IDH1/VEGFA/ORM2/RAB27A/ORM1	7	cluster3
BP	GO:0009205	purine ribonucleoside triphosphate metabolic process	45/365	244/18888	4.88619618778107e-31	1.44102069237977e-28	1.2476944826869e-28	TPI1/NDUFB4/NDUFA12/NDUFS4/APP/TSPO/GAPDH/NDUFB7/NDUFA2/NDUFB2/ATP5PO/NDUFB8/NDUFB10/ATP5PD/NDUFB11/PGK1/FIS1/ATP5IF1/ATP1B1/NDUFV2/NDUFC1/PGAM1/ATP5F1E/EIF6/PKM/ATP5MF/HSPA8/PFKP/ATP5MG/NDUFB5/NDUFA11/ATP5F1D/NDUFC2/NDUFAB1/LDHA/NDUFA1/ATP5PF/NDUFS6/ATP5MC1/ATP5MC3/ATP5F1B/ATP5F1C/NDUFS7/NDUFB3/RAN	45	cluster3		MF	GO:0003725	double-stranded RNA binding	3/71	73/18522	0.00277048667875846	0.0386238436979856	0.0307069421360845	TUBB4B/TUBA1B/HSPD1	3	cluster1		CC	GO:0070820	tertiary granule	5/109	164/19894	0.00210001620291002	0.0425410029586039	0.03382943466715	CANT1/DSP/IDH1/LAMP2/ORM1	5	cluster3
BP	GO:0042776	proton motive force-driven mitochondrial ATP synthesis	28/365	67/18888	1.07516978261182e-30	2.92694296974094e-28	2.53426658881214e-28	NDUFB4/NDUFA12/NDUFS4/NDUFB7/NDUFA2/NDUFB2/ATP5PO/NDUFB8/NDUFB10/ATP5PD/NDUFB11/NDUFV2/NDUFC1/ATP5F1E/ATP5MF/ATP5MG/NDUFB5/NDUFA11/ATP5F1D/NDUFC2/NDUFAB1/NDUFA1/ATP5PF/NDUFS6/ATP5F1B/ATP5F1C/NDUFS7/NDUFB3	28	cluster3														CC	GO:0031983	vesicle lumen	7/109	326/19894	0.00212930671320874	0.0425410029586039	0.03382943466715	EEF2/CANT1/IDH1/VEGFA/ORM2/RAB27A/ORM1	7	cluster3
BP	GO:0009144	purine nucleoside triphosphate metabolic process	45/365	250/18888	1.4718440088459e-30	3.72061139093259e-28	3.22145707500031e-28	TPI1/NDUFB4/NDUFA12/NDUFS4/APP/TSPO/GAPDH/NDUFB7/NDUFA2/NDUFB2/ATP5PO/NDUFB8/NDUFB10/ATP5PD/NDUFB11/PGK1/FIS1/ATP5IF1/ATP1B1/NDUFV2/NDUFC1/PGAM1/ATP5F1E/EIF6/PKM/ATP5MF/HSPA8/PFKP/ATP5MG/NDUFB5/NDUFA11/ATP5F1D/NDUFC2/NDUFAB1/LDHA/NDUFA1/ATP5PF/NDUFS6/ATP5MC1/ATP5MC3/ATP5F1B/ATP5F1C/NDUFS7/NDUFB3/RAN	45	cluster3		BP	GO:0006119	oxidative phosphorylation	43/442	148/18888	4.14751655585997e-35	1.58808408923878e-31	1.48743041113841e-31	RHOA/ATP5MG/NDUFS2/SDHC/NDUFB10/COX6C/NDUFA1/ATP5ME/NDUFA11/NDUFB9/NDUFAB1/COX6B1/COX4I1/COX8A/NDUFS6/NDUFB11/NDUFB4/COX7A2/NDUFB2/ATP5MF/ATP5PF/COX7C/UQCR11/COX7B/ATP5F1C/ATP5F1E/NDUFS5/UQCR10/NDUFB3/NDUFA6/NDUFA4/CHCHD2/UQCRQ/UQCRFS1/ATP5PB/NDUFS8/NDUFA13/ATP5PD/COX6A1/COX5B/NDUFB7/UQCRH/COX5A	43	cluster2		CC	GO:0097524	sperm plasma membrane	2/109	14/19894	0.00259292287505513	0.0425410029586039	0.03382943466715	HSP90B1/ABHD2	2	cluster3
BP	GO:0009199	ribonucleoside triphosphate metabolic process	45/365	251/18888	1.76330338301971e-30	4.16022044833784e-28	3.6020885248915e-28	TPI1/NDUFB4/NDUFA12/NDUFS4/APP/TSPO/GAPDH/NDUFB7/NDUFA2/NDUFB2/ATP5PO/NDUFB8/NDUFB10/ATP5PD/NDUFB11/PGK1/FIS1/ATP5IF1/ATP1B1/NDUFV2/NDUFC1/PGAM1/ATP5F1E/EIF6/PKM/ATP5MF/HSPA8/PFKP/ATP5MG/NDUFB5/NDUFA11/ATP5F1D/NDUFC2/NDUFAB1/LDHA/NDUFA1/ATP5PF/NDUFS6/ATP5MC1/ATP5MC3/ATP5F1B/ATP5F1C/NDUFS7/NDUFB3/RAN	45	cluster3		BP	GO:0015986	proton motive force-driven ATP synthesis	31/442	76/18888	7.15304920330572e-31	1.36945126997288e-27	1.28265466503487e-27	ATP5MG/NDUFS2/SDHC/NDUFB10/NDUFA1/ATP5MK/ATP5ME/NDUFA11/NDUFB9/NDUFAB1/NDUFS6/NDUFB11/ATP5MC1/NDUFB4/ATP5MC2/NDUFB2/ATP5MF/ATP5PF/ATP5MJ/ATP5MC3/ATP5F1C/ATP5F1E/NDUFS5/NDUFB3/NDUFA6/ATP5PB/NDUFS8/NDUFA13/ATP6V0C/ATP5PD/NDUFB7	31	cluster2		CC	GO:0030175	filopodium	4/109	106/19894	0.00275932189264522	0.0425410029586039	0.03382943466715	MYO6/UTRN/IQGAP2/LCP1	4	cluster3
BP	GO:0009141	nucleoside triphosphate metabolic process	45/365	266/18888	2.39817973915846e-29	5.30447381055113e-27	4.59282975045414e-27	TPI1/NDUFB4/NDUFA12/NDUFS4/APP/TSPO/GAPDH/NDUFB7/NDUFA2/NDUFB2/ATP5PO/NDUFB8/NDUFB10/ATP5PD/NDUFB11/PGK1/FIS1/ATP5IF1/ATP1B1/NDUFV2/NDUFC1/PGAM1/ATP5F1E/EIF6/PKM/ATP5MF/HSPA8/PFKP/ATP5MG/NDUFB5/NDUFA11/ATP5F1D/NDUFC2/NDUFAB1/LDHA/NDUFA1/ATP5PF/NDUFS6/ATP5MC1/ATP5MC3/ATP5F1B/ATP5F1C/NDUFS7/NDUFB3/RAN	45	cluster3		BP	GO:0009060	aerobic respiration	44/442	199/18888	2.44545981211774e-30	3.12122187353295e-27	2.92339704557374e-27	RHOA/ATP5MG/NDUFS2/SDHC/NDUFB10/COX6C/NDUFA1/ATP5ME/NDUFA11/NDUFB9/NDUFAB1/COX6B1/COX4I1/COX8A/NDUFS6/NDUFB11/NDUFB4/COX7A2/NDUFB2/ATP5MF/ATP5PF/COX7C/UQCR11/COX7B/ATP5F1C/ATP5F1E/NDUFS5/UQCR10/NDUFB3/NDUFA6/NDUFA4/CHCHD2/UQCRQ/UQCRFS1/MDH2/ATP5PB/NDUFS8/NDUFA13/ATP5PD/COX6A1/COX5B/NDUFB7/UQCRH/COX5A	44	cluster2		CC	GO:0005775	vacuolar lumen	5/109	176/19894	0.00285099672981603	0.0425410029586039	0.03382943466715	SCARB2/LAMP2/NAAA/PSAP/ORM2	5	cluster3
BP	GO:0006754	ATP biosynthetic process	30/365	101/18888	1.40209381386155e-27	2.91882941603295e-25	2.52724154312753e-25	NDUFB4/NDUFA12/NDUFS4/NDUFB7/NDUFA2/NDUFB2/ATP5PO/NDUFB8/NDUFB10/ATP5PD/NDUFB11/NDUFV2/NDUFC1/ATP5F1E/ATP5MF/ATP5MG/NDUFB5/NDUFA11/ATP5F1D/NDUFC2/NDUFAB1/NDUFA1/ATP5PF/NDUFS6/ATP5MC1/ATP5MC3/ATP5F1B/ATP5F1C/NDUFS7/NDUFB3	30	cluster3		BP	GO:0002181	cytoplasmic translation	40/442	160/18888	6.84043707086137e-30	6.54800838608204e-27	6.13299186853281e-27	RPS25/RPS26/RPS3/RPLP2/RPS6/RPL6/RPL37/RPL27A/RPL41/RPS13/RPS15A/RPL39/RPL34/RPL22/RPL26/RPS29/RPL21/RPL37A/RPS11/RPL38/RPL23/RPL9/RPS16/RPL27/RPL23A/RPS24/RPL12/FAU/RPS27/RPL15/RPL24/RPL35A/RPS7/RPS17/RPS27A/RPL5/RPL11/RPL31/CNBP/EIF3K	40	cluster2		CC	GO:0044754	autolysosome	2/109	15/19894	0.00298115863189783	0.0425410029586039	0.03382943466715	NCOA4/LAMP2	2	cluster3
BP	GO:0009206	purine ribonucleoside triphosphate biosynthetic process	30/365	112/18888	4.34011040038989e-26	8.53313928165545e-24	7.38833998569296e-24	NDUFB4/NDUFA12/NDUFS4/NDUFB7/NDUFA2/NDUFB2/ATP5PO/NDUFB8/NDUFB10/ATP5PD/NDUFB11/NDUFV2/NDUFC1/ATP5F1E/ATP5MF/ATP5MG/NDUFB5/NDUFA11/ATP5F1D/NDUFC2/NDUFAB1/NDUFA1/ATP5PF/NDUFS6/ATP5MC1/ATP5MC3/ATP5F1B/ATP5F1C/NDUFS7/NDUFB3	30	cluster3		BP	GO:0009206	purine ribonucleoside triphosphate biosynthetic process	33/442	112/18888	2.18321460777315e-27	1.52190604217047e-24	1.42544676655298e-24	ATP5MG/NDUFS2/SDHC/NDUFB10/NDUFA1/ATP5MK/ATP5ME/NDUFA11/NDUFB9/NDUFAB1/NDUFS6/NDUFB11/ATP5MC1/NDUFB4/ATP5MC2/NDUFB2/ATP5MF/ATP5PF/ATP5MJ/ATP5MC3/ATP5F1C/ATP5F1E/NDUFS5/NDUFB3/NDUFA6/NME1/ATP5PB/NDUFS8/NDUFA13/NME2/ATP6V0C/ATP5PD/NDUFB7	33	cluster2		CC	GO:0005765	lysosomal membrane	8/109	443/19894	0.00304071033740754	0.0425410029586039	0.03382943466715	MYO6/SCARB2/DPP4/SLC30A4/TSPAN1/LAMP2/PSAP/CYB561	8	cluster3
BP	GO:0009145	purine nucleoside triphosphate biosynthetic process	30/365	113/18888	5.8069754528266e-26	1.0816255856607e-23	9.36515542558351e-24	NDUFB4/NDUFA12/NDUFS4/NDUFB7/NDUFA2/NDUFB2/ATP5PO/NDUFB8/NDUFB10/ATP5PD/NDUFB11/NDUFV2/NDUFC1/ATP5F1E/ATP5MF/ATP5MG/NDUFB5/NDUFA11/ATP5F1D/NDUFC2/NDUFAB1/NDUFA1/ATP5PF/NDUFS6/ATP5MC1/ATP5MC3/ATP5F1B/ATP5F1C/NDUFS7/NDUFB3	30	cluster3		BP	GO:0045333	cellular respiration	45/442	245/18888	2.3848096769451e-27	1.52190604217047e-24	1.42544676655298e-24	RHOA/ATP5MG/NDUFS2/SDHC/NDUFB10/COX6C/NDUFA1/ATP5ME/NDUFA11/NDUFB9/NDUFAB1/COX6B1/COX4I1/COX8A/NDUFS6/NDUFB11/NDUFB4/COX7A2/NDUFB2/ETFB/ATP5MF/ATP5PF/COX7C/UQCR11/COX7B/ATP5F1C/ATP5F1E/NDUFS5/UQCR10/NDUFB3/NDUFA6/NDUFA4/CHCHD2/UQCRQ/UQCRFS1/MDH2/ATP5PB/NDUFS8/NDUFA13/ATP5PD/COX6A1/COX5B/NDUFB7/UQCRH/COX5A	45	cluster2		CC	GO:0098852	lytic vacuole membrane	8/109	443/19894	0.00304071033740754	0.0425410029586039	0.03382943466715	MYO6/SCARB2/DPP4/SLC30A4/TSPAN1/LAMP2/PSAP/CYB561	8	cluster3
BP	GO:0009201	ribonucleoside triphosphate biosynthetic process	30/365	118/18888	2.37750086801339e-25	4.20698778594968e-23	3.64258159304577e-23	NDUFB4/NDUFA12/NDUFS4/NDUFB7/NDUFA2/NDUFB2/ATP5PO/NDUFB8/NDUFB10/ATP5PD/NDUFB11/NDUFV2/NDUFC1/ATP5F1E/ATP5MF/ATP5MG/NDUFB5/NDUFA11/ATP5F1D/NDUFC2/NDUFAB1/NDUFA1/ATP5PF/NDUFS6/ATP5MC1/ATP5MC3/ATP5F1B/ATP5F1C/NDUFS7/NDUFB3	30	cluster3		BP	GO:0009145	purine nucleoside triphosphate biosynthetic process	33/442	113/18888	3.01870098429128e-27	1.65122943840733e-24	1.54657357195194e-24	ATP5MG/NDUFS2/SDHC/NDUFB10/NDUFA1/ATP5MK/ATP5ME/NDUFA11/NDUFB9/NDUFAB1/NDUFS6/NDUFB11/ATP5MC1/NDUFB4/ATP5MC2/NDUFB2/ATP5MF/ATP5PF/ATP5MJ/ATP5MC3/ATP5F1C/ATP5F1E/NDUFS5/NDUFB3/NDUFA6/NME1/ATP5PB/NDUFS8/NDUFA13/NME2/ATP6V0C/ATP5PD/NDUFB7	33	cluster2		CC	GO:0042470	melanosome	4/109	112/19894	0.00336462350268544	0.0425410029586039	0.03382943466715	CANX/HSP90B1/P4HB/RAB27A	4	cluster3
BP	GO:0009142	nucleoside triphosphate biosynthetic process	30/365	126/18888	1.95932678613133e-24	3.30193214100894e-22	2.85894750597909e-22	NDUFB4/NDUFA12/NDUFS4/NDUFB7/NDUFA2/NDUFB2/ATP5PO/NDUFB8/NDUFB10/ATP5PD/NDUFB11/NDUFV2/NDUFC1/ATP5F1E/ATP5MF/ATP5MG/NDUFB5/NDUFA11/ATP5F1D/NDUFC2/NDUFAB1/NDUFA1/ATP5PF/NDUFS6/ATP5MC1/ATP5MC3/ATP5F1B/ATP5F1C/NDUFS7/NDUFB3	30	cluster3		BP	GO:0009201	ribonucleoside triphosphate biosynthetic process	33/442	118/18888	1.447255445549e-26	6.92692637625889e-24	6.48789381971767e-24	ATP5MG/NDUFS2/SDHC/NDUFB10/NDUFA1/ATP5MK/ATP5ME/NDUFA11/NDUFB9/NDUFAB1/NDUFS6/NDUFB11/ATP5MC1/NDUFB4/ATP5MC2/NDUFB2/ATP5MF/ATP5PF/ATP5MJ/ATP5MC3/ATP5F1C/ATP5F1E/NDUFS5/NDUFB3/NDUFA6/NME1/ATP5PB/NDUFS8/NDUFA13/NME2/ATP6V0C/ATP5PD/NDUFB7	33	cluster2		CC	GO:0048770	pigment granule	4/109	112/19894	0.00336462350268544	0.0425410029586039	0.03382943466715	CANX/HSP90B1/P4HB/RAB27A	4	cluster3
BP	GO:0009150	purine ribonucleotide metabolic process	50/365	446/18888	4.79479710861521e-24	7.71308498517692e-22	6.67830353262147e-22	APRT/TPI1/NDUFB4/NDUFA12/NDUFS4/APP/TSPO/GAPDH/NDUFB7/NDUFA2/GUK1/NDUFB2/ATP5PO/NDUFB8/HINT1/NDUFB10/ATP5PD/NDUFB11/PGK1/FIS1/ATP5IF1/ATP1B1/NDUFV2/NDUFC1/PGAM1/ATP5F1E/EIF6/PKM/ATP5MF/HSPA8/PFKP/ATP5MG/NDUFB5/NDUFA11/ATP5F1D/NDUFC2/NDUFAB1/LDHA/NDUFA1/ATP5PF/TECR/NDUFS6/ATP5MC1/ATP5MC3/ATP5F1B/ATP5F1C/MPC2/NDUFS7/NDUFB3/RAN	50	cluster3		BP	GO:0006754	ATP biosynthetic process	31/442	101/18888	2.09267224091653e-26	8.90315778941042e-24	8.33887055532468e-24	ATP5MG/NDUFS2/SDHC/NDUFB10/NDUFA1/ATP5MK/ATP5ME/NDUFA11/NDUFB9/NDUFAB1/NDUFS6/NDUFB11/ATP5MC1/NDUFB4/ATP5MC2/NDUFB2/ATP5MF/ATP5PF/ATP5MJ/ATP5MC3/ATP5F1C/ATP5F1E/NDUFS5/NDUFB3/NDUFA6/ATP5PB/NDUFS8/NDUFA13/ATP6V0C/ATP5PD/NDUFB7	31	cluster2		CC	GO:1904724	tertiary granule lumen	3/109	55/19894	0.00341278826991882	0.0425410029586039	0.03382943466715	CANT1/IDH1/ORM1	3	cluster3
BP	GO:0009259	ribonucleotide metabolic process	50/365	466/18888	3.48593835281716e-23	5.36379818722606e-21	4.6441952151262e-21	APRT/TPI1/NDUFB4/NDUFA12/NDUFS4/APP/TSPO/GAPDH/NDUFB7/NDUFA2/GUK1/NDUFB2/ATP5PO/NDUFB8/HINT1/NDUFB10/ATP5PD/NDUFB11/PGK1/FIS1/ATP5IF1/ATP1B1/NDUFV2/NDUFC1/PGAM1/ATP5F1E/EIF6/PKM/ATP5MF/HSPA8/PFKP/ATP5MG/NDUFB5/NDUFA11/ATP5F1D/NDUFC2/NDUFAB1/LDHA/NDUFA1/ATP5PF/TECR/NDUFS6/ATP5MC1/ATP5MC3/ATP5F1B/ATP5F1C/MPC2/NDUFS7/NDUFB3/RAN	50	cluster3		BP	GO:0042773	ATP synthesis coupled electron transport	31/442	102/18888	2.94276579361225e-26	1.02435002034012e-23	9.59426130032244e-24	NDUFS2/SDHC/NDUFB10/COX6C/NDUFA1/NDUFB9/NDUFAB1/COX6B1/COX4I1/COX8A/NDUFS6/NDUFB4/COX7A2/NDUFB2/COX7C/UQCR11/COX7B/NDUFS5/UQCR10/NDUFB3/NDUFA6/NDUFA4/CHCHD2/UQCRQ/UQCRFS1/NDUFS8/COX6A1/COX5B/NDUFB7/UQCRH/COX5A	31	cluster2		CC	GO:0101002	ficolin-1-rich granule	5/109	185/19894	0.00352960286556102	0.0425410029586039	0.03382943466715	EEF2/CANT1/DSP/IDH1/LAMP2	5	cluster3
BP	GO:0019693	ribose phosphate metabolic process	50/365	480/18888	1.31360324429735e-22	1.93701745065347e-20	1.67714870357438e-20	APRT/TPI1/NDUFB4/NDUFA12/NDUFS4/APP/TSPO/GAPDH/NDUFB7/NDUFA2/GUK1/NDUFB2/ATP5PO/NDUFB8/HINT1/NDUFB10/ATP5PD/NDUFB11/PGK1/FIS1/ATP5IF1/ATP1B1/NDUFV2/NDUFC1/PGAM1/ATP5F1E/EIF6/PKM/ATP5MF/HSPA8/PFKP/ATP5MG/NDUFB5/NDUFA11/ATP5F1D/NDUFC2/NDUFAB1/LDHA/NDUFA1/ATP5PF/TECR/NDUFS6/ATP5MC1/ATP5MC3/ATP5F1B/ATP5F1C/MPC2/NDUFS7/NDUFB3/RAN	50	cluster3		BP	GO:0042775	mitochondrial ATP synthesis coupled electron transport	31/442	102/18888	2.94276579361225e-26	1.02435002034012e-23	9.59426130032244e-24	NDUFS2/SDHC/NDUFB10/COX6C/NDUFA1/NDUFB9/NDUFAB1/COX6B1/COX4I1/COX8A/NDUFS6/NDUFB4/COX7A2/NDUFB2/COX7C/UQCR11/COX7B/NDUFS5/UQCR10/NDUFB3/NDUFA6/NDUFA4/CHCHD2/UQCRQ/UQCRFS1/NDUFS8/COX6A1/COX5B/NDUFB7/UQCRH/COX5A	31	cluster2		CC	GO:0005912	adherens junction	5/109	188/19894	0.0037795946079201	0.0432763582606851	0.0344142035352724	PDLIM5/DSP/NDRG1/VEGFA/ALOX15B	5	cluster3
BP	GO:1902600	proton transmembrane transport	31/365	161/18888	3.06136621771153e-22	4.33367001779244e-20	3.75226823568769e-20	ATP5PO/COX8A/ATP6V0E1/COX6B1/NDUFA4/COX4I1/COX7A2L/ATP5PD/ATP1B1/PHB2/ATP5F1E/ATP6V0B/UQCR10/SLC25A3/CYC1/ATP5MF/ATP5MG/COX5B/ATP5F1D/ATP6AP2/ATP5PF/ATP6V1F/CYB5A/ATP5MC1/ATP5MC3/COX5A/ATP5F1B/COX7B/ATP5F1C/NDUFS7/UQCRFS1	31	cluster3		BP	GO:0019646	aerobic electron transport chain	30/442	94/18888	3.6698254335312e-26	1.17098013208258e-23	1.09676274140709e-23	NDUFS2/SDHC/NDUFB10/COX6C/NDUFA1/NDUFB9/NDUFAB1/COX6B1/COX4I1/COX8A/NDUFS6/NDUFB4/COX7A2/NDUFB2/COX7C/UQCR11/COX7B/NDUFS5/UQCR10/NDUFB3/NDUFA6/NDUFA4/UQCRQ/UQCRFS1/NDUFS8/COX6A1/COX5B/NDUFB7/UQCRH/COX5A	30	cluster2		CC	GO:0045177	apical part of cell	8/109	468/19894	0.00423264603377519	0.0461559972254532	0.0367041485635643	MYO6/ABCC4/DPP4/SLC39A6/GNAS/SLC44A4/SLC39A10/RAB27A	8	cluster3
BP	GO:0009152	purine ribonucleotide biosynthetic process	33/365	211/18888	1.21463655224324e-20	1.65330721476493e-18	1.43150081116602e-18	APRT/NDUFB4/NDUFA12/NDUFS4/NDUFB7/NDUFA2/NDUFB2/ATP5PO/NDUFB8/NDUFB10/ATP5PD/NDUFB11/NDUFV2/NDUFC1/ATP5F1E/ATP5MF/ATP5MG/NDUFB5/NDUFA11/ATP5F1D/NDUFC2/NDUFAB1/NDUFA1/ATP5PF/TECR/NDUFS6/ATP5MC1/ATP5MC3/ATP5F1B/ATP5F1C/MPC2/NDUFS7/NDUFB3	33	cluster3		BP	GO:0009142	nucleoside triphosphate biosynthetic process	33/442	126/18888	1.50466798330629e-25	4.43182592929214e-23	4.15093426649759e-23	ATP5MG/NDUFS2/SDHC/NDUFB10/NDUFA1/ATP5MK/ATP5ME/NDUFA11/NDUFB9/NDUFAB1/NDUFS6/NDUFB11/ATP5MC1/NDUFB4/ATP5MC2/NDUFB2/ATP5MF/ATP5PF/ATP5MJ/ATP5MC3/ATP5F1C/ATP5F1E/NDUFS5/NDUFB3/NDUFA6/NME1/ATP5PB/NDUFS8/NDUFA13/NME2/ATP6V0C/ATP5PD/NDUFB7	33	cluster2		MF	GO:0046915	transition metal ion transmembrane transporter activity	4/105	42/18522	9.24734322000405e-05	0.0332904355920146	0.0296888387589604	ATP2C1/SLC39A6/SLC30A4/SLC39A10	4	cluster3
BP	GO:0009260	ribonucleotide biosynthetic process	33/365	226/18888	1.08611253309176e-19	1.4236119461525e-17	1.23262128024566e-17	APRT/NDUFB4/NDUFA12/NDUFS4/NDUFB7/NDUFA2/NDUFB2/ATP5PO/NDUFB8/NDUFB10/ATP5PD/NDUFB11/NDUFV2/NDUFC1/ATP5F1E/ATP5MF/ATP5MG/NDUFB5/NDUFA11/ATP5F1D/NDUFC2/NDUFAB1/NDUFA1/ATP5PF/TECR/NDUFS6/ATP5MC1/ATP5MC3/ATP5F1B/ATP5F1C/MPC2/NDUFS7/NDUFB3	33	cluster3		BP	GO:0022904	respiratory electron transport chain	32/442	123/18888	1.04117313679476e-24	2.84760852913368e-22	2.6671254714735e-22	NDUFS2/SDHC/NDUFB10/COX6C/NDUFA1/NDUFB9/NDUFAB1/COX6B1/COX4I1/COX8A/NDUFS6/NDUFB4/COX7A2/NDUFB2/ETFB/COX7C/UQCR11/COX7B/NDUFS5/UQCR10/NDUFB3/NDUFA6/NDUFA4/CHCHD2/UQCRQ/UQCRFS1/NDUFS8/COX6A1/COX5B/NDUFB7/UQCRH/COX5A	32	cluster2		MF	GO:0008238	exopeptidase activity	5/105	100/18522	0.000261319077114408	0.0334645223134334	0.0298440915368339	FOLH1/DPP4/CNDP2/CPE/MME	5	cluster3
BP	GO:0046390	ribose phosphate biosynthetic process	33/365	233/18888	2.84433969180041e-19	3.59504220331487e-17	3.11273415144022e-17	APRT/NDUFB4/NDUFA12/NDUFS4/NDUFB7/NDUFA2/NDUFB2/ATP5PO/NDUFB8/NDUFB10/ATP5PD/NDUFB11/NDUFV2/NDUFC1/ATP5F1E/ATP5MF/ATP5MG/NDUFB5/NDUFA11/ATP5F1D/NDUFC2/NDUFAB1/NDUFA1/ATP5PF/TECR/NDUFS6/ATP5MC1/ATP5MC3/ATP5F1B/ATP5F1C/MPC2/NDUFS7/NDUFB3	33	cluster3		BP	GO:0042776	proton motive force-driven mitochondrial ATP synthesis	25/442	67/18888	5.8749888115376e-24	1.49968881062516e-21	1.40463767585324e-21	ATP5MG/NDUFS2/SDHC/NDUFB10/NDUFA1/ATP5ME/NDUFA11/NDUFB9/NDUFAB1/NDUFS6/NDUFB11/NDUFB4/NDUFB2/ATP5MF/ATP5PF/ATP5F1C/ATP5F1E/NDUFS5/NDUFB3/NDUFA6/ATP5PB/NDUFS8/NDUFA13/ATP5PD/NDUFB7	25	cluster2		MF	GO:0005385	zinc ion transmembrane transporter activity	3/105	24/18522	0.000328559164384354	0.0334645223134334	0.0298440915368339	SLC39A6/SLC30A4/SLC39A10	3	cluster3
BP	GO:0006164	purine nucleotide biosynthetic process	34/365	256/18888	6.31338076519668e-19	7.70450156139002e-17	6.67087165426045e-17	APRT/NDUFB4/NDUFA12/NDUFS4/NDUFB7/NDUFA2/GUK1/NDUFB2/ATP5PO/NDUFB8/NDUFB10/ATP5PD/NDUFB11/NDUFV2/NDUFC1/ATP5F1E/ATP5MF/ATP5MG/NDUFB5/NDUFA11/ATP5F1D/NDUFC2/NDUFAB1/NDUFA1/ATP5PF/TECR/NDUFS6/ATP5MC1/ATP5MC3/ATP5F1B/ATP5F1C/MPC2/NDUFS7/NDUFB3	34	cluster3		BP	GO:0015980	energy derivation by oxidation of organic compounds	47/442	338/18888	4.25473788159945e-23	1.01821195929027e-20	9.53677102803246e-21	RHOA/ATP5MG/NDUFS2/SDHC/NDUFB10/COX6C/NDUFA1/ATP5ME/NDUFA11/NDUFB9/NDUFAB1/COX6B1/COX4I1/IGF2/COX8A/NDUFS6/NDUFB11/NDUFB4/COX7A2/NDUFB2/ETFB/ATP5MF/ATP5PF/COX7C/UQCR11/COX7B/ATP5F1C/ATP5F1E/NDUFS5/UQCR10/NDUFB3/PTGES3/NDUFA6/NDUFA4/CHCHD2/UQCRQ/UQCRFS1/MDH2/ATP5PB/NDUFS8/NDUFA13/ATP5PD/COX6A1/COX5B/NDUFB7/UQCRH/COX5A	47	cluster2		MF	GO:0070412	R-SMAD binding	3/105	25/18522	0.000371828025704816	0.0334645223134334	0.0298440915368339	FOS/JUN/PMEPA1	3	cluster3
BP	GO:0006120	mitochondrial electron transport, NADH to ubiquinone	18/365	51/18888	1.45263926335189e-18	1.71363011766745e-16	1.48373084056749e-16	NDUFB4/NDUFS4/NDUFB7/NDUFA2/NDUFB2/NDUFA4/NDUFB8/NDUFB10/PARK7/NDUFV2/NDUFC1/NDUFB5/NDUFC2/NDUFAB1/NDUFA1/NDUFS6/NDUFS7/NDUFB3	18	cluster3		BP	GO:0022900	electron transport chain	33/442	175/18888	1.07488319845026e-20	2.42101633345061e-18	2.26757093320126e-18	NDUFS2/SDHC/NDUFB10/COX6C/NDUFA1/NDUFB9/NDUFAB1/COX6B1/COX4I1/COX8A/NDUFS6/NDUFB4/COX7A2/NDUFB2/ETFB/COX7C/UQCR11/COX7B/CYB5A/NDUFS5/UQCR10/NDUFB3/NDUFA6/NDUFA4/CHCHD2/UQCRQ/UQCRFS1/NDUFS8/COX6A1/COX5B/NDUFB7/UQCRH/COX5A	33	cluster2
BP	GO:0072522	purine-containing compound biosynthetic process	34/365	264/18888	1.68256117247432e-18	1.92083354496343e-16	1.66313601802131e-16	APRT/NDUFB4/NDUFA12/NDUFS4/NDUFB7/NDUFA2/GUK1/NDUFB2/ATP5PO/NDUFB8/NDUFB10/ATP5PD/NDUFB11/NDUFV2/NDUFC1/ATP5F1E/ATP5MF/ATP5MG/NDUFB5/NDUFA11/ATP5F1D/NDUFC2/NDUFAB1/NDUFA1/ATP5PF/TECR/NDUFS6/ATP5MC1/ATP5MC3/ATP5F1B/ATP5F1C/MPC2/NDUFS7/NDUFB3	34	cluster3		BP	GO:0009205	purine ribonucleoside triphosphate metabolic process	37/442	244/18888	1.10048086702725e-19	2.34096735547075e-17	2.19259550524085e-17	ATP5MG/RAN/NDUFS2/SDHC/NDUFB10/NDUFA1/ATP5MK/ATP5ME/NDUFA11/NDUFB9/NDUFAB1/NDUFS6/NDUFB11/ATP5MC1/NDUFB4/ATP5MC2/NDUFB2/ATP5MF/ATP5PF/ATP5MJ/ATP5MC3/ATP5F1C/ATP5F1E/NDUFS5/NDUFB3/ATP5IF1/NDUFA6/APP/NME1/ATP5PB/NDUFS8/NDUFA13/NME2/ATP6V0C/ATP5PD/NDUFB7/FBP1	37	cluster2		BP	GO:0010273	detoxification of copper ion	45745	16/18888	1.79798934841791e-06	0.000519456384922871	0.000370520739101562	MT1G/MT1F/MT1M	3	cluster4
BP	GO:0009165	nucleotide biosynthetic process	34/365	293/18888	4.42399950638043e-17	4.8926669540876e-15	4.23627057995836e-15	APRT/NDUFB4/NDUFA12/NDUFS4/NDUFB7/NDUFA2/GUK1/NDUFB2/ATP5PO/NDUFB8/NDUFB10/ATP5PD/NDUFB11/NDUFV2/NDUFC1/ATP5F1E/ATP5MF/ATP5MG/NDUFB5/NDUFA11/ATP5F1D/NDUFC2/NDUFAB1/NDUFA1/ATP5PF/TECR/NDUFS6/ATP5MC1/ATP5MC3/ATP5F1B/ATP5F1C/MPC2/NDUFS7/NDUFB3	34	cluster3		BP	GO:0009144	purine nucleoside triphosphate metabolic process	37/442	250/18888	2.55886730893807e-19	5.15679101364414e-17	4.82995064905928e-17	ATP5MG/RAN/NDUFS2/SDHC/NDUFB10/NDUFA1/ATP5MK/ATP5ME/NDUFA11/NDUFB9/NDUFAB1/NDUFS6/NDUFB11/ATP5MC1/NDUFB4/ATP5MC2/NDUFB2/ATP5MF/ATP5PF/ATP5MJ/ATP5MC3/ATP5F1C/ATP5F1E/NDUFS5/NDUFB3/ATP5IF1/NDUFA6/APP/NME1/ATP5PB/NDUFS8/NDUFA13/NME2/ATP6V0C/ATP5PD/NDUFB7/FBP1	37	cluster2		BP	GO:1990169	stress response to copper ion	45745	16/18888	1.79798934841791e-06	0.000519456384922871	0.000370520739101562	MT1G/MT1F/MT1M	3	cluster4
BP	GO:1901293	nucleoside phosphate biosynthetic process	34/365	295/18888	5.46123232174124e-17	5.85675793534614e-15	5.07101986876834e-15	APRT/NDUFB4/NDUFA12/NDUFS4/NDUFB7/NDUFA2/GUK1/NDUFB2/ATP5PO/NDUFB8/NDUFB10/ATP5PD/NDUFB11/NDUFV2/NDUFC1/ATP5F1E/ATP5MF/ATP5MG/NDUFB5/NDUFA11/ATP5F1D/NDUFC2/NDUFAB1/NDUFA1/ATP5PF/TECR/NDUFS6/ATP5MC1/ATP5MC3/ATP5F1B/ATP5F1C/MPC2/NDUFS7/NDUFB3	34	cluster3		BP	GO:0009199	ribonucleoside triphosphate metabolic process	37/442	251/18888	2.93803612272099e-19	5.62487015694934e-17	5.26836266847917e-17	ATP5MG/RAN/NDUFS2/SDHC/NDUFB10/NDUFA1/ATP5MK/ATP5ME/NDUFA11/NDUFB9/NDUFAB1/NDUFS6/NDUFB11/ATP5MC1/NDUFB4/ATP5MC2/NDUFB2/ATP5MF/ATP5PF/ATP5MJ/ATP5MC3/ATP5F1C/ATP5F1E/NDUFS5/NDUFB3/ATP5IF1/NDUFA6/APP/NME1/ATP5PB/NDUFS8/NDUFA13/NME2/ATP6V0C/ATP5PD/NDUFB7/FBP1	37	cluster2		BP	GO:0002428	antigen processing and presentation of peptide antigen via MHC class Ib	45745	18/18888	2.61452158645621e-06	0.000519456384922871	0.000370520739101562	B2M/HLA-C/HLA-B	3	cluster4
BP	GO:0033108	mitochondrial respiratory chain complex assembly	21/365	101/18888	3.62526095055213e-16	3.77347014823646e-14	3.26722434274218e-14	COA4/NDUFB4/NDUFA12/NDUFS4/NDUFB7/NDUFA2/NDUFB2/NDUFB8/NDUFB10/NDUFB11/NDUFC1/COA3/NDUFB5/NDUFA11/COX14/NDUFC2/NDUFAB1/NDUFA1/NDUFS7/UQCRFS1/NDUFB3	21	cluster3		BP	GO:0009152	purine ribonucleotide biosynthetic process	34/442	211/18888	4.98422646486373e-19	9.0879062542682e-17	8.51190955678733e-17	ATP5MG/NDUFS2/SDHC/NDUFB10/NDUFA1/ATP5MK/ATP5ME/NDUFA11/NDUFB9/NDUFAB1/NDUFS6/NDUFB11/ATP5MC1/NDUFB4/ATP5MC2/NDUFB2/ATP5MF/ATP5PF/ATP5MJ/ATP5MC3/ATP5F1C/ATP5F1E/NDUFS5/NDUFB3/NDUFA6/APRT/NME1/ATP5PB/NDUFS8/NDUFA13/NME2/ATP6V0C/ATP5PD/NDUFB7	34	cluster2		BP	GO:0097501	stress response to metal ion	45745	21/18888	4.24823255928279e-06	0.000519456384922871	0.000370520739101562	MT1G/MT1F/MT1M	3	cluster4
BP	GO:0010257	NADH dehydrogenase complex assembly	17/365	60/18888	9.1731919338761e-16	9.01775729277431e-14	7.80794202324951e-14	NDUFB4/NDUFA12/NDUFS4/NDUFB7/NDUFA2/NDUFB2/NDUFB8/NDUFB10/NDUFB11/NDUFC1/NDUFB5/NDUFA11/NDUFC2/NDUFAB1/NDUFA1/NDUFS7/NDUFB3	17	cluster3		BP	GO:0046034	ATP metabolic process	34/442	220/18888	1.92143378692774e-18	3.34416816824833e-16	3.13221287658508e-16	ATP5MG/NDUFS2/SDHC/NDUFB10/NDUFA1/ATP5MK/ATP5ME/NDUFA11/NDUFB9/NDUFAB1/NDUFS6/NDUFB11/ATP5MC1/NDUFB4/ATP5MC2/NDUFB2/ATP5MF/ATP5PF/ATP5MJ/ATP5MC3/ATP5F1C/ATP5F1E/NDUFS5/NDUFB3/ATP5IF1/NDUFA6/APP/ATP5PB/NDUFS8/NDUFA13/ATP6V0C/ATP5PD/NDUFB7/FBP1	34	cluster2		BP	GO:0061687	detoxification of inorganic compound	45745	22/18888	4.91392937411469e-06	0.000519456384922871	0.000370520739101562	MT1G/MT1F/MT1M	3	cluster4
BP	GO:0032981	mitochondrial respiratory chain complex I assembly	17/365	60/18888	9.1731919338761e-16	9.01775729277431e-14	7.80794202324951e-14	NDUFB4/NDUFA12/NDUFS4/NDUFB7/NDUFA2/NDUFB2/NDUFB8/NDUFB10/NDUFB11/NDUFC1/NDUFB5/NDUFA11/NDUFC2/NDUFAB1/NDUFA1/NDUFS7/NDUFB3	17	cluster3		BP	GO:0009141	nucleoside triphosphate metabolic process	37/442	266/18888	2.15670737293768e-18	3.59044892651234e-16	3.36288421949596e-16	ATP5MG/RAN/NDUFS2/SDHC/NDUFB10/NDUFA1/ATP5MK/ATP5ME/NDUFA11/NDUFB9/NDUFAB1/NDUFS6/NDUFB11/ATP5MC1/NDUFB4/ATP5MC2/NDUFB2/ATP5MF/ATP5PF/ATP5MJ/ATP5MC3/ATP5F1C/ATP5F1E/NDUFS5/NDUFB3/ATP5IF1/NDUFA6/APP/NME1/ATP5PB/NDUFS8/NDUFA13/NME2/ATP6V0C/ATP5PD/NDUFB7/FBP1	37	cluster2		BP	GO:0019885	antigen processing and presentation of endogenous peptide antigen via MHC class I	45745	23/18888	5.64518670426292e-06	0.000519456384922871	0.000370520739101562	B2M/HLA-C/HLA-B	3	cluster4
BP	GO:0006123	mitochondrial electron transport, cytochrome c to oxygen	12/365	25/18888	9.40118630649174e-15	8.99210765910115e-13	7.7857335243805e-13	COX7C/COX8A/COX6B1/COX7A2/NDUFA4/COX4I1/COX7A2L/COX6C/COX6A1/COX5B/COX5A/COX7B	12	cluster3		BP	GO:0009260	ribonucleotide biosynthetic process	34/442	226/18888	4.54954034679174e-18	7.25841249494398e-16	6.79837015856116e-16	ATP5MG/NDUFS2/SDHC/NDUFB10/NDUFA1/ATP5MK/ATP5ME/NDUFA11/NDUFB9/NDUFAB1/NDUFS6/NDUFB11/ATP5MC1/NDUFB4/ATP5MC2/NDUFB2/ATP5MF/ATP5PF/ATP5MJ/ATP5MC3/ATP5F1C/ATP5F1E/NDUFS5/NDUFB3/NDUFA6/APRT/NME1/ATP5PB/NDUFS8/NDUFA13/NME2/ATP6V0C/ATP5PD/NDUFB7	34	cluster2		BP	GO:0071294	cellular response to zinc ion	45745	24/18888	6.44498377715239e-06	0.000519456384922871	0.000370520739101562	MT1G/MT1F/MT1M	3	cluster4
BP	GO:0098869	cellular oxidant detoxification	14/365	99/18888	6.79695419656896e-09	6.33011076359409e-07	5.48086805158234e-07	PRDX1/PRDX6/SOD1/PARK7/SELENOW/GSTK1/MGST3/PRDX5/MGST1/PRDX2/GSTP1/GPX4/PRDX4/TXN	14	cluster3		BP	GO:0046390	ribose phosphate biosynthetic process	34/442	233/18888	1.20038438352182e-17	1.83850872180203e-15	1.72198298722478e-15	ATP5MG/NDUFS2/SDHC/NDUFB10/NDUFA1/ATP5MK/ATP5ME/NDUFA11/NDUFB9/NDUFAB1/NDUFS6/NDUFB11/ATP5MC1/NDUFB4/ATP5MC2/NDUFB2/ATP5MF/ATP5PF/ATP5MJ/ATP5MC3/ATP5F1C/ATP5F1E/NDUFS5/NDUFB3/NDUFA6/APRT/NME1/ATP5PB/NDUFS8/NDUFA13/NME2/ATP6V0C/ATP5PD/NDUFB7	34	cluster2		BP	GO:0002475	antigen processing and presentation via MHC class Ib	45745	25/18888	7.31628711158974e-06	0.000519456384922871	0.000370520739101562	B2M/HLA-C/HLA-B	3	cluster4
BP	GO:1990748	cellular detoxification	15/365	119/18888	9.84375513005349e-09	8.93257677057931e-07	7.73418925332948e-07	PRDX1/PRDX6/SOD1/ESD/PARK7/SELENOW/GSTK1/MGST3/PRDX5/MGST1/PRDX2/GSTP1/GPX4/PRDX4/TXN	15	cluster3		BP	GO:0006164	purine nucleotide biosynthetic process	34/442	256/18888	2.28707104601633e-16	3.36815193661405e-14	3.15467653999094e-14	ATP5MG/NDUFS2/SDHC/NDUFB10/NDUFA1/ATP5MK/ATP5ME/NDUFA11/NDUFB9/NDUFAB1/NDUFS6/NDUFB11/ATP5MC1/NDUFB4/ATP5MC2/NDUFB2/ATP5MF/ATP5PF/ATP5MJ/ATP5MC3/ATP5F1C/ATP5F1E/NDUFS5/NDUFB3/NDUFA6/APRT/NME1/ATP5PB/NDUFS8/NDUFA13/NME2/ATP6V0C/ATP5PD/NDUFB7	34	cluster2		BP	GO:0002483	antigen processing and presentation of endogenous peptide antigen	45745	25/18888	7.31628711158974e-06	0.000519456384922871	0.000370520739101562	B2M/HLA-C/HLA-B	3	cluster4
BP	GO:0034975	protein folding in endoplasmic reticulum	6/365	11/18888	2.12829800960229e-08	1.88301166399563e-06	1.63038829104007e-06	HSPA5/CANX/P4HB/CALR/HSP90B1/PDIA3	6	cluster3		BP	GO:0072522	purine-containing compound biosynthetic process	34/442	264/18888	5.90060191408084e-16	8.36792767741316e-14	7.83756363402472e-14	ATP5MG/NDUFS2/SDHC/NDUFB10/NDUFA1/ATP5MK/ATP5ME/NDUFA11/NDUFB9/NDUFAB1/NDUFS6/NDUFB11/ATP5MC1/NDUFB4/ATP5MC2/NDUFB2/ATP5MF/ATP5PF/ATP5MJ/ATP5MC3/ATP5F1C/ATP5F1E/NDUFS5/NDUFB3/NDUFA6/APRT/NME1/ATP5PB/NDUFS8/NDUFA13/NME2/ATP6V0C/ATP5PD/NDUFB7	34	cluster2		BP	GO:0071280	cellular response to copper ion	45745	26/18888	8.2620505517957e-06	0.000527945030259745	0.00037657556725553	MT1G/MT1F/MT1M	3	cluster4
BP	GO:0097237	cellular response to toxic substance	15/365	129/18888	2.98617260359497e-08	2.57757679124941e-06	2.2317711037394e-06	PRDX1/PRDX6/SOD1/ESD/PARK7/SELENOW/GSTK1/MGST3/PRDX5/MGST1/PRDX2/GSTP1/GPX4/PRDX4/TXN	15	cluster3		BP	GO:1902600	proton transmembrane transport	27/442	161/18888	8.3068010933134e-16	1.13595504951061e-13	1.06395756860597e-13	COX17/ATP5MG/ATP5ME/COX6B1/COX4I1/ATP6V0B/COX8A/ATP5MC1/ATP5MC2/ATP5MF/ATP5PF/COX7B/ATP5MC3/ATP5F1C/ATP5F1E/CYB5A/UQCR10/SLC25A5/NDUFA4/UQCRFS1/ATP5PB/ATP6V0C/ATP5PD/COX5B/UQCRH/PHB2/COX5A	27	cluster2		BP	GO:0019883	antigen processing and presentation of endogenous antigen	45745	32/18888	1.56641202352805e-05	0.000909942984576747	0.000649049192524061	B2M/HLA-C/HLA-B	3	cluster4
BP	GO:0016032	viral process	26/365	428/18888	2.91155047431679e-07	2.4533278877636e-05	2.12419133602411e-05	CTSL/VPS28/CD81/RPSA/EIF3L/PPIA/EIF3D/LAMTOR5/SNX3/EIF3F/CSNK2B/EIF3G/ITGB1/IFI27/CANX/VAMP8/HPN/CHMP2A/CFL1/P4HB/DYNLT1/PPIB/SLPI/BSG/RAN/LGALS1	26	cluster3		BP	GO:0009165	nucleotide biosynthetic process	34/442	293/18888	1.37928292772925e-14	1.82112907940527e-12	1.70570487650582e-12	ATP5MG/NDUFS2/SDHC/NDUFB10/NDUFA1/ATP5MK/ATP5ME/NDUFA11/NDUFB9/NDUFAB1/NDUFS6/NDUFB11/ATP5MC1/NDUFB4/ATP5MC2/NDUFB2/ATP5MF/ATP5PF/ATP5MJ/ATP5MC3/ATP5F1C/ATP5F1E/NDUFS5/NDUFB3/NDUFA6/APRT/NME1/ATP5PB/NDUFS8/NDUFA13/NME2/ATP6V0C/ATP5PD/NDUFB7	34	cluster2		BP	GO:0006882	intracellular zinc ion homeostasis	45745	36/18888	2.24558419405181e-05	0.00111423476043015	0.000794767566536946	MT1G/MT1F/MT1M	3	cluster4
BP	GO:0098754	detoxification	15/365	158/18888	4.42331014243688e-07	3.64048711490329e-05	3.15208220921267e-05	PRDX1/PRDX6/SOD1/ESD/PARK7/SELENOW/GSTK1/MGST3/PRDX5/MGST1/PRDX2/GSTP1/GPX4/PRDX4/TXN	15	cluster3		BP	GO:0009150	purine ribonucleotide metabolic process	42/442	446/18888	1.61412698745404e-14	2.01391652879036e-12	1.88627334705743e-12	ATP5MG/RAN/NDUFS2/SDHC/SULT1E1/NDUFB10/NDUFA1/ATP5MK/ATP5ME/NDUFA11/NDUFB9/NDUFAB1/NDUFS6/NDUFB11/ATP5MC1/NDUFB4/ATP5MC2/NDUFB2/ATP5MF/ATP5PF/ATP5MJ/ATP5MC3/ATP5F1C/ATP5F1E/FAR2/NDUFS5/NDUFB3/ATP5IF1/NDUFA6/APP/NT5C2/HMGCS2/APRT/NME1/ATP5PB/NDUFS8/NDUFA13/NME2/ATP6V0C/ATP5PD/NDUFB7/FBP1	42	cluster2		BP	GO:0002474	antigen processing and presentation of peptide antigen via MHC class I	45745	37/18888	2.44120291800032e-05	0.00111423476043015	0.000794767566536946	B2M/HLA-C/HLA-B	3	cluster4
BP	GO:0006090	pyruvate metabolic process	13/365	118/18888	4.73303663950468e-07	3.80686742436525e-05	3.29614106641104e-05	TPI1/APP/GAPDH/VDAC1/PGK1/PGAM1/LDHB/EIF6/SLC16A3/PKM/PFKP/LDHA/MPC2	13	cluster3		BP	GO:0033108	mitochondrial respiratory chain complex assembly	21/442	101/18888	1.63048870181512e-14	2.01391652879036e-12	1.88627334705743e-12	COX17/STMP1/NDUFS2/COX14/NDUFB10/NDUFA1/NDUFA11/NDUFB9/NDUFAB1/NDUFB11/NDUFB4/NDUFB2/COA3/NDUFS5/NDUFB3/NDUFA6/UQCRFS1/NDUFS8/NDUFA13/NDUFAF8/NDUFB7	21	cluster2		BP	GO:0071276	cellular response to cadmium ion	45745	37/18888	2.44120291800032e-05	0.00111423476043015	0.000794767566536946	MT1G/MT1F/MT1M	3	cluster4
BP	GO:0042743	hydrogen peroxide metabolic process	9/365	55/18888	9.88668971037747e-07	7.77533219667241e-05	6.73219970687925e-05	RAC1/PRDX1/SOD1/PARK7/CYBA/PRDX5/PRDX2/PRDX4/TXN	9	cluster3		BP	GO:1901293	nucleoside phosphate biosynthetic process	34/442	295/18888	1.68890644597653e-14	2.02088211926379e-12	1.89279745442172e-12	ATP5MG/NDUFS2/SDHC/NDUFB10/NDUFA1/ATP5MK/ATP5ME/NDUFA11/NDUFB9/NDUFAB1/NDUFS6/NDUFB11/ATP5MC1/NDUFB4/ATP5MC2/NDUFB2/ATP5MF/ATP5PF/ATP5MJ/ATP5MC3/ATP5F1C/ATP5F1E/NDUFS5/NDUFB3/NDUFA6/APRT/NME1/ATP5PB/NDUFS8/NDUFA13/NME2/ATP6V0C/ATP5PD/NDUFB7	34	cluster2		BP	GO:0046688	response to copper ion	45745	38/18888	2.64771463272291e-05	0.00112792643353996	0.000804533639276505	MT1G/MT1F/MT1M	3	cluster4
BP	GO:0006122	mitochondrial electron transport, ubiquinol to cytochrome c	5/365	14/18888	4.54768358098277e-06	0.000349875047676044	0.000302936084765236	UQCR10/CYC1/UQCR11/UQCRQ/UQCRFS1	5	cluster3		BP	GO:0019693	ribose phosphate metabolic process	43/442	480/18888	4.44720918383939e-14	5.16011029240031e-12	4.83305955002896e-12	TALDO1/ATP5MG/RAN/NDUFS2/SDHC/SULT1E1/NDUFB10/NDUFA1/ATP5MK/ATP5ME/NDUFA11/NDUFB9/NDUFAB1/NDUFS6/NDUFB11/ATP5MC1/NDUFB4/ATP5MC2/NDUFB2/ATP5MF/ATP5PF/ATP5MJ/ATP5MC3/ATP5F1C/ATP5F1E/FAR2/NDUFS5/NDUFB3/ATP5IF1/NDUFA6/APP/NT5C2/HMGCS2/APRT/NME1/ATP5PB/NDUFS8/NDUFA13/NME2/ATP6V0C/ATP5PD/NDUFB7/FBP1	43	cluster2		BP	GO:0001916	positive regulation of T cell mediated cytotoxicity	45745	40/18888	3.09453266939753e-05	0.00123587898484064	0.000881534635427059	B2M/HLA-C/HLA-B	3	cluster4
BP	GO:0001732	formation of cytoplasmic translation initiation complex	5/365	15/18888	6.71356171396796e-06	0.000505516912887928	0.00043769715900024	EIF3L/EIF3D/EIF3F/EIF3G/EIF3K	5	cluster3		BP	GO:0009259	ribonucleotide metabolic process	42/442	466/18888	7.27059687638461e-14	8.18797512931667e-12	7.66901658137535e-12	ATP5MG/RAN/NDUFS2/SDHC/SULT1E1/NDUFB10/NDUFA1/ATP5MK/ATP5ME/NDUFA11/NDUFB9/NDUFAB1/NDUFS6/NDUFB11/ATP5MC1/NDUFB4/ATP5MC2/NDUFB2/ATP5MF/ATP5PF/ATP5MJ/ATP5MC3/ATP5F1C/ATP5F1E/FAR2/NDUFS5/NDUFB3/ATP5IF1/NDUFA6/APP/NT5C2/HMGCS2/APRT/NME1/ATP5PB/NDUFS8/NDUFA13/NME2/ATP6V0C/ATP5PD/NDUFB7/FBP1	42	cluster2		BP	GO:0001914	regulation of T cell mediated cytotoxicity	45745	50/18888	6.0759271251899e-05	0.0022838337841155	0.00162902566266701	B2M/HLA-C/HLA-B	3	cluster4
BP	GO:0006457	protein folding	16/365	225/18888	8.36705665542821e-06	0.000616896114657509	0.000534133814121744	TBCA/CLU/PPIA/ERP29/PDIA6/HSPA5/HSPA8/B2M/CANX/P4HB/FKBP10/PPIB/CALR/HSP90B1/PRDX4/PDIA3	16	cluster3		BP	GO:0010257	NADH dehydrogenase complex assembly	16/442	60/18888	3.59819747087249e-13	3.82708280999188e-11	3.58452011206508e-11	NDUFS2/NDUFB10/NDUFA1/NDUFA11/NDUFB9/NDUFAB1/NDUFB11/NDUFB4/NDUFB2/NDUFS5/NDUFB3/NDUFA6/NDUFS8/NDUFA13/NDUFAF8/NDUFB7	16	cluster2		BP	GO:0010043	response to zinc ion	45745	51/18888	6.44901517979897e-05	0.00228940038882863	0.00163299624143448	MT1G/MT1F/MT1M	3	cluster4
BP	GO:2001233	regulation of apoptotic signaling pathway	22/365	396/18888	1.01190727497316e-05	0.000730844866557147	0.000632795290536386	CTSL/SLC25A6/UBB/CLU/PPIA/TMBIM6/ERP29/VDAC2/SOD1/PARK7/FIS1/BCAP31/ACAA2/PRDX2/GSTP1/MIF/RBCK1/PTTG1IP/PRELID1/P4HB/LGALS3/PDIA3	22	cluster3		BP	GO:0032981	mitochondrial respiratory chain complex I assembly	16/442	60/18888	3.59819747087249e-13	3.82708280999188e-11	3.58452011206508e-11	NDUFS2/NDUFB10/NDUFA1/NDUFA11/NDUFB9/NDUFAB1/NDUFB11/NDUFB4/NDUFB2/NDUFS5/NDUFB3/NDUFA6/NDUFS8/NDUFA13/NDUFAF8/NDUFB7	16	cluster2		BP	GO:0002705	positive regulation of leukocyte mediated immunity	45776	150/18888	7.77583171695479e-05	0.00261513498270216	0.00186533802406727	CD177/B2M/HLA-C/HLA-B	4	cluster4
BP	GO:0009636	response to toxic substance	17/365	260/18888	1.32741693894025e-05	0.000939545709381906	0.000813496991422117	PRDX1/SRSF9/PRDX6/SOD1/ESD/PARK7/SELENOW/GSTK1/MGST3/PRDX5/MGST1/PRDX2/GSTP1/PON2/GPX4/PRDX4/TXN	17	cluster3		BP	GO:0006123	mitochondrial electron transport, cytochrome c to oxygen	11/442	25/18888	3.380294309281e-12	3.49814781357756e-10	3.27643320390338e-10	COX6C/COX6B1/COX4I1/COX8A/COX7A2/COX7C/COX7B/NDUFA4/COX6A1/COX5B/COX5A	11	cluster2		BP	GO:0098754	detoxification	45776	158/18888	9.51091677272934e-05	0.00303873790888702	0.00216748787504832	MGST3/MT1G/MT1F/MT1M	4	cluster4
BP	GO:0072595	maintenance of protein localization in organelle	7/365	42/18888	1.43157325160413e-05	0.000993399556358237	0.000860125848383822	SKP1/CHCHD10/TSPO/PARK7/KDELR1/HSPA5/TXN	7	cluster3		BP	GO:0006120	mitochondrial electron transport, NADH to ubiquinone	14/442	51/18888	7.06525035302959e-12	7.11916936888165e-10	6.66795234148803e-10	NDUFS2/NDUFB10/NDUFA1/NDUFB9/NDUFAB1/NDUFS6/NDUFB4/NDUFB2/NDUFS5/NDUFB3/NDUFA6/NDUFA4/NDUFS8/NDUFB7	14	cluster2		BP	GO:0001913	T cell mediated cytotoxicity	45745	60/18888	0.000104991972619029	0.00304953956834362	0.00217519254277701	B2M/HLA-C/HLA-B	3	cluster4
BP	GO:1900026	positive regulation of substrate adhesion-dependent cell spreading	7/365	43/18888	1.68179950363247e-05	0.00110797164482127	0.000959327035015758	RAC1/MDK/S100A10/C1QBP/P4HB/CIB1/CALR	7	cluster3		BP	GO:0022613	ribonucleoprotein complex biogenesis	38/442	499/18888	1.81101663582216e-10	1.7780468457854e-08	1.66535321949962e-08	LSM2/RPS25/SNRPG/RAN/PA2G4/NOP10/RPS6/RPL6/SNRPF/GTF2H5/HSP90AB1/SF3B6/LSM4/RPS13/TRMT112/RPS15A/RPL26/SNRPD3/SNRPD1/PTGES3/SNU13/RPS11/SRSF9/RPL38/ZNF593/RPS16/RPL27/RPL23A/RPS24/RPS27/RPL35A/RPS7/SNRPD2/RPS17/RPL5/RPL11/SNRPE/EIF3K	38	cluster2		BP	GO:0046686	response to cadmium ion	45745	60/18888	0.000104991972619029	0.00304953956834362	0.00217519254277701	MT1G/MT1F/MT1M	3	cluster4
BP	GO:0072593	reactive oxygen species metabolic process	16/365	238/18888	1.68881396718839e-05	0.00110797164482127	0.000959327035015758	RAC1/PRDX1/NDUFS4/TSPO/VDAC1/SOD1/PARK7/ATP5IF1/CYBA/EIF6/AKR1C3/PRDX5/PRDX2/GSTP1/PRDX4/TXN	16	cluster3		BP	GO:0098869	cellular oxidant detoxification	16/442	99/18888	1.17874105637157e-09	1.12834987621168e-07	1.05683441554156e-07	MGST3/NQO1/GPX3/PRDX1/TXN/PRDX2/TXNDC17/SELENOW/GSTP1/MGST2/GSTM2/GPX1/MGST1/PRDX4/PRDX3/GPX4	16	cluster2		BP	GO:0001912	positive regulation of leukocyte mediated cytotoxicity	45745	69/18888	0.000159267208312113	0.00424048942131001	0.00302467987715548	B2M/HLA-C/HLA-B	3	cluster4
BP	GO:0007566	embryo implantation	8/365	59/18888	1.69060380956058e-05	0.00110797164482127	0.000959327035015758	VMP1/IGFBP7/SOD1/TIMP1/SPP1/C1QBP/CALR/BSG	8	cluster3		BP	GO:1990748	cellular detoxification	17/442	119/18888	2.54535636973706e-09	2.37711452188371e-07	2.22645164356718e-07	MGST3/NQO1/GPX3/PRDX1/TXN/PRDX2/TXNDC17/SELENOW/GSTP1/MGST2/GSTM2/GPX1/MGST1/GSTM3/PRDX4/PRDX3/GPX4	17	cluster2		BP	GO:0002711	positive regulation of T cell mediated immunity	45745	69/18888	0.000159267208312113	0.00424048942131001	0.00302467987715548	B2M/HLA-C/HLA-B	3	cluster4
BP	GO:0006735	NADH regeneration	5/365	18/18888	1.82603763637407e-05	0.00113374512195225	0.000981642762601094	TPI1/PGK1/PGAM1/PKM/PFKP	5	cluster3		BP	GO:0097237	cellular response to toxic substance	17/442	129/18888	8.92571039145538e-09	8.13727264021016e-07	7.62152764503471e-07	MGST3/NQO1/GPX3/PRDX1/TXN/PRDX2/TXNDC17/SELENOW/GSTP1/MGST2/GSTM2/GPX1/MGST1/GSTM3/PRDX4/PRDX3/GPX4	17	cluster2		BP	GO:0048002	antigen processing and presentation of peptide antigen	45745	72/18888	0.000180733606766082	0.00461955098894107	0.00329505902019847	B2M/HLA-C/HLA-B	3	cluster4
BP	GO:0061621	canonical glycolysis	5/365	18/18888	1.82603763637407e-05	0.00113374512195225	0.000981642762601094	TPI1/PGK1/PGAM1/PKM/PFKP	5	cluster3		BP	GO:0098754	detoxification	18/442	158/18888	3.33581182507366e-08	2.97042406469931e-06	2.78215688813365e-06	MGST3/NQO1/GPX3/RALBP1/PRDX1/TXN/PRDX2/TXNDC17/SELENOW/GSTP1/MGST2/GSTM2/GPX1/MGST1/GSTM3/PRDX4/PRDX3/GPX4	18	cluster2		BP	GO:0031343	positive regulation of cell killing	45745	76/18888	0.000212160929529723	0.0052142628449805	0.0037192584002579	B2M/HLA-C/HLA-B	3	cluster4
BP	GO:0061718	glucose catabolic process to pyruvate	5/365	18/18888	1.82603763637407e-05	0.00113374512195225	0.000981642762601094	TPI1/PGK1/PGAM1/PKM/PFKP	5	cluster3		BP	GO:0042254	ribosome biogenesis	25/442	319/18888	1.49196891811305e-07	1.29835204260338e-05	1.21606174737109e-05	RPS25/RAN/PA2G4/NOP10/RPS6/RPL6/GTF2H5/RPS13/TRMT112/RPS15A/RPL26/SNU13/RPS11/RPL38/ZNF593/RPS16/RPL27/RPL23A/RPS24/RPS27/RPL35A/RPS7/RPS17/RPL5/RPL11	25	cluster2		BP	GO:0071248	cellular response to metal ion	45776	200/18888	0.000235450870468708	0.00557233726775943	0.00397466771590451	MT1G/MT1F/MT1M/B2M	4	cluster4
BP	GO:0021762	substantia nigra development	7/365	44/18888	1.96707856828315e-05	0.00120025707813001	0.00103923152672818	DYNLL1/COX6B1/YWHAQ/CALM2/HSPA5/CALM1/ATP5PF	7	cluster3		BP	GO:0006979	response to oxidative stress	28/442	398/18888	2.53102491518184e-07	2.15362097782917e-05	2.01712324819287e-05	RPS3/NDUFS2/NQO1/SELENOP/APOD/GPX3/BANF1/VKORC1L1/PRDX1/NDUFB4/HDAC2/TXN/PRDX2/GSTP1/ROMO1/NDUFA6/CHCHD2/PRKD1/APP/DAPK1/TOP2B/GPX1/MGST1/PRDX4/PRDX3/NDUFS8/NME2/GPX4	28	cluster2		BP	GO:0002486	antigen processing and presentation of endogenous peptide antigen via MHC class I via ER pathway, TAP-independent	2/29	16/18888	0.000269521663081909	0.00615086938247642	0.00438732632009273	HLA-C/HLA-B	2	cluster4
BP	GO:0070972	protein localization to endoplasmic reticulum	9/365	79/18888	2.12922973977408e-05	0.00127717695746788	0.00110583189517972	SRP14/SEC61G/GABARAPL2/SPCS2/KDELR1/BCAP31/SRP9/HSPA5/RTN4	9	cluster3		BP	GO:0022618	protein-RNA complex assembly	20/442	234/18888	6.84508397482226e-07	5.69778837817271e-05	5.33665929112573e-05	LSM2/SNRPG/RPL6/SNRPF/HSP90AB1/SF3B6/LSM4/SNRPD3/SNRPD1/PTGES3/SNU13/SRSF9/RPL38/RPL23A/RPS27/SNRPD2/RPL5/RPL11/SNRPE/EIF3K	20	cluster2		BP	GO:0002476	antigen processing and presentation of endogenous peptide antigen via MHC class Ib	2/29	17/18888	0.000305167082267352	0.00650005885229459	0.00463639812707941	HLA-C/HLA-B	2	cluster4
BP	GO:0006734	NADH metabolic process	6/365	32/18888	2.96112266507691e-05	0.0017465688519512	0.00151225054000682	TPI1/MDH2/PGK1/PGAM1/PKM/PFKP	6	cluster3		BP	GO:0036260	RNA capping	6/442	16/18888	1.04188145040191e-06	8.48800866721046e-05	7.95003382199174e-05	SNRPG/SNRPF/SNRPD3/SNRPD1/SNRPD2/SNRPE	6	cluster2		BP	GO:0002484	antigen processing and presentation of endogenous peptide antigen via MHC class I via ER pathway	2/29	17/18888	0.000305167082267352	0.00650005885229459	0.00463639812707941	HLA-C/HLA-B	2	cluster4
BP	GO:0045862	positive regulation of proteolysis	19/365	336/18888	3.20020335311217e-05	0.00182697757755495	0.00158187169383634	CTSL/ELOB/FAM162A/CLU/PSME1/CTSD/AURKAIP1/SUMO1/SUMO2/FIS1/ATP5IF1/BCAP31/RBX1/HPN/S100A10/PRELID1/PDCD6/ANXA2/SLC22A2	19	cluster3		BP	GO:1903241	U2-type prespliceosome assembly	7/442	25/18888	1.22311235326712e-06	9.75686916804127e-05	9.13847321837957e-05	SNRPG/SNRPF/SF3B6/SNRPD3/SNRPD1/SNRPD2/SNRPE	7	cluster2		BP	GO:0071241	cellular response to inorganic substance	45776	229/18888	0.000393957649068569	0.00812061089531662	0.00579231450073651	MT1G/MT1F/MT1M/B2M	4	cluster4
BP	GO:0061620	glycolytic process through glucose-6-phosphate	5/365	20/18888	3.20069538876538e-05	0.00182697757755495	0.00158187169383634	TPI1/PGK1/PGAM1/PKM/PFKP	5	cluster3		BP	GO:0071826	protein-RNA complex organization	20/442	244/18888	1.32096413641995e-06	0.000103223911803101	9.66815212198229e-05	LSM2/SNRPG/RPL6/SNRPF/HSP90AB1/SF3B6/LSM4/SNRPD3/SNRPD1/PTGES3/SNU13/SRSF9/RPL38/RPL23A/RPS27/SNRPD2/RPL5/RPL11/SNRPE/EIF3K	20	cluster2		BP	GO:0001910	regulation of leukocyte mediated cytotoxicity	45745	96/18888	0.000422404591972879	0.00843489169595843	0.00601648645803476	B2M/HLA-C/HLA-B	3	cluster4
BP	GO:0010821	regulation of mitochondrion organization	12/365	149/18888	3.34635306410765e-05	0.00187980055458364	0.00162760798155679	FAM162A/SLC25A6/SSBP1/CLU/CHCHD10/TSPO/VDAC1/PARK7/FIS1/ATP5IF1/ACAA2/PRELID1	12	cluster3		BP	GO:0009636	response to toxic substance	20/442	260/18888	3.51043296765909e-06	0.000268828956663333	0.000251790423596095	MGST3/NQO1/TH/GPX3/RALBP1/PRDX1/TXN/PRDX2/TXNDC17/SELENOW/GSTP1/MGST2/GSTM2/GPX1/MGST1/GSTM3/SRSF9/PRDX4/PRDX3/GPX4	20	cluster2		BP	GO:0002709	regulation of T cell mediated immunity	45745	99/18888	0.000462270794828836	0.00895124357259473	0.00638479279620051	B2M/HLA-C/HLA-B	3	cluster4
BP	GO:0019677	NAD catabolic process	5/365	21/18888	4.13459925743161e-05	0.00228630418313288	0.0019795754010499	TPI1/PGK1/PGAM1/PKM/PFKP	5	cluster3		BP	GO:0045454	cell redox homeostasis	8/442	41/18888	4.0952434508918e-06	0.000307464454381661	0.000287977181366117	NQO1/PRDX1/TXN/PRDX2/GPX1/PRDX4/PRDX3/GLRX5	8	cluster2		BP	GO:0002703	regulation of leukocyte mediated immunity	45776	246/18888	0.000516205172731118	0.00970162074632894	0.00692002599977009	CD177/B2M/HLA-C/HLA-B	4	cluster4
BP	GO:0008637	apoptotic mitochondrial changes	10/365	107/18888	4.27871172877452e-05	0.00232959397048201	0.00201705746436642	FAM162A/SLC25A6/CLU/CHCHD10/VDAC2/FIS1/ATP5IF1/ACAA2/JTB/PRELID1	10	cluster3		BP	GO:0042274	ribosomal small subunit biogenesis	12/442	103/18888	5.18724501857383e-06	0.000381960791848446	0.00035775189834577	RPS25/RPS6/GTF2H5/RPS13/RPS15A/SNU13/RPS11/RPS16/RPS24/RPS27/RPS7/RPS17	12	cluster2		BP	GO:0002699	positive regulation of immune effector process	45776	257/18888	0.000608432541081238	0.0109751551990742	0.00782841973675827	CD177/B2M/HLA-C/HLA-B	4	cluster4
BP	GO:0019058	viral life cycle	18/365	319/18888	5.29681226426793e-05	0.00282397132949318	0.0024451095433306	CTSL/VPS28/CD81/RPSA/PPIA/LAMTOR5/SNX3/CSNK2B/ITGB1/IFI27/VAMP8/CHMP2A/P4HB/DYNLT1/PPIB/SLPI/BSG/LGALS1	18	cluster3		BP	GO:0008380	RNA splicing	28/442	484/18888	1.1320001161633e-05	0.000817816687696089	0.000765982998166506	SRSF2/HNRNPA1/LSM2/HNRNPA2B1/RPS26/SNRPG/TAF10/UBL5/SNRPF/LGALS3/SF3B6/SAP18/LSM4/RPS13/LSM7/SNRPD3/SNRPD1/SNU13/NCL/HNRNPF/ESRP1/RBM47/SRSF9/RBFOX2/SNRPD2/ALYREF/SNRPE/RBM3	28	cluster2		BP	GO:0031341	regulation of cell killing	45745	110/18888	0.000628904856654982	0.0109751551990742	0.00782841973675827	B2M/HLA-C/HLA-B	3	cluster4
BP	GO:0009135	purine nucleoside diphosphate metabolic process	10/365	110/18888	5.4261104946464e-05	0.00282397132949318	0.0024451095433306	TPI1/APP/GAPDH/GUK1/PGK1/PGAM1/EIF6/PKM/PFKP/LDHA	10	cluster3		BP	GO:0006122	mitochondrial electron transport, ubiquinol to cytochrome c	5/442	14/18888	1.15361395457607e-05	0.000817997746679961	0.000766152581528399	UQCR11/UQCR10/UQCRQ/UQCRFS1/UQCRH	5	cluster2		BP	GO:0009636	response to toxic substance	45776	260/18888	0.000635494119508206	0.0109751551990742	0.00782841973675827	MGST3/MT1G/MT1F/MT1M	4	cluster4
BP	GO:0009179	purine ribonucleoside diphosphate metabolic process	10/365	110/18888	5.4261104946464e-05	0.00282397132949318	0.0024451095433306	TPI1/APP/GAPDH/GUK1/PGK1/PGAM1/EIF6/PKM/PFKP/LDHA	10	cluster3		BP	GO:0000377	RNA splicing, via transesterification reactions with bulged adenosine as nucleophile	22/442	337/18888	1.60756953215717e-05	0.00109917566761246	0.00102950928497358	SRSF2/HNRNPA1/LSM2/HNRNPA2B1/SNRPG/UBL5/SNRPF/SF3B6/SAP18/LSM4/LSM7/SNRPD3/SNRPD1/SNU13/NCL/HNRNPF/RBM47/SRSF9/RBFOX2/SNRPD2/SNRPE/RBM3	22	cluster2		BP	GO:0019882	antigen processing and presentation	45745	117/18888	0.000752580057572841	0.012655227810238	0.00902679127227259	B2M/HLA-C/HLA-B	3	cluster4
BP	GO:0006096	glycolytic process	9/365	90/18888	6.0651768644667e-05	0.00311082042367357	0.00269347518725592	TPI1/APP/GAPDH/PGK1/PGAM1/EIF6/PKM/PFKP/LDHA	9	cluster3		BP	GO:0000398	mRNA splicing, via spliceosome	22/442	337/18888	1.60756953215717e-05	0.00109917566761246	0.00102950928497358	SRSF2/HNRNPA1/LSM2/HNRNPA2B1/SNRPG/UBL5/SNRPF/SF3B6/SAP18/LSM4/LSM7/SNRPD3/SNRPD1/SNU13/NCL/HNRNPF/RBM47/SRSF9/RBFOX2/SNRPD2/SNRPE/RBM3	22	cluster2		BP	GO:0002824	positive regulation of adaptive immune response based on somatic recombination of immune receptors built from immunoglobulin superfamily domains	45745	125/18888	0.000911738600336571	0.0149384862978223	0.0106554065842304	B2M/HLA-C/HLA-B	3	cluster4
BP	GO:0002181	cytoplasmic translation	12/365	160/18888	6.72066109595359e-05	0.00339777423122568	0.00294193149628886	RPLP1/RPL4/RPSA/EIF3L/YBX1/RPS12/EIF3D/EIF3F/EIF3G/PKM/EIF3K/RPL22L1	12	cluster3		BP	GO:0000375	RNA splicing, via transesterification reactions	22/442	341/18888	1.9285997410982e-05	0.00129554533485351	0.00121343293036409	SRSF2/HNRNPA1/LSM2/HNRNPA2B1/SNRPG/UBL5/SNRPF/SF3B6/SAP18/LSM4/LSM7/SNRPD3/SNRPD1/SNU13/NCL/HNRNPF/RBM47/SRSF9/RBFOX2/SNRPD2/SNRPE/RBM3	22	cluster2		BP	GO:0002708	positive regulation of lymphocyte mediated immunity	45745	128/18888	0.000976509410681879	0.0155655874146699	0.0111027087563661	B2M/HLA-C/HLA-B	3	cluster4
BP	GO:0002474	antigen processing and presentation of peptide antigen via MHC class I	6/365	37/18888	7.00255344800404e-05	0.00349042769753328	0.00302215464598069	HLA-C/HLA-B/HLA-A/B2M/CALR/PDIA3	6	cluster3		BP	GO:0006364	rRNA processing	17/442	224/18888	2.24222123205413e-05	0.00148025260302332	0.00138643334620842	RPS25/PA2G4/NOP10/RPS6/GTF2H5/TRMT112/RPL26/SNU13/RPS16/RPL27/RPS24/RPS27/RPL35A/RPS7/RPS17/RPL5/RPL11	17	cluster2		BP	GO:0002456	T cell mediated immunity	45745	129/18888	0.000998730960878662	0.0155655874146699	0.0111027087563661	B2M/HLA-C/HLA-B	3	cluster4
BP	GO:0046032	ADP catabolic process	9/365	92/18888	7.2126300624983e-05	0.00354520802655298	0.00306958568887903	TPI1/APP/GAPDH/PGK1/PGAM1/EIF6/PKM/PFKP/LDHA	9	cluster3		BP	GO:0000387	spliceosomal snRNP assembly	8/442	52/18888	2.57534978922667e-05	0.00167135836321168	0.00156542671398666	LSM2/SNRPG/SNRPF/LSM4/SNRPD3/SNRPD1/SNRPD2/SNRPE	8	cluster2		BP	GO:0002821	positive regulation of adaptive immune response	45745	131/18888	0.00104413184458324	0.0158857202068736	0.0113310548547505	B2M/HLA-C/HLA-B	3	cluster4
BP	GO:0048002	antigen processing and presentation of peptide antigen	8/365	72/18888	7.33767915927104e-05	0.00355726664995345	0.00308002653678991	CTSL/CTSD/HLA-C/HLA-B/HLA-A/B2M/CALR/PDIA3	8	cluster3		BP	GO:0042743	hydrogen peroxide metabolic process	8/442	55/18888	3.91912998386597e-05	0.00250105811803713	0.00234253962368971	GPX3/PRDX1/TXN/PRDX2/RAC1/GPX1/PRDX4/PRDX3	8	cluster2		BP	GO:0001909	leukocyte mediated cytotoxicity	45745	144/18888	0.0013712837659023	0.0203779145677109	0.014535272230984	B2M/HLA-C/HLA-B	3	cluster4
BP	GO:0061615	glycolytic process through fructose-6-phosphate	5/365	24/18888	8.23394609091627e-05	0.00392386584424458	0.00339744306973304	TPI1/PGK1/PGAM1/PKM/PFKP	5	cluster3		BP	GO:1904666	regulation of ubiquitin protein ligase activity	5/442	18/18888	4.56915366243116e-05	0.00286808022515556	0.0026862996596899	RPL23/SKP1/RPS7/RPL5/RPL11	5	cluster2		BP	GO:0042119	neutrophil activation	2/29	42/18888	0.0018865633660444	0.0273980452477811	0.0195426300836656	PLPP6/CD177	2	cluster4
BP	GO:0019362	pyridine nucleotide metabolic process	12/365	164/18888	8.52681784490629e-05	0.00392386584424458	0.00339744306973304	TPI1/APP/GAPDH/MDH2/PGK1/PGAM1/LDHB/EIF6/PKM/PFKP/LDHA/PGLS	12	cluster3		BP	GO:0001890	placenta development	13/442	150/18888	5.3031051181453e-05	0.00327509508022231	0.00306751768039406	TAF10/PTN/IGF2/HSP90AB1/TMED2/PPARG/KRT19/SPINT1/KRT8/NCOA1/STOX2/SPINT2/PRDX3	13	cluster2		BP	GO:0046839	phospholipid dephosphorylation	2/29	43/18888	0.0019767111410209	0.0280692982024968	0.0200214251242585	PLPP6/PLPP1	2	cluster4
BP	GO:0046496	nicotinamide nucleotide metabolic process	12/365	164/18888	8.52681784490629e-05	0.00392386584424458	0.00339744306973304	TPI1/APP/GAPDH/MDH2/PGK1/PGAM1/LDHB/EIF6/PKM/PFKP/LDHA/PGLS	12	cluster3		BP	GO:0016072	rRNA metabolic process	18/442	266/18888	5.92506938955741e-05	0.00360112550676434	0.00337288411198364	RPS25/PA2G4/NOP10/RPS6/GTF2H5/TRMT112/RPL26/SNU13/NCL/RPS16/RPL27/RPS24/RPS27/RPL35A/RPS7/RPS17/RPL5/RPL11	18	cluster2		BP	GO:0010038	response to metal ion	45776	360/18888	0.00211470826787821	0.0293760561559604	0.0209535167046056	MT1G/MT1F/MT1M/B2M	4	cluster4
BP	GO:0019364	pyridine nucleotide catabolic process	9/365	94/18888	8.53737411717526e-05	0.00392386584424458	0.00339744306973304	TPI1/APP/GAPDH/PGK1/PGAM1/EIF6/PKM/PFKP/LDHA	9	cluster3		BP	GO:0033194	response to hydroperoxide	5/442	19/18888	6.08223063256335e-05	0.00363888454563829	0.00340824996137226	GPX3/PRKD1/DAPK1/GPX1/MGST1	5	cluster2		BP	GO:0006066	alcohol metabolic process	45776	373/18888	0.0024052142213748	0.0327006784565637	0.0233249217884723	PLPP6/PLPP1/SORD/EBP	4	cluster4
BP	GO:2001242	regulation of intrinsic apoptotic signaling pathway	13/365	190/18888	8.67288488829785e-05	0.0039350435409854	0.00340712117541634	UBB/CLU/PPIA/TMBIM6/ERP29/VDAC2/SOD1/PARK7/FIS1/BCAP31/MIF/PTTG1IP/P4HB	13	cluster3		BP	GO:0021762	substantia nigra development	7/442	44/18888	6.64262949620228e-05	0.00391301974476285	0.00366501031474675	RHOA/DYNLL1/COX6B1/ATP5PF/CDC42/BASP1/ATP5PB	7	cluster2		BP	GO:0036230	granulocyte activation	2/29	49/18888	0.00255968647933223	0.0340758262561103	0.0243057948585714	PLPP6/CD177	2	cluster4
BP	GO:0043467	regulation of generation of precursor metabolites and energy	11/365	140/18888	8.8640574186365e-05	0.00395278291156919	0.00342248064590887	CHCHD2/APP/COX7A2/NDUFA4/COX7A2L/PARK7/PHB2/PGAM1/EIF6/PRELID1/CISD1	11	cluster3		BP	GO:0042744	hydrogen peroxide catabolic process	6/442	31/18888	7.11181967382607e-05	0.00412593295925455	0.00386442896789879	GPX3/PRDX1/PRDX2/GPX1/PRDX4/PRDX3	6	cluster2		BP	GO:0002697	regulation of immune effector process	45776	385/18888	0.00269689889713048	0.0351697631687016	0.025086084263319	CD177/B2M/HLA-C/HLA-B	4	cluster4
BP	GO:0051881	regulation of mitochondrial membrane potential	8/365	74/18888	8.93536685293968e-05	0.00395278291156919	0.00342248064590887	UBB/CLIC1/TSPO/DYNLL1/SOD1/PARK7/ATP5IF1/PRELID1	8	cluster3		BP	GO:0090150	establishment of protein localization to membrane	18/442	277/18888	9.95099314677468e-05	0.00568691832223884	0.00532647818555559	ARL6IP1/MAL/SRP14/RAB11A/SEC61G/KRT18/ROMO1/SSR2/CD24/CHMP4B/AFDN/TMEM147/NDUFA13/LYPLA1/TOMM7/NACA/SRP9/TOMM22	18	cluster2		BP	GO:0002706	regulation of lymphocyte mediated immunity	45745	186/18888	0.00284371709401033	0.036342704461452	0.0259227263517152	B2M/HLA-C/HLA-B	3	cluster4
BP	GO:0019882	antigen processing and presentation	10/365	117/18888	9.16023903355427e-05	0.00395378376424072	0.00342334722496832	CTSL/PSME1/CTSD/PSMB8/HLA-C/HLA-B/HLA-A/B2M/CALR/PDIA3	10	cluster3		BP	GO:0043484	regulation of RNA splicing	14/442	186/18888	0.000127881094570372	0.00720083398691107	0.00674444100930736	SRSF2/HNRNPA1/HNRNPA2B1/RPS26/TAF10/SAP18/RPS13/NCL/HNRNPF/ESRP1/RBM47/SRSF9/RBFOX2/RBM3	14	cluster2		BP	GO:0002822	regulation of adaptive immune response based on somatic recombination of immune receptors built from immunoglobulin superfamily domains	45745	192/18888	0.0031102449815595	0.038969540063069	0.027796410258313	B2M/HLA-C/HLA-B	3	cluster4
BP	GO:0009137	purine nucleoside diphosphate catabolic process	9/365	95/18888	9.27279040497258e-05	0.00395378376424072	0.00342334722496832	TPI1/APP/GAPDH/PGK1/PGAM1/EIF6/PKM/PFKP/LDHA	9	cluster3		BP	GO:0035633	maintenance of blood-brain barrier	6/442	38/18888	0.000232201234675143	0.0128854859068279	0.0120687964384167	ACTG1/CLDN3/TSPAN12/F11R/LSR/VEGFA	6	cluster2		BP	GO:0006695	cholesterol biosynthetic process	2/29	60/18888	0.00381255864273059	0.0454687950626721	0.0324322350088741	PLPP6/EBP	2	cluster4
BP	GO:0009181	purine ribonucleoside diphosphate catabolic process	9/365	95/18888	9.27279040497258e-05	0.00395378376424072	0.00342334722496832	TPI1/APP/GAPDH/PGK1/PGAM1/EIF6/PKM/PFKP/LDHA	9	cluster3		BP	GO:0034599	cellular response to oxidative stress	16/442	248/18888	0.000259468405438347	0.0141929217774776	0.0132933662756158	RPS3/NQO1/VKORC1L1/PRDX1/HDAC2/TXN/PRDX2/ROMO1/CHCHD2/PRKD1/DAPK1/TOP2B/GPX1/MGST1/PRDX3/NME2	16	cluster2		BP	GO:1902653	secondary alcohol biosynthetic process	2/29	60/18888	0.00381255864273059	0.0454687950626721	0.0324322350088741	PLPP6/EBP	2	cluster4
BP	GO:0072526	pyridine-containing compound catabolic process	9/365	97/18888	0.00010903786764455	0.00459386920945313	0.00397755930718402	TPI1/APP/GAPDH/PGK1/PGAM1/EIF6/PKM/PFKP/LDHA	9	cluster3		BP	GO:0006605	protein targeting	19/442	327/18888	0.000273943220014225	0.0147736421047108	0.0138372802162856	GABARAP/ARL6IP1/SPCS2/YWHAB/UBL5/SRP14/SPCS1/SEC61G/ROMO1/ATP5IF1/SSR2/CHMP4B/NDUFA13/TOMM7/BCAP31/RPL11/NACA/SRP9/TOMM22	19	cluster2		BP	GO:0002819	regulation of adaptive immune response	45745	207/18888	0.00384243338557792	0.0454687950626721	0.0324322350088741	B2M/HLA-C/HLA-B	3	cluster4
BP	GO:0009185	ribonucleoside diphosphate metabolic process	10/365	120/18888	0.000113266197239406	0.00469427871905917	0.00406449795546801	TPI1/APP/GAPDH/GUK1/PGK1/PGAM1/EIF6/PKM/PFKP/LDHA	10	cluster3		BP	GO:0051444	negative regulation of ubiquitin-protein transferase activity	4/442	15/18888	0.000328979596226054	0.0174953176937439	0.0163864544494469	RPL23/RPS7/RPL5/RPL11	4	cluster2		CC	GO:0042611	MHC protein complex	45745	25/19894	6.26870772036738e-06	0.000461375205179796	0.000304203431986679	B2M/HLA-C/HLA-B	3	cluster4
BP	GO:0006195	purine nucleotide catabolic process	11/365	144/18888	0.000114145126231457	0.00469427871905917	0.00406449795546801	TPI1/APP/GAPDH/HINT1/PGK1/PGAM1/EIF6/PKM/PFKP/LDHA/DNPH1	11	cluster3		BP	GO:0033119	negative regulation of RNA splicing	5/442	27/18888	0.000361888947645088	0.0187253078450411	0.0175384871212918	HNRNPA2B1/RPS26/SAP18/RPS13/SRSF9	5	cluster2		CC	GO:0030134	COPII-coated ER to Golgi transport vesicle	45776	94/19894	1.0140114399556e-05	0.000461375205179796	0.000304203431986679	LMAN1L/B2M/HLA-C/HLA-B	4	cluster4
BP	GO:0098761	cellular response to interleukin-7	4/365	14/18888	0.000117785312062873	0.00469427871905917	0.00406449795546801	YBX1/P4HB/ATP5F1B/PDIA3	4	cluster3		BP	GO:0060669	embryonic placenta morphogenesis	5/442	27/18888	0.000361888947645088	0.0187253078450411	0.0175384871212918	IGF2/TMED2/SPINT1/NCOA1/SPINT2	5	cluster2		CC	GO:0012507	ER to Golgi transport vesicle membrane	45745	64/19894	0.000109298951717964	0.00331540153544492	0.00218597903435929	B2M/HLA-C/HLA-B	3	cluster4
BP	GO:0009191	ribonucleoside diphosphate catabolic process	9/365	98/18888	0.000118053350097843	0.00469427871905917	0.00406449795546801	TPI1/APP/GAPDH/PGK1/PGAM1/EIF6/PKM/PFKP/LDHA	9	cluster3		BP	GO:0043281	regulation of cysteine-type endopeptidase activity involved in apoptotic process	12/442	160/18888	0.000394906655789251	0.0200311722560057	0.0187615850988197	ARL6IP1/RPS3/MAGEA3/DAP/LAMTOR5/DAPK1/PPARG/ACER2/GPX1/VEGFA/NDUFA13/BCAP31	12	cluster2		CC	GO:0030670	phagocytic vesicle membrane	45745	81/19894	0.000220129106432554	0.00492730207649795	0.00324877059988876	B2M/HLA-C/HLA-B	3	cluster4
BP	GO:0046031	ADP metabolic process	9/365	98/18888	0.000118053350097843	0.00469427871905917	0.00406449795546801	TPI1/APP/GAPDH/PGK1/PGAM1/EIF6/PKM/PFKP/LDHA	9	cluster3		BP	GO:1902903	regulation of supramolecular fiber organization	21/442	392/18888	0.000397589211662689	0.0200311722560057	0.0187615850988197	ACTG1/RHOA/TMSB10/ARPC3/RPS3/PFDN2/CDC42/F11R/TWF1/PRKD1/APP/CAMSAP2/DSTN/SDC4/RAC1/GPX1/FGF13/WASH6P/CRACD/CAPG/BRK1	21	cluster2		CC	GO:0009897	external side of plasma membrane	45806	405/19894	0.000270730883324063	0.00492730207649795	0.00324877059988876	B2M/HLA-C/AZGP1/HLA-B/ANPEP	5	cluster4
BP	GO:0072524	pyridine-containing compound metabolic process	12/365	170/18888	0.000120140597828214	0.00472419528571165	0.00409040093892316	TPI1/APP/GAPDH/MDH2/PGK1/PGAM1/LDHB/EIF6/PKM/PFKP/LDHA/PGLS	12	cluster3		BP	GO:0062197	cellular response to chemical stress	18/442	311/18888	0.000412607511170175	0.0205178462372805	0.0192174134047408	RPS3/NQO1/RBX1/VKORC1L1/PRDX1/HDAC2/TXN/PRDX2/ROMO1/CHCHD2/PRKD1/DAPK1/TOP2B/GPX1/MGST1/PRDX3/NME2/FBP1	18	cluster2		CC	GO:0030658	transport vesicle membrane	45776	238/19894	0.000374977769619347	0.00568716283922676	0.00374977769619347	CPLX3/B2M/HLA-C/HLA-B	4	cluster4
BP	GO:0032469	endoplasmic reticulum calcium ion homeostasis	5/365	26/18888	0.000123446728652077	0.00480085684285386	0.0041567776414829	APP/TMBIM6/FIS1/BCAP31/TMCO1	5	cluster3		BP	GO:0072593	reactive oxygen species metabolic process	15/442	238/18888	0.000512153799203519	0.0249752061017859	0.0233922632510301	RHOA/NQO1/GPX3/PRDX1/TXN/PRDX2/GSTP1/ROMO1/ATP5IF1/RAC1/GPX1/PRDX4/PRDX3/NDUFA13/VDAC1	15	cluster2		CC	GO:0055038	recycling endosome membrane	45745	108/19894	0.000512997481611572	0.00666896726095043	0.00439712127095633	B2M/HLA-C/HLA-B	3	cluster4
BP	GO:0044403	biological process involved in symbiotic interaction	17/365	311/18888	0.00012511987900969	0.00481303534581841	0.00416732228600925	CTSL/CD81/RPSA/GAPDH/PPIA/SNX3/ITGB1/IFI27/VAMP8/HPN/CHMP2A/CFL1/P4HB/DYNLT1/PPIB/BSG/LGALS1	17	cluster3		BP	GO:0070972	protein localization to endoplasmic reticulum	8/442	79/18888	0.000515288921922456	0.0249752061017859	0.0233922632510301	SPCS2/SRP14/SPCS1/SEC61G/CHMP4B/KDELR1/BCAP31/SRP9	8	cluster2		CC	GO:0098553	lumenal side of endoplasmic reticulum membrane	2/29	29/19894	0.000812932863085271	0.00861115891831591	0.00567768719888961	HLA-C/HLA-B	2	cluster4
BP	GO:0045454	cell redox homeostasis	6/365	41/18888	0.000126908584383755	0.00482934924875384	0.00418144752847889	PRDX1/PRDX6/PRDX5/PRDX2/PRDX4/TXN	6	cluster3		BP	GO:2000116	regulation of cysteine-type endopeptidase activity	13/442	190/18888	0.000554470992047215	0.0265383678568599	0.0248563509198008	ARL6IP1/RPS3/MAGEA3/DAP/LAMTOR5/DAPK1/PPARG/ACER2/CST3/GPX1/VEGFA/NDUFA13/BCAP31	13	cluster2		CC	GO:0005788	endoplasmic reticulum lumen	45776	313/19894	0.00104657716763434	0.00861115891831591	0.00567768719888961	CST3/P3H2/DBI/B2M	4	cluster4
BP	GO:0051651	maintenance of location in cell	14/365	228/18888	0.000148591100052813	0.00549716104808677	0.00475966621881905	SKP1/CHCHD10/TSPO/FTL/PARK7/SRI/KDELR1/CALM2/CYBA/HSPA5/CALM1/CALR/HSP90B1/TXN	14	cluster3		BP	GO:1901798	positive regulation of signal transduction by p53 class mediator	5/442	30/18888	0.000603005522376656	0.0285050388293854	0.0266983731609781	RPL37/RPL26/RPL23/RPS7/RPL11	5	cluster2		CC	GO:0030135	coated vesicle	45776	317/19894	0.00109695906220349	0.00861115891831591	0.00567768719888961	LMAN1L/B2M/HLA-C/HLA-B	4	cluster4
BP	GO:0006007	glucose catabolic process	5/365	27/18888	0.000149117677484128	0.00549716104808677	0.00475966621881905	TPI1/PGK1/PGAM1/PKM/PFKP	5	cluster3		BP	GO:0045047	protein targeting to ER	6/442	46/18888	0.000672966642213616	0.0314242594272675	0.0294325718873144	SPCS2/SRP14/SPCS1/SEC61G/CHMP4B/SRP9	6	cluster2		CC	GO:0030667	secretory granule membrane	45776	317/19894	0.00109695906220349	0.00861115891831591	0.00567768719888961	CD177/HLA-C/HLA-B/ANPEP	4	cluster4
BP	GO:0031639	plasminogen activation	5/365	27/18888	0.000149117677484128	0.00549716104808677	0.00475966621881905	PGK1/CTSZ/HPN/S100A10/ANXA2	5	cluster3		BP	GO:0031647	regulation of protein stability	18/442	326/18888	0.000716762376920877	0.0330660619425306	0.030970316019904	APOA2/PFDN2/SOX4/PPIB/HSP90AB1/SERF2/CCT5/PTGES3/CD81/RPL23/DAD1/TOMM7/DDOST/RPS7/RPL5/LAMP1/RPL11/PHB2	18	cluster2		CC	GO:0045335	phagocytic vesicle	45745	142/19894	0.00113553743977792	0.00861115891831591	0.00567768719888961	B2M/HLA-C/HLA-B	3	cluster4
BP	GO:0072523	purine-containing compound catabolic process	11/365	149/18888	0.000154600635560461	0.00564053246647907	0.00488380303978839	TPI1/APP/GAPDH/HINT1/PGK1/PGAM1/EIF6/PKM/PFKP/LDHA/DNPH1	11	cluster3		BP	GO:0032970	regulation of actin filament-based process	20/442	385/18888	0.000795732986894515	0.0362721619859417	0.0339732116083911	ACTG1/RHOA/ABRACL/TMSB10/ARPC3/CDC42/F11R/DSG2/TWF1/SMIM22/SRI/PRKD1/DSTN/SDC4/RAC1/FGF13/WASH6P/CRACD/CAPG/BRK1	20	cluster2		CC	GO:0098576	lumenal side of membrane	2/29	39/19894	0.0014703632318833	0.0102925426231831	0.00678629183946139	HLA-C/HLA-B	2	cluster4
BP	GO:0098760	response to interleukin-7	4/365	15/18888	0.000158175039462475	0.00571205576181326	0.00494573082572788	YBX1/P4HB/ATP5F1B/PDIA3	4	cluster3		BP	GO:0048857	neural nucleus development	7/442	67/18888	0.000950376341148395	0.0428116589442024	0.0400982315082673	RHOA/DYNLL1/COX6B1/ATP5PF/CDC42/BASP1/ATP5PB	7	cluster2		CC	GO:0070820	tertiary granule	45745	164/19894	0.00171703464115966	0.0111607251675378	0.00735871989068425	CST3/CD177/B2M	3	cluster4
BP	GO:0009134	nucleoside diphosphate catabolic process	9/365	102/18888	0.000160602824764541	0.00574114542264355	0.00497091784039957	TPI1/APP/GAPDH/PGK1/PGAM1/EIF6/PKM/PFKP/LDHA	9	cluster3		BP	GO:0001676	long-chain fatty acid metabolic process	9/442	109/18888	0.00104928187204012	0.0455185546417372	0.0426335626079088	MGST3/GSTP1/PTGES3/ABHD12/GSTM2/GPX1/PLA2G2F/ABCD3/GPX4	9	cluster2		CC	GO:0031901	early endosome membrane	45745	195/19894	0.00280856771250435	0.0156707446787067	0.0103323591288176	B2M/HLA-C/HLA-B	3	cluster4
BP	GO:0009132	nucleoside diphosphate metabolic process	10/365	127/18888	0.00018117180337591	0.00641167012147346	0.00555148546976078	TPI1/APP/GAPDH/GUK1/PGK1/PGAM1/EIF6/PKM/PFKP/LDHA	10	cluster3		BP	GO:0072599	establishment of protein localization to endoplasmic reticulum	6/442	50/18888	0.0010553923230108	0.0455185546417372	0.0426335626079088	SPCS2/SRP14/SPCS1/SEC61G/CHMP4B/SRP9	6	cluster2		CC	GO:1904724	tertiary granule lumen	2/29	55/19894	0.0029044481232654	0.0156707446787067	0.0103323591288176	CST3/B2M	2	cluster4
BP	GO:0030100	regulation of endocytosis	16/365	291/18888	0.00018410649502727	0.00645101867229216	0.00558555504975907	RAC1/VPS28/CLU/CD63/SOD1/SNX3/LRPAP1/CYBA/ACTG1/LMAN2/ARF1/B2M/CD151/LGALS3/CALR/ANXA2	16	cluster3		BP	GO:0001892	embryonic placenta development	8/442	88/18888	0.00105801811520361	0.0455185546417372	0.0426335626079088	TAF10/IGF2/TMED2/KRT19/SPINT1/KRT8/NCOA1/SPINT2	8	cluster2		CC	GO:0030666	endocytic vesicle membrane	45745	204/19894	0.00318974435269674	0.0156707446787067	0.0103323591288176	B2M/HLA-C/HLA-B	3	cluster4
BP	GO:1900024	regulation of substrate adhesion-dependent cell spreading	7/365	62/18888	0.000187428572000811	0.00650303643442029	0.0056305941495806	RAC1/MDK/S100A10/C1QBP/P4HB/CIB1/CALR	7	cluster3		BP	GO:0045185	maintenance of protein location	8/442	88/18888	0.00105801811520361	0.0455185546417372	0.0426335626079088	TMSB10/YWHAB/TXN/FBN2/TWF1/TMED2/KDELR1/SKP1	8	cluster2		CC	GO:0030662	coated vesicle membrane	45745	205/19894	0.0032339609556351	0.0156707446787067	0.0103323591288176	B2M/HLA-C/HLA-B	3	cluster4
BP	GO:0031647	regulation of protein stability	17/365	326/18888	0.00021905707884695	0.00752663108776073	0.00651686414433797	UXT/CD81/CLU/GAPDH/SUMO1/DAD1/PARK7/ATP1B1/PHB2/TSPAN1/SERF2/HSPA8/RTN4/ISOC2/PFN1/PPIB/CALR	17	cluster3		BP	GO:0097191	extrinsic apoptotic signaling pathway	14/442	230/18888	0.00109075099543749	0.0464053951281129	0.0434641946369069	SIVA1/GABARAP/ITM2C/MAL/LGALS3/PRDX2/GSTP1/ERBB3/KRT18/DAPK1/KRT8/GPX1/BEX3/NDUFA13	14	cluster2		CC	GO:0055037	recycling endosome	45745	206/19894	0.00327855422532191	0.0156707446787067	0.0103323591288176	B2M/HLA-C/HLA-B	3	cluster4
BP	GO:0019674	NAD metabolic process	7/365	64/18888	0.000229066312419823	0.00779486230436301	0.0067491096705881	TPI1/MDH2/PGK1/PGAM1/LDHB/PKM/PFKP	7	cluster3		CC	GO:0098800	inner mitochondrial membrane protein complex	50/450	162/19894	7.2656020560741e-43	3.62553542598098e-40	2.730336772651e-40	ATP5MG/NDUFS2/SDHC/NDUFB10/COX6C/NDUFA1/ATP5MK/ATP5ME/NDUFA11/MICOS10/NDUFB9/NDUFAB1/COX6B1/COX4I1/COX8A/NDUFS6/NDUFB11/ATP5MC1/NDUFB4/ATP5MC2/COX7A2/NDUFB2/ATP5MF/ATP5PF/COX7C/UQCR11/ATP5MJ/COX7B/ATP5MC3/ATP5F1C/ATP5F1E/ROMO1/NDUFS5/UQCR10/NDUFB3/NDUFA6/NDUFA4/UQCRQ/UQCRFS1/ATP5PB/NDUFS8/NDUFA13/ATP5PD/COX6A1/SMDT1/COX5B/NDUFB7/UQCRH/PHB2/COX5A	50	cluster2		CC	GO:0030133	transport vesicle	45776	434/19894	0.00344411970960587	0.0156707446787067	0.0103323591288176	CPLX3/B2M/HLA-C/HLA-B	4	cluster4
BP	GO:0051098	regulation of binding	14/365	238/18888	0.000231946265860469	0.00781769366552572	0.00676887799418372	EDF1/APP/EIF3D/TMBIM6/SUMO1/LAMTOR5/PARK7/LRPAP1/CSNK2B/B2M/SLPI/RAN/ANXA2/TXN	14	cluster3		CC	GO:0098798	mitochondrial protein-containing complex	60/450	305/19894	7.33209209474118e-39	1.82935697763793e-36	1.37766151464348e-36	ATP5MG/NDUFS2/MRPL14/SDHC/NDUFB10/COX6C/NDUFA1/ATP5MK/ATP5ME/NDUFA11/MICOS10/NDUFB9/NDUFAB1/COX6B1/COX4I1/COX8A/NDUFS6/NDUFB11/ATP5MC1/NDUFB4/ATP5MC2/COX7A2/NDUFB2/ATP5MF/ATP5PF/MRPL51/COX7C/UQCR11/ATP5MJ/AURKAIP1/COX7B/ATP5MC3/ATP5F1C/MRPS34/ATP5F1E/ROMO1/NDUFS5/UQCR10/NDUFB3/SLC25A5/NDUFA6/NDUFA4/BCKDHB/UQCRQ/UQCRFS1/ATP5PB/NDUFS8/NDUFA13/MRPS24/TOMM7/ATP5PD/COX6A1/SMDT1/COX5B/NDUFB7/UQCRH/VDAC…	60	cluster2		MF	GO:0033218	amide binding	45835	409/18522	2.23224753908865e-05	0.00218875574623322	0.00155855672332397	CST3/DBI/B2M/HLA-C/HLA-B/ANPEP	6	cluster4
BP	GO:0034976	response to endoplasmic reticulum stress	15/365	269/18888	0.000250122825580389	0.00835079886536788	0.00723046221712524	CLU/TMEM258/UFC1/TMBIM6/ERP29/PARK7/BCAP31/PDIA6/HSPA5/CANX/TMCO1/P4HB/CALR/HSP90B1/PDIA3	15	cluster3		CC	GO:0022626	cytosolic ribosome	40/450	122/19894	1.26126453551466e-35	2.09790334407271e-33	1.57989978659204e-33	RPS25/RPS26/RPS3/RPLP2/APOD/RPS6/RPL6/RPL37/RPL27A/RPL41/RPS13/RPS15A/RPL39/RPL34/RPL22/RPL26/RPS29/RPL21/SNU13/RPL37A/RPS11/RPL38/RPL23/RPL9/RPS16/RPL27/RPL23A/RPS24/RPL12/FAU/RPS27/RPL15/RPL24/RPL35A/RPS7/RPS17/RPS27A/RPL5/RPL11/RPL31	40	cluster2		MF	GO:0042605	peptide antigen binding	45743	47/18522	4.29167793379063e-05	0.00218875574623322	0.00155855672332397	B2M/HLA-C/HLA-B	3	cluster4
BP	GO:0042176	regulation of protein catabolic process	18/365	362/18888	0.000258137036022254	0.00853782215404445	0.00739239460758269	ELOB/VPS28/UBB/CD81/CLU/PSME1/ATRAID/GABARAPL2/SUMO1/OAZ1/SUMO2/CST3/SNX3/PARK7/TIMP1/BCAP31/RBX1/ANXA2	18	cluster3		CC	GO:0044391	ribosomal subunit	45/450	193/19894	1.08571861936255e-32	1.35443397765478e-30	1.0200040713485e-30	RPS25/RPS26/RPS3/RPLP2/MRPL14/RPS6/RPL6/RPL37/RPL27A/RPL41/MRPL51/RPS13/AURKAIP1/MRPS34/RPS15A/RPL39/RPL34/RPL22/RPL26/RPS29/RPL21/SNU13/RPL37A/RPS11/RPL38/RPL23/RPL9/RPS16/RPL27/MRPS24/RPL23A/RPS24/RPL12/FAU/RPS27/RPL15/RPL24/RPL35A/RPS7/RPS17/RPS27A/RPL5/RPL11/RPL31/RBM3	45	cluster2		MF	GO:0042277	peptide binding	45804	336/18522	0.000110852713622684	0.00376899226317126	0.00268380254033867	CST3/B2M/HLA-C/HLA-B/ANPEP	5	cluster4
BP	GO:0032507	maintenance of protein location in cell	7/365	66/18888	0.000277852474591982	0.00910481395908355	0.00788331923525593	SKP1/CHCHD10/TSPO/PARK7/KDELR1/HSPA5/TXN	7	cluster3		CC	GO:0070469	respirasome	35/450	105/19894	1.403771182735e-31	1.20837920505677e-29	9.10012395749957e-30	STMP1/NDUFS2/SDHC/NDUFB10/COX6C/NDUFA1/NDUFA11/NDUFB9/NDUFAB1/COX6B1/COX4I1/COX8A/NDUFS6/NDUFB11/NDUFB4/COX7A2/NDUFB2/COX7C/UQCR11/COX7B/NDUFS5/UQCR10/NDUFB3/NDUFA6/NDUFA4/HIGD1A/UQCRQ/UQCRFS1/NDUFS8/NDUFA13/COX6A1/COX5B/NDUFB7/UQCRH/COX5A	35	cluster2		MF	GO:0008195	phosphatidate phosphatase activity	45715	14/18522	0.000184219645043633	0.00469760094861264	0.0033450409231607	PLPP6/PLPP1	2	cluster4
BP	GO:0097345	mitochondrial outer membrane permeabilization	5/365	31/18888	0.000294565045481701	0.00956390546752056	0.00828081938577724	SLC25A6/CHCHD10/VDAC2/ATP5IF1/ACAA2	5	cluster3		CC	GO:0005746	mitochondrial respirasome	34/450	97/19894	1.45296096800413e-31	1.20837920505677e-29	9.10012395749957e-30	STMP1/NDUFS2/SDHC/NDUFB10/COX6C/NDUFA1/NDUFA11/NDUFB9/NDUFAB1/COX6B1/COX4I1/COX8A/NDUFS6/NDUFB11/NDUFB4/COX7A2/NDUFB2/COX7C/UQCR11/COX7B/NDUFS5/UQCR10/NDUFB3/NDUFA6/NDUFA4/UQCRQ/UQCRFS1/NDUFS8/NDUFA13/COX6A1/COX5B/NDUFB7/UQCRH/COX5A	34	cluster2		MF	GO:0042577	lipid phosphatase activity	45715	19/18522	0.000344617709967075	0.00703020128332832	0.00500602568162698	PLPP6/PLPP1	2	cluster4
BP	GO:0009154	purine ribonucleotide catabolic process	10/365	135/18888	0.000297823580879194	0.00958179684301335	0.00829631046831899	TPI1/APP/GAPDH/HINT1/PGK1/PGAM1/EIF6/PKM/PFKP/LDHA	10	cluster3		CC	GO:0098803	respiratory chain complex	33/450	94/19894	1.08057476187532e-30	7.70295437393981e-29	5.80098030059385e-29	NDUFS2/SDHC/NDUFB10/COX6C/NDUFA1/NDUFA11/NDUFB9/NDUFAB1/COX6B1/COX4I1/COX8A/NDUFS6/NDUFB11/NDUFB4/COX7A2/NDUFB2/COX7C/UQCR11/COX7B/NDUFS5/UQCR10/NDUFB3/NDUFA6/NDUFA4/UQCRQ/UQCRFS1/NDUFS8/NDUFA13/COX6A1/COX5B/NDUFB7/UQCRH/COX5A	33	cluster2		MF	GO:0099106	ion channel regulator activity	45743	140/18522	0.00108239338166525	0.0155751068515272	0.0110906333617686	FXYD3/LRRC26/NPY	3	cluster4
BP	GO:0052547	regulation of peptidase activity	16/365	304/18888	0.000300952388616459	0.00959522975958242	0.00830794123530121	CTSL/FAM162A/PSME1/CTSD/GAPDH/PSMB8/CST3/LAMTOR5/PARK7/FIS1/SERPING1/TIMP1/BCAP31/PRELID1/PDCD6/SLC22A2	16	cluster3		CC	GO:0005840	ribosome	47/450	251/19894	1.55217284273444e-29	9.68167810655607e-28	7.29112769547625e-28	RPS25/RPS26/RPS3/RPLP2/MRPL14/APOD/RPS6/RPL6/RPL37/RPL27A/RPL41/MRPL51/RPS13/AURKAIP1/MRPS34/RPS15A/RPL39/RPL34/RPL22/RPL26/RPS29/RPL21/SNU13/RPL37A/RPS11/RPL38/RPL23/RPL9/RPS16/RPL27/MRPS24/RPL23A/RPS24/RPL12/FAU/RPS27/RPL15/RPL24/RPL35A/RPS7/RPS17/RPS27A/RPL5/RPL11/RPL31/PSMA6/RBM3	47	cluster2		MF	GO:0016247	channel regulator activity	45743	145/18522	0.00119763631449911	0.0155751068515272	0.0110906333617686	FXYD3/LRRC26/NPY	3	cluster4
BP	GO:0048857	neural nucleus development	7/365	67/18888	0.000305195908570355	0.00964364571812936	0.00834986174669459	DYNLL1/COX6B1/YWHAQ/CALM2/HSPA5/CALM1/ATP5PF	7	cluster3		CC	GO:0005743	mitochondrial inner membrane	61/450	499/19894	1.93714996304125e-27	1.07404203506398e-25	8.08845072287399e-26	ATP5MG/RPS3/STMP1/NDUFS2/MRPL14/SDHC/NDUFB10/COX6C/NDUFA1/ATP5MK/ATP5ME/NDUFA11/MICOS10/NDUFB9/NDUFAB1/COX6B1/COX4I1/COX8A/NDUFS6/NDUFB11/ATP5MC1/LGALS3/NDUFB4/ATP5MC2/COX7A2/NDUFB2/ATP5MF/ATP5PF/MRPL51/COX7C/UQCR11/COA3/ATP5MJ/AURKAIP1/COX7B/ATP5MC3/ATP5F1C/MRPS34/ATP5F1E/ROMO1/NDUFS5/UQCR10/NDUFB3/SLC25A5/NDUFA6/NDUFA4/HIGD1A/UQCRQ/UQCRFS1/ATP5PB/NDUFS8/NDUFA13/MRPS24/ATP5PD/COX6A1/SMDT1/COX5B/…	61	cluster2		MF	GO:0141108	transporter regulator activity	45743	146/18522	0.00122157700796292	0.0155751068515272	0.0110906333617686	FXYD3/LRRC26/NPY	3	cluster4
BP	GO:0002428	antigen processing and presentation of peptide antigen via MHC class Ib	4/365	18/18888	0.000338685694080372	0.0105141111521968	0.00910354621854074	HLA-C/HLA-B/HLA-A/B2M	4	cluster3		CC	GO:0022625	cytosolic large ribosomal subunit	24/450	60/19894	2.98109568945181e-24	1.48756674903645e-22	1.12026438014136e-22	RPLP2/RPL6/RPL37/RPL27A/RPL41/RPL39/RPL34/RPL22/RPL26/RPL21/SNU13/RPL37A/RPL38/RPL23/RPL9/RPL27/RPL23A/RPL12/RPL15/RPL24/RPL35A/RPL5/RPL11/RPL31	24	cluster2		MF	GO:0003823	antigen binding	45743	177/18522	0.00211991357118022	0.0240256871400425	0.017108074434086	B2M/HLA-C/HLA-B	3	cluster4
BP	GO:0010755	regulation of plasminogen activation	4/365	18/18888	0.000338685694080372	0.0105141111521968	0.00910354621854074	CTSZ/HPN/S100A10/ANXA2	4	cluster3		CC	GO:0015934	large ribosomal subunit	27/450	118/19894	8.22980014292318e-20	3.7333366102897e-18	2.81152024021395e-18	RPLP2/MRPL14/RPL6/RPL37/RPL27A/RPL41/MRPL51/RPL39/RPL34/RPL22/RPL26/RPL21/SNU13/RPL37A/RPL38/RPL23/RPL9/RPL27/RPL23A/RPL12/RPL15/RPL24/RPL35A/RPL5/RPL11/RPL31/RBM3	27	cluster2
BP	GO:0030901	midbrain development	8/365	91/18888	0.000379268065636712	0.0116715624720724	0.0101057147740821	DYNLL1/COX6B1/YWHAQ/CALM2/HSPA5/CALM1/UQCRQ/ATP5PF	8	cluster3		CC	GO:0005753	mitochondrial proton-transporting ATP synthase complex	13/450	22/19894	1.41329541341558e-16	5.87695342745312e-15	4.42584616306458e-15	ATP5MG/ATP5MK/ATP5ME/ATP5MC1/ATP5MC2/ATP5MF/ATP5PF/ATP5MJ/ATP5MC3/ATP5F1C/ATP5F1E/ATP5PB/ATP5PD	13	cluster2
BP	GO:0052548	regulation of endopeptidase activity	15/365	280/18888	0.000383086461088377	0.0116874395326876	0.0101194617806558	FAM162A/PSME1/CTSD/GAPDH/PSMB8/CST3/LAMTOR5/PARK7/FIS1/SERPING1/TIMP1/BCAP31/PRELID1/PDCD6/SLC22A2	15	cluster3		CC	GO:1990204	oxidoreductase complex	25/450	131/19894	1.96980336824573e-16	7.56101446734324e-15	5.69408746934192e-15	NDUFS2/SDHC/NDUFB10/NDUFA1/NDUFA11/NDUFB9/NDUFAB1/NDUFS6/NDUFB11/NDUFB4/NDUFB2/UQCR11/NDUFS5/UQCR10/NDUFB3/NDUFA6/NDUFA4/BCKDHB/RAC1/UQCRQ/UQCRFS1/NDUFS8/NDUFA13/NDUFB7/UQCRH	25	cluster2
BP	GO:0051099	positive regulation of binding	9/365	115/18888	0.000396059671984738	0.0119799587961879	0.0103727368884172	EDF1/APP/EIF3D/LAMTOR5/PARK7/B2M/RAN/ANXA2/TXN	9	cluster3		CC	GO:0045259	proton-transporting ATP synthase complex	13/450	23/19894	3.18426924233376e-16	1.13496453708896e-14	8.54724901889588e-15	ATP5MG/ATP5MK/ATP5ME/ATP5MC1/ATP5MC2/ATP5MF/ATP5PF/ATP5MJ/ATP5MC3/ATP5F1C/ATP5F1E/ATP5PB/ATP5PD	13	cluster2
BP	GO:0009166	nucleotide catabolic process	11/365	167/18888	0.000415501515410073	0.012461524263019	0.0107896959086416	TPI1/APP/GAPDH/HINT1/PGK1/PGAM1/EIF6/PKM/PFKP/LDHA/DNPH1	11	cluster3		CC	GO:0070069	cytochrome complex	16/450	43/19894	5.46344495240808e-16	1.5914576247893e-14	1.19850305252564e-14	COX6C/COX6B1/COX4I1/COX8A/COX7A2/COX7C/UQCR11/COX7B/UQCR10/NDUFA4/UQCRQ/UQCRFS1/COX6A1/COX5B/UQCRH/COX5A	16	cluster2
BP	GO:0009261	ribonucleotide catabolic process	10/365	141/18888	0.000421751327933356	0.0125426718450096	0.0108599567944626	TPI1/APP/GAPDH/HINT1/PGK1/PGAM1/EIF6/PKM/PFKP/LDHA	10	cluster3		CC	GO:0005747	mitochondrial respiratory chain complex I	17/450	51/19894	5.74072890705557e-16	1.5914576247893e-14	1.19850305252564e-14	NDUFS2/NDUFB10/NDUFA1/NDUFA11/NDUFB9/NDUFAB1/NDUFS6/NDUFB11/NDUFB4/NDUFB2/NDUFS5/NDUFB3/NDUFA6/NDUFA4/NDUFS8/NDUFA13/NDUFB7	17	cluster2
BP	GO:0010822	positive regulation of mitochondrion organization	7/365	72/18888	0.000476107459210101	0.0140412024845379	0.0121574457347421	FAM162A/SSBP1/CHCHD10/VDAC1/PARK7/FIS1/ATP5IF1	7	cluster3		CC	GO:0030964	NADH dehydrogenase complex	17/450	51/19894	5.74072890705557e-16	1.5914576247893e-14	1.19850305252564e-14	NDUFS2/NDUFB10/NDUFA1/NDUFA11/NDUFB9/NDUFAB1/NDUFS6/NDUFB11/NDUFB4/NDUFB2/NDUFS5/NDUFB3/NDUFA6/NDUFA4/NDUFS8/NDUFA13/NDUFB7	17	cluster2
BP	GO:0051701	biological process involved in interaction with host	12/365	202/18888	0.000585904154225622	0.0171364859653262	0.0148374684032256	CTSL/CD81/RPSA/PPIA/SNX3/ITGB1/VAMP8/CHMP2A/P4HB/DYNLT1/BSG/LGALS1	12	cluster3		CC	GO:0045271	respiratory chain complex I	17/450	51/19894	5.74072890705557e-16	1.5914576247893e-14	1.19850305252564e-14	NDUFS2/NDUFB10/NDUFA1/NDUFA11/NDUFB9/NDUFAB1/NDUFS6/NDUFB11/NDUFB4/NDUFB2/NDUFS5/NDUFB3/NDUFA6/NDUFA4/NDUFS8/NDUFA13/NDUFB7	17	cluster2
BP	GO:0002396	MHC protein complex assembly	4/365	21/18888	0.000632773297194681	0.0180595540223546	0.015636698371254	HLA-A/B2M/CALR/PDIA3	4	cluster3		CC	GO:0022627	cytosolic small ribosomal subunit	15/450	45/19894	3.05451121097486e-14	8.02211102250765e-13	6.04133242281454e-13	RPS25/RPS26/RPS3/RPS6/RPS13/RPS15A/RPS29/RPS11/RPS16/RPS24/FAU/RPS27/RPS7/RPS17/RPS27A	15	cluster2
BP	GO:0002501	peptide antigen assembly with MHC protein complex	4/365	21/18888	0.000632773297194681	0.0180595540223546	0.015636698371254	HLA-A/B2M/CALR/PDIA3	4	cluster3		CC	GO:0005751	mitochondrial respiratory chain complex IV	12/450	25/19894	6.18257971730273e-14	1.54255363946703e-12	1.16167418898793e-12	COX6C/COX6B1/COX4I1/COX8A/COX7A2/COX7C/COX7B/NDUFA4/UQCRFS1/COX6A1/COX5B/COX5A	12	cluster2
BP	GO:0019081	viral translation	4/365	21/18888	0.000632773297194681	0.0180595540223546	0.015636698371254	EIF3L/EIF3D/EIF3F/EIF3G	4	cluster3		CC	GO:0015935	small ribosomal subunit	18/450	79/19894	1.32856285737213e-13	3.15691840870807e-12	2.37742827108698e-12	RPS25/RPS26/RPS3/RPS6/RPS13/AURKAIP1/MRPS34/RPS15A/RPS29/RPS11/RPS16/MRPS24/RPS24/FAU/RPS27/RPS7/RPS17/RPS27A	18	cluster2
BP	GO:1901292	nucleoside phosphate catabolic process	11/365	176/18888	0.000646101853756392	0.0182867320651468	0.0158333983854024	TPI1/APP/GAPDH/HINT1/PGK1/PGAM1/EIF6/PKM/PFKP/LDHA/DNPH1	11	cluster3		CC	GO:0045277	respiratory chain complex IV	12/450	28/19894	3.40085305468666e-13	7.44971338139569e-12	5.6102682779417e-12	COX6C/COX6B1/COX4I1/COX8A/COX7A2/COX7C/COX7B/NDUFA4/UQCRFS1/COX6A1/COX5B/COX5A	12	cluster2
BP	GO:2000377	regulation of reactive oxygen species metabolic process	10/365	149/18888	0.000651067601076149	0.0182867320651468	0.0158333983854024	RAC1/TSPO/VDAC1/SOD1/PARK7/CYBA/EIF6/AKR1C3/PRDX2/GSTP1	10	cluster3		CC	GO:0016469	proton-transporting two-sector ATPase complex	15/450	52/19894	3.43373562669541e-13	7.44971338139569e-12	5.6102682779417e-12	ATP5MG/ATP5MK/ATP5ME/ATP6V0B/ATP5MC1/ATP5MC2/ATP5MF/ATP5PF/ATP5MJ/ATP5MC3/ATP5F1C/ATP5F1E/ATP5PB/ATP6V0C/ATP5PD	15	cluster2
BP	GO:0022618	protein-RNA complex assembly	13/365	234/18888	0.000660192330851424	0.0183970130620724	0.0159288841699834	SRSF9/RPSA/EIF3L/EIF3D/SNRPE/SNU13/SF3B5/SF3B6/EIF3F/EIF3G/EIF6/EIF3K/XRCC5	13	cluster3		CC	GO:0045263	proton-transporting ATP synthase complex, coupling factor F(o)	9/450	14/19894	2.59377933676541e-12	5.39289953769142e-11	4.0613123825669e-11	ATP5MG/ATP5ME/ATP5MC1/ATP5MC2/ATP5MF/ATP5PF/ATP5MC3/ATP5PB/ATP5PD	9	cluster2
BP	GO:0006605	protein targeting	16/365	327/18888	0.000667151091494079	0.0184456852562308	0.015971026540619	SRP14/SEC61G/CLU/SSR2/TSPO/SPCS2/YWHAQ/FIS1/ATP5IF1/BCAP31/SRP9/HSPA5/HSPA8/UBL5/TIMM13/CIB1	16	cluster3		CC	GO:0033177	proton-transporting two-sector ATPase complex, proton-transporting domain	11/450	26/19894	3.99903915634805e-12	7.98208215607071e-11	6.01118727922633e-11	ATP5MG/ATP5ME/ATP6V0B/ATP5MC1/ATP5MC2/ATP5MF/ATP5PF/ATP5MC3/ATP5PB/ATP6V0C/ATP5PD	11	cluster2
BP	GO:0051051	negative regulation of transport	20/365	462/18888	0.000710337099712344	0.0194874650843565	0.0168730420013271	RAC1/TSPO/TMBIM6/SUMO1/VDAC1/OAZ1/ERP29/SNX3/PARK7/YWHAQ/SRI/FIS1/LRPAP1/CALM2/CALM1/VAMP8/LGALS3/NMB/ANXA2/TXN	20	cluster3		CC	GO:0000276	mitochondrial proton-transporting ATP synthase complex, coupling factor F(o)	8/450	11/19894	1.00196125863352e-11	1.92299487714664e-10	1.44817882320715e-10	ATP5MG/ATP5ME/ATP5MC1/ATP5MC2/ATP5PF/ATP5MC3/ATP5PB/ATP5PD	8	cluster2
BP	GO:0035584	calcium-mediated signaling using intracellular calcium source	4/365	22/18888	0.000761686846417068	0.0205771736600764	0.0178165561263165	FIS1/BCAP31/CCL20/DEFB1	4	cluster3		CC	GO:0005925	focal adhesion	34/450	421/19894	1.56859117996082e-10	2.89898888444611e-09	2.18318538497471e-09	ACTG1/RHOA/ARPC3/RPS3/RPLP2/CNN3/TES/YWHAB/PPIB/RPL6/RPS13/CDC42/TWF1/RPL22/RPS29/SDC4/RAC1/RPL37A/RPS11/RPL38/CD81/RPL23/MARCKS/CD9/RPL9/RPS16/RPL27/GNB2/RPL12/ATP6V0C/RPS7/RPS17/RPL5/RPL31	34	cluster2
BP	GO:1901028	regulation of mitochondrial outer membrane permeabilization involved in apoptotic signaling pathway	4/365	22/18888	0.000761686846417068	0.0205771736600764	0.0178165561263165	SLC25A6/CHCHD10/ATP5IF1/ACAA2	4	cluster3		CC	GO:0030055	cell-substrate junction	34/450	431/19894	2.92471288865258e-10	5.21225618370585e-09	3.92527256108636e-09	ACTG1/RHOA/ARPC3/RPS3/RPLP2/CNN3/TES/YWHAB/PPIB/RPL6/RPS13/CDC42/TWF1/RPL22/RPS29/SDC4/RAC1/RPL37A/RPS11/RPL38/CD81/RPL23/MARCKS/CD9/RPL9/RPS16/RPL27/GNB2/RPL12/ATP6V0C/RPS7/RPS17/RPL5/RPL31	34	cluster2
BP	GO:1902110	positive regulation of mitochondrial membrane permeability involved in apoptotic process	5/365	38/18888	0.000779025667820169	0.0208727359586529	0.018072466017947	SLC25A6/CHCHD10/VDAC2/ATP5IF1/ACAA2	5	cluster3		CC	GO:0034709	methylosome	7/450	13/19894	4.41353934603491e-09	7.5943314954187e-08	5.71917802734833e-08	SNRPG/SNRPF/SNRPD3/SNRPD1/ERH/SNRPD2/SNRPE	7	cluster2
BP	GO:0006979	response to oxidative stress	18/365	398/18888	0.000789651364809987	0.0208727359586529	0.018072466017947	PRDX1/NDUFB4/CHCHD2/NDUFA12/APP/PPIA/PRDX6/SOD1/PARK7/PRDX5/MGST1/PRDX2/GSTP1/MSRB2/ATOX1/GPX4/PRDX4/TXN	18	cluster3		CC	GO:0071011	precatalytic spliceosome	11/450	53/19894	2.27526505164909e-08	3.78452420257632e-07	2.85006885417097e-07	LSM2/SNRPG/SNRPF/SF3B6/LSM4/LSM7/SNRPD3/SNRPD1/SNU13/SNRPD2/SNRPE	11	cluster2
BP	GO:0046902	regulation of mitochondrial membrane permeability	6/365	57/18888	0.000790321169386689	0.0208727359586529	0.018072466017947	SLC25A6/CHCHD10/VDAC2/ALKBH7/ATP5IF1/ACAA2	6	cluster3		CC	GO:1904949	ATPase complex	17/450	149/19894	4.8729484069094e-08	7.77522215017483e-07	5.85540408735875e-07	ATP5MG/ATP5MK/ATP5ME/ATP6V0B/ATP5MC1/ATP5MC2/HDAC2/ATP5MF/ATP5PF/ATP5MJ/ATP5MC3/ATP5F1C/ATP5F1E/CDK2AP1/ATP5PB/ATP6V0C/ATP5PD	17	cluster2
BP	GO:0097529	myeloid leukocyte migration	13/365	239/18888	0.000803220399036211	0.0210562740162159	0.0182313807531728	RAC1/CD81/CD9/PPIA/DDT/CD99/MDK/MIF/C1QBP/CCL20/PPIB/LGALS3/BSG	13	cluster3		CC	GO:0046540	U4/U6 x U5 tri-snRNP complex	10/450	45/19894	4.98611440492173e-08	7.77522215017483e-07	5.85540408735875e-07	LSM2/SNRPG/SNRPF/LSM4/LSM7/SNRPD3/SNRPD1/SNU13/SNRPD2/SNRPE	10	cluster2
BP	GO:0006839	mitochondrial transport	11/365	182/18888	0.000852536996555398	0.0221847678735997	0.0192084767567551	SLC25A6/CHCHD10/VDAC1/VDAC2/TMEM14C/ALKBH7/ATP5IF1/ACAA2/SLC25A3/TIMM13/MPC2	11	cluster3		CC	GO:0097526	spliceosomal tri-snRNP complex	10/450	46/19894	6.2435826238101e-08	9.44105372509467e-07	7.10991705486509e-07	LSM2/SNRPG/SNRPF/LSM4/LSM7/SNRPD3/SNRPD1/SNU13/SNRPD2/SNRPE	10	cluster2
BP	GO:0031638	zymogen activation	6/365	58/18888	0.000867387261325881	0.0224064490352722	0.0194004173470583	CTSL/PGK1/CTSZ/HPN/S100A10/ANXA2	6	cluster3		CC	GO:0071013	catalytic step 2 spliceosome	13/450	91/19894	1.31840537492715e-07	1.93495377084896e-06	1.45718488807737e-06	HNRNPA1/LSM2/HNRNPA2B1/SNRPG/SNRPF/SF3B6/LSM7/SNRPD3/SNRPD1/HNRNPF/SNRPD2/ALYREF/SNRPE	13	cluster2
BP	GO:0045807	positive regulation of endocytosis	10/365	155/18888	0.000883622104914912	0.0226604248499556	0.019620319964968	VPS28/CLU/CD63/SOD1/CYBA/LMAN2/B2M/CD151/CALR/ANXA2	10	cluster3		CC	GO:0071005	U2-type precatalytic spliceosome	10/450	50/19894	1.45113308343907e-07	2.0689011675317e-06	1.55805867906089e-06	LSM2/SNRPG/SNRPF/LSM4/LSM7/SNRPD3/SNRPD1/SNU13/SNRPD2/SNRPE	10	cluster2
BP	GO:0019885	antigen processing and presentation of endogenous peptide antigen via MHC class I	4/365	23/18888	0.000908098924463138	0.0228902904340472	0.019819346961976	HLA-C/HLA-B/HLA-A/B2M	4	cluster3		CC	GO:0005689	U12-type spliceosomal complex	8/450	29/19894	1.82151730377375e-07	2.52482537384194e-06	1.90140841358839e-06	SNRPG/SNRPF/SF3B6/LSM7/SNRPD3/SNRPD1/SNRPD2/SNRPE	8	cluster2
BP	GO:0051457	maintenance of protein location in nucleus	4/365	23/18888	0.000908098924463138	0.0228902904340472	0.019819346961976	SKP1/CHCHD10/PARK7/TXN	4	cluster3		CC	GO:0005687	U4 snRNP	6/450	13/19894	1.94347394756686e-07	2.62106351306991e-06	1.97388392398683e-06	SNRPG/SNRPF/SNRPD3/SNRPD1/SNRPD2/SNRPE	6	cluster2
BP	GO:1990266	neutrophil migration	9/365	129/18888	0.000912112101239059	0.0228902904340472	0.019819346961976	RAC1/PPIA/CD99/MDK/C1QBP/CCL20/PPIB/LGALS3/BSG	9	cluster3		CC	GO:0005681	spliceosomal complex	19/450	208/19894	2.85138568895975e-07	3.74431962839715e-06	2.81979138769704e-06	SRSF2/HNRNPA1/LSM2/HNRNPA2B1/SNRPG/SNRPF/LGALS3/SF3B6/LSM4/LSM7/SNRPD3/SNRPD1/SNU13/NCL/HNRNPF/SNRPD2/ALYREF/SNRPE/RBM3	19	cluster2
BP	GO:0051235	maintenance of location	16/365	337/18888	0.000918457542140352	0.0228902904340472	0.019819346961976	SKP1/CHCHD10/NPC2/TSPO/FTL/ALKBH7/PARK7/SRI/KDELR1/CALM2/CYBA/HSPA5/CALM1/CALR/HSP90B1/TXN	16	cluster3		CC	GO:0030867	rough endoplasmic reticulum membrane	7/450	24/19894	7.17350804404512e-07	9.17841157430389e-06	6.91212515984915e-06	RPS26/ARL6IP1/SSR4/SEC61G/RPS29/RPL27/SRP9	7	cluster2
BP	GO:0046718	symbiont entry into host cell	10/365	156/18888	0.000928304549005494	0.0229739146778353	0.0198917522425837	CTSL/CD81/RPSA/SNX3/ITGB1/VAMP8/P4HB/DYNLT1/BSG/LGALS1	10	cluster3		CC	GO:0032040	small-subunit processome	11/450	74/19894	8.14131738332914e-07	1.01562934357031e-05	7.64855343644343e-06	RPS6/RPS13/RPS15A/SNU13/RPS11/RPS16/RPS24/RPS27/RPS7/RPS17/RPS27A	11	cluster2
BP	GO:0071826	protein-RNA complex organization	13/365	244/18888	0.000971441365593432	0.0237098689161045	0.0205289714355171	SRSF9/RPSA/EIF3L/EIF3D/SNRPE/SNU13/SF3B5/SF3B6/EIF3F/EIF3G/EIF6/EIF3K/XRCC5	13	cluster3		CC	GO:1902495	transmembrane transporter complex	28/450	444/19894	1.17160197274233e-06	1.42592532780103e-05	1.07384314318103e-05	CLIC1/NDUFS2/NDUFB10/NDUFA1/NDUFA11/NDUFB9/NDUFAB1/ATP6V0B/NDUFS6/NDUFB11/NDUFB4/NDUFB2/UQCR11/NDUFS5/UQCR10/NDUFB3/NDUFA6/NDUFA4/ANO6/ABHD12/UQCRQ/UQCRFS1/NDUFS8/NDUFA13/ATP6V0C/SMDT1/NDUFB7/UQCRH	28	cluster2
BP	GO:2001234	negative regulation of apoptotic signaling pathway	13/365	244/18888	0.000971441365593432	0.0237098689161045	0.0205289714355171	SLC25A6/CLU/PPIA/TMBIM6/VDAC2/PARK7/ACAA2/PRDX2/GSTP1/MIF/PTTG1IP/PRELID1/LGALS3	13	cluster3		CC	GO:0005686	U2 snRNP	7/450	28/19894	2.26922037423227e-06	2.69604992081405e-05	2.0303550716815e-05	SNRPG/SNRPF/SF3B6/SNRPD3/SNRPD1/SNRPD2/SNRPE	7	cluster2
BP	GO:0017004	cytochrome complex assembly	5/365	40/18888	0.000989525445827167	0.0238226568216486	0.0206266278038159	COA4/CYBA/COA3/COX14/UQCRFS1	5	cluster3		CC	GO:0034719	SMN-Sm protein complex	6/450	19/19894	2.73763265163861e-06	3.17692719341318e-05	2.39249658906973e-05	SNRPG/SNRPF/SNRPD3/SNRPD1/SNRPD2/SNRPE	6	cluster2
BP	GO:1902686	mitochondrial outer membrane permeabilization involved in programmed cell death	5/365	40/18888	0.000989525445827167	0.0238226568216486	0.0206266278038159	SLC25A6/CHCHD10/VDAC2/ATP5IF1/ACAA2	5	cluster3		CC	GO:1990351	transporter complex	28/450	471/19894	3.66738864347863e-06	4.15915212067235e-05	3.13219556392792e-05	CLIC1/NDUFS2/NDUFB10/NDUFA1/NDUFA11/NDUFB9/NDUFAB1/ATP6V0B/NDUFS6/NDUFB11/NDUFB4/NDUFB2/UQCR11/NDUFS5/UQCR10/NDUFB3/NDUFA6/NDUFA4/ANO6/ABHD12/UQCRQ/UQCRFS1/NDUFS8/NDUFA13/ATP6V0C/SMDT1/NDUFB7/UQCRH	28	cluster2
BP	GO:0061462	protein localization to lysosome	6/365	60/18888	0.00103878108671421	0.0243410675482412	0.0210754889525528	CD81/CLU/LAMTOR5/LAMTOR1/HSPA8/RTN4	6	cluster3		CC	GO:0035577	azurophil granule membrane	9/450	58/19894	5.70517460433602e-06	6.22051360760898e-05	4.68457622174118e-05	LPCAT1/CD63/MGST1/BRI3/PSAP/VAMP8/DDOST/ATP6V0C/LAMP1	9	cluster2
BP	GO:1905517	macrophage migration	6/365	60/18888	0.00103878108671421	0.0243410675482412	0.0210754889525528	CD81/CD9/DDT/MDK/MIF/LGALS3	6	cluster3		CC	GO:0140534	endoplasmic reticulum protein-containing complex	13/450	126/19894	5.73434120140307e-06	6.22051360760898e-05	4.68457622174118e-05	ARL6IP1/TMEM258/SPCS2/PPIB/SSR4/SPCS1/KRTCAP2/OST4/SEC61G/PDIA6/DAD1/DDOST/SRP9	13	cluster2
BP	GO:0090150	establishment of protein localization to membrane	14/365	277/18888	0.00104642876103379	0.0243410675482412	0.0210754889525528	SRP14/SEC61G/CD24/KRT18/SSR2/FIS1/ATP1B1/SRP9/HSPA5/SPTBN1/TMCO1/TIMM13/CIB1/TMEM147	14	cluster3		CC	GO:0042470	melanosome	12/450	112/19894	8.86981740307728e-06	9.22091434194909e-05	6.94413336161972e-05	GGH/RAN/TH/YWHAB/PPIB/PRDX1/HSP90AB1/CD63/PDIA6/RAC1/CAPG/LAMP1	12	cluster2
BP	GO:0060315	negative regulation of ryanodine-sensitive calcium-release channel activity	3/365	11/18888	0.00105232645800534	0.0243410675482412	0.0210754889525528	SRI/CALM2/CALM1	3	cluster3		CC	GO:0048770	pigment granule	12/450	112/19894	8.86981740307728e-06	9.22091434194909e-05	6.94413336161972e-05	GGH/RAN/TH/YWHAB/PPIB/PRDX1/HSP90AB1/CD63/PDIA6/RAC1/CAPG/LAMP1	12	cluster2
BP	GO:0097250	mitochondrial respirasome assembly	3/365	11/18888	0.00105232645800534	0.0243410675482412	0.0210754889525528	HIGD2A/COX7A2/COX7A2L	3	cluster3		CC	GO:0008250	oligosaccharyltransferase complex	5/450	14/19894	9.79570619192323e-06	9.91575038597923e-05	7.46740404555339e-05	TMEM258/KRTCAP2/OST4/DAD1/DDOST	5	cluster2
BP	GO:1901844	regulation of cell communication by electrical coupling involved in cardiac conduction	3/365	11/18888	0.00105232645800534	0.0243410675482412	0.0210754889525528	SRI/CALM2/CALM1	3	cluster3		CC	GO:0005684	U2-type spliceosomal complex	11/450	95/19894	9.9356216292377e-06	9.91575038597923e-05	7.46740404555339e-05	LSM2/SNRPG/SNRPF/SF3B6/LSM4/LSM7/SNRPD3/SNRPD1/SNU13/SNRPD2/SNRPE	11	cluster2
BP	GO:0032781	positive regulation of ATP-dependent activity	5/365	41/18888	0.00110933334324986	0.0252834212214238	0.021891417193547	VMP1/SSBP1/GABARAPL2/ATP1B1/PFN1	5	cluster3		CC	GO:0097525	spliceosomal snRNP complex	11/450	96/19894	1.09965339419443e-05	0.000107593537980984	8.10270922037999e-05	LSM2/SNRPG/SNRPF/SF3B6/LSM4/LSM7/SNRPD3/SNRPD1/SNU13/SNRPD2/SNRPE	11	cluster2
BP	GO:0045730	respiratory burst	5/365	41/18888	0.00110933334324986	0.0252834212214238	0.021891417193547	RAC1/CD24/CYBA/PGAM1/PRDX2	5	cluster3		CC	GO:0005766	primary lysosome	14/450	155/19894	1.19237902296644e-05	0.000112263609898161	8.45440538627642e-05	GGH/PA2G4/LPCAT1/TTR/HEBP2/CD63/CREG1/MGST1/BRI3/PSAP/VAMP8/DDOST/ATP6V0C/LAMP1	14	cluster2
BP	GO:0030593	neutrophil chemotaxis	8/365	107/18888	0.00111449949436059	0.0252834212214238	0.021891417193547	RAC1/PPIA/MDK/C1QBP/CCL20/PPIB/LGALS3/BSG	8	cluster3		CC	GO:0042582	azurophil granule	14/450	155/19894	1.19237902296644e-05	0.000112263609898161	8.45440538627642e-05	GGH/PA2G4/LPCAT1/TTR/HEBP2/CD63/CREG1/MGST1/BRI3/PSAP/VAMP8/DDOST/ATP6V0C/LAMP1	14	cluster2
BP	GO:0050821	protein stabilization	12/365	218/18888	0.00114013294630462	0.0257001942482296	0.0222522762768538	UXT/CLU/GAPDH/SUMO1/PARK7/ATP1B1/PHB2/TSPAN1/RTN4/PFN1/PPIB/CALR	12	cluster3		CC	GO:0005750	mitochondrial respiratory chain complex III	5/450	15/19894	1.44208499033102e-05	0.000130836438213669	9.8530974458981e-05	UQCR11/UQCR10/UQCRQ/UQCRFS1/UQCRH	5	cluster2
BP	GO:1903829	positive regulation of protein localization	20/365	483/18888	0.00121950600984962	0.027315390942138	0.0236507794448517	VPS28/CD81/PPIA/PGRMC1/DYNLL1/OAZ1/LAMTOR5/PARK7/SRI/FIS1/BCAP31/ITGB1/LAMTOR1/RTN4/SPTBN1/UBL5/CIB1/LGALS3/MPC2/RAN	20	cluster3		CC	GO:0045275	respiratory chain complex III	5/450	15/19894	1.44208499033102e-05	0.000130836438213669	9.8530974458981e-05	UQCR11/UQCR10/UQCRQ/UQCRFS1/UQCRH	5	cluster2
BP	GO:0035794	positive regulation of mitochondrial membrane permeability	5/365	42/18888	0.00123955757075728	0.0274902491730495	0.0238021788321848	SLC25A6/CHCHD10/VDAC2/ATP5IF1/ACAA2	5	cluster3		CC	GO:0005682	U5 snRNP	6/450	25/19894	1.59242960518575e-05	0.00014189685231923	0.000106860407716412	SNRPG/SNRPF/SNRPD3/SNRPD1/SNRPD2/SNRPE	6	cluster2
BP	GO:0002475	antigen processing and presentation via MHC class Ib	4/365	25/18888	0.00125838382764454	0.0274902491730495	0.0238021788321848	HLA-C/HLA-B/HLA-A/B2M	4	cluster3		CC	GO:0101002	ficolin-1-rich granule	15/450	185/19894	2.14252039539822e-05	0.000187564504790125	0.000141252037148137	RHOA/FCER1G/DYNLL1/LGALS3/HSP90AB1/DYNLT1/SRP14/GSTP1/PSMB1/RAC1/CST3/PRDX4/NME2/ATP6V0C/LAMP1	15	cluster2
BP	GO:0002483	antigen processing and presentation of endogenous peptide antigen	4/365	25/18888	0.00125838382764454	0.0274902491730495	0.0238021788321848	HLA-C/HLA-B/HLA-A/B2M	4	cluster3		CC	GO:0030532	small nuclear ribonucleoprotein complex	11/450	106/19894	2.83161165603921e-05	0.000243616244200615	0.000183463767913974	LSM2/SNRPG/SNRPF/SF3B6/LSM4/LSM7/SNRPD3/SNRPD1/SNU13/SNRPD2/SNRPE	11	cluster2
BP	GO:0086064	cell communication by electrical coupling involved in cardiac conduction	4/365	25/18888	0.00125838382764454	0.0274902491730495	0.0238021788321848	SRI/ATP1B1/CALM2/CALM1	4	cluster3		CC	GO:0005791	rough endoplasmic reticulum	8/450	56/19894	3.53180514159195e-05	0.000298706909432947	0.000224951728019327	RPS26/ARL6IP1/SSR4/RPL6/SEC61G/RPS29/RPL27/SRP9	8	cluster2
BP	GO:0044409	symbiont entry into host	10/365	163/18888	0.00129576079432196	0.0281331131969659	0.0243587967211575	CTSL/CD81/RPSA/SNX3/ITGB1/VAMP8/P4HB/DYNLT1/BSG/LGALS1	10	cluster3		CC	GO:0030684	preribosome	11/450	109/19894	3.67849355539891e-05	0.000305928047357343	0.000230389859522353	RPS6/RPS13/RPS15A/SNU13/RPS11/RPS16/RPS24/RPS27/RPS7/RPS17/RPS27A	11	cluster2
BP	GO:0097193	intrinsic apoptotic signaling pathway	15/365	319/18888	0.00144615194602148	0.031206900835183	0.0270202074125066	CD24/UBB/CLU/PPIA/TMBIM6/ERP29/VDAC2/HINT1/SOD1/PARK7/FIS1/BCAP31/MIF/PTTG1IP/P4HB	15	cluster3		CC	GO:0030667	secretory granule membrane	20/450	317/19894	3.9436329500671e-05	0.000322602105259588	0.000242946844378595	RHOA/FCER1G/LPCAT1/DYNLL1/LGALS3/CD63/APLP2/ITPR1/TMED2/SRI/ANO6/RAC1/MGST1/BRI3/CD9/PSAP/VAMP8/DDOST/ATP6V0C/LAMP1	20	cluster2
BP	GO:0002183	cytoplasmic translational initiation	5/365	44/18888	0.00153342942431458	0.0324958486984988	0.0281362310380066	EIF3L/EIF3D/EIF3F/EIF3G/EIF3K	5	cluster3		CC	GO:0071007	U2-type catalytic step 2 spliceosome	6/450	30/19894	4.85115247569976e-05	0.000390439529899062	0.00029403419929114	SNRPG/SNRPF/SNRPD3/SNRPD1/SNRPD2/SNRPE	6	cluster2
BP	GO:0019320	hexose catabolic process	5/365	44/18888	0.00153342942431458	0.0324958486984988	0.0281362310380066	TPI1/PGK1/PGAM1/PKM/PFKP	5	cluster3		CC	GO:0120114	Sm-like protein family complex	11/450	118/19894	7.64874065726065e-05	0.000605828823487788	0.000456240670783969	LSM2/SNRPG/SNRPF/SF3B6/LSM4/LSM7/SNRPD3/SNRPD1/SNU13/SNRPD2/SNRPE	11	cluster2
BP	GO:1905521	regulation of macrophage migration	5/365	44/18888	0.00153342942431458	0.0324958486984988	0.0281362310380066	CD81/CD9/DDT/MDK/MIF	5	cluster3		CC	GO:0005685	U1 snRNP	6/450	33/19894	8.54402963013357e-05	0.000666167310224476	0.000501680687164093	SNRPG/SNRPF/SNRPD3/SNRPD1/SNRPD2/SNRPE	6	cluster2
BP	GO:0045185	maintenance of protein location	7/365	88/18888	0.00157772224347487	0.032915080484358	0.0284992190151742	SKP1/CHCHD10/TSPO/PARK7/KDELR1/HSPA5/TXN	7	cluster3		CC	GO:0034774	secretory granule lumen	18/450	322/19894	0.000420237726204559	0.00322613269809346	0.00242955252234863	GGH/PA2G4/SELENOP/TTR/IGF2/HEBP2/HSP90AB1/DYNLT1/SRP14/GSTP1/PSMB1/APP/CREG1/VEGFA/S100P/PRDX4/APRT/NME2	18	cluster2
BP	GO:0072665	protein localization to vacuole	7/365	88/18888	0.00157772224347487	0.032915080484358	0.0284992190151742	VPS28/CD81/CLU/LAMTOR5/LAMTOR1/HSPA8/RTN4	7	cluster3		CC	GO:0101003	ficolin-1-rich granule membrane	7/450	61/19894	0.000439807838171241	0.00332521380677953	0.00250416903073577	RHOA/FCER1G/DYNLL1/LGALS3/RAC1/ATP6V0C/LAMP1	7	cluster2
BP	GO:0043462	regulation of ATP-dependent activity	6/365	65/18888	0.00158111434934752	0.032915080484358	0.0284992190151742	VMP1/SSBP1/GABARAPL2/ATP5IF1/ATP1B1/PFN1	6	cluster3		CC	GO:0060205	cytoplasmic vesicle lumen	18/450	325/19894	0.000468985038891651	0.00349288857323782	0.00263044240195317	GGH/PA2G4/SELENOP/TTR/IGF2/HEBP2/HSP90AB1/DYNLT1/SRP14/GSTP1/PSMB1/APP/CREG1/VEGFA/S100P/PRDX4/APRT/NME2	18	cluster2
BP	GO:0006898	receptor-mediated endocytosis	13/365	259/18888	0.00166234829894465	0.0344038048535972	0.0297882172867214	CTSL/RAC1/CD81/CLU/CD9/CD63/CLTA/LRPAP1/ITGB1/ARF1/B2M/CANX/ANXA2	13	cluster3		CC	GO:0031983	vesicle lumen	18/450	326/19894	0.000486285574460102	0.00356847796552339	0.00268736764833214	GGH/PA2G4/SELENOP/TTR/IGF2/HEBP2/HSP90AB1/DYNLT1/SRP14/GSTP1/PSMB1/APP/CREG1/VEGFA/S100P/PRDX4/APRT/NME2	18	cluster2
BP	GO:0031396	regulation of protein ubiquitination	11/365	198/18888	0.00168296146619349	0.0345393966306486	0.029905618176951	VPS28/SKP1/UBB/TSPO/PPIA/PARK7/RBX1/HSPA5/BEX3/PTTG1IP/PDCD6	11	cluster3		CC	GO:0005759	mitochondrial matrix	23/450	491/19894	0.00086680700391406	0.00626864775294371	0.00472082533024133	RPS3/NDUFS2/MRPL14/NDUFAB1/ETFB/MRPL51/AURKAIP1/ATP5F1C/MRPS34/ATP5F1E/SLC25A5/BCKDHB/GPX1/HMGCS2/PRDX3/MDH2/ATP5PB/NDUFS8/MRPS24/GLRX5/BCAT2/SMDT1/VDAC1	23	cluster2
BP	GO:0033119	negative regulation of RNA splicing	4/365	27/18888	0.00169353921876174	0.0345393966306486	0.029905618176951	SRSF9/TMBIM6/SAP18/C1QBP	4	cluster3		CC	GO:0005839	proteasome core complex	4/450	20/19894	0.000938636160890974	0.00669113491835137	0.00503899412688839	PSMB3/PSMA7/PSMB1/PSMA6	4	cluster2
BP	GO:1902108	regulation of mitochondrial membrane permeability involved in apoptotic process	5/365	45/18888	0.00169817886796634	0.0345393966306486	0.029905618176951	SLC25A6/CHCHD10/VDAC2/ATP5IF1/ACAA2	5	cluster3		CC	GO:0070820	tertiary granule	11/450	164/19894	0.00130164671352096	0.00914819309925296	0.00688936807601162	RHOA/FCER1G/GGH/DYNLL1/LGALS3/ANO6/RAC1/CST3/VAMP8/ATP6V0C/LAMP1	11	cluster2
BP	GO:0043568	positive regulation of insulin-like growth factor receptor signaling pathway	3/365	13/18888	0.00177237743209858	0.0352384479336902	0.0305108853036012	IGFBP4/IGFBP3/IGFBP5	3	cluster3		CC	GO:0005697	telomerase holoenzyme complex	4/450	22/19894	0.001367381742237	0.00947671513022591	0.00713677312834226	NOP10/SNRPD3/PTGES3/SNRPE	4	cluster2
BP	GO:0051280	negative regulation of release of sequestered calcium ion into cytosol	3/365	13/18888	0.00177237743209858	0.0352384479336902	0.0305108853036012	SRI/CALM2/CALM1	3	cluster3		CC	GO:0005741	mitochondrial outer membrane	13/450	219/19894	0.00150920658759687	0.0103163573590526	0.00776909519498318	MGST3/STMP1/COX14/MICOS10/ATP5MC2/ATP5MC3/CYB5A/MGST1/TOMM7/RPS27A/VDAC1/TOMM22/PHB2	13	cluster2
BP	GO:0061795	Golgi lumen acidification	3/365	13/18888	0.00177237743209858	0.0352384479336902	0.0305108853036012	ATP6V0B/ATP6AP2/ATP6V1F	3	cluster3		CC	GO:0016327	apicolateral plasma membrane	4/450	23/19894	0.00162595744130847	0.0109642265299044	0.00825699582570587	CLDN3/KRT19/CLDN7/KRT8	4	cluster2
BP	GO:2001198	regulation of dendritic cell differentiation	3/365	13/18888	0.00177237743209858	0.0352384479336902	0.0305108853036012	TMEM176A/TMEM176B/HLA-B	3	cluster3		CC	GO:0005688	U6 snRNP	3/450	11/19894	0.00165689367075561	0.0110238658894273	0.008301909339786	LSM2/LSM4/LSM7	3	cluster2
BP	GO:0002685	regulation of leukocyte migration	12/365	230/18888	0.00179583843776757	0.03550543145955	0.0307420505283235	RAC1/CD81/APP/CD9/DDT/CD99/MDK/MIF/C1QBP/CCL20/LGALS3/CALR	12	cluster3		CC	GO:0005774	vacuolar membrane	22/450	487/19894	0.00176138959633237	0.011564913270656	0.00870936407050772	GABARAP/ITM2C/LPCAT1/YWHAB/ATP6V0B/TMEM59/LAMTOR5/LAPTM4A/CD63/AP2S1/PRKD1/MYO6/MGST1/BRI3/CHMP4B/PSAP/TMEM163/VAMP8/GNB2/DDOST/ATP6V0C/LAMP1	22	cluster2
BP	GO:0042168	heme metabolic process	5/365	46/18888	0.00187554677002182	0.0364701099950946	0.0315773085455958	TSPO/PGRMC1/TMEM14C/BLVRB/ATP5IF1	5	cluster3		CC	GO:0032587	ruffle membrane	8/450	100/19894	0.00195160003368383	0.0124852361129261	0.00940244550641198	RHOA/RPS3/TWF1/MYO6/SH3YL1/SNTG1/RAC1/NME1	8	cluster2
BP	GO:0045047	protein targeting to ER	5/365	46/18888	0.00187554677002182	0.0364701099950946	0.0315773085455958	SRP14/SEC61G/SPCS2/SRP9/HSPA5	5	cluster3		CC	GO:0034708	methyltransferase complex	8/450	100/19894	0.00195160003368383	0.0124852361129261	0.00940244550641198	SNRPG/SNRPF/HDAC2/SNRPD3/SNRPD1/ERH/SNRPD2/SNRPE	8	cluster2
BP	GO:1905710	positive regulation of membrane permeability	5/365	46/18888	0.00187554677002182	0.0364701099950946	0.0315773085455958	SLC25A6/CHCHD10/VDAC2/ATP5IF1/ACAA2	5	cluster3		CC	GO:0001726	ruffle	11/450	182/19894	0.00295665745392738	0.0186755958165793	0.0140643132718465	RHOA/RPS3/TWF1/MYO6/SH3YL1/SNTG1/RAC1/S100A6/NME1/CAPG/NME2	11	cluster2
BP	GO:0140353	lipid export from cell	5/365	47/18888	0.00206609527112412	0.0398784560116085	0.0345283935247222	TSPO/SELENOM/SPP1/MIF/NMB	5	cluster3		CC	GO:0016328	lateral plasma membrane	6/450	68/19894	0.00434559820104617	0.0270350496935601	0.0203596935778946	CLDN3/EPCAM/DSG2/ERBB3/CLDN7/FGF13	6	cluster2
BP	GO:0046434	organophosphate catabolic process	12/365	234/18888	0.00207336420066006	0.0398784560116085	0.0345283935247222	TPI1/APP/GAPDH/PRDX6/HINT1/PGK1/PGAM1/EIF6/PKM/PFKP/LDHA/DNPH1	12	cluster3		CC	GO:0031968	organelle outer membrane	13/450	248/19894	0.00442221122945654	0.0270350496935601	0.0203596935778946	MGST3/STMP1/COX14/MICOS10/ATP5MC2/ATP5MC3/CYB5A/MGST1/TOMM7/RPS27A/VDAC1/TOMM22/PHB2	13	cluster2
BP	GO:0006631	fatty acid metabolic process	17/365	401/18888	0.00217666622246814	0.0416390365476473	0.036052775952232	ALKBH7/ACAA2/MGST3/EIF6/AKR1C3/ECHS1/ETFB/ECH1/GSTP1/ECI1/MIF/DBI/NDUFAB1/MGLL/TECR/GPX4/CRYL1	17	cluster3		CC	GO:0005790	smooth endoplasmic reticulum	4/450	30/19894	0.004442633416577	0.0270350496935601	0.0203596935778946	GABARAP/TH/PPIB/APP	4	cluster2
BP	GO:0048388	endosomal lumen acidification	3/365	14/18888	0.00222362982847195	0.0423087417363561	0.0366326340163093	ATP6V0B/ATP6AP2/ATP6V1F	3	cluster3		CC	GO:0019867	outer membrane	13/450	250/19894	0.00472766034841651	0.028422921853733	0.0214048794468572	MGST3/STMP1/COX14/MICOS10/ATP5MC2/ATP5MC3/CYB5A/MGST1/TOMM7/RPS27A/VDAC1/TOMM22/PHB2	13	cluster2
BP	GO:0046365	monosaccharide catabolic process	5/365	48/18888	0.0022703896685441	0.0429674280052276	0.0372029514502216	TPI1/PGK1/PGAM1/PKM/PFKP	5	cluster3		CC	GO:0098554	cytoplasmic side of endoplasmic reticulum membrane	3/450	16/19894	0.00517018785772533	0.0307133778691064	0.0231297877845607	RPS26/RPS29/RPL27	3	cluster2
BP	GO:2000379	positive regulation of reactive oxygen species metabolic process	6/365	70/18888	0.00231579911193005	0.0435936864740449	0.0377451915723873	TSPO/SOD1/PARK7/CYBA/AKR1C3/GSTP1	6	cluster3		CC	GO:0005765	lysosomal membrane	19/450	443/19894	0.00610723793570945	0.0354361829060351	0.0266864619712151	ITM2C/LPCAT1/ATP6V0B/TMEM59/LAMTOR5/LAPTM4A/CD63/AP2S1/MYO6/MGST1/BRI3/CHMP4B/PSAP/TMEM163/VAMP8/GNB2/DDOST/ATP6V0C/LAMP1	19	cluster2
BP	GO:1903170	negative regulation of calcium ion transmembrane transport	5/365	49/18888	0.00248899768616547	0.0463652036574163	0.0401448841768382	TMBIM6/VDAC1/SRI/CALM2/CALM1	5	cluster3		CC	GO:0098852	lytic vacuole membrane	19/450	443/19894	0.00610723793570945	0.0354361829060351	0.0266864619712151	ITM2C/LPCAT1/ATP6V0B/TMEM59/LAMTOR5/LAPTM4A/CD63/AP2S1/MYO6/MGST1/BRI3/CHMP4B/PSAP/TMEM163/VAMP8/GNB2/DDOST/ATP6V0C/LAMP1	19	cluster2
BP	GO:0090559	regulation of membrane permeability	6/365	71/18888	0.00248923105253154	0.0463652036574163	0.0401448841768382	SLC25A6/CHCHD10/VDAC2/ALKBH7/ATP5IF1/ACAA2	6	cluster3		CC	GO:1905368	peptidase complex	8/450	122/19894	0.00658657184520152	0.0377781534569605	0.028450165138983	PSMD8/PSMB3/TAF10/SPCS2/SPCS1/PSMA7/PSMB1/PSMA6	8	cluster2
BP	GO:1901021	positive regulation of calcium ion transmembrane transporter activity	4/365	30/18888	0.00252682050151551	0.0468189411249393	0.0405377485803894	VMP1/ATP1B1/CALM2/CALM1	4	cluster3		CC	GO:0043296	apical junction complex	9/450	150/19894	0.00720237167151935	0.0399512821703869	0.0300867160317016	ACTG1/RHOA/CLDN3/F11R/EPCAM/PARD3B/CLDN7/LSR/POF1B	9	cluster2
BP	GO:0044282	small molecule catabolic process	16/365	373/18888	0.00258743744933484	0.0476924017353958	0.0412940263981015	TPI1/ESD/PARK7/PGK1/ACAA2/PGAM1/AKR1C3/ECHS1/SLC16A3/PKM/PFKP/ETFB/RIDA/ECH1/ECI1/CRYL1	16	cluster3		CC	GO:1904813	ficolin-1-rich granule lumen	8/450	124/19894	0.00724478539707031	0.0399512821703869	0.0300867160317016	HSP90AB1/DYNLT1/SRP14/GSTP1/PSMB1/CST3/PRDX4/NME2	8	cluster2
BP	GO:1903320	regulation of protein modification by small protein conjugation or removal	12/365	241/18888	0.0026431148627573	0.0484662357476585	0.0419640434441587	VPS28/SKP1/UBB/TSPO/PPIA/PARK7/RBX1/HSPA5/BEX3/PTTG1IP/PDCD6/COPS9	12	cluster3		CC	GO:0030663	COPI-coated vesicle membrane	3/450	18/19894	0.0072857047645395	0.0399512821703869	0.0300867160317016	COPA/TMED2/KDELR1	3	cluster2
BP	GO:1903578	regulation of ATP metabolic process	6/365	72/18888	0.00267224228828802	0.0487278245604942	0.0421905377063394	APP/TSPO/FIS1/ATP5IF1/PGAM1/EIF6	6	cluster3		CC	GO:0043034	costamere	3/450	18/19894	0.0072857047645395	0.0399512821703869	0.0300867160317016	KRT19/KRT8/SDC4	3	cluster2
BP	GO:0019884	antigen processing and presentation of exogenous antigen	5/365	50/18888	0.00272248875413163	0.0487278245604942	0.0421905377063394	CTSL/PSME1/CTSD/HLA-A/B2M	5	cluster3		MF	GO:0003735	structural constituent of ribosome	42/443	176/18522	4.5051408118963e-30	2.71659990957347e-27	2.42329153145159e-27	RPS25/RPS26/RPS3/RPLP2/MRPL14/RPS6/RPL6/RPL37/RPL27A/RPL41/MRPL51/RPS13/MRPS34/RPS15A/RPL39/RPL34/RPL22/RPL26/RPS29/RPL21/RPL37A/RPS11/RPL38/RPL23/RPL9/RPS16/RPL27/MRPS24/RPL23A/RPS24/RPL12/FAU/RPS27/RPL15/RPL24/RPL35A/RPS7/RPS17/RPS27A/RPL5/RPL11/RPL31	42	cluster2
BP	GO:0043457	regulation of cellular respiration	5/365	50/18888	0.00272248875413163	0.0487278245604942	0.0421905377063394	COX7A2/COX7A2L/PARK7/PRELID1/CISD1	5	cluster3		MF	GO:0015453	oxidoreduction-driven active transmembrane transporter activity	23/443	68/18522	8.67326022126182e-21	2.61498795671044e-18	2.33265051213936e-18	NDUFS2/NDUFB10/NDUFA1/NDUFB9/COX6B1/COX4I1/COX8A/NDUFS6/NDUFB4/NDUFB2/COX7B/CYB5A/NDUFS5/UQCR10/NDUFB3/NDUFA6/NDUFA4/UQCRFS1/NDUFS8/COX5B/NDUFB7/UQCRH/COX5A	23	cluster2
BP	GO:0072599	establishment of protein localization to endoplasmic reticulum	5/365	50/18888	0.00272248875413163	0.0487278245604942	0.0421905377063394	SRP14/SEC61G/SPCS2/SRP9/HSPA5	5	cluster3		MF	GO:0009055	electron transfer activity	26/443	117/18522	3.33625050239064e-18	6.70586350980518e-16	5.98183862007584e-16	NDUFS2/SDHC/NDUFB10/NDUFA1/NDUFB9/COX6B1/COX4I1/COX8A/NDUFS6/NDUFB4/NDUFB2/ETFB/UQCR11/COX7B/CYB5A/NDUFS5/UQCR10/NDUFB3/NDUFA6/NDUFA4/UQCRFS1/NDUFS8/COX5B/NDUFB7/UQCRH/COX5A	26	cluster2
BP	GO:0010649	regulation of cell communication by electrical coupling	3/365	15/18888	0.00273999352572431	0.0487278245604942	0.0421905377063394	SRI/CALM2/CALM1	3	cluster3		MF	GO:0015399	primary active transmembrane transporter activity	27/443	165/18522	2.65200179182058e-15	3.99789270116952e-13	3.56624451479031e-13	NDUFS2/RALBP1/NDUFB10/NDUFA1/NDUFB9/COX6B1/COX4I1/ATP6V0B/COX8A/NDUFS6/NDUFB4/NDUFB2/COX7B/CYB5A/NDUFS5/UQCR10/NDUFB3/NDUFA6/NDUFA4/ABCD3/UQCRFS1/NDUFS8/ATP6V0C/COX5B/NDUFB7/UQCRH/COX5A	27	cluster2
BP	GO:0051284	positive regulation of sequestering of calcium ion	3/365	15/18888	0.00273999352572431	0.0487278245604942	0.0421905377063394	SRI/CALM2/CALM1	3	cluster3		MF	GO:0015078	proton transmembrane transporter activity	24/443	143/18522	5.37108948509451e-14	6.47753391902398e-12	5.77816153028062e-12	ATP5MG/ATP5ME/COX6B1/COX4I1/ATP6V0B/COX8A/ATP5MC1/ATP5MC2/ATP5MF/ATP5PF/COX7B/ATP5MC3/ATP5F1C/ATP5F1E/CYB5A/UQCR10/SLC25A5/UQCRFS1/ATP5PB/ATP6V0C/ATP5PD/COX5B/UQCRH/COX5A	24	cluster2
BP	GO:0007032	endosome organization	7/365	97/18888	0.00275554979298349	0.0487594535868428	0.0422179234072365	VPS28/SNX3/ATP6V0B/LAMTOR1/ATP6AP2/CHMP2A/ATP6V1F	7	cluster3		MF	GO:0050136	NADH dehydrogenase (quinone) activity	14/443	42/18522	4.6921893040449e-13	4.71565025056513e-11	4.20650655152096e-11	NDUFS2/NQO1/NDUFB10/NDUFA1/NDUFB9/NDUFS6/NDUFB4/NDUFB2/NDUFS5/NDUFB3/NDUFA6/NDUFA4/NDUFS8/NDUFB7	14	cluster2
CC	GO:0098800	inner mitochondrial membrane protein complex	51/376	162/19894	2.84812932813737e-48	1.35570956019339e-45	9.59369878951537e-46	SLC25A6/NDUFB4/NDUFA12/NDUFS4/CHCHD10/COX7C/NDUFB7/NDUFA2/NDUFB2/ATP5PO/COX8A/COX6B1/COX7A2/NDUFA4/NDUFB8/COX4I1/COX7A2L/COX6C/NDUFB10/ATP5PD/NDUFB11/PHB2/NDUFV2/NDUFC1/ATP5F1E/COX6A1/UQCR10/CYC1/UQCR11/ATP5MF/UQCRQ/ATP5MG/NDUFB5/NDUFA11/COX5B/ATP5F1D/NDUFC2/NDUFAB1/NDUFA1/ATP5PF/NDUFS6/ATP5MC1/ATP5MC3/COX5A/ATP5F1B/COX7B/ATP5F1C/MPC2/NDUFS7/UQCRFS1/NDUFB3	51	cluster3		MF	GO:0003954	NADH dehydrogenase activity	14/443	44/18522	9.7680660246618e-13	8.41449116124438e-11	7.50598757684538e-11	NDUFS2/NQO1/NDUFB10/NDUFA1/NDUFB9/NDUFS6/NDUFB4/NDUFB2/NDUFS5/NDUFB3/NDUFA6/NDUFA4/NDUFS8/NDUFB7	14	cluster2
CC	GO:0098798	mitochondrial protein-containing complex	58/376	305/19894	3.49633977822083e-41	8.32128867216557e-39	5.88857225805613e-39	MRPL51/SLC25A6/NDUFB4/NDUFA12/NDUFS4/CHCHD10/COX7C/NDUFB7/NDUFA2/AURKAIP1/NDUFB2/ATP5PO/COX8A/VDAC1/COX6B1/COX7A2/NDUFA4/NDUFB8/COX4I1/COX7A2L/COX6C/MRPL57/NDUFB10/ATP5PD/NDUFB11/MRPS34/PHB2/NDUFV2/NDUFC1/ATP5F1E/COX6A1/UQCR10/CYC1/UQCR11/ATP5MF/UQCRQ/ATP5MG/NDUFB5/NDUFA11/COX5B/TIMM13/ATP5F1D/NDUFC2/NDUFAB1/NDUFA1/GADD45GIP1/ATP5PF/NDUFS6/ATP5MC1/ATP5MC3/COX5A/ATP5F1B/COX7B/ATP5F1C/MPC2/NDUFS7/U…	58	cluster3		MF	GO:0003955	NAD(P)H dehydrogenase (quinone) activity	14/443	45/18522	1.38731730595228e-12	1.04569041936153e-10	9.32788346502123e-11	NDUFS2/NQO1/NDUFB10/NDUFA1/NDUFB9/NDUFS6/NDUFB4/NDUFB2/NDUFS5/NDUFB3/NDUFA6/NDUFA4/NDUFS8/NDUFB7	14	cluster2
CC	GO:0098803	respiratory chain complex	36/376	94/19894	7.68912736324097e-38	1.2200082083009e-35	8.63340616223548e-36	NDUFB4/NDUFA12/NDUFS4/COX7C/NDUFB7/NDUFA2/NDUFB2/COX8A/COX6B1/COX7A2/NDUFA4/NDUFB8/COX4I1/COX7A2L/COX6C/NDUFB10/NDUFB11/NDUFV2/NDUFC1/COX6A1/UQCR10/CYC1/UQCR11/UQCRQ/NDUFB5/NDUFA11/COX5B/NDUFC2/NDUFAB1/NDUFA1/NDUFS6/COX5A/COX7B/NDUFS7/UQCRFS1/NDUFB3	36	cluster3		MF	GO:0008137	NADH dehydrogenase (ubiquinone) activity	13/443	41/18522	6.74505509627553e-12	4.5191869145046e-10	4.03125515110736e-10	NDUFS2/NDUFB10/NDUFA1/NDUFB9/NDUFS6/NDUFB4/NDUFB2/NDUFS5/NDUFB3/NDUFA6/NDUFA4/NDUFS8/NDUFB7	13	cluster2
CC	GO:0070469	respirasome	37/376	105/19894	2.84110771169083e-37	2.85110245582171e-35	2.01758687718476e-35	NDUFB4/NDUFA12/NDUFS4/COX7C/HIGD2A/NDUFB7/NDUFA2/NDUFB2/COX8A/COX6B1/COX7A2/NDUFA4/NDUFB8/COX4I1/COX7A2L/COX6C/NDUFB10/NDUFB11/NDUFV2/NDUFC1/COX6A1/UQCR10/CYC1/UQCR11/UQCRQ/NDUFB5/NDUFA11/COX5B/NDUFC2/NDUFAB1/NDUFA1/NDUFS6/COX5A/COX7B/NDUFS7/UQCRFS1/NDUFB3	37	cluster3		MF	GO:0016655	oxidoreductase activity, acting on NAD(P)H, quinone or similar compound as acceptor	14/443	57/18522	4.92291611206244e-11	2.96851841557365e-09	2.64801066659359e-09	NDUFS2/NQO1/NDUFB10/NDUFA1/NDUFB9/NDUFS6/NDUFB4/NDUFB2/NDUFS5/NDUFB3/NDUFA6/NDUFA4/NDUFS8/NDUFB7	14	cluster2
CC	GO:0005746	mitochondrial respirasome	36/376	97/19894	2.99485552082112e-37	2.85110245582171e-35	2.01758687718476e-35	NDUFB4/NDUFA12/NDUFS4/COX7C/NDUFB7/NDUFA2/NDUFB2/COX8A/COX6B1/COX7A2/NDUFA4/NDUFB8/COX4I1/COX7A2L/COX6C/NDUFB10/NDUFB11/NDUFV2/NDUFC1/COX6A1/UQCR10/CYC1/UQCR11/UQCRQ/NDUFB5/NDUFA11/COX5B/NDUFC2/NDUFAB1/NDUFA1/NDUFS6/COX5A/COX7B/NDUFS7/UQCRFS1/NDUFB3	36	cluster3		MF	GO:0046933	proton-transporting ATP synthase activity, rotational mechanism	9/443	18/18522	9.4904978277756e-11	5.20251835468062e-09	4.64080802870175e-09	ATP5MG/ATP5ME/ATP5MF/ATP5PF/ATP5F1C/ATP5F1E/ATP5PB/ATP6V0C/ATP5PD	9	cluster2
CC	GO:0005743	mitochondrial inner membrane	64/376	499/19894	1.06510603107564e-34	8.44984117986676e-33	5.9795426306001e-33	MRPL51/SLC25A6/NDUFB4/NDUFA12/CLU/NDUFS4/CHCHD10/COX7C/HIGD2A/NDUFB7/NDUFA2/AURKAIP1/NDUFB2/ATP5PO/COX8A/COX6B1/COX7A2/NDUFA4/NDUFB8/COX4I1/COX7A2L/COX6C/MRPL57/NDUFB10/ATP5PD/NDUFB11/TMEM14C/MRPS34/PHB2/NDUFV2/NDUFC1/ATP5F1E/LDHB/COA3/COX6A1/UQCR10/SLC25A3/CYC1/UQCR11/ATP5MF/UQCRQ/ATP5MG/NDUFB5/NDUFA11/COX5B/TIMM13/ATP5F1D/NDUFC2/NDUFAB1/NDUFA1/GADD45GIP1/ATP5PF/NDUFS6/ATP5MC1/ATP5MC3/LGALS3/COX…	64	cluster3		MF	GO:0016209	antioxidant activity	16/443	85/18522	1.52008246869963e-10	7.63841440521564e-09	6.81370299566237e-09	MGST3/NQO1/GPX3/PRDX1/TXN/PRDX2/TXNDC17/SELENOW/GSTP1/MGST2/GSTM2/GPX1/MGST1/PRDX4/PRDX3/GPX4	16	cluster2
CC	GO:1990204	oxidoreductase complex	31/376	131/19894	2.15362058466637e-25	1.46446199757313e-23	1.03632870239585e-23	RAC1/NDUFB4/NDUFA12/NDUFS4/NDUFB7/NDUFA2/NDUFB2/NDUFA4/NDUFB8/NDUFB10/NDUFB11/NDUFV2/NDUFC1/CYBA/LDHB/UQCR10/CYC1/UQCR11/UQCRQ/NDUFB5/NDUFA11/NDUFC2/NDUFAB1/LDHA/NDUFA1/NDUFS6/P4HB/CYB5R3/NDUFS7/UQCRFS1/NDUFB3	31	cluster3		MF	GO:0004601	peroxidase activity	13/443	57/18522	6.61717065017155e-10	3.06934915542572e-08	2.73795481962564e-08	MGST3/GPX3/PRDX1/PRDX2/TXNDC17/GSTP1/MGST2/GSTM2/GPX1/MGST1/PRDX4/PRDX3/GPX4	13	cluster2
CC	GO:0005747	mitochondrial respiratory chain complex I	20/376	51/19894	9.28797949444866e-22	4.42107823935756e-20	3.12858256655113e-20	NDUFB4/NDUFA12/NDUFS4/NDUFB7/NDUFA2/NDUFB2/NDUFA4/NDUFB8/NDUFB10/NDUFB11/NDUFV2/NDUFC1/NDUFB5/NDUFA11/NDUFC2/NDUFAB1/NDUFA1/NDUFS6/NDUFS7/NDUFB3	20	cluster3		MF	GO:0016684	oxidoreductase activity, acting on peroxide as acceptor	13/443	59/18522	1.04736694016795e-09	4.51115903515197e-08	4.02409403327687e-08	MGST3/GPX3/PRDX1/PRDX2/TXNDC17/GSTP1/MGST2/GSTM2/GPX1/MGST1/PRDX4/PRDX3/GPX4	13	cluster2
CC	GO:0030964	NADH dehydrogenase complex	20/376	51/19894	9.28797949444866e-22	4.42107823935756e-20	3.12858256655113e-20	NDUFB4/NDUFA12/NDUFS4/NDUFB7/NDUFA2/NDUFB2/NDUFA4/NDUFB8/NDUFB10/NDUFB11/NDUFV2/NDUFC1/NDUFB5/NDUFA11/NDUFC2/NDUFAB1/NDUFA1/NDUFS6/NDUFS7/NDUFB3	20	cluster3		MF	GO:0015252	proton channel activity	9/443	27/18522	7.55427788443774e-09	3.03681970954397e-07	2.70893754312118e-07	ATP5MG/ATP5ME/ATP5MF/ATP5PF/ATP5F1C/ATP5F1E/ATP5PB/ATP6V0C/ATP5PD	9	cluster2
CC	GO:0045271	respiratory chain complex I	20/376	51/19894	9.28797949444866e-22	4.42107823935756e-20	3.12858256655113e-20	NDUFB4/NDUFA12/NDUFS4/NDUFB7/NDUFA2/NDUFB2/NDUFA4/NDUFB8/NDUFB10/NDUFB11/NDUFV2/NDUFC1/NDUFB5/NDUFA11/NDUFC2/NDUFAB1/NDUFA1/NDUFS6/NDUFS7/NDUFB3	20	cluster3		MF	GO:0016651	oxidoreductase activity, acting on NAD(P)H	14/443	86/18522	1.5429881594429e-08	5.81513662590043e-07	5.18728256233765e-07	NDUFS2/NQO1/NDUFB10/NDUFA1/NDUFB9/NDUFS6/NDUFB4/NDUFB2/NDUFS5/NDUFB3/NDUFA6/NDUFA4/NDUFS8/NDUFB7	14	cluster2
CC	GO:0070069	cytochrome complex	17/376	43/19894	9.41146692909315e-19	4.0725984165894e-17	2.88198030364575e-17	COX7C/COX8A/COX6B1/COX7A2/NDUFA4/COX4I1/COX7A2L/COX6C/COX6A1/UQCR10/CYC1/UQCR11/UQCRQ/COX5B/COX5A/COX7B/UQCRFS1	17	cluster3		MF	GO:0004602	glutathione peroxidase activity	8/443	23/18522	3.59726913501303e-08	1.2759725225958e-06	1.13820713807533e-06	MGST3/GPX3/GSTP1/MGST2/GSTM2/GPX1/MGST1/GPX4	8	cluster2
CC	GO:0005751	mitochondrial respiratory chain complex IV	13/376	25/19894	1.35388669205137e-16	5.37041721180376e-15	3.8003836969863e-15	COX7C/COX8A/COX6B1/COX7A2/NDUFA4/COX4I1/COX7A2L/COX6C/COX6A1/COX5B/COX5A/COX7B/UQCRFS1	13	cluster3		MF	GO:0004129	cytochrome-c oxidase activity	7/443	16/18522	4.05468405036151e-08	1.35831915687111e-06	1.21166289458172e-06	COX6B1/COX4I1/COX8A/COX7B/CYB5A/COX5B/COX5A	7	cluster2
CC	GO:0045277	respiratory chain complex IV	13/376	28/19894	9.26079406807569e-16	3.39087536646464e-14	2.39955797715321e-14	COX7C/COX8A/COX6B1/COX7A2/NDUFA4/COX4I1/COX7A2L/COX6C/COX6A1/COX5B/COX5A/COX7B/UQCRFS1	13	cluster3		MF	GO:0016675	oxidoreductase activity, acting on a heme group of donors	7/443	17/18522	6.75130627112398e-08	2.14265141130935e-06	1.91131163686668e-06	COX6B1/COX4I1/COX8A/COX7B/CYB5A/COX5B/COX5A	7	cluster2
CC	GO:0034774	secretory granule lumen	32/376	322/19894	1.83844978328831e-14	6.25072926318025e-13	4.42333782445307e-13	APRT/SRP14/CLU/NPC2/APP/CTSD/PPIA/PRDX6/EEF2/FTL/SERPING1/TIMP1/CSNK2B/PGAM1/S100A11/PKM/CTSZ/HSPA8/PSMB1/GSTP1/B2M/MIF/XRCC5/HEBP2/AOC1/LGALS3BP/DYNLT1/SLPI/PRDX4/CYB5R3/ANXA2/TUBB	32	cluster3		MF	GO:0045296	cadherin binding	25/443	333/18522	5.01555462815305e-07	1.51218972038814e-05	1.34892021841379e-05	RANBP1/CLIC1/RPS26/RAN/TAGLN2/CNN3/TES/YWHAB/RPL6/PRDX1/HSP90AB1/F11R/EPCAM/TWF1/RPL34/KRT18/CHMP4B/AFDN/FNBP1L/S100P/CAPG/EFHD2/RPL23A/RPL15/RPL24	25	cluster2
CC	GO:0060205	cytoplasmic vesicle lumen	32/376	325/19894	2.38601908392411e-14	7.28249245290543e-13	5.15346657436917e-13	APRT/SRP14/CLU/NPC2/APP/CTSD/PPIA/PRDX6/EEF2/FTL/SERPING1/TIMP1/CSNK2B/PGAM1/S100A11/PKM/CTSZ/HSPA8/PSMB1/GSTP1/B2M/MIF/XRCC5/HEBP2/AOC1/LGALS3BP/DYNLT1/SLPI/PRDX4/CYB5R3/ANXA2/TUBB	32	cluster3		MF	GO:0022804	active transmembrane transporter activity	30/443	454/18522	5.67764417737387e-07	1.63029497093164e-05	1.45427377174839e-05	NDUFS2/SLC1A6/RALBP1/NDUFB10/NDUFA1/NDUFB9/COX6B1/COX4I1/ATP6V0B/COX8A/NDUFS6/NDUFB4/NDUFB2/COX7B/CYB5A/NDUFS5/UQCR10/NDUFB3/SLC25A5/NDUFA6/NDUFA4/SLC20A1/ABCD3/UQCRFS1/NDUFS8/ATP6V0C/COX5B/NDUFB7/UQCRH/COX5A	30	cluster2
CC	GO:0016469	proton-transporting two-sector ATPase complex	15/376	52/19894	2.52352041273454e-14	7.28249245290543e-13	5.15346657436917e-13	ATP5PO/ATP6V0E1/ATP5PD/ATP5F1E/ATP6V0B/ATP5MF/ATP5MG/ATP5F1D/ATP6AP2/ATP5PF/ATP6V1F/ATP5MC1/ATP5MC3/ATP5F1B/ATP5F1C	15	cluster3		MF	GO:0048027	mRNA 5'-UTR binding	7/443	24/18522	1.03912893838921e-06	2.84815795385771e-05	2.54064539481765e-05	RPL41/RPS13/RPL26/CCT5/NCL/RPS7/RPL5	7	cluster2
CC	GO:0031983	vesicle lumen	32/376	326/19894	2.60089016175194e-14	7.28249245290543e-13	5.15346657436917e-13	APRT/SRP14/CLU/NPC2/APP/CTSD/PPIA/PRDX6/EEF2/FTL/SERPING1/TIMP1/CSNK2B/PGAM1/S100A11/PKM/CTSZ/HSPA8/PSMB1/GSTP1/B2M/MIF/XRCC5/HEBP2/AOC1/LGALS3BP/DYNLT1/SLPI/PRDX4/CYB5R3/ANXA2/TUBB	32	cluster3		MF	GO:0055105	ubiquitin-protein transferase inhibitor activity	5/443	11/18522	3.13914684390265e-06	8.23002411684043e-05	7.3414372413467e-05	RPL37/RPL23/RPS7/RPL5/RPL11	5	cluster2
CC	GO:0005788	endoplasmic reticulum lumen	31/376	313/19894	5.25764754609713e-14	1.39035568441235e-12	9.83887260088352e-13	TGOLN2/APLP2/CLU/APP/SELENOM/ERP29/IGFBP4/IGFBP7/CST3/ESD/LRPAP1/SERPING1/TIMP1/SPP1/IGFBP3/IGFBP5/MYDGF/PDIA6/RCN1/HSPA5/CTSZ/B2M/CANX/DBI/P4HB/FKBP10/PPIB/CALR/HSP90B1/PDIA3/LGALS1	31	cluster3		MF	GO:0019843	rRNA binding	10/443	67/18522	4.05803689658009e-06	0.000101958177026575	9.09498620242292e-05	RPS3/RPL37/RPS13/RPS11/RPL23/RPL9/RPL23A/RPL12/RPL5/RPL11	10	cluster2
CC	GO:0005753	mitochondrial proton-transporting ATP synthase complex	11/376	22/19894	5.56684347359112e-14	1.39464078601546e-12	9.86919618586792e-13	ATP5PO/ATP5PD/ATP5F1E/ATP5MF/ATP5MG/ATP5F1D/ATP5PF/ATP5MC1/ATP5MC3/ATP5F1B/ATP5F1C	11	cluster3		MF	GO:0004364	glutathione transferase activity	6/443	27/18522	3.4957446502232e-05	0.000843173609633836	0.000752137059479602	MGST3/GSTP1/MGST2/GSTM2/MGST1/GSTM3	6	cluster2
CC	GO:0045259	proton-transporting ATP synthase complex	11/376	23/19894	1.04903841418603e-13	2.49671142576274e-12	1.76680153968173e-12	ATP5PO/ATP5PD/ATP5F1E/ATP5MF/ATP5MG/ATP5F1D/ATP5PF/ATP5MC1/ATP5MC3/ATP5F1B/ATP5F1C	11	cluster3		MF	GO:0004857	enzyme inhibitor activity	23/443	389/18522	6.82781482389044e-05	0.00158352782261767	0.00141255602227045	OAZ1/APOA2/PEBP1/PTN/RARRES1/DYNLL1/YWHAB/RPL37/LGALS3/SET/APLP2/ATP5IF1/APP/SPINT1/CST3/CAMK2N1/PPP1R14B/SPINT2/RPL23/SPINK1/RPS7/RPL5/RPL11	23	cluster2
CC	GO:0140534	endoplasmic reticulum protein-containing complex	20/376	126/19894	2.80188423158997e-13	6.35093759160394e-12	4.49425039653529e-12	SEC61G/TMEM258/SPCS2/DAD1/SEC11A/HLA-A/SRP9/PDIA6/HSPA5/MLEC/SSR4/B2M/OST4/PIGT/RPN2/P4HB/PPIB/CALR/HSP90B1/PDIA3	20	cluster3		MF	GO:0055106	ubiquitin-protein transferase regulator activity	5/443	29/18522	0.000565507849380462	0.0126296753028303	0.0112660628083203	RPL37/RPL23/RPS7/RPL5/RPL11	5	cluster2
CC	GO:0042470	melanosome	18/376	112/19894	3.55163699077984e-12	7.35034438091827e-11	5.20148209175995e-11	SYPL1/RAC1/PRDX1/CTSD/ERP29/CD63/ITGB1/PDIA6/HSPA5/HSPA8/CANX/P4HB/PPIB/HSP90B1/BSG/PDIA3/RAN/ANXA2	18	cluster3		MF	GO:0003925	G protein activity	6/443	45/18522	0.000668829731817486	0.0144037260102123	0.0128485711638622	RHOA/RAN/RAB11A/CDC42/RERG/RAC1	6	cluster2
CC	GO:0048770	pigment granule	18/376	112/19894	3.55163699077984e-12	7.35034438091827e-11	5.20148209175995e-11	SYPL1/RAC1/PRDX1/CTSD/ERP29/CD63/ITGB1/PDIA6/HSPA5/HSPA8/CANX/P4HB/PPIB/HSP90B1/BSG/PDIA3/RAN/ANXA2	18	cluster3		MF	GO:0043295	glutathione binding	3/443	10/18522	0.00143875219525551	0.0299161232323819	0.0266861114982057	MGST2/GSTM2/GSTM3	3	cluster2
CC	GO:0033177	proton-transporting two-sector ATPase complex, proton-transporting domain	10/376	26/19894	2.09547806056185e-11	4.156031486781e-10	2.94102183938505e-10	ATP5PO/ATP6V0E1/ATP5PD/ATP6V0B/ATP5MF/ATP5MG/ATP6AP2/ATP5PF/ATP5MC1/ATP5MC3	10	cluster3		MF	GO:1900750	oligopeptide binding	3/443	11/18522	0.00194332379722032	0.0390608083241285	0.0348434547501609	MGST2/GSTM2/GSTM3	3	cluster2
CC	GO:1902495	transmembrane transporter complex	33/376	444/19894	2.31659623581692e-11	4.41079923299542e-10	3.12130861246912e-10	NDUFB4/NDUFA12/NDUFS4/CLIC1/NDUFB7/NDUFA2/SUMO1/NDUFB2/NDUFA4/NDUFB8/NDUFB10/NDUFB11/ATP1B1/CALM2/NDUFV2/NDUFC1/ATP6V0B/UQCR10/CALM1/CYC1/UQCR11/UQCRQ/NDUFB5/NDUFA11/NDUFC2/NDUFAB1/NDUFA1/ATP6V1F/NDUFS6/NDUFS7/UQCRFS1/NDUFB3/TMEM37	33	cluster3		MF	GO:0022853	active monoatomic ion transmembrane transporter activity	14/443	244/18522	0.00232106180787872	0.0451483958113183	0.0402737719465544	SLC1A6/COX6B1/COX4I1/ATP6V0B/COX8A/COX7B/CYB5A/UQCR10/SLC20A1/UQCRFS1/ATP6V0C/COX5B/UQCRH/COX5A	14	cluster2
CC	GO:1990351	transporter complex	34/376	471/19894	2.52133352389916e-11	4.61597983606153e-10	3.26650497023373e-10	NDUFB4/NDUFA12/NDUFS4/CLIC1/NDUFB7/NDUFA2/SUMO1/NDUFB2/NDUFA4/NDUFB8/NDUFB10/NDUFB11/ATP1B1/CALM2/NDUFV2/NDUFC1/ATP6V0B/UQCR10/CALM1/CYC1/UQCR11/UQCRQ/NDUFB5/NDUFA11/TIMM13/NDUFC2/NDUFAB1/NDUFA1/ATP6V1F/NDUFS6/NDUFS7/UQCRFS1/NDUFB3/TMEM37	34	cluster3		MF	GO:0016668	oxidoreductase activity, acting on a sulfur group of donors, NAD(P) as acceptor	3/443	12/18522	0.00254536371108636	0.0479641974307836	0.042785554485695	TXN/TXNDC17/PRDX3	3	cluster2
CC	GO:0101002	ficolin-1-rich granule	21/376	185/19894	5.33843818596784e-11	9.41146880192848e-10	6.66003984214311e-10	RAC1/SRP14/CTSD/PPIA/DYNLL1/EEF2/CST3/CSNK2B/PGAM1/LAMTOR1/PKM/CTSZ/HSPA8/PSMB1/TMEM179B/GSTP1/MIF/ATP6AP2/DYNLT1/LGALS3/PRDX4	21	cluster3
CC	GO:0045263	proton-transporting ATP synthase complex, coupling factor F(o)	7/376	14/19894	2.49539957614432e-09	4.24217927944534e-08	3.00198445250444e-08	ATP5PO/ATP5PD/ATP5MF/ATP5MG/ATP5PF/ATP5MC1/ATP5MC3	7	cluster3		BP	GO:0002181	cytoplasmic translation	41/422	160/18888	6.77755310568672e-32	2.71034348696412e-28	2.34931393442383e-28	PKM/EIF3G/RPS9/RPL29/RPL18A/RPS3A/RPL3/RPS14/RACK1/RPL4/RPS4X/RPL32/RPLP0/RPL8/RPL7/RPS5/RPL36/RPL13A/RPL19/RPLP1/RPS19/RPL17/RPS12/RPL18/RPL10A/RPL13/UBA52/YBX1/YBX3/RPL30/RPS8/RPS28/RPS21/RPSA/RPL10/RPL28/RPS18/RPS23/RPS15/RPL14/RPS2	41	cluster3
CC	GO:1904813	ficolin-1-rich granule lumen	15/376	124/19894	1.30776588482374e-08	2.14653986612448e-07	1.51900211667367e-07	SRP14/CTSD/PPIA/EEF2/CST3/CSNK2B/PGAM1/PKM/CTSZ/HSPA8/PSMB1/GSTP1/MIF/DYNLT1/PRDX4	15	cluster3		BP	GO:0001667	ameboidal-type cell migration	36/422	498/18888	6.50194749023312e-10	1.30006440067211e-06	1.12689016238619e-06	S100A2/GPI/S100A9/MCC/CD40/PTPRR/ID1/LRP5/PRKCA/ITGA2/GIPC1/PTK2/PRKCE/PTPRM/BRAF/TACSTD2/PFN2/RAB13/GRN/HSPB1/GATA3/LGMN/RTN4/RAB25/ATP5F1B/TIMP1/SRC/SEMA3C/ITGB4/CTSH/NF1/FERMT1/JUP/SEMA5A/BCAS3/PDLIM1	36	cluster3
CC	GO:0000276	mitochondrial proton-transporting ATP synthase complex, coupling factor F(o)	6/376	11/19894	1.86839029091819e-08	2.96451259492353e-07	2.09784173015376e-07	ATP5PO/ATP5PD/ATP5MG/ATP5PF/ATP5MC1/ATP5MC3	6	cluster3		BP	GO:0010631	epithelial cell migration	30/422	375/18888	1.76361048014607e-09	2.12634158947096e-06	1.8431036322575e-06	S100A2/GPI/S100A9/MCC/CD40/PTPRR/ID1/PRKCA/ITGA2/GIPC1/PTK2/PRKCE/PTPRM/TACSTD2/PFN2/RAB13/GRN/HSPB1/GATA3/LGMN/RTN4/RAB25/ATP5F1B/SRC/CTSH/NF1/FERMT1/JUP/SEMA5A/BCAS3	30	cluster3
CC	GO:0030667	secretory granule membrane	23/376	317/19894	4.22672131289231e-08	6.49006240302174e-07	4.59270227546872e-07	APLP2/RAC1/CD9/PGRMC1/DYNLL1/CD63/HLA-C/HLA-B/SRI/CYBA/LAMTOR1/MGST1/PSAP/MLEC/TMEM179B/VAMP8/CYSTM1/ATP6AP2/NDUFC2/LAMTOR2/LGALS3/BSG/ANXA4	23	cluster3		BP	GO:0090132	epithelium migration	30/422	378/18888	2.12687330779791e-09	2.12634158947096e-06	1.8431036322575e-06	S100A2/GPI/S100A9/MCC/CD40/PTPRR/ID1/PRKCA/ITGA2/GIPC1/PTK2/PRKCE/PTPRM/TACSTD2/PFN2/RAB13/GRN/HSPB1/GATA3/LGMN/RTN4/RAB25/ATP5F1B/SRC/CTSH/NF1/FERMT1/JUP/SEMA5A/BCAS3	30	cluster3
CC	GO:1904949	ATPase complex	15/376	149/19894	1.56219768017494e-07	2.32376904926022e-06	1.64441861071046e-06	ATP5PO/ATP6V0E1/ATP5PD/ATP5F1E/ATP6V0B/ATP5MF/ATP5MG/ATP5F1D/ATP6AP2/ATP5PF/ATP6V1F/ATP5MC1/ATP5MC3/ATP5F1B/ATP5F1C	15	cluster3		BP	GO:0090130	tissue migration	30/422	383/18888	2.89291312658541e-09	2.31375191864301e-06	2.00555008965174e-06	S100A2/GPI/S100A9/MCC/CD40/PTPRR/ID1/PRKCA/ITGA2/GIPC1/PTK2/PRKCE/PTPRM/TACSTD2/PFN2/RAB13/GRN/HSPB1/GATA3/LGMN/RTN4/RAB25/ATP5F1B/SRC/CTSH/NF1/FERMT1/JUP/SEMA5A/BCAS3	30	cluster3
CC	GO:0030135	coated vesicle	22/376	317/19894	1.81482427709657e-07	2.61774653302415e-06	1.85245221266636e-06	TGOLN2/APP/CD9/HLA-C/HLA-B/SNX3/CLTA/KDELR1/BCAP31/HLA-A/LMAN2/ATP6V0B/CTSZ/HSPA8/B2M/VAMP8/ATP6AP2/TMED9/RAB13/ATP6V1F/PDCD6/COPE	22	cluster3		BP	GO:0042274	ribosomal small subunit biogenesis	15/422	103/18888	9.15457079632707e-09	6.10152143575199e-06	5.28877221619387e-06	RPS9/RPS3A/RPS14/RPS4X/RPS5/RPS19/RPS12/MRPS7/RPS8/RPS28/RPS21/RPSA/RPS23/RPS15/NPM1	15	cluster3
CC	GO:0005759	mitochondrial matrix	27/376	491/19894	7.99789109475068e-07	1.1197047532651e-05	7.92360727653318e-06	MRPL51/SSBP1/MDH2/AURKAIP1/VDAC1/NDUFB8/VDAC2/MRPL57/SOD1/ALKBH7/PARK7/MRPS34/ACAA2/GSTK1/ATP5F1E/PRDX5/ECHS1/ETFB/RIDA/ECI1/ATP5F1D/NDUFAB1/GADD45GIP1/C1QBP/ATP5F1B/ATP5F1C/NDUFS7	27	cluster3		BP	GO:0010632	regulation of epithelial cell migration	24/422	298/18888	6.79449197976357e-08	3.40105693058323e-05	2.94802134017993e-05	GPI/MCC/CD40/PTPRR/PRKCA/ITGA2/PTK2/PRKCE/PTPRM/TACSTD2/PFN2/GRN/HSPB1/GATA3/LGMN/RTN4/RAB25/ATP5F1B/SRC/CTSH/NF1/JUP/SEMA5A/BCAS3	24	cluster3
CC	GO:0034663	endoplasmic reticulum chaperone complex	5/376	11/19894	9.88122224337449e-07	1.34384622509893e-05	9.50974772294688e-06	PDIA6/HSPA5/P4HB/PPIB/HSP90B1	5	cluster3		BP	GO:0000028	ribosomal small subunit assembly	7/422	18/18888	6.80381481487017e-08	3.40105693058323e-05	2.94802134017993e-05	RPS14/RPS5/RPS19/MRPS7/RPS28/RPSA/RPS15	7	cluster3
CC	GO:0031970	organelle envelope lumen	11/376	90/19894	1.03978884910496e-06	1.37483192270545e-05	9.72901847115755e-06	COA4/CHCHD2/CHCHD10/APP/NDUFB7/SOD1/PARK7/TIMM13/PRELID1/FKBP10/TUBB	11	cluster3		BP	GO:0042255	ribosome assembly	11/422	62/18888	1.10990013488386e-07	4.93165626600064e-05	4.27473818031879e-05	RPS14/RPLP0/RPS5/RPS19/MRPS7/EIF6/RPS28/RPSA/RPL10/RPS15/NPM1	11	cluster3
CC	GO:0033178	proton-transporting two-sector ATPase complex, catalytic domain	6/376	20/19894	1.35690103847808e-06	1.74563484950153e-05	1.23530108766141e-05	ATP5PO/ATP5F1E/ATP5F1D/ATP6V1F/ATP5F1B/ATP5F1C	6	cluster3		BP	GO:0010634	positive regulation of epithelial cell migration	17/422	177/18888	4.96549236680095e-07	0.00019857003974837	0.000172119645935532	GPI/CD40/PRKCA/ITGA2/PTK2/PRKCE/GRN/HSPB1/GATA3/LGMN/RTN4/RAB25/ATP5F1B/SRC/CTSH/SEMA5A/BCAS3	17	cluster3
CC	GO:0005766	primary lysosome	14/376	155/19894	1.5164124797145e-06	1.85080087267719e-05	1.30972197978041e-05	NPC2/PRDX6/FTL/CD63/LAMTOR1/MGST1/PSAP/TMEM179B/VAMP8/NDUFC2/HEBP2/CYB5R3/ANXA2/TUBB	14	cluster3		BP	GO:0031638	zymogen activation	10/422	58/18888	5.58030987651065e-07	0.000202869629056055	0.000175846511228225	PGK1/ENO1/S100A10/THBD/CTSZ/PERP/ASPH/LGMN/ANXA2/CTSH	10	cluster3
CC	GO:0042582	azurophil granule	14/376	155/19894	1.5164124797145e-06	1.85080087267719e-05	1.30972197978041e-05	NPC2/PRDX6/FTL/CD63/LAMTOR1/MGST1/PSAP/TMEM179B/VAMP8/NDUFC2/HEBP2/CYB5R3/ANXA2/TUBB	14	cluster3		BP	GO:0042254	ribosome biogenesis	23/422	319/18888	9.05862317536963e-07	0.000301878617319193	0.0002616670711973	RPS9/LTO1/RPS3A/RPS14/RPS4X/RPLP0/RPL7/RPS5/NHP2/RPS19/RPS12/RPL10A/MRPS7/EIF6/RPS8/RPS28/RPS21/RPSA/RPL10/RPS23/RPS15/RPL14/NPM1	23	cluster3
CC	GO:0005925	focal adhesion	24/376	421/19894	1.77615619101146e-06	2.11362586730364e-05	1.49571047664123e-05	RAC1/RPLP1/RPL4/CD81/CD9/PPIA/YWHAQ/ACTG1/ITGB1/HSPA5/CD99/HSPA8/ARPC3/ARF1/B2M/CD151/PFN1/CFL1/P4HB/PPIB/CALR/HSP90B1/BSG/PDIA3	24	cluster3		BP	GO:0006693	prostaglandin metabolic process	9/422	50/18888	1.41790206395166e-06	0.000436168488749439	0.000378068947092537	FABP5/AKR1C2/GSTM1/AKR1C3/MIF/PTGR1/AKR1B1/HPGD/COMT	9	cluster3
CC	GO:0030055	cell-substrate junction	24/376	431/19894	2.66816839409013e-06	3.09767842826073e-05	2.19207672941936e-05	RAC1/RPLP1/RPL4/CD81/CD9/PPIA/YWHAQ/ACTG1/ITGB1/HSPA5/CD99/HSPA8/ARPC3/ARF1/B2M/CD151/PFN1/CFL1/P4HB/PPIB/CALR/HSP90B1/BSG/PDIA3	24	cluster3		BP	GO:0006692	prostanoid metabolic process	9/422	51/18888	1.68807388526124e-06	0.000482186247654264	0.000417956940162801	FABP5/AKR1C2/GSTM1/AKR1C3/MIF/PTGR1/AKR1B1/HPGD/COMT	9	cluster3
CC	GO:0008250	oligosaccharyltransferase complex	5/376	14/19894	4.08583047373088e-06	4.63060787022833e-05	3.27685652028542e-05	TMEM258/DAD1/MLEC/OST4/RPN2	5	cluster3		BP	GO:0019362	pyridine nucleotide metabolic process	15/422	164/18888	4.28512885625246e-06	0.0010710143935096	0.000928350613397325	PGAM1/PGK1/GPI/ENO1/PKM/ALDOA/NAXE/LDHB/IDH1/EIF6/DCXR/TPI1/TKT/GAPDH/ZBTB20	15	cluster3
CC	GO:0005750	mitochondrial respiratory chain complex III	5/376	15/19894	6.03383199680106e-06	6.52750916017569e-05	4.61920152865153e-05	UQCR10/CYC1/UQCR11/UQCRQ/UQCRFS1	5	cluster3		BP	GO:0046496	nicotinamide nucleotide metabolic process	15/422	164/18888	4.28512885625246e-06	0.0010710143935096	0.000928350613397325	PGAM1/PGK1/GPI/ENO1/PKM/ALDOA/NAXE/LDHB/IDH1/EIF6/DCXR/TPI1/TKT/GAPDH/ZBTB20	15	cluster3
CC	GO:0045275	respiratory chain complex III	5/376	15/19894	6.03383199680106e-06	6.52750916017569e-05	4.61920152865153e-05	UQCR10/CYC1/UQCR11/UQCRQ/UQCRFS1	5	cluster3		BP	GO:0072524	pyridine-containing compound metabolic process	15/422	170/18888	6.66240194311244e-06	0.00156723208061804	0.00135846994419005	PGAM1/PGK1/GPI/ENO1/PKM/ALDOA/NAXE/LDHB/IDH1/EIF6/DCXR/TPI1/TKT/GAPDH/ZBTB20	15	cluster3
CC	GO:0031904	endosome lumen	7/376	38/19894	6.20535330126433e-06	6.56388482533738e-05	4.64494282199903e-05	CTSL/APP/CTSD/CD63/LRPAP1/NAPSA/B2M	7	cluster3		BP	GO:0009154	purine ribonucleotide catabolic process	13/422	135/18888	1.06630616806335e-05	0.00226987177547138	0.00196751497259243	PGAM1/PGK1/GPI/ENO1/PKM/PDE4D/ALDOA/HINT1/EIF6/PDE10A/TPI1/GAPDH/ZBTB20	13	cluster3
CC	GO:0098576	lumenal side of membrane	7/376	39/19894	7.44086345586607e-06	7.69967609780923e-05	5.44868719880353e-05	HLA-C/HLA-B/BCAP31/HLA-A/HSPA8/CANX/CALR	7	cluster3		BP	GO:0016485	protein processing	18/422	245/18888	1.07845870802591e-05	0.00226987177547138	0.00196751497259243	PGK1/ENO1/PRNP/S100A10/THBD/CTSE/P4HB/CTSZ/PERP/ASPH/LGMN/ADAM10/ANXA2/HM13/SRC/IMMP2L/TMPRSS4/CTSH	18	cluster3
CC	GO:0005793	endoplasmic reticulum-Golgi intermediate compartment	12/376	133/19894	8.58603846577228e-06	8.56861700927449e-05	6.06359452226413e-05	VMP1/KDELR1/LRPAP1/BCAP31/MYDGF/LMAN2/PDIA6/HSPA5/CTSZ/TMED9/P4HB/CALR	12	cluster3		BP	GO:1903036	positive regulation of response to wounding	10/422	80/18888	1.13707647588344e-05	0.00227358441352893	0.00197073307109692	THBD/PTK2/PRKCE/BRAF/TMEM97/GRN/STK24/CLDN4/ARFGEF1/FERMT1	10	cluster3
CC	GO:0005852	eukaryotic translation initiation factor 3 complex	5/376	16/19894	8.64062219422638e-06	8.56861700927449e-05	6.06359452226413e-05	EIF3L/EIF3D/EIF3F/EIF3G/EIF3K	5	cluster3		BP	GO:0009261	ribonucleotide catabolic process	13/422	141/18888	1.70725213963521e-05	0.00325109586019105	0.0028180357372525	PGAM1/PGK1/GPI/ENO1/PKM/PDE4D/ALDOA/HINT1/EIF6/PDE10A/TPI1/GAPDH/ZBTB20	13	cluster3
CC	GO:0030662	coated vesicle membrane	15/376	205/19894	8.82077779219552e-06	8.56875556956136e-05	6.06369257465643e-05	TGOLN2/CD9/HLA-C/HLA-B/CLTA/KDELR1/HLA-A/ATP6V0B/HSPA8/B2M/VAMP8/ATP6AP2/ATP6V1F/PDCD6/COPE	15	cluster3		BP	GO:0006195	purine nucleotide catabolic process	13/422	144/18888	2.13924330225792e-05	0.00388856089351337	0.00337058765279202	PGAM1/PGK1/GPI/ENO1/PKM/PDE4D/ALDOA/HINT1/EIF6/PDE10A/TPI1/GAPDH/ZBTB20	13	cluster3
CC	GO:0033290	eukaryotic 48S preinitiation complex	5/376	17/19894	1.20514721376262e-05	0.000114730014750202	8.11888649271661e-05	EIF3L/EIF3D/EIF3F/EIF3G/EIF3K	5	cluster3		BP	GO:0006007	glucose catabolic process	6/422	27/18888	2.38600476298435e-05	0.00400562763047385	0.00347206059071357	PGAM1/PGK1/ENO1/PKM/LRP5/TPI1	6	cluster3
CC	GO:0098553	lumenal side of endoplasmic reticulum membrane	6/376	29/19894	1.44009358226214e-05	0.000134408734344466	9.51145400049296e-05	HLA-C/HLA-B/BCAP31/HLA-A/CANX/CALR	6	cluster3		BP	GO:0009166	nucleotide catabolic process	14/422	167/18888	2.40397757267748e-05	0.00400562763047385	0.00347206059071357	PGAM1/PGK1/GPI/ENO1/PKM/PDE4D/ALDOA/HINT1/EIF6/PDE10A/TPI1/GAPDH/FHIT/ZBTB20	14	cluster3
CC	GO:0070820	tertiary granule	13/376	164/19894	1.49411887911651e-05	0.000136769343549896	9.67850286067373e-05	RAC1/CTSD/DYNLL1/CST3/CYBA/LAMTOR1/TMEM179B/B2M/VAMP8/CYSTM1/ATP6AP2/LAMTOR2/LGALS3	13	cluster3		BP	GO:0043542	endothelial cell migration	19/422	286/18888	2.54781320426994e-05	0.0040754820015502	0.00353261005543618	S100A2/GPI/S100A9/CD40/ID1/PRKCA/GIPC1/PTK2/PTPRM/RAB13/GRN/HSPB1/GATA3/LGMN/ATP5F1B/NF1/JUP/SEMA5A/BCAS3	19	cluster3
CC	GO:0016282	eukaryotic 43S preinitiation complex	5/376	18/19894	1.64285630271012e-05	0.000147471140467925	0.000104358171052048	EIF3L/EIF3D/EIF3F/EIF3G/EIF3K	5	cluster3		BP	GO:0072523	purine-containing compound catabolic process	13/422	149/18888	3.07369821850996e-05	0.00443915837821459	0.00384784315538375	PGAM1/PGK1/GPI/ENO1/PKM/PDE4D/ALDOA/HINT1/EIF6/PDE10A/TPI1/GAPDH/ZBTB20	13	cluster3
CC	GO:0045335	phagocytic vesicle	12/376	142/19894	1.67299192967814e-05	0.000147471140467925	0.000104358171052048	ATP6V0E1/HLA-C/HLA-B/SNX3/HLA-A/CYBA/ACTG1/ATP6V0B/B2M/VAMP8/CALR/PDIA3	12	cluster3		BP	GO:0006096	glycolytic process	10/422	90/18888	3.24015419484678e-05	0.00443915837821459	0.00384784315538375	PGAM1/PGK1/GPI/ENO1/PKM/ALDOA/EIF6/TPI1/GAPDH/ZBTB20	10	cluster3
CC	GO:0005790	smooth endoplasmic reticulum	6/376	30/19894	1.77161349368569e-05	0.000153325095089889	0.000108500730713765	APP/PGRMC1/ERP29/PPIB/CALR/HSP90B1	6	cluster3		BP	GO:0009135	purine nucleoside diphosphate metabolic process	11/422	110/18888	3.566065352031e-05	0.00443915837821459	0.00384784315538375	PGAM1/PGK1/GPI/ENO1/PKM/ALDOA/EIF6/GUK1/TPI1/GAPDH/ZBTB20	11	cluster3
CC	GO:0005741	mitochondrial outer membrane	15/376	219/19894	1.93693635913785e-05	0.000164639590526718	0.000116507450173705	UBB/TSPO/PGRMC1/VDAC1/VDAC2/FIS1/PHB2/MGST3/MGST1/IFI27/COX14/CYB5A/CISD1/ATP5MC3/CYB5R3	15	cluster3		BP	GO:0009179	purine ribonucleoside diphosphate metabolic process	11/422	110/18888	3.566065352031e-05	0.00443915837821459	0.00384784315538375	PGAM1/PGK1/GPI/ENO1/PKM/ALDOA/EIF6/GUK1/TPI1/GAPDH/ZBTB20	11	cluster3
CC	GO:0005758	mitochondrial intermembrane space	9/376	80/19894	1.98783098950491e-05	0.000166001324737603	0.000117471083405646	COA4/CHCHD2/CHCHD10/NDUFB7/SOD1/PARK7/TIMM13/PRELID1/FKBP10	9	cluster3		BP	GO:0097193	intrinsic apoptotic signaling pathway	20/422	319/18888	3.5877829759251e-05	0.00443915837821459	0.00384784315538375	ENO1/SFN/S100A9/CLU/CDKN1A/RACK1/TPT1/P4HB/PERP/MIF/HSPB1/HINT1/STK24/YBX3/PPIA/SRC/TP63/FHIT/PHLDA3/TMEM117	20	cluster3
CC	GO:1905368	peptidase complex	11/376	122/19894	2.04684317134686e-05	0.000166131124812111	0.000117562936620689	PSME1/SPCS2/PSMB8/SEC11A/SF3B5/PSMA7/PSMD8/PSMB1/PIGT/PSMB3/PSMB6	11	cluster3		BP	GO:0006735	NADH regeneration	5/422	18/18888	3.66322146739388e-05	0.00443915837821459	0.00384784315538375	PGAM1/PGK1/ENO1/PKM/TPI1	5	cluster3
CC	GO:0005774	vacuolar membrane	24/376	487/19894	2.05918831174676e-05	0.000166131124812111	0.000117562936620689	VMP1/ATRAID/GABARAPL2/CTSD/ATP6V0E1/CD63/LAMTOR5/CLTA/LAPTM4A/TSPAN1/ATP6V0B/LAMTOR1/MGST1/PSAP/HSPA8/TMEM179B/B2M/VAMP8/ATP6AP2/NDUFC2/CHMP2A/ATP6V1F/LAMTOR2/ANXA2	24	cluster3		BP	GO:0061621	canonical glycolysis	5/422	18/18888	3.66322146739388e-05	0.00443915837821459	0.00384784315538375	PGAM1/PGK1/ENO1/PKM/TPI1	5	cluster3
CC	GO:0070993	translation preinitiation complex	5/376	19/19894	2.19512064174996e-05	0.000171636189495513	0.000121458603800452	EIF3L/EIF3D/EIF3F/EIF3G/EIF3K	5	cluster3		BP	GO:0061718	glucose catabolic process to pyruvate	5/422	18/18888	3.66322146739388e-05	0.00443915837821459	0.00384784315538375	PGAM1/PGK1/ENO1/PKM/TPI1	5	cluster3
CC	GO:0030670	phagocytic vesicle membrane	9/376	81/19894	2.1995394031988e-05	0.000171636189495513	0.000121458603800452	ATP6V0E1/HLA-C/HLA-B/HLA-A/CYBA/ATP6V0B/B2M/VAMP8/CALR	9	cluster3		BP	GO:0042273	ribosomal large subunit biogenesis	9/422	74/18888	3.89816236451466e-05	0.00448512885386188	0.00388769016353225	LTO1/RPLP0/RPL7/NHP2/RPL10A/EIF6/RPL10/RPL14/NPM1	9	cluster3
CC	GO:0005839	proteasome core complex	5/376	20/19894	2.88159748771736e-05	0.000221232323250559	0.000156555381336087	PSMB8/PSMA7/PSMB1/PSMB3/PSMB6	5	cluster3		BP	GO:0046032	ADP catabolic process	10/422	92/18888	3.92546911440775e-05	0.00448512885386188	0.00388769016353225	PGAM1/PGK1/GPI/ENO1/PKM/ALDOA/EIF6/TPI1/GAPDH/ZBTB20	10	cluster3
CC	GO:0019774	proteasome core complex, beta-subunit complex	4/376	11/19894	3.73085533451292e-05	0.000281886847496532	0.000199477645287241	PSMB8/PSMB1/PSMB3/PSMB6	4	cluster3		BP	GO:0042060	wound healing	24/422	430/18888	4.05751765861692e-05	0.0045072258657803	0.00390684375725893	S100A10/ANXA8/THBD/CD40/DGKH/SMAD3/CDKN1A/PRKCA/ITGA2/PTK2/PRKCE/TMEM97/HSPB1/CLDN4/ARFGEF1/PPIA/GNAS/ANXA2/TIMP1/SRC/DST/NF1/FERMT1/MSX2	24	cluster3
CC	GO:0005765	lysosomal membrane	22/376	443/19894	4.05806539537585e-05	0.000297175250492139	0.000210296506319073	ATRAID/CTSD/ATP6V0E1/CD63/LAMTOR5/CLTA/LAPTM4A/TSPAN1/ATP6V0B/LAMTOR1/MGST1/PSAP/HSPA8/TMEM179B/B2M/VAMP8/ATP6AP2/NDUFC2/CHMP2A/ATP6V1F/LAMTOR2/ANXA2	22	cluster3		BP	GO:1901292	nucleoside phosphate catabolic process	14/422	176/18888	4.30514789665544e-05	0.00465305038884462	0.00403324381897194	PGAM1/PGK1/GPI/ENO1/PKM/PDE4D/ALDOA/HINT1/EIF6/PDE10A/TPI1/GAPDH/FHIT/ZBTB20	14	cluster3
CC	GO:0098852	lytic vacuole membrane	22/376	443/19894	4.05806539537585e-05	0.000297175250492139	0.000210296506319073	ATRAID/CTSD/ATP6V0E1/CD63/LAMTOR5/CLTA/LAPTM4A/TSPAN1/ATP6V0B/LAMTOR1/MGST1/PSAP/HSPA8/TMEM179B/B2M/VAMP8/ATP6AP2/NDUFC2/CHMP2A/ATP6V1F/LAMTOR2/ANXA2	22	cluster3		BP	GO:0019364	pyridine nucleotide catabolic process	10/422	94/18888	4.73092912098637e-05	0.00497868040916434	0.00431549850288314	PGAM1/PGK1/GPI/ENO1/PKM/ALDOA/EIF6/TPI1/GAPDH/ZBTB20	10	cluster3
CC	GO:0030139	endocytic vesicle	19/376	350/19894	4.16845004848911e-05	0.00030063367016376	0.000212743862123846	TGOLN2/CTSL/UBB/CD9/ATP6V0E1/HLA-C/HLA-B/SNX3/CLTA/HLA-A/CYBA/ACTG1/ATP6V0B/B2M/VAMP8/RAB13/CALR/HSP90B1/PDIA3	19	cluster3		BP	GO:0009137	purine nucleoside diphosphate catabolic process	10/422	95/18888	5.18386974776738e-05	0.00518257378033044	0.00449223238931526	PGAM1/PGK1/GPI/ENO1/PKM/ALDOA/EIF6/TPI1/GAPDH/ZBTB20	10	cluster3
CC	GO:0062023	collagen-containing extracellular matrix	21/376	428/19894	7.19456942639128e-05	0.00050616532290607	0.000358188640711947	CTSL/CLU/CTSD/IGFBP7/SERPING1/S100A6/TIMP1/PSAP/PKM/CTSZ/CD151/MDK/S100A10/LGALS3BP/SLPI/LGALS3/CALR/HSP90B1/ANXA4/ANXA2/LGALS1	21	cluster3		BP	GO:0009181	purine ribonucleoside diphosphate catabolic process	10/422	95/18888	5.18386974776738e-05	0.00518257378033044	0.00449223238931526	PGAM1/PGK1/GPI/ENO1/PKM/ALDOA/EIF6/TPI1/GAPDH/ZBTB20	10	cluster3
CC	GO:0030134	COPII-coated ER to Golgi transport vesicle	9/376	94/19894	7.23093318437242e-05	0.00050616532290607	0.000358188640711947	APP/HLA-C/HLA-B/HLA-A/LMAN2/CTSZ/B2M/TMED9/PDCD6	9	cluster3		BP	GO:0007044	cell-substrate junction assembly	10/422	96/18888	5.67324212527426e-05	0.0055334866485297	0.004796402135694	S100A10/EFNA5/SMAD3/ITGA2/PTK2/LIMCH1/SRC/PTPRK/ITGB4/DST	10	cluster3
CC	GO:0031968	organelle outer membrane	15/376	248/19894	8.09485036095019e-05	0.000558427358233665	0.000395171947445318	UBB/TSPO/PGRMC1/VDAC1/VDAC2/FIS1/PHB2/MGST3/MGST1/IFI27/COX14/CYB5A/CISD1/ATP5MC3/CYB5R3	15	cluster3		BP	GO:0022613	ribonucleoprotein complex biogenesis	26/422	499/18888	6.18284544410846e-05	0.00576730219945988	0.00499907243727284	EIF3G/RPS9/LTO1/RPS3A/RPS14/RPS4X/RPLP0/RPL7/RPS5/RPL13A/NHP2/RPS19/RPS12/RPL10A/MRPS7/TXNL4A/EIF6/RPS8/RPS28/RPS21/RPSA/RPL10/RPS23/RPS15/RPL14/NPM1	26	cluster3
CC	GO:0005635	nuclear envelope	23/376	498/19894	8.23382746731315e-05	0.000559900267777294	0.000396214254066197	ATRAID/TMEM176B/MTDH/APP/CLIC1/GAPDH/SUMO1/SPAG4/S100A6/MGST3/SLC16A3/ATP5MF/RTN4/IFI27/CANX/HPN/CHMP2A/CALR/GPX4/ANXA4/TMEM147/RAN/TUBB	23	cluster3		BP	GO:0072526	pyridine-containing compound catabolic process	10/422	97/18888	6.20140021447299e-05	0.00576730219945988	0.00499907243727284	PGAM1/PGK1/GPI/ENO1/PKM/ALDOA/EIF6/TPI1/GAPDH/ZBTB20	10	cluster3
CC	GO:0005791	rough endoplasmic reticulum	7/376	56/19894	8.51653957887086e-05	0.00057096800556937	0.000404046355113221	RPL4/SEC61G/LRPAP1/SRP9/PKM/SSR4/PLOD2	7	cluster3		BP	GO:0061620	glycolytic process through glucose-6-phosphate	5/422	20/18888	6.38858779244781e-05	0.00580635513227245	0.00503292334940924	PGAM1/PGK1/ENO1/PKM/TPI1	5	cluster3
CC	GO:0019867	outer membrane	15/376	250/19894	8.85707966023883e-05	0.000585551377538011	0.000414366299894214	UBB/TSPO/PGRMC1/VDAC1/VDAC2/FIS1/PHB2/MGST3/MGST1/IFI27/COX14/CYB5A/CISD1/ATP5MC3/CYB5R3	15	cluster3		BP	GO:0009191	ribonucleoside diphosphate catabolic process	10/422	98/18888	6.7708100743516e-05	0.00580665080287323	0.00503317963539873	PGAM1/PGK1/GPI/ENO1/PKM/ALDOA/EIF6/TPI1/GAPDH/ZBTB20	10	cluster3
CC	GO:0035577	azurophil granule membrane	7/376	58/19894	0.000106899782687291	0.00069704515834453	0.000493265039076182	CD63/LAMTOR1/MGST1/PSAP/TMEM179B/VAMP8/NDUFC2	7	cluster3		BP	GO:0046031	ADP metabolic process	10/422	98/18888	6.7708100743516e-05	0.00580665080287323	0.00503317963539873	PGAM1/PGK1/GPI/ENO1/PKM/ALDOA/EIF6/TPI1/GAPDH/ZBTB20	10	cluster3
CC	GO:0005775	vacuolar lumen	12/376	176/19894	0.000136249407578484	0.000876415108207543	0.000620196449859385	CTSL/NPC2/CTSD/PRDX6/FTL/PSAP/HSPA8/HEBP2/CYB5R3/TCN2/ANXA2/TUBB	12	cluster3		BP	GO:0006090	pyruvate metabolic process	11/422	118/18888	6.82452082358195e-05	0.00580665080287323	0.00503317963539873	PGAM1/PGK1/GPI/ENO1/PKM/ALDOA/LDHB/EIF6/TPI1/GAPDH/ZBTB20	11	cluster3
CC	GO:0000502	proteasome complex	7/376	62/19894	0.000163904308978942	0.00104024601431969	0.000736131633308933	PSME1/PSMB8/PSMA7/PSMD8/PSMB1/PSMB3/PSMB6	7	cluster3		BP	GO:0019318	hexose metabolic process	16/422	232/18888	7.07304582590664e-05	0.00589273130370847	0.00510779383875232	FABP5/PGAM1/PGK1/GPI/ENO1/PKM/LRP5/GAA/NCOA2/IGFBP4/AKR1B1/ALDOA/DCXR/TPI1/GAPDH/SRC	16	cluster3
CC	GO:1905369	endopeptidase complex	8/376	86/19894	0.000222138186557789	0.00139128653686194	0.000984545979203497	PSME1/PSMB8/PSMA7/PSMD8/PSMB1/PIGT/PSMB3/PSMB6	8	cluster3		BP	GO:0046434	organophosphate catabolic process	16/422	234/18888	7.82823708982494e-05	0.00636276385345244	0.00551521600648028	PGAM1/PGK1/GPI/ENO1/PKM/PDE4D/ALDOA/HINT1/IDH1/EIF6/PDE10A/TPI1/GAPDH/FHIT/PLCB1/ZBTB20	16	cluster3
CC	GO:0042581	specific granule	11/376	160/19894	0.000239243006678473	0.00147895676855784	0.00104658594855928	CTSD/PGRMC1/CYBA/LAMTOR1/CTSZ/MLEC/B2M/VAMP8/AOC1/LAMTOR2/SLPI	11	cluster3		BP	GO:0009185	ribonucleoside diphosphate metabolic process	11/422	120/18888	7.95544367773499e-05	0.00636276385345244	0.00551521600648028	PGAM1/PGK1/GPI/ENO1/PKM/ALDOA/EIF6/GUK1/TPI1/GAPDH/ZBTB20	11	cluster3
CC	GO:0005798	Golgi-associated vesicle	8/376	94/19894	0.000408961204286476	0.00249571196462003	0.00176609426952324	TGOLN2/APP/CLTA/KDELR1/ITM2B/TMED9/RAB13/COPE	8	cluster3		BP	GO:0019677	NAD catabolic process	5/422	21/18888	8.23188367588449e-05	0.00645476525879648	0.00559496242408413	PGAM1/PGK1/ENO1/PKM/TPI1	5	cluster3
CC	GO:0030666	endocytic vesicle membrane	12/376	204/19894	0.0005281785628852	0.00318244298649817	0.00225206049464709	TGOLN2/UBB/CD9/ATP6V0E1/HLA-C/HLA-B/HLA-A/CYBA/ATP6V0B/B2M/VAMP8/CALR	12	cluster3		BP	GO:0009134	nucleoside diphosphate catabolic process	10/422	102/18888	9.51438498666112e-05	0.0073169279926265	0.00634228132815285	PGAM1/PGK1/GPI/ENO1/PKM/ALDOA/EIF6/TPI1/GAPDH/ZBTB20	10	cluster3
CC	GO:1990877	FNIP-folliculin RagC/D GAP	3/376	10/19894	0.000728166882955433	0.00433259295358483	0.00306596582297025	LAMTOR5/LAMTOR1/LAMTOR2	3	cluster3		BP	GO:0150115	cell-substrate junction organization	10/422	103/18888	0.000103311841189824	0.00779517080977557	0.00675682011992234	S100A10/EFNA5/SMAD3/ITGA2/PTK2/LIMCH1/SRC/PTPRK/ITGB4/DST	10	cluster3
CC	GO:0033116	endoplasmic reticulum-Golgi intermediate compartment membrane	7/376	81/19894	0.000853295084746441	0.00501442543628773	0.00354846558958884	VMP1/KDELR1/BCAP31/LMAN2/CTSZ/TMED9/CALR	7	cluster3		BP	GO:0042445	hormone metabolic process	16/422	240/18888	0.000105350019278834	0.00780175420548254	0.00676252657865887	PAX8/AKR1C2/DHRS3/CTSB/SCPEP1/P4HB/CTSZ/AKR1C3/FOXA1/TSPO/AKR1B1/DHRS2/GATA3/ADAM10/HSD17B2/ALDH1A2	16	cluster3
CC	GO:0030136	clathrin-coated vesicle	12/376	218/19894	0.000946626406773918	0.00549505084907787	0.00388858087506616	TGOLN2/CD9/SNX3/CLTA/BCAP31/ATP6V0B/HSPA8/VAMP8/ATP6AP2/TMED9/RAB13/ATP6V1F	12	cluster3		BP	GO:0006006	glucose metabolic process	14/422	192/18888	0.00011032332914153	0.00802150896794507	0.0069530090500107	FABP5/PGAM1/PGK1/GPI/ENO1/PKM/LRP5/GAA/NCOA2/IGFBP4/DCXR/TPI1/GAPDH/SRC	14	cluster3
CC	GO:1902773	GTPase activator complex	3/376	11/19894	0.000987238756559297	0.00560472274188207	0.0039661903525039	LAMTOR5/LAMTOR1/LAMTOR2	3	cluster3		BP	GO:1901654	response to ketone	15/422	217/18888	0.00011534283863777	0.00823671449486505	0.00713954826380033	IGFBP7/GPI/EFNA5/SMYD3/SLIT3/AKR1C2/CDKN1A/AHR/AKR1C3/PRKCE/NCOA2/TSPO/COMT/CLDN4/SRC	15	cluster3
CC	GO:0030867	rough endoplasmic reticulum membrane	4/376	24/19894	0.000989068719155659	0.00560472274188207	0.0039661903525039	SEC61G/SRP9/SSR4/PLOD2	4	cluster3		BP	GO:0061180	mammary gland epithelium development	8/422	67/18888	0.000119651994708648	0.00839453204982251	0.007276343833344	CCND1/LRP5/GATA3/RTN4/SRC/IRF6/TBX3/MSX2	8	cluster3
CC	GO:0101003	ficolin-1-rich granule membrane	6/376	61/19894	0.00101277064437186	0.00565075870505537	0.00399876777005245	RAC1/DYNLL1/LAMTOR1/TMEM179B/ATP6AP2/LGALS3	6	cluster3		BP	GO:0009132	nucleoside diphosphate metabolic process	11/422	127/18888	0.000132644472208431	0.00914560766140546	0.00792737290349119	PGAM1/PGK1/GPI/ENO1/PKM/ALDOA/EIF6/GUK1/TPI1/GAPDH/ZBTB20	11	cluster3
CC	GO:0055038	recycling endosome membrane	8/376	108/19894	0.00102963771013902	0.00565075870505537	0.00399876777005245	RAC1/HLA-C/HLA-B/HLA-A/B2M/VAMP8/RAB13/PDIA3	8	cluster3		BP	GO:0061615	glycolytic process through fructose-6-phosphate	5/422	24/18888	0.000162703431016811	0.011027983400614	0.00955900799890023	PGAM1/PGK1/ENO1/PKM/TPI1	5	cluster3
CC	GO:0005840	ribosome	13/376	251/19894	0.00103280673810886	0.00565075870505537	0.00399876777005245	MRPL51/RPLP1/RPL4/RPSA/RPS12/AURKAIP1/SNU13/EEF2/MRPL57/MRPS34/RPL22L1/GADD45GIP1/CALR	13	cluster3		BP	GO:0032970	regulation of actin filament-based process	21/422	385/18888	0.000167621231277531	0.0111719550646474	0.0096838020104721	BST2/ARF1/S100A10/FSCN1/FHOD3/EFNA5/SMAD3/PDE4D/SSH3/PRKCE/BRAF/TACSTD2/PFN2/EPS8/LIMCH1/ARFGEF1/CD2AP/CDC42EP5/JUP/SEMA5A/BCAS3	21	cluster3
CC	GO:0042611	MHC protein complex	4/376	25/19894	0.00116006091063584	0.00627487492571206	0.00444042453831902	HLA-C/HLA-B/HLA-A/B2M	4	cluster3		BP	GO:0052547	regulation of peptidase activity	18/422	304/18888	0.000179120817143832	0.0117426909468555	0.0101785133883458	SFN/S100A9/ANXA8/SMAD3/RACK1/FAM162A/PERP/CSTB/GRN/ASPH/CLDN4/LGMN/PRELID1/GAPDH/TIMP1/SRC/CSTA/CTSH	18	cluster3
CC	GO:0033179	proton-transporting V-type ATPase, V0 domain	3/376	12/19894	0.00129794200832728	0.00694180220184028	0.00491237661342081	ATP6V0E1/ATP6V0B/ATP6AP2	3	cluster3		BP	GO:0005996	monosaccharide metabolic process	16/422	252/18888	0.000184915767255616	0.0119270669879872	0.0103383297380771	FABP5/PGAM1/PGK1/GPI/ENO1/PKM/LRP5/GAA/NCOA2/IGFBP4/AKR1B1/ALDOA/DCXR/TPI1/GAPDH/SRC	16	cluster3
CC	GO:0035578	azurophil granule lumen	7/376	91/19894	0.00169181775595197	0.00894783613147933	0.00633194949596061	NPC2/PRDX6/FTL/HEBP2/CYB5R3/ANXA2/TUBB	7	cluster3		BP	GO:1903034	regulation of response to wounding	13/422	179/18888	0.000200404832007268	0.0127209352888423	0.011026451324978	THBD/SMAD3/PTK2/PRKCE/BRAF/TMEM97/GRN/STK24/CLDN4/ARFGEF1/PTPRF/ANXA2/FERMT1	13	cluster3
CC	GO:0033176	proton-transporting V-type ATPase complex	4/376	28/19894	0.00179572665830041	0.00929209778704636	0.00657556676659628	ATP6V0E1/ATP6V0B/ATP6AP2/ATP6V1F	4	cluster3		BP	GO:0098761	cellular response to interleukin-7	4/422	14/18888	0.000205846556683719	0.0128404033646547	0.0111300057329616	GIPC1/P4HB/YBX1/ATP5F1B	4	cluster3
CC	GO:0031902	late endosome membrane	10/376	174/19894	0.00179595167312661	0.00929209778704636	0.00657556676659628	VPS28/CD63/LAMTOR5/LAPTM4A/LAMTOR1/B2M/VAMP8/CHMP2A/LAMTOR2/ANXA2	10	cluster3		BP	GO:0048732	gland development	23/422	449/18888	0.000208708731858603	0.0128404033646547	0.0111300057329616	CCND1/SMAD3/PAX8/LRP5/ITGA2/BRAF/FOXA1/TSPO/FASN/TWSG1/GATA3/CDH1/ELF3/RTN4/RPS15/SRC/SEMA3C/TP63/ALDH1A2/IRF6/NF1/TBX3/MSX2	23	cluster3
CC	GO:0055037	recycling endosome	11/376	206/19894	0.00193984693870714	0.00992867895510322	0.0070260443733592	RAC1/APP/HLA-C/HLA-B/HLA-A/ITGB1/B2M/VAMP8/RAB13/PDIA3/RAN	11	cluster3		BP	GO:0030879	mammary gland development	11/422	135/18888	0.00022765873089129	0.0137940494671859	0.0119566220227276	CCND1/LRP5/ITGA2/FASN/GATA3/ELF3/RTN4/SRC/IRF6/TBX3/MSX2	11	cluster3
CC	GO:0005689	U12-type spliceosomal complex	4/376	29/19894	0.00205233707884379	0.0103926856332941	0.00735439938667428	YBX1/SNRPE/SF3B5/SF3B6	4	cluster3		BP	GO:0016052	carbohydrate catabolic process	12/422	158/18888	0.000231403544343164	0.0138116831914673	0.0119719068581624	PGAM1/PGK1/GPI/ENO1/PKM/LRP5/GAA/ALDOA/EIF6/TPI1/GAPDH/ZBTB20	12	cluster3
CC	GO:0042583	chromaffin granule	3/376	14/19894	0.00208804630087154	0.0104622109391037	0.00740359907234232	CTSL/CLU/SRI	3	cluster3		BP	GO:0034329	cell junction assembly	23/422	453/18888	0.000237061260315425	0.0139412938235498	0.0120842527897631	S100A10/FSCN1/EFNA5/SMAD3/IL1RAPL2/PRKCA/ITGA2/PTK2/RAB13/CLDN4/CDH1/FARP1/LIMCH1/SRC/PTPRK/PTPN13/ITGB4/PARD3/DST/SDK1/JUP/LARGE1/PATJ	23	cluster3
CC	GO:0070821	tertiary granule membrane	6/376	73/19894	0.00257014695314267	0.0127436453093324	0.00901805948471112	DYNLL1/CYBA/VAMP8/CYSTM1/ATP6AP2/LAMTOR2	6	cluster3		BP	GO:0098760	response to interleukin-7	4/422	15/18888	0.000275765025033293	0.0159823816682339	0.0138534588472103	GIPC1/P4HB/YBX1/ATP5F1B	4	cluster3
CC	GO:0005770	late endosome	14/376	314/19894	0.00274489417377401	0.0134697899661487	0.00953191682699601	CTSL/VPS28/VPS29/CD63/LAMTOR5/LAPTM4A/NAPSA/LAMTOR1/PSAP/B2M/VAMP8/CHMP2A/LAMTOR2/ANXA2	14	cluster3		BP	GO:0032956	regulation of actin cytoskeleton organization	19/422	344/18888	0.000290021367368073	0.0164085832377786	0.0142228885121294	BST2/ARF1/S100A10/FSCN1/FHOD3/EFNA5/SMAD3/SSH3/PRKCE/BRAF/TACSTD2/PFN2/EPS8/LIMCH1/ARFGEF1/CD2AP/CDC42EP5/SEMA5A/BCAS3	19	cluster3
CC	GO:0150005	enzyme activator complex	3/376	16/19894	0.0031236060891731	0.015171801004555	0.0107363474601009	LAMTOR5/LAMTOR1/LAMTOR2	3	cluster3		BP	GO:0031639	plasminogen activation	5/422	27/18888	0.000292449865751758	0.0164085832377786	0.0142228885121294	PGK1/ENO1/S100A10/CTSZ/ANXA2	5	cluster3
CC	GO:0044391	ribosomal subunit	10/376	193/19894	0.00380037406195668	0.018272505590822	0.0129305656547171	MRPL51/RPLP1/RPL4/RPSA/RPS12/AURKAIP1/SNU13/MRPL57/MRPS34/GADD45GIP1	10	cluster3		BP	GO:0009314	response to radiation	22/422	431/18888	0.000299531526971203	0.0164085832377786	0.0142228885121294	CCND1/THBD/IVL/CDKN1A/MAPK10/BRAF/SPIDR/COP1/MAPK13/COMT/NR2F6/GATA3/MAP4K3/EEF1D/TIMP1/PTPRK/FBXL17/GNGT1/BEST1/NF1/LARGE1/NPM1	22	cluster3
CC	GO:0030133	transport vesicle	17/376	434/19894	0.00390605742138016	0.0185928333257696	0.0131572460509648	TGOLN2/SYPL1/APP/ERP29/HLA-C/HLA-B/CLTA/KDELR1/HLA-A/RABAC1/B2M/ATP6AP2/TMED9/RAB13/ATP6V1F/PDCD6/COPE	17	cluster3		BP	GO:0040013	negative regulation of locomotion	22/422	431/18888	0.000299531526971203	0.0164085832377786	0.0142228885121294	BST2/MCC/PTPRR/ZMYND8/PTPRM/BRAF/TACSTD2/PFN2/MIF/DDT/STK24/GATA3/WASL/CDH1/LIMCH1/TIMP1/SEMA3C/PTPRK/NF1/JUP/PLCB1/SEMA5A	22	cluster3
CC	GO:0030665	clathrin-coated vesicle membrane	8/376	138/19894	0.0047733463145443	0.0224961667893375	0.0159194457598142	TGOLN2/CD9/CLTA/ATP6V0B/HSPA8/VAMP8/ATP6AP2/ATP6V1F	8	cluster3		BP	GO:0043588	skin development	18/422	318/18888	0.000310199134186869	0.0167633288866661	0.0145303804961218	KRT17/SFN/IVL/CDKN1A/ITGA2/ASAH1/AKR1C3/KAZN/FOXQ1/CLDN4/CSTA/TP63/ITGB4/IRF6/NF1/FERMT1/JUP/MSX2	18	cluster3
CC	GO:0042383	sarcolemma	8/376	141/19894	0.00542593077837671	0.0253210102990913	0.0179184504549076	KRT8/KRT19/SRI/ATP1B1/ITGB1/CIB1/BSG/ANXA2	8	cluster3		BP	GO:0045216	cell-cell junction organization	14/422	213/18888	0.00032474324238325	0.0172246786383757	0.014930276452316	FSCN1/SMAD3/PRKCA/PERP/RAB13/CXADR/CLDN4/CDH1/PLEKHA7/ADAM10/SRC/PARD3/JUP/PATJ	14	cluster3
CC	GO:0030140	trans-Golgi network transport vesicle	4/376	38/19894	0.00558288700511928	0.0258005263537551	0.0182577807014632	TGOLN2/CLTA/TMED9/RAB13	4	cluster3		BP	GO:0051402	neuron apoptotic process	17/422	292/18888	0.000327350731812091	0.0172246786383757	0.014930276452316	GPI/PRNP/CCND1/CLU/FAM162A/FOXQ1/BRAF/GRN/GATA3/TOX3/TNFRSF21/LGMN/GAPDH/THRB/TP63/NF1/OXR1	17	cluster3
CC	GO:0005777	peroxisome	8/376	143/19894	0.0058973970544677	0.0267348666469202	0.0189189679942824	SOD1/FIS1/GSTK1/PRDX5/MGST1/RIDA/ECH1/AOC1	8	cluster3		BP	GO:0048511	rhythmic process	17/422	297/18888	0.000398038412294685	0.0206721507891746	0.0179185303033	ID1/SLIT3/RACK1/MAPK10/AHR/KCND2/PHLPP1/NPAS2/NCOA2/NR2F6/CLDN4/IMPDH2/SRC/FBXL17/CA12/ID3/BTBD9	17	cluster3
CC	GO:0042579	microbody	8/376	143/19894	0.0058973970544677	0.0267348666469202	0.0189189679942824	SOD1/FIS1/GSTK1/PRDX5/MGST1/RIDA/ECH1/AOC1	8	cluster3		BP	GO:0009205	purine ribonucleoside triphosphate metabolic process	15/422	244/18888	0.000410853136986312	0.0208712195661663	0.0180910822525067	PGAM1/PGK1/GPI/ENO1/PKM/TSPO/ALDOA/ATP5F1D/NDUFC1/EIF6/TPI1/ATP5F1B/IMPDH2/GAPDH/ZBTB20	15	cluster3
CC	GO:0035580	specific granule lumen	5/376	62/19894	0.00629330915438548	0.0282605203536555	0.0199985991003312	CTSD/CTSZ/B2M/AOC1/SLPI	5	cluster3		BP	GO:0019320	hexose catabolic process	6/422	44/18888	0.000412963144571813	0.0208712195661663	0.0180910822525067	PGAM1/PGK1/ENO1/PKM/LRP5/TPI1	6	cluster3
CC	GO:0031965	nuclear membrane	13/376	313/19894	0.00686909891452552	0.030557860591721	0.0216243153236416	TMEM176B/MTDH/CLIC1/GAPDH/SUMO1/SPAG4/SLC16A3/ATP5MF/IFI27/CANX/HPN/ANXA4/TMEM147	13	cluster3		BP	GO:0031647	regulation of protein stability	18/422	326/18888	0.000417528773516705	0.0208712195661663	0.0180910822525067	PRNP/CLU/SMAD3/GIPC1/PFN2/RNF128/STK3/GRN/ASPH/RTN4/LMNA/POLR2E/GAPDH/SRC/TSPAN1/CTSH/TBX3/NPM1	18	cluster3
CC	GO:0012507	ER to Golgi transport vesicle membrane	5/376	64/19894	0.00719232096009186	0.0316994886759604	0.0224321901289415	HLA-C/HLA-B/HLA-A/B2M/PDCD6	5	cluster3		BP	GO:0046034	ATP metabolic process	14/422	220/18888	0.000450026193467381	0.0222179598478526	0.0192584308653423	PGAM1/PGK1/GPI/ENO1/PKM/TSPO/ALDOA/ATP5F1D/NDUFC1/EIF6/TPI1/ATP5F1B/GAPDH/ZBTB20	14	cluster3
CC	GO:0031091	platelet alpha granule	6/376	91/19894	0.0075914930497645	0.0328504608335264	0.0232466772815755	APLP2/CLU/APP/CD9/SERPING1/TIMP1	6	cluster3		BP	GO:1903729	regulation of plasma membrane organization	4/422	17/18888	0.000464082138986525	0.0226324935830136	0.019617746902216	S100A10/WASL/ANXA2/ATP8B1	4	cluster3
CC	GO:0035579	specific granule membrane	6/376	91/19894	0.0075914930497645	0.0328504608335264	0.0232466772815755	PGRMC1/CYBA/LAMTOR1/MLEC/VAMP8/LAMTOR2	6	cluster3		BP	GO:0010810	regulation of cell-substrate adhesion	14/422	221/18888	0.00047091198760625	0.0226888799811734	0.0196666223866503	S100A10/EFNA5/SMAD3/P4HB/PTK2/PRKCE/BRAF/TACSTD2/AGR2/LIMCH1/SRC/NF1/FERMT1/JUP	14	cluster3
CC	GO:0045121	membrane raft	12/376	286/19894	0.00853479401236601	0.0365996572061822	0.0258998016496645	CD24/APP/CTSD/VDAC1/PARK7/PGK1/ITGB1/LAMTOR1/LDHB/S100A10/ANXA2/TUBB	12	cluster3		BP	GO:0009144	purine nucleoside triphosphate metabolic process	15/422	250/18888	0.000529817117275044	0.0252230791902726	0.0218632552279038	PGAM1/PGK1/GPI/ENO1/PKM/TSPO/ALDOA/ATP5F1D/NDUFC1/EIF6/TPI1/ATP5F1B/IMPDH2/GAPDH/ZBTB20	15	cluster3
CC	GO:0098857	membrane microdomain	12/376	287/19894	0.00876074781754178	0.0367642080930681	0.0260162463285754	CD24/APP/CTSD/VDAC1/PARK7/PGK1/ITGB1/LAMTOR1/LDHB/S100A10/ANXA2/TUBB	12	cluster3		BP	GO:0009199	ribonucleoside triphosphate metabolic process	15/422	251/18888	0.000552260080353757	0.0259822124862903	0.022521268663838	PGAM1/PGK1/GPI/ENO1/PKM/TSPO/ALDOA/ATP5F1D/NDUFC1/EIF6/TPI1/ATP5F1B/IMPDH2/GAPDH/ZBTB20	15	cluster3
CC	GO:0005868	cytoplasmic dynein complex	3/376	23/19894	0.00895934482940315	0.0367642080930681	0.0260162463285754	DYNLL1/DYNLRB1/DYNLT1	3	cluster3		BP	GO:0010755	regulation of plasminogen activation	4/422	18/18888	0.00058621068879012	0.0272587970287406	0.0236278065873423	ENO1/S100A10/CTSZ/ANXA2	4	cluster3
CC	GO:0016327	apicolateral plasma membrane	3/376	23/19894	0.00895934482940315	0.0367642080930681	0.0260162463285754	KRT8/KRT19/CLDN7	3	cluster3		BP	GO:0045862	positive regulation of proteolysis	18/422	336/18888	0.000595783379679307	0.0273854912107764	0.0237376245527399	ENO1/S100A10/S100A9/CLU/SMAD3/RACK1/PTK2/FAM162A/PERP/COP1/GRN/ASPH/CLDN4/LGMN/PRELID1/ANXA2/SRC/CTSH	18	cluster3
CC	GO:0032045	guanyl-nucleotide exchange factor complex	3/376	23/19894	0.00895934482940315	0.0367642080930681	0.0260162463285754	LAMTOR5/LAMTOR1/LAMTOR2	3	cluster3		BP	GO:0090303	positive regulation of wound healing	7/422	65/18888	0.000602892031614889	0.0273973322094084	0.0237478882788018	THBD/PTK2/PRKCE/TMEM97/CLDN4/ARFGEF1/FERMT1	7	cluster3
CC	GO:0071682	endocytic vesicle lumen	3/376	23/19894	0.00895934482940315	0.0367642080930681	0.0260162463285754	CTSL/CALR/HSP90B1	3	cluster3		BP	GO:0051235	maintenance of location	18/422	337/18888	0.000616769972688102	0.0275875187533646	0.023912741147084	S100A9/GAA/PDE4D/TPCN2/FAF1/PRKCE/ALKBH7/TSPO/CYBA/FKBP1A/FTL/FTH1/CHCHD10/PLCE1/ANK3/MDFI/PLCB1/RNF213	18	cluster3
CC	GO:0016328	lateral plasma membrane	5/376	68/19894	0.00925203305047334	0.0376407498463701	0.0266365323990236	ATP1B1/SLC16A3/EPCAM/CLDN7/RAB13	5	cluster3		BP	GO:0048041	focal adhesion assembly	8/422	85/18888	0.000622923801772401	0.0275875187533646	0.023912741147084	S100A10/EFNA5/SMAD3/ITGA2/PTK2/LIMCH1/SRC/PTPRK	8	cluster3
CC	GO:0043202	lysosomal lumen	6/376	98/19894	0.0107493911083507	0.0431608130941039	0.030542813335058	CTSL/NPC2/CTSD/PSAP/HSPA8/TCN2	6	cluster3		BP	GO:2000146	negative regulation of cell motility	20/422	396/18888	0.000636327028222845	0.0275875187533646	0.023912741147084	BST2/MCC/PTPRR/ZMYND8/PTPRM/BRAF/TACSTD2/PFN2/MIF/DDT/STK24/GATA3/WASL/CDH1/LIMCH1/TIMP1/PTPRK/NF1/JUP/PLCB1	20	cluster3
CC	GO:0009295	nucleoid	4/376	46/19894	0.0109715512277029	0.0431608130941039	0.030542813335058	SSBP1/VDAC1/VDAC2/ATP5F1B	4	cluster3		BP	GO:2001233	regulation of apoptotic signaling pathway	20/422	396/18888	0.000636327028222845	0.0275875187533646	0.023912741147084	ENO1/S100A9/CLU/RACK1/TPT1/P4HB/FAF1/STK3/MIF/BIRC6/HSPB1/YBX3/LMNA/PPIA/PRELID1/SLC25A6/SRC/TP63/CTSH/NF1	20	cluster3
CC	GO:0042645	mitochondrial nucleoid	4/376	46/19894	0.0109715512277029	0.0431608130941039	0.030542813335058	SSBP1/VDAC1/VDAC2/ATP5F1B	4	cluster3		BP	GO:0051651	maintenance of location in cell	14/422	228/18888	0.000641570203566619	0.0275875187533646	0.023912741147084	S100A9/GAA/PDE4D/TPCN2/PRKCE/TSPO/CYBA/FKBP1A/FTL/FTH1/CHCHD10/PLCE1/ANK3/PLCB1	14	cluster3
CC	GO:0043209	myelin sheath	4/376	46/19894	0.0109715512277029	0.0431608130941039	0.030542813335058	CALM2/ITGB1/CALM1/ANXA2	4	cluster3		BP	GO:0006734	NADH metabolic process	5/422	32/18888	0.000665570988949206	0.0280337268426109	0.0242995123761776	PGAM1/PGK1/ENO1/PKM/TPI1	5	cluster3
CC	GO:0016471	vacuolar proton-transporting V-type ATPase complex	3/376	26/19894	0.0126166761419097	0.0492257200290903	0.0348346537136419	ATP6V0B/ATP6AP2/ATP6V1F	3	cluster3		BP	GO:0046365	monosaccharide catabolic process	6/422	48/18888	0.000665967504388105	0.0280337268426109	0.0242995123761776	PGAM1/PGK1/ENO1/PKM/LRP5/TPI1	6	cluster3
MF	GO:0015453	oxidoreduction-driven active transmembrane transporter activity	28/370	68/18522	4.50468270634479e-30	2.56316445991018e-27	2.05318695983926e-27	NDUFB4/NDUFA12/NDUFS4/NDUFB7/NDUFA2/NDUFB2/COX8A/COX6B1/NDUFA4/NDUFB8/COX4I1/COX7A2L/NDUFB10/NDUFV2/NDUFC1/UQCR10/CYC1/NDUFB5/COX5B/NDUFC2/NDUFA1/CYB5A/NDUFS6/COX5A/COX7B/NDUFS7/UQCRFS1/NDUFB3	28	cluster3		BP	GO:0071456	cellular response to hypoxia	11/422	154/18888	0.0007010400651148	0.0292027002124384	0.0253127734037614	PGK1/ENO1/BNIP3L/P4HB/FAM162A/KCND2/PRKCE/LMNA/SRC/GNGT1/MALAT1	11	cluster3
MF	GO:0009055	electron transfer activity	32/370	117/18522	1.24799536270998e-27	3.5505468069099e-25	2.84411574764959e-25	NDUFB4/NDUFA12/NDUFS4/NDUFB7/NDUFA2/NDUFB2/COX8A/COX6B1/NDUFA4/NDUFB8/COX4I1/COX7A2L/NDUFB10/NDUFV2/NDUFC1/CYBA/UQCR10/CYC1/UQCR11/ETFB/NDUFB5/AKR7A2/COX5B/NDUFC2/NDUFA1/CYB5A/NDUFS6/COX5A/COX7B/NDUFS7/UQCRFS1/NDUFB3	32	cluster3		BP	GO:0010595	positive regulation of endothelial cell migration	10/422	131/18888	0.000727268308841443	0.029982948113989	0.0259890888878445	GPI/CD40/PRKCA/GRN/HSPB1/GATA3/LGMN/ATP5F1B/SEMA5A/BCAS3	10	cluster3
MF	GO:0015399	primary active transmembrane transporter activity	33/370	165/18522	1.02801263449724e-23	1.94979729676309e-21	1.56185779206071e-21	NDUFB4/NDUFA12/NDUFS4/NDUFB7/NDUFA2/NDUFB2/COX8A/ATP6V0E1/COX6B1/NDUFA4/NDUFB8/COX4I1/COX7A2L/NDUFB10/ATP1B1/NDUFV2/NDUFC1/ATP6V0B/UQCR10/CYC1/NDUFB5/COX5B/NDUFC2/NDUFA1/ATP6V1F/CYB5A/NDUFS6/COX5A/ATP5F1B/COX7B/NDUFS7/UQCRFS1/NDUFB3	33	cluster3		BP	GO:0007623	circadian rhythm	13/422	205/18888	0.000735786576104666	0.0300245971208424	0.026025190065657	ID1/MAPK10/AHR/KCND2/PHLPP1/NPAS2/NCOA2/NR2F6/CLDN4/IMPDH2/FBXL17/ID3/BTBD9	13	cluster3
MF	GO:0015078	proton transmembrane transporter activity	27/370	143/18522	6.42308761234183e-19	9.13684212855626e-17	7.31893930564214e-17	ATP5PO/COX8A/ATP6V0E1/COX6B1/COX4I1/COX7A2L/ATP5PD/ATP5F1E/ATP6V0B/UQCR10/SLC25A3/SLC16A3/CYC1/ATP5MF/ATP5MG/COX5B/ATP5F1D/ATP5PF/ATP6V1F/CYB5A/ATP5MC1/ATP5MC3/COX5A/ATP5F1B/COX7B/ATP5F1C/UQCRFS1	27	cluster3		BP	GO:0006631	fatty acid metabolic process	20/422	401/18888	0.000743343924138781	0.030026589420515	0.0260269169823392	FABP5/TECR/AKR1C2/GSTM1/ASAH1/ACOXL/ACSL5/AKR1C3/AIG1/MIF/ALKBH7/PTGR1/AKR1B1/FASN/HPGD/COMT/EIF6/GSTM4/CYP4B1/PCCA	20	cluster3
MF	GO:0008137	NADH dehydrogenase (ubiquinone) activity	17/370	41/18522	8.73048959345103e-19	9.93529715734727e-17	7.95853051360905e-17	NDUFB4/NDUFA12/NDUFS4/NDUFB7/NDUFA2/NDUFB2/NDUFA4/NDUFB8/NDUFB10/NDUFV2/NDUFC1/NDUFB5/NDUFC2/NDUFA1/NDUFS6/NDUFS7/NDUFB3	17	cluster3		BP	GO:0097305	response to alcohol	15/422	259/18888	0.00076286444964798	0.0304800453380588	0.0264199705974461	IGFBP7/EFNA5/SLIT3/AKR1C2/CDKN1A/AHR/AKR1C3/PRKCE/SPIDR/TSPO/HPGD/COMT/CDH1/EPS8/JUP	15	cluster3
MF	GO:0050136	NADH dehydrogenase (quinone) activity	17/370	42/18522	1.44030196325346e-18	1.3658863618187e-16	1.09412412296272e-16	NDUFB4/NDUFA12/NDUFS4/NDUFB7/NDUFA2/NDUFB2/NDUFA4/NDUFB8/NDUFB10/NDUFV2/NDUFC1/NDUFB5/NDUFC2/NDUFA1/NDUFS6/NDUFS7/NDUFB3	17	cluster3		BP	GO:0001763	morphogenesis of a branching structure	13/422	206/18888	0.00076981359818553	0.0304800453380588	0.0264199705974461	PAX8/LRP5/CTSZ/TACSTD2/RERE/FOXA1/RTN4/SRC/SEMA3C/TP63/CTSH/TBX3/MSX2	13	cluster3
MF	GO:0003954	NADH dehydrogenase activity	17/370	44/18522	3.74325244890392e-18	3.04272949060905e-16	2.43733580507579e-16	NDUFB4/NDUFA12/NDUFS4/NDUFB7/NDUFA2/NDUFB2/NDUFA4/NDUFB8/NDUFB10/NDUFV2/NDUFC1/NDUFB5/NDUFC2/NDUFA1/NDUFS6/NDUFS7/NDUFB3	17	cluster3		BP	GO:0010594	regulation of endothelial cell migration	14/422	234/18888	0.000827077928796527	0.0324263199731109	0.0281069929775744	GPI/CD40/PRKCA/PTK2/PTPRM/GRN/HSPB1/GATA3/LGMN/ATP5F1B/NF1/JUP/SEMA5A/BCAS3	14	cluster3
MF	GO:0003955	NAD(P)H dehydrogenase (quinone) activity	17/370	45/18522	5.90757813622361e-18	4.20176494938904e-16	3.36576491182214e-16	NDUFB4/NDUFA12/NDUFS4/NDUFB7/NDUFA2/NDUFB2/NDUFA4/NDUFB8/NDUFB10/NDUFV2/NDUFC1/NDUFB5/NDUFC2/NDUFA1/NDUFS6/NDUFS7/NDUFB3	17	cluster3		BP	GO:0006414	translational elongation	7/422	69/18888	0.000865691163499001	0.0336106695420631	0.0291335820276158	EEF2/EEF1A1/RACK1/EEF1G/RPLP1/EEF1D/EEF1B2	7	cluster3
MF	GO:0016655	oxidoreductase activity, acting on NAD(P)H, quinone or similar compound as acceptor	18/370	57/18522	2.59505897075736e-17	1.64065394928993e-15	1.31422284717888e-15	NDUFB4/NDUFA12/NDUFS4/NDUFB7/NDUFA2/NDUFB2/NDUFA4/NDUFB8/NDUFB10/NDUFV2/NDUFC1/AKR1C3/NDUFB5/NDUFC2/NDUFA1/NDUFS6/NDUFS7/NDUFB3	18	cluster3		BP	GO:0007015	actin filament organization	22/422	467/18888	0.000876054980460972	0.0336859987198406	0.0291988770309512	CALD1/ARF1/S100A10/FSCN1/FHOD3/SMAD3/SSH3/PRKCE/BRAF/TACSTD2/PFN2/MYO1D/ALDOA/WASL/EPS8/LIMCH1/ARFGEF1/CD2AP/SRC/CDC42EP5/SEMA5A/PDLIM1	22	cluster3
MF	GO:0016651	oxidoreductase activity, acting on NAD(P)H	20/370	86/18522	3.37864785297158e-16	1.92245062834083e-14	1.5399521266702e-14	NDUFB4/NDUFA12/NDUFS4/NDUFB7/NDUFA2/NDUFB2/NDUFA4/NDUFB8/NDUFB10/NDUFV2/NDUFC1/CYBA/AKR1C3/NDUFB5/NDUFC2/NDUFA1/NDUFS6/CYB5R3/NDUFS7/NDUFB3	20	cluster3		BP	GO:0007413	axonal fasciculation	4/422	20/18888	0.000895926708754221	0.0338001029085672	0.0292977820449618	CRTAC1/TNFRSF21/RTN4/SEMA5A	4	cluster3
MF	GO:0022804	active transmembrane transporter activity	37/370	454/18522	4.09690641657982e-13	2.11921795548538e-11	1.69756983576944e-11	SLC25A6/NDUFB4/NDUFA12/NDUFS4/NDUFB7/NDUFA2/NDUFB2/COX8A/ATP6V0E1/COX6B1/NDUFA4/NDUFB8/COX4I1/COX7A2L/NDUFB10/ATP1B1/NDUFV2/NDUFC1/ATP6V0B/UQCR10/SLC25A3/SLC16A3/CYC1/NDUFB5/COX5B/NDUFC2/NDUFA1/ATP6V1F/CYB5A/NDUFS6/COX5A/ATP5F1B/COX7B/NDUFS7/UQCRFS1/NDUFB3/SLC22A2	37	cluster3		BP	GO:0106030	neuron projection fasciculation	4/422	20/18888	0.000895926708754221	0.0338001029085672	0.0292977820449618	CRTAC1/TNFRSF21/RTN4/SEMA5A	4	cluster3
MF	GO:0046933	proton-transporting ATP synthase activity, rotational mechanism	9/370	18/18522	1.90779898410577e-11	9.04614684963486e-10	7.24628912384034e-10	ATP5PO/ATP5PD/ATP5F1E/ATP5MF/ATP5MG/ATP5F1D/ATP5PF/ATP5F1B/ATP5F1C	9	cluster3		BP	GO:0009416	response to light stimulus	17/422	321/18888	0.000951076389935231	0.0355453690032803	0.0308105710974591	CCND1/IVL/CDKN1A/MAPK10/BRAF/MAPK13/COMT/NR2F6/MAP4K3/TIMP1/PTPRK/FBXL17/GNGT1/BEST1/NF1/LARGE1/NPM1	17	cluster3
MF	GO:0004129	cytochrome-c oxidase activity	8/370	16/18522	2.63255476627159e-10	1.1522489707758e-08	9.22992885664452e-09	COX8A/COX6B1/COX4I1/COX7A2L/COX5B/CYB5A/COX5A/COX7B	8	cluster3		BP	GO:0009141	nucleoside triphosphate metabolic process	15/422	266/18888	0.000999661880031311	0.0365899584317128	0.0317160166661745	PGAM1/PGK1/GPI/ENO1/PKM/TSPO/ALDOA/ATP5F1D/NDUFC1/EIF6/TPI1/ATP5F1B/IMPDH2/GAPDH/ZBTB20	15	cluster3
MF	GO:0016675	oxidoreductase activity, acting on a heme group of donors	8/370	17/18522	4.88629937437392e-10	1.98593167429912e-08	1.59080272864956e-08	COX8A/COX6B1/COX4I1/COX7A2L/COX5B/CYB5A/COX5A/COX7B	8	cluster3		BP	GO:0030336	negative regulation of cell migration	19/422	381/18888	0.00100162475996352	0.0365899584317128	0.0317160166661745	BST2/MCC/PTPRR/ZMYND8/PTPRM/BRAF/TACSTD2/PFN2/MIF/DDT/STK24/WASL/CDH1/LIMCH1/TIMP1/PTPRK/NF1/JUP/PLCB1	19	cluster3
MF	GO:0016209	antioxidant activity	14/370	85/18522	1.32747203636597e-09	5.03554392461491e-08	4.03365187190501e-08	PRDX1/PRDX6/SOD1/PARK7/SELENOW/GSTK1/MGST3/PRDX5/MGST1/PRDX2/GSTP1/GPX4/PRDX4/TXN	14	cluster3		BP	GO:0036294	cellular response to decreased oxygen levels	11/422	161/18888	0.0010116649621045	0.0365899584317128	0.0317160166661745	PGK1/ENO1/BNIP3L/P4HB/FAM162A/KCND2/PRKCE/LMNA/SRC/GNGT1/MALAT1	11	cluster3
MF	GO:0015252	proton channel activity	9/370	27/18522	1.56860456561181e-09	5.57834998645702e-08	4.46845905861787e-08	ATP5PO/ATP5PD/ATP5F1E/ATP5MF/ATP5MG/ATP5F1D/ATP5PF/ATP5F1B/ATP5F1C	9	cluster3		BP	GO:0071398	cellular response to fatty acid	5/422	35/18888	0.00101562525279323	0.0365899584317128	0.0317160166661745	AKR1C2/AKR1C3/SRC/ID3/PLCB1	5	cluster3
MF	GO:0004601	peroxidase activity	11/370	57/18522	1.41285836838743e-08	4.72892006830851e-07	3.78803513010375e-07	PRDX1/PRDX6/PARK7/GSTK1/MGST3/PRDX5/MGST1/PRDX2/GSTP1/GPX4/PRDX4	11	cluster3		BP	GO:2001243	negative regulation of intrinsic apoptotic signaling pathway	9/422	114/18888	0.00104503821814118	0.0373134628066657	0.0323431471084482	ENO1/CLU/RACK1/TPT1/MIF/HSPB1/YBX3/PPIA/SRC	9	cluster3
MF	GO:0016684	oxidoreductase activity, acting on peroxide as acceptor	11/370	59/18522	2.06785907804089e-08	6.53673230780704e-07	5.23615778240764e-07	PRDX1/PRDX6/PARK7/GSTK1/MGST3/PRDX5/MGST1/PRDX2/GSTP1/GPX4/PRDX4	11	cluster3		BP	GO:0033559	unsaturated fatty acid metabolic process	9/422	115/18888	0.00111189879261132	0.0383504190812158	0.033241976292611	FABP5/AKR1C2/GSTM1/AKR1C3/MIF/PTGR1/AKR1B1/HPGD/COMT	9	cluster3
MF	GO:0016860	intramolecular oxidoreductase activity	9/370	49/18522	4.66487812416333e-07	1.39700823823628e-05	1.11905386579652e-05	TPI1/PDIA6/DDT/ECHS1/ECH1/ECI1/MIF/P4HB/PDIA3	9	cluster3		BP	GO:0044409	symbiont entry into host	11/422	163/18888	0.0011188058136366	0.0383504190812158	0.033241976292611	HS3ST5/ITGA2/TPCN2/CTSB/P4HB/SNX3/CXADR/RPSA/SRC/TMPRSS4/CD46	11	cluster3
MF	GO:0045296	cadherin binding	22/370	333/18522	1.04440710782303e-06	2.97133822175652e-05	2.38014882993354e-05	PRDX1/KRT18/CLIC1/PRDX6/EEF2/PARK7/S100A11/ITGB1/EPCAM/HSPA5/PKM/HSPA8/PFKP/RTN4/SPTBN1/TAGLN2/LDHA/PFN1/BSG/PSMB6/RAN/ANXA2	22	cluster3		BP	GO:0051017	actin filament bundle assembly	11/422	163/18888	0.0011188058136366	0.0383504190812158	0.033241976292611	CALD1/S100A10/FSCN1/SMAD3/BRAF/TACSTD2/PFN2/EPS8/LIMCH1/SRC/PDLIM1	11	cluster3
MF	GO:0022853	active monoatomic ion transmembrane transporter activity	18/370	244/18522	2.16052951279192e-06	5.85400615608858e-05	4.6892695691173e-05	COX8A/ATP6V0E1/COX6B1/COX4I1/COX7A2L/ATP1B1/ATP6V0B/UQCR10/SLC25A3/SLC16A3/CYC1/COX5B/ATP6V1F/CYB5A/COX5A/ATP5F1B/COX7B/UQCRFS1	18	cluster3		BP	GO:0009150	purine ribonucleotide metabolic process	21/422	446/18888	0.00114648736054222	0.0383504190812158	0.033241976292611	PGAM1/PGK1/GPI/ENO1/PKM/TECR/PDE4D/ACSL5/TSPO/ALDOA/ATP5F1D/HINT1/NDUFC1/EIF6/PDE10A/GUK1/TPI1/ATP5F1B/IMPDH2/GAPDH/ZBTB20	21	cluster3
MF	GO:0031386	protein tag activity	5/370	13/18522	3.49252899080321e-06	8.64021302507404e-05	6.92112152410889e-05	UBB/SUMO1/SUMO2/NEDD8/UBL5	5	cluster3		BP	GO:0002536	respiratory burst involved in inflammatory response	3/422	10/18888	0.00118220300827531	0.0383504190812158	0.033241976292611	S100A9/GRN/RPS19	3	cluster3
MF	GO:0141047	molecular tag activity	5/370	13/18522	3.49252899080321e-06	8.64021302507404e-05	6.92112152410889e-05	UBB/SUMO1/SUMO2/NEDD8/UBL5	5	cluster3		BP	GO:0002934	desmosome organization	3/422	10/18888	0.00118220300827531	0.0383504190812158	0.033241976292611	PRKCA/PERP/JUP	3	cluster3
MF	GO:0004602	glutathione peroxidase activity	6/370	23/18522	4.62048862144771e-06	0.000109544084400156	8.77487532055639e-05	PRDX6/GSTK1/MGST3/MGST1/GSTP1/GPX4	6	cluster3		BP	GO:0030638	polyketide metabolic process	3/422	10/18888	0.00118220300827531	0.0383504190812158	0.033241976292611	AKR1C2/AKR1C3/AKR1B1	3	cluster3
MF	GO:0016863	intramolecular oxidoreductase activity, transposing C=C bonds	5/370	15/18522	7.88468807050019e-06	0.000179455500484584	0.000143750313032698	DDT/ECHS1/ECH1/ECI1/MIF	5	cluster3		BP	GO:0030647	aminoglycoside antibiotic metabolic process	3/422	10/18888	0.00118220300827531	0.0383504190812158	0.033241976292611	AKR1C2/AKR1C3/AKR1B1	3	cluster3
MF	GO:0016853	isomerase activity	13/370	161/18522	2.17475122008064e-05	0.000475935940086878	0.000381241813074864	TPI1/PPIA/PGAM1/PDIA6/DDT/ECHS1/ECH1/ECI1/MIF/P4HB/FKBP10/PPIB/PDIA3	13	cluster3		BP	GO:0044598	doxorubicin metabolic process	3/422	10/18888	0.00118220300827531	0.0383504190812158	0.033241976292611	AKR1C2/AKR1C3/AKR1B1	3	cluster3
MF	GO:0048306	calcium-dependent protein binding	9/370	79/18522	2.75923559613407e-05	0.000581483353407514	0.000465789088938033	S100A6/CALM2/S100A11/CALM1/S100A13/S100A10/PDCD6/ANXA4/ANXA2	9	cluster3		BP	GO:0051238	sequestering of metal ion	3/422	10/18888	0.00118220300827531	0.0383504190812158	0.033241976292611	S100A9/FTL/FTH1	3	cluster3
MF	GO:0043021	ribonucleoprotein complex binding	13/370	169/18522	3.626614823658e-05	0.000736979940950501	0.000590347450618013	NEAT1/RPLP1/SEC61G/RPSA/EEF2/SRP9/EIF6/HSPA5/EIF3K/TMCO1/NDUFAB1/C1QBP/TMEM147	13	cluster3		BP	GO:0098917	retrograde trans-synaptic signaling	3/422	10/18888	0.00118220300827531	0.0383504190812158	0.033241976292611	FABP5/FARP1/PLCB1	3	cluster3
MF	GO:0031625	ubiquitin protein ligase binding	18/370	305/18522	4.52827626245895e-05	0.00088847903218591	0.00071170367391823	ELOB/TPI1/UBB/CLU/GABARAPL2/PRDX6/TMBIM6/SUMO1/SUMO2/NEDD8/ACTG1/RBX1/HSPA5/HSPA8/RTN4/XRCC5/CALR/TUBB	18	cluster3		BP	GO:0002064	epithelial cell development	13/422	216/18888	0.00118916028158809	0.0383504190812158	0.033241976292611	SFN/CDKN1A/PDE4D/RAB13/FOXA1/AKR1B1/FASN/KLF5/RAB25/SDC1/SRC/TP63/PLCB1	13	cluster3
MF	GO:0043022	ribosome binding	10/370	110/18522	7.14269989760643e-05	0.00135473208057935	0.0010851891423381	SEC61G/RPSA/EEF2/EIF6/HSPA5/EIF3K/TMCO1/NDUFAB1/C1QBP/TMEM147	10	cluster3		BP	GO:0001558	regulation of cell growth	20/422	418/18888	0.00123146705079054	0.0393970938888911	0.0341492294589748	BST2/KRT17/IGFBP7/ENO1/SFN/S100A9/EFNA5/SMAD3/SLIT3/CDKN1A/RACK1/IGFBP4/TMEM97/CDH1/SYT1/RTN4/ADAM10/SEMA3C/SEMA5A/NPM1	20	cluster3
MF	GO:0033218	amide binding	21/370	409/18522	8.15800476125556e-05	0.00149738861585626	0.00119946216014386	SRP14/CLU/PPIA/PGRMC1/VDAC1/VDAC2/HLA-C/CST3/HLA-B/CLTA/KDELR1/LRPAP1/PHB2/HLA-A/PSAP/ITM2B/B2M/DBI/FKBP10/PPIB/CALR	21	cluster3		BP	GO:0019693	ribose phosphate metabolic process	22/422	480/18888	0.00124689029992686	0.0395739230905357	0.0343025042410955	PGAM1/PGK1/GPI/ENO1/PKM/TECR/PDE4D/ACSL5/TSPO/ALDOA/ATP5F1D/HINT1/NDUFC1/EIF6/PDE10A/GUK1/TPI1/ATP5F1B/TKT/IMPDH2/GAPDH/ZBTB20	22	cluster3
MF	GO:0044389	ubiquitin-like protein ligase binding	18/370	324/18522	9.82541416469415e-05	0.00174708145615968	0.00139947510964229	ELOB/TPI1/UBB/CLU/GABARAPL2/PRDX6/TMBIM6/SUMO1/SUMO2/NEDD8/ACTG1/RBX1/HSPA5/HSPA8/RTN4/XRCC5/CALR/TUBB	18	cluster3		BP	GO:0031589	cell-substrate adhesion	18/422	359/18888	0.00126897801860008	0.0399578196565491	0.0346352641131378	S100A10/EFNA5/SMAD3/ITGA2/P4HB/PTK2/PRKCE/BRAF/TACSTD2/AGR2/LIMCH1/ANXA2/SRC/PTPRK/ITGB4/NF1/FERMT1/JUP	18	cluster3
MF	GO:0023026	MHC class II protein complex binding	5/370	27/18522	0.000173998691336032	0.00300015925364248	0.00240323551350882	CD81/ATP1B1/PKM/HSPA8/B2M	5	cluster3		BP	GO:0060444	branching involved in mammary gland duct morphogenesis	4/422	22/18888	0.00130575900175823	0.0407581015174411	0.0353289449459558	LRP5/SRC/TBX3/MSX2	4	cluster3
MF	GO:0061134	peptidase regulator activity	14/370	232/18522	0.000249712119095621	0.00417900575780613	0.00334753398044595	APLP2/CTSL/SPINT2/PSME1/APP/GAPDH/CST3/SERPING1/TIMP1/PEBP1/BEX3/SLPI/WFDC2/ANXA2	14	cluster3		BP	GO:0008207	C21-steroid hormone metabolic process	5/422	37/18888	0.00131477746830455	0.0407581015174411	0.0353289449459558	AKR1C2/AKR1C3/TSPO/AKR1B1/DHRS2	5	cluster3
MF	GO:0008135	translation factor activity, RNA binding	8/370	84/18522	0.000273261771259838	0.00444245565276708	0.00355856682572962	EEF1B2/EIF3L/EIF3D/EEF2/EIF3F/EIF3G/EIF6/EIF3K	8	cluster3		BP	GO:0010952	positive regulation of peptidase activity	11/422	167/18888	0.00136122225182071	0.0415536472139773	0.0360185204921302	S100A9/SMAD3/RACK1/FAM162A/PERP/GRN/ASPH/CLDN4/LGMN/PRELID1/CTSH	11	cluster3
MF	GO:0061135	endopeptidase regulator activity	12/370	186/18522	0.000374575586185323	0.00590555918782526	0.00473056540251288	APLP2/SPINT2/PSME1/APP/GAPDH/CST3/SERPING1/TIMP1/PEBP1/SLPI/WFDC2/ANXA2	12	cluster3		BP	GO:0061572	actin filament bundle organization	11/422	167/18888	0.00136122225182071	0.0415536472139773	0.0360185204921302	CALD1/S100A10/FSCN1/SMAD3/BRAF/TACSTD2/PFN2/EPS8/LIMCH1/SRC/PDLIM1	11	cluster3
MF	GO:0098641	cadherin binding involved in cell-cell adhesion	4/370	18/18522	0.000384017029788286	0.00590555918782526	0.00473056540251288	KRT18/S100A11/EPCAM/ANXA2	4	cluster3		BP	GO:1900180	regulation of protein localization to nucleus	10/422	144/18888	0.00149927371622061	0.0454211787209563	0.0393708799642303	SMAD3/CDH1/LMNA/CD2AP/PKIA/SRC/NF1/FERMT1/JUP/NPM1	10	cluster3
MF	GO:0015035	protein-disulfide reductase activity	5/370	33/18522	0.000463657573814724	0.00694266209212047	0.00556132214575555	PGK1/PDIA6/P4HB/PDIA3/TXN	5	cluster3		BP	GO:1904181	positive regulation of membrane depolarization	3/422	11/18888	0.0015986881700122	0.0480688270066074	0.0416658499711134	RACK1/TSPO/ANK3	3	cluster3
MF	GO:0005520	insulin-like growth factor binding	4/370	19/18522	0.00047879942401247	0.00698556082725885	0.00559568557617812	IGFBP4/IGFBP7/IGFBP3/IGFBP5	4	cluster3		CC	GO:0022626	cytosolic ribosome	40/427	122/19894	1.53940462880708e-36	6.85035059819152e-34	5.73630777471271e-34	RPL36AL/RPS9/RPL29/RPL18A/RPS3A/EEF1A1/RPL3/RPS14/RACK1/RPL4/RPS4X/RPL32/RPLP0/RPL8/RPL7/RPS5/RPL36/RPL13A/RPL19/NHP2/RPLP1/RPS19/RPL17/RPS12/RPL18/RPL10A/RPL13/UBA52/RPL30/RPS8/RPS28/RPS21/RPSA/RPL10/RPL28/RPS18/RPS23/RPS15/RPL14/RPS2	40	cluster3
MF	GO:0003743	translation initiation factor activity	6/370	51/18522	0.000514685733076998	0.00715660880741144	0.00573270116290658	EIF3L/EIF3D/EIF3F/EIF3G/EIF6/EIF3K	6	cluster3		CC	GO:0044391	ribosomal subunit	44/427	193/19894	1.63449677754858e-32	3.63675533004559e-30	3.04532557501157e-30	RPL36AL/RPS9/RPL29/MRPL21/RPL18A/RPS3A/RPL3/RPS14/RACK1/RPL4/RPS4X/RPL32/RPLP0/RPL8/RPL7/RPS5/RPL36/RPL13A/RPL19/NHP2/RPLP1/RPS19/RPL17/RPS12/RPL18/RPL10A/RPL13/UBA52/MRPS7/RPL30/RPS8/RPS28/RPS21/MRPL52/RPSA/RPL10/RPL28/MRPS26/RPS18/RPS23/RPS15/RPL14/RPS2/NPM1	44	cluster3
MF	GO:0002020	protease binding	10/370	140/18522	0.000515678314769541	0.00715660880741144	0.00573270116290658	SUMO1/CST3/PARK7/SRI/TIMP1/ITGB1/PSAP/MIF/NDUFS7/ANXA2	10	cluster3		CC	GO:0005840	ribosome	46/427	251/19894	1.68917289375159e-29	2.50560645906485e-27	2.0981305417125e-27	RPL36AL/RPS9/RPL29/MRPL21/EEF2/RPL18A/RPS3A/EEF1A1/RPL3/RPS14/RACK1/RPL4/RPS4X/RPL32/RPLP0/RPL8/RPL7/RPS5/RPL36/RPL13A/RPL19/NHP2/RPLP1/RPS19/RPL17/RPS12/RPL18/RPL10A/RPL13/UBA52/MRPS7/RPL30/RPS8/RPS28/RPS21/MRPL52/RPSA/RPL10/RPL28/MRPS26/RPS18/RPS23/RPS15/RPL14/RPS2/NPM1	46	cluster3
MF	GO:0004866	endopeptidase inhibitor activity	11/370	169/18522	0.000604666045259897	0.00819178523221146	0.00656191472675528	APLP2/SPINT2/APP/GAPDH/CST3/SERPING1/TIMP1/PEBP1/SLPI/WFDC2/ANXA2	11	cluster3		CC	GO:0022625	cytosolic large ribosomal subunit	23/427	60/19894	2.66369704760971e-23	2.96336296546581e-21	2.48144409172063e-21	RPL36AL/RPL29/RPL18A/RPL3/RPL4/RPL32/RPLP0/RPL8/RPL7/RPL36/RPL13A/RPL19/NHP2/RPLP1/RPL17/RPL18/RPL10A/RPL13/UBA52/RPL30/RPL10/RPL28/RPL14	23	cluster3
MF	GO:0016667	oxidoreductase activity, acting on a sulfur group of donors	6/370	54/18522	0.00070198031329792	0.00928899530852365	0.00744081947755201	PGK1/PDIA6/MSRB2/P4HB/PDIA3/TXN	6	cluster3		CC	GO:0015934	large ribosomal subunit	26/427	118/19894	3.01627470995211e-19	2.68448449185737e-17	2.24791841541694e-17	RPL36AL/RPL29/MRPL21/RPL18A/RPL3/RPL4/RPL32/RPLP0/RPL8/RPL7/RPL36/RPL13A/RPL19/NHP2/RPLP1/RPL17/RPL18/RPL10A/RPL13/UBA52/RPL30/MRPL52/RPL10/RPL28/RPL14/NPM1	26	cluster3
MF	GO:0023023	MHC protein complex binding	5/370	37/18522	0.000797692191941507	0.0103156103912436	0.00826317509834145	CD81/ATP1B1/PKM/HSPA8/B2M	5	cluster3		CC	GO:0022627	cytosolic small ribosomal subunit	17/427	45/19894	2.01952124923515e-17	1.49781159318274e-15	1.2542289863671e-15	RPS9/RPS3A/RPS14/RACK1/RPS4X/RPS5/RPS19/RPS12/UBA52/RPS8/RPS28/RPS21/RPSA/RPS18/RPS23/RPS15/RPS2	17	cluster3
MF	GO:0030414	peptidase inhibitor activity	11/370	176/18522	0.00084661479002611	0.0107049736783301	0.00857506910131709	APLP2/SPINT2/APP/GAPDH/CST3/SERPING1/TIMP1/PEBP1/SLPI/WFDC2/ANXA2	11	cluster3		CC	GO:0015935	small ribosomal subunit	20/427	79/19894	2.29503112982779e-16	1.45898407539052e-14	1.22171581948728e-14	RPS9/RPS3A/RPS14/RACK1/RPS4X/RPS5/RPS19/RPS12/UBA52/MRPS7/RPS8/RPS28/RPS21/RPSA/MRPS26/RPS18/RPS23/RPS15/RPS2/NPM1	20	cluster3
MF	GO:0004857	enzyme inhibitor activity	18/370	389/18522	0.000886018360004469	0.0109596618878814	0.00877908352132574	APLP2/SPINT2/APP/GAPDH/TMBIM6/DYNLL1/OAZ1/CST3/ATP5IF1/SERPING1/TIMP1/PEBP1/CIB1/SLPI/LGALS3/WFDC2/ANXA4/ANXA2	18	cluster3		CC	GO:0005925	focal adhesion	38/427	421/19894	8.17549783355067e-14	4.54762066991256e-12	3.80806083299597e-12	RPS9/ARF1/TNS4/ITGA2/RPS3A/RPL3/RPS14/RPL4/RPS4X/P4HB/RPLP0/PTK2/RPL8/RPL7/RPS5/RPL13A/RPL19/RPLP1/RPS19/HSPB1/RPL18/RPL10A/RPL30/RPS8/ADAM10/PPIA/RPS18/RPS15/SRC/ITGB4/DST/CD46/RPS2/FERMT1/JUP/LPP/PDLIM1/NPM1	38	cluster3
MF	GO:0004867	serine-type endopeptidase inhibitor activity	8/370	101/18522	0.000945109004549891	0.011441851565721	0.00916533480336177	APLP2/SPINT2/APP/SERPING1/PEBP1/SLPI/WFDC2/ANXA2	8	cluster3		CC	GO:0030055	cell-substrate junction	38/427	431/19894	1.7100706072866e-13	8.45534911380594e-12	7.08029233894099e-12	RPS9/ARF1/TNS4/ITGA2/RPS3A/RPL3/RPS14/RPL4/RPS4X/P4HB/RPLP0/PTK2/RPL8/RPL7/RPS5/RPL13A/RPL19/RPLP1/RPS19/HSPB1/RPL18/RPL10A/RPL30/RPS8/ADAM10/PPIA/RPS18/RPS15/SRC/ITGB4/DST/CD46/RPS2/FERMT1/JUP/LPP/PDLIM1/NPM1	38	cluster3
MF	GO:0015036	disulfide oxidoreductase activity	5/370	39/18522	0.00101981323022166	0.0120890359999192	0.0096837528220609	PGK1/PDIA6/P4HB/PDIA3/TXN	5	cluster3		CC	GO:1904813	ficolin-1-rich granule lumen	18/427	124/19894	1.67013148042047e-10	7.43208508787109e-09	6.22343730598786e-09	PGAM1/GPI/PKM/EEF2/CTSB/EEF1A1/ASAH1/CTSZ/CSTB/MIF/ALDOA/IDH1/QPCT/PPIA/IMPDH2/FTH1/CTSH/JUP	18	cluster3
MF	GO:0042625	ATPase-coupled ion transmembrane transporter activity	4/370	24/18522	0.00121314571248198	0.0135349002039656	0.0108419420744003	ATP6V0E1/ATP6V0B/ATP6V1F/ATP5F1B	4	cluster3		CC	GO:0034774	secretory granule lumen	26/427	322/19894	8.18425344555085e-09	3.31090253024557e-07	2.77246480356459e-07	FABP5/PGAM1/GPI/PKM/S100A9/CLU/EEF2/EEF1A1/CTSZ/CSTB/MIF/ALDOA/GRN/IDH1/S100A11/QPCT/PPIA/FTL/SCCPDH/ANXA2/IMPDH2/TIMP1/TCN1/CTSH/LGALS3BP/JUP	26	cluster3
MF	GO:0044769	ATPase activity, coupled to transmembrane movement of ions, rotational mechanism	4/370	24/18522	0.00121314571248198	0.0135349002039656	0.0108419420744003	ATP6V0E1/ATP6V0B/ATP6V1F/ATP5F1B	4	cluster3		CC	GO:0060205	cytoplasmic vesicle lumen	26/427	325/19894	9.91486707828122e-09	3.61609720271673e-07	3.02802698938314e-07	FABP5/PGAM1/GPI/PKM/S100A9/CLU/EEF2/EEF1A1/CTSZ/CSTB/MIF/ALDOA/GRN/IDH1/S100A11/QPCT/PPIA/FTL/SCCPDH/ANXA2/IMPDH2/TIMP1/TCN1/CTSH/LGALS3BP/JUP	26	cluster3
MF	GO:0046961	proton-transporting ATPase activity, rotational mechanism	4/370	24/18522	0.00121314571248198	0.0135349002039656	0.0108419420744003	ATP6V0E1/ATP6V0B/ATP6V1F/ATP5F1B	4	cluster3		CC	GO:0031983	vesicle lumen	26/427	326/19894	1.05638794686107e-08	3.61609720271673e-07	3.02802698938314e-07	FABP5/PGAM1/GPI/PKM/S100A9/CLU/EEF2/EEF1A1/CTSZ/CSTB/MIF/ALDOA/GRN/IDH1/S100A11/QPCT/PPIA/FTL/SCCPDH/ANXA2/IMPDH2/TIMP1/TCN1/CTSH/LGALS3BP/JUP	26	cluster3
MF	GO:0090079	translation regulator activity, nucleic acid binding	8/370	108/18522	0.00145973121588687	0.0159728281123005	0.0127948100501825	EEF1B2/EIF3L/EIF3D/EEF2/EIF3F/EIF3G/EIF6/EIF3K	8	cluster3		CC	GO:0101002	ficolin-1-rich granule	19/427	185/19894	1.93366328238212e-08	6.14628686185746e-07	5.14674287190429e-07	PGAM1/GPI/PKM/GAA/EEF2/CTSB/EEF1A1/ASAH1/CTSZ/CSTB/MIF/ALDOA/IDH1/QPCT/PPIA/IMPDH2/FTH1/CTSH/JUP	19	cluster3
MF	GO:0005507	copper ion binding	6/370	63/18522	0.00158920416652473	0.0170614560519353	0.0136668402006992	SOD1/PARK7/S100A13/CUTA/AOC1/ATOX1	6	cluster3		CC	GO:0005791	rough endoplasmic reticulum	10/427	56/19894	2.7541527749491e-07	8.170653232349e-06	6.8418953146104e-06	PKM/RPL4/TMCC1/TMEM97/RPL18/CKAP4/RPS28/RPS21/RPS23/HM13	10	cluster3
MF	GO:0004364	glutathione transferase activity	4/370	27/18522	0.0019113506351156	0.0201399724329774	0.0161328425926912	GSTK1/MGST3/MGST1/GSTP1	4	cluster3		CC	GO:0032040	small-subunit processome	10/427	74/19894	3.93929146363832e-06	0.000109561543832441	9.17440248768398e-05	RPS9/RPS3A/RPS14/RPS4X/RPS5/RPS19/RPS12/RPS8/RPS28/RPS23	10	cluster3
MF	GO:0031994	insulin-like growth factor I binding	3/370	13/18522	0.00194850327285284	0.0201581520409685	0.0161474051128283	IGFBP4/IGFBP3/IGFBP5	3	cluster3		CC	GO:1904724	tertiary granule lumen	8/427	55/19894	2.12337735726518e-05	0.000555825249401767	0.000465433798434596	ASAH1/CSTB/ALDOA/IDH1/QPCT/TCN1/FTH1/CTSH	8	cluster3
MF	GO:0098631	cell adhesion mediator activity	6/370	67/18522	0.00218380440723291	0.021913279863238	0.0175533256512479	KRT18/RPSA/S100A11/ITGB1/EPCAM/ANXA2	6	cluster3		CC	GO:0030684	preribosome	11/427	109/19894	2.27793289182844e-05	0.000563155631590921	0.000471572072343432	RPS9/RPS3A/RPS14/RPS4X/RPS5/RPS19/RPS12/EIF6/RPS8/RPS28/RPS23	11	cluster3
MF	GO:0046625	sphingolipid binding	4/370	28/18522	0.00219517917786392	0.021913279863238	0.0175533256512479	VDAC1/VDAC2/PHB2/PSAP	4	cluster3		CC	GO:0099572	postsynaptic specialization	20/427	341/19894	5.27187964521318e-05	0.00118806283446926	0.000994853325611164	FABP5/ARF1/PRNP/GPHN/RPS14/RPLP0/RPL8/RPL7/KCND2/RPS19/EPS8/PLEKHA5/RPL30/RTN4/ADAM10/RPS18/RPL14/SRC/PSD3/GRIP1	20	cluster3
MF	GO:0044548	S100 protein binding	3/370	14/18522	0.00244341482705246	0.0239707420102215	0.0192014268623179	S100A6/S100A11/ANXA2	3	cluster3		CC	GO:0031252	cell leading edge	23/427	426/19894	5.33960824480568e-05	0.00118806283446926	0.000994853325611164	ARF1/FSCN1/MCC/EEF1A1/SLC39A6/P4HB/PTPRM/MYO1D/RAB13/WASL/S100A11/CDH1/EPS8/CD2AP/SRC/PTPRK/PSD3/PTPN13/ITGB4/DST/PLCE1/FERMT1/BCAS3	23	cluster3
MF	GO:0043236	laminin binding	4/370	29/18522	0.00250677607857194	0.0241755184526684	0.0193654601609572	RPSA/ITGB1/LGALS3/LGALS1	4	cluster3		CC	GO:0043296	apical junction complex	12/427	150/19894	9.80988202624957e-05	0.00207876071508622	0.00174070087082323	CCND1/MAGI1/RAB13/CXADR/CLDN4/CDH1/PLEKHA7/YBX3/PARD3/ANK3/JUP/PATJ	12	cluster3
MF	GO:0001968	fibronectin binding	4/370	30/18522	0.00284744800340608	0.0270032985656343	0.0216306137802602	CTSL/IGFBP3/IGFBP5/ITGB1	4	cluster3		CC	GO:0005938	cell cortex	18/427	309/19894	0.000134696112915545	0.00272453501124626	0.00228145569244512	CALD1/ENO1/FSCN1/EEF1A1/GIPC1/CTSZ/EXOC4/PTK2/MYO1D/ASPH/WASL/CDH1/EPS8/EXOC6B/PARD3/DST/TNFAIP2/FRY	18	cluster3
MF	GO:0140104	molecular carrier activity	7/370	95/18522	0.00294300183201371	0.0274519351215705	0.0219899878043475	CLU/PARK7/HSPA8/NDUFAB1/ATOX1/CALR/RAN	7	cluster3		CC	GO:0014069	postsynaptic density	18/427	313/19894	0.000158068467648391	0.00296880757224373	0.00248600326569906	FABP5/ARF1/PRNP/GPHN/RPS14/RPLP0/RPL8/RPL7/RPS19/EPS8/PLEKHA5/RPL30/RTN4/ADAM10/RPS18/RPL14/PSD3/GRIP1	18	cluster3
MF	GO:0016208	AMP binding	3/370	15/18522	0.00300936228700803	0.0276181796985092	0.0221231556922662	APRT/PFKP/CYB5R3	3	cluster3		CC	GO:0005604	basement membrane	9/427	92/19894	0.000160115464570448	0.00296880757224373	0.00248600326569906	COL4A5/EFNA5/LOXL1/VWA1/ANXA2/TIMP1/ITGB4/DST/LAD1	9	cluster3
MF	GO:0051082	unfolded protein binding	8/370	122/18522	0.0031412888671933	0.028371323260841	0.022726450785208	CLU/PPIA/HSPA5/HSPA8/CANX/PPIB/CALR/HSP90B1	8	cluster3		CC	GO:0005912	adherens junction	13/427	188/19894	0.000221039676297704	0.00393450623809914	0.00329465454355315	EFNA5/MAGI1/PTPRM/CXADR/S100A11/CDH1/PLEKHA7/ADAM10/ANXA2/PTPRK/PARD3/JUP/PDLIM1	13	cluster3
MF	GO:0042277	peptide binding	15/370	336/18522	0.00326057928433395	0.0289885876997816	0.0232209018111283	SRP14/CLU/PPIA/PGRMC1/HLA-C/CST3/HLA-B/CLTA/KDELR1/LRPAP1/HLA-A/ITM2B/B2M/PPIB/CALR	15	cluster3		CC	GO:0001533	cornified envelope	7/427	60/19894	0.000289394957078908	0.00479425392625081	0.00401458519194036	KRT17/IVL/KAZN/HSPB1/ANXA2/CSTA/JUP	7	cluster3
MF	GO:0048038	quinone binding	3/370	16/18522	0.00364942905531571	0.0314625020071915	0.0252025961874274	VKORC1/AOC1/NDUFS7	3	cluster3		CC	GO:0032279	asymmetric synapse	18/427	329/19894	0.000290887316873645	0.00479425392625081	0.00401458519194036	FABP5/ARF1/PRNP/GPHN/RPS14/RPLP0/RPL8/RPL7/RPS19/EPS8/PLEKHA5/RPL30/RTN4/ADAM10/RPS18/RPL14/PSD3/GRIP1	18	cluster3
MF	GO:0072542	protein phosphatase activator activity	3/370	16/18522	0.00364942905531571	0.0314625020071915	0.0252025961874274	CALM2/IGFBP3/CALM1	3	cluster3		CC	GO:0098984	neuron to neuron synapse	19/427	360/19894	0.000312985300403566	0.0049742306671281	0.00416529309559633	FABP5/ARF1/PRNP/GPHN/RPS14/RPLP0/RPL8/RPL7/RPS19/EPS8/PLEKHA5/SYT1/RPL30/RTN4/ADAM10/RPS18/RPL14/PSD3/GRIP1	19	cluster3
MF	GO:0015485	cholesterol binding	5/370	53/18522	0.0040488264533369	0.0338791507639514	0.0271384187971343	CD81/NPC2/TSPO/VDAC1/VDAC2	5	cluster3		CC	GO:0045178	basal part of cell	17/427	305/19894	0.000343760037778075	0.00527493851073254	0.00441709812607763	SLC14A1/ABCC4/ITGA2/TACSTD2/MYO1D/ABCC3/HPGD/CXADR/CLDN4/MAP7/ANXA2/CA12/ITGB4/DST/PROM2/BEST1/ANK3	17	cluster3
MF	GO:0019829	ATPase-coupled monoatomic cation transmembrane transporter activity	5/370	53/18522	0.0040488264533369	0.0338791507639514	0.0271384187971343	ATP6V0E1/ATP1B1/ATP6V0B/ATP6V1F/ATP5F1B	5	cluster3		CC	GO:0005811	lipid droplet	9/427	104/19894	0.000404124030839475	0.00587321768389089	0.00491808175067386	FABP4/DHRS3/RAB5C/SYNGR2/CKAP4/SCCPDH/ANXA2/GAPDH/RNF213	9	cluster3
MF	GO:0016835	carbon-oxygen lyase activity	6/370	78/18522	0.00468278441352362	0.038616004801376	0.0309328093219791	TPI1/CA9/PARK7/ECHS1/XRCC5/PCBD1	6	cluster3		CC	GO:0062023	collagen-containing extracellular matrix	21/427	428/19894	0.000409145501574422	0.00587321768389089	0.00491808175067386	IGFBP7/PKM/S100A10/S100A9/ANXA8/COL4A5/CLU/EFNA5/LOXL1/CTSB/CTSZ/CSTB/VWA1/ANXA2/TIMP1/ITGB4/DST/LAD1/CTSH/LGALS3BP/TINAGL1	21	cluster3
MF	GO:0003756	protein disulfide isomerase activity	3/370	18/18522	0.00516290918980005	0.0412901935454199	0.0330749307282709	PDIA6/P4HB/PDIA3	3	cluster3		CC	GO:0009925	basal plasma membrane	16/427	286/19894	0.000489170209025547	0.00680252321926151	0.00569625835510011	SLC14A1/ABCC4/TACSTD2/MYO1D/ABCC3/HPGD/CXADR/CLDN4/MAP7/ANXA2/CA12/ITGB4/DST/PROM2/BEST1/ANK3	16	cluster3
MF	GO:0016864	intramolecular oxidoreductase activity, transposing S-S bonds	3/370	18/18522	0.00516290918980005	0.0412901935454199	0.0330749307282709	PDIA6/P4HB/PDIA3	3	cluster3		CC	GO:0070820	tertiary granule	11/427	164/19894	0.000853360500083709	0.0115074370465833	0.00963603244113662	GAA/ASAH1/CSTB/ALDOA/IDH1/ADAM10/QPCT/CYBA/TCN1/FTH1/CTSH	11	cluster3
MF	GO:0044325	transmembrane transporter binding	8/370	133/18522	0.00529733590301521	0.0412901935454199	0.0330749307282709	TSPO/VDAC1/YWHAQ/SRI/CALM2/CALM1/S100A10/CIB1	8	cluster3		CC	GO:0016327	apicolateral plasma membrane	4/427	23/19894	0.00134066476109286	0.0175469358437153	0.0146933537283861	THBD/CXADR/CLDN4/MTCL1	4	cluster3
MF	GO:0051087	protein-folding chaperone binding	8/370	133/18522	0.00529733590301521	0.0412901935454199	0.0330749307282709	TBCA/CLU/ERP29/HLA-B/SOD1/HSPA5/HSPA8/CALR	8	cluster3		CC	GO:0045121	membrane raft	15/427	286/19894	0.00139008480678363	0.0176739354005347	0.0147996998977866	BST2/PGK1/PRNP/S100A10/EFNA5/PLPP1/SLC39A6/KCND2/PLPP2/LDHB/CXADR/CDH1/ANXA2/SRC/PROM2	15	cluster3
MF	GO:0019211	phosphatase activator activity	3/370	19/18522	0.00604117977088521	0.0458324171951158	0.0367134153093796	CALM2/IGFBP3/CALM1	3	cluster3		CC	GO:0098857	membrane microdomain	15/427	287/19894	0.00143872367066243	0.0177842231512439	0.0148920520296637	BST2/PGK1/PRNP/S100A10/EFNA5/PLPP1/SLC39A6/KCND2/PLPP2/LDHB/CXADR/CDH1/ANXA2/SRC/PROM2	15	cluster3
MF	GO:0097001	ceramide binding	3/370	19/18522	0.00604117977088521	0.0458324171951158	0.0367134153093796	VDAC1/VDAC2/PSAP	3	cluster3		CC	GO:0005923	bicellular tight junction	9/427	126/19894	0.00160428673531992	0.0192947999247937	0.0161569702504482	CCND1/MAGI1/RAB13/CXADR/CLDN4/YBX3/PARD3/ANK3/PATJ	9	cluster3
MF	GO:0045505	dynein intermediate chain binding	4/370	37/18522	0.0061510271878184	0.0460517693403772	0.0368891242704344	DYNLL1/DYNLRB1/DYNLT1/RAN	4	cluster3		CC	GO:0070160	tight junction	9/427	131/19894	0.00209804842732462	0.0245692513199857	0.0205736604784741	CCND1/MAGI1/RAB13/CXADR/CLDN4/YBX3/PARD3/ANK3/PATJ	9	cluster3
MF	GO:0016874	ligase activity	9/370	166/18522	0.00625761703691191	0.0462413518701672	0.0370409866983302	ATP5PO/ATP5PD/ATP5F1E/ATP5MF/ATP5MG/ATP5F1D/ATP5PF/ATP5F1B/ATP5F1C	9	cluster3		CC	GO:0001725	stress fiber	7/427	85/19894	0.00234085655726077	0.0260420291995261	0.0218069268755346	CALD1/FSCN1/PTK2/LIMCH1/DST/LPP/PDLIM1	7	cluster3
												CC	GO:0097517	contractile actin filament bundle	7/427	85/19894	0.00234085655726077	0.0260420291995261	0.0218069268755346	CALD1/FSCN1/PTK2/LIMCH1/DST/LPP/PDLIM1	7	cluster3
BP	GO:0046631	alpha-beta T cell activation	8/59	181/18888	8.9008369198484e-08	7.1899239660633e-05	5.12771635220266e-05	TRBC2/TRAC/CD3G/CD3E/CD3D/NKG7/IL2RG/PTPRC	8	cluster4		CC	GO:0098798	mitochondrial protein-containing complex	15/427	305/19894	0.00259008011321999	0.0281118451312902	0.0235401376143743	MRPL21/APOO/ATP5F1D/MICOS13/MRPS7/CYC1/TIMM13/NDUFC1/MRPL52/ATP5F1B/MRPS26/SLC25A6/TOMM20/IMMP2L/CHCHD10	15	cluster3
BP	GO:0045059	positive thymic T cell selection	4/59	15/18888	1.14216425195604e-07	7.1899239660633e-05	5.12771635220266e-05	CD3G/CD3E/CD3D/PTPRC	4	cluster4		CC	GO:0005743	mitochondrial inner membrane	21/427	499/19894	0.0027560726757906	0.0290794540337174	0.0243503884753068	CLU/MRPL21/CYP24A1/APOO/ATP5F1D/MICOS13/MRPS7/LDHB/CYC1/TIMM13/NDUFC1/MRPL52/SLC25A3/ATP5F1B/HIGD2A/RAB5IF/MRPS26/SLC25A6/SRC/IMMP2L/CHCHD10	21	cluster3
BP	GO:0050852	T cell receptor signaling pathway	7/59	146/18888	3.4789905996926e-07	0.000146001638833766	0.000104125578299572	TRBC2/TRAC/CD3G/CD3E/CD3D/LCK/PTPRC	7	cluster4		CC	GO:0042470	melanosome	8/427	112/19894	0.00287527185951363	0.0290794540337174	0.0243503884753068	TPCN2/CTSB/RAB5C/P4HB/SYPL1/FASN/AHCY/ANXA2	8	cluster3
BP	GO:0045061	thymic T cell selection	4/59	24/18888	8.7067331712057e-07	0.000274044426563699	0.000195443247237854	CD3G/CD3E/CD3D/PTPRC	4	cluster4		CC	GO:0048770	pigment granule	8/427	112/19894	0.00287527185951363	0.0290794540337174	0.0243503884753068	TPCN2/CTSB/RAB5C/P4HB/SYPL1/FASN/AHCY/ANXA2	8	cluster3
BP	GO:0048010	vascular endothelial growth factor receptor signaling pathway	5/59	61/18888	1.30158031597271e-06	0.000327737923561929	0.000233736423057837	MMRN2/TMEM204/CLEC14A/KDR/FLT1	5	cluster4		CC	GO:0016328	lateral plasma membrane	6/427	68/19894	0.00336544952620662	0.033280556425821	0.0278682837959565	TACSTD2/RAB13/CLDN4/CDH1/MTCL1/ANK3	6	cluster3
BP	GO:0003094	glomerular filtration	4/59	29/18888	1.92356945297955e-06	0.000403628990216877	0.000287860481296765	CD34/ADGRF5/IGKV3-20/JCHAIN	4	cluster4		CC	GO:0042641	actomyosin	7/427	91/19894	0.00344154796206213	0.0332932357199488	0.0278789011114415	CALD1/FSCN1/PTK2/LIMCH1/DST/LPP/PDLIM1	7	cluster3
BP	GO:0097205	renal filtration	4/59	32/18888	2.8920823219838e-06	0.000520161663339659	0.00037096935648905	CD34/ADGRF5/IGKV3-20/JCHAIN	4	cluster4		CC	GO:0044754	autolysosome	3/427	15/19894	0.00368670503745843	0.0349060370567873	0.0292294195579011	GAA/FTL/FTH1	3	cluster3
BP	GO:0050851	antigen receptor-mediated signaling pathway	7/59	208/18888	3.72811499337777e-06	0.000586712097082827	0.000418431853862005	TRBC2/TRAC/CD3G/CD3E/CD3D/LCK/PTPRC	7	cluster4		CC	GO:0032432	actin filament bundle	7/427	95/19894	0.00436917762961592	0.0405059176078976	0.0339186158088604	CALD1/FSCN1/PTK2/LIMCH1/DST/LPP/PDLIM1	7	cluster3
BP	GO:0033632	regulation of cell-cell adhesion mediated by integrin	3/59	11/18888	4.6926398330226e-06	0.000656448172197273	0.000468166289774068	PODXL/CD3E/CCL5	3	cluster4		CC	GO:0044232	organelle membrane contact site	5/427	51/19894	0.00464616850947555	0.042194795647278	0.0353328389334983	APOO/TMCC1/MICOS13/MBOAT7/TOMM20	5	cluster3
BP	GO:0033077	T cell differentiation in thymus	5/59	87/18888	7.5985889703816e-06	0.000956662351371043	0.000682273304393211	CD3G/CD3E/CD3D/IL2RG/PTPRC	5	cluster4		CC	GO:0000145	exocyst	3/427	17/19894	0.00533734911870619	0.0475024071564851	0.0397772965899367	EXOC4/EXOC6B/TNFAIP2	3	cluster3
BP	GO:0043368	positive T cell selection	4/59	43/18888	9.67424946877233e-06	0.00102684942493746	0.000732329383781328	CD3G/CD3E/CD3D/PTPRC	4	cluster4		MF	GO:0003735	structural constituent of ribosome	40/421	176/18522	1.17269692417994e-28	8.33787513091935e-26	7.39416271140823e-26	RPL36AL/RPS9/RPL29/MRPL21/RPL18A/RPS3A/RPL3/RPS14/RPL4/RPS4X/RPL32/RPLP0/RPL8/RPL7/RPS5/RPL36/RPL13A/RPL19/RPLP1/RPS19/RPL17/RPS12/RPL18/RPL10A/RPL13/UBA52/MRPS7/RPL30/RPS8/RPS28/RPS21/MRPL52/RPSA/RPL10/RPL28/RPS18/RPS23/RPS15/RPL14/RPS2	40	cluster3
BP	GO:0002274	myeloid leukocyte activation	7/59	241/18888	9.78728602005526e-06	0.00102684942493746	0.000732329383781328	ADGRF5/CD93/RAC2/CST7/CD2/CCL5/PTPRC	7	cluster4		MF	GO:0045296	cadherin binding	32/421	333/18522	6.61489100180132e-12	2.35159375114037e-09	2.08543142635736e-09	CALD1/ENO1/PKM/SFN/FSCN1/RPL29/COBLL1/EEF2/RACK1/GIPC1/PTPRM/DOCK9/FASN/ALDOA/EEF1G/IDH1/STK24/S100A11/CDH1/KTN1/RTN4/CD2AP/EEF1D/ANXA2/RPL14/SRC/LAD1/CD46/ANK3/RPS2/JUP/PDLIM1	32	cluster3
BP	GO:0045765	regulation of angiogenesis	8/59	353/18888	1.32843836251114e-05	0.00128654146030886	0.000917536779936844	CDH5/HSPG2/ECSCR/ENG/CD34/KDR/FLT1/RGCC	8	cluster4		MF	GO:0016616	oxidoreductase activity, acting on the CH-OH group of donors, NAD or NADP as acceptor	14/421	125/18522	9.79226376865487e-07	0.00023207665131712	0.000205809333242957	AKR1C2/ABCC4/DHRS3/AKR1C3/PTGR1/AKR1B1/DHRS2/FASN/HPGD/LDHB/IDH1/DCXR/IMPDH2/HSD17B2	14	cluster3
BP	GO:0051897	positive regulation of phosphatidylinositol 3-kinase/protein kinase B signal transduction	6/59	171/18888	1.52731535899926e-05	0.00133712043255244	0.000953608736229447	ENG/RAMP3/KDR/FLT1/HCST/CCL5	6	cluster4		MF	GO:0016614	oxidoreductase activity, acting on CH-OH group of donors	14/421	135/18522	2.48053711749489e-06	0.000440915472634717	0.000391010982468274	AKR1C2/ABCC4/DHRS3/AKR1C3/PTGR1/AKR1B1/DHRS2/FASN/HPGD/LDHB/IDH1/DCXR/IMPDH2/HSD17B2	14	cluster3
BP	GO:1901342	regulation of vasculature development	8/59	362/18888	1.59307438350171e-05	0.00133712043255244	0.000953608736229447	CDH5/HSPG2/ECSCR/ENG/CD34/KDR/FLT1/RGCC	8	cluster4		MF	GO:1902936	phosphatidylinositol bisphosphate binding	11/421	107/18522	3.21410113187066e-05	0.00457045180952008	0.00405315069050637	ANXA8/TPCN2/PFN2/SNX3/PLEKHA5/SYT1/ANXA2/MARK1/PARD3/PHLDA3/PLCB1	11	cluster3
BP	GO:0033631	cell-cell adhesion mediated by integrin	3/59	17/18888	1.90830178155653e-05	0.00138477881168892	0.000987597781339116	PODXL/CD3E/CCL5	3	cluster4		MF	GO:0003746	translation elongation factor activity	5/421	19/18522	5.29459239754803e-05	0.00627409199109441	0.00556396639672152	EEF2/EEF1A1/EEF1G/EEF1D/EEF1B2	5	cluster3
BP	GO:0043031	negative regulation of macrophage activation	3/59	17/18888	1.90830178155653e-05	0.00138477881168892	0.000987597781339116	ADGRF5/CST7/PTPRC	3	cluster4		MF	GO:0048306	calcium-dependent protein binding	9/421	79/18522	7.49751450945385e-05	0.00761533259460241	0.00675340028746294	S100A2/S100A10/S100A9/S100A14/MYO1D/S100A11/S100A16/SYT1/ANXA2	9	cluster3
BP	GO:0018108	peptidyl-tyrosine phosphorylation	7/59	269/18888	1.99266253010453e-05	0.00138477881168892	0.000987597781339116	PECAM1/KDR/FLT1/CD3E/LCK/CCL5/PTPRC	7	cluster4		MF	GO:0033293	monocarboxylic acid binding	9/421	81/18522	9.13180884002849e-05	0.00811589510657532	0.00719730723049614	FABP5/FABP4/S100A9/AKR1C2/FABP6/ACOXL/AKR1C3/ID3/PCCA	9	cluster3
BP	GO:0018212	peptidyl-tyrosine modification	7/59	271/18888	2.08981711057105e-05	0.00138477881168892	0.000987597781339116	PECAM1/KDR/FLT1/CD3E/LCK/CCL5/PTPRC	7	cluster4		MF	GO:0019843	rRNA binding	8/421	67/18522	0.000134557173991953	0.0106300167453643	0.00942687102002106	RPS9/RPS4X/RPLP0/RPL8/RPS5/MRPS7/RPS18/NPM1	8	cluster3
BP	GO:0050863	regulation of T cell activation	8/59	382/18888	2.34350024857559e-05	0.00147523340647833	0.00105210826949209	RAC2/CD3E/LCK/CD2/CCL5/IL2RG/CORO1A/PTPRC	8	cluster4		MF	GO:0005001	transmembrane receptor protein tyrosine phosphatase activity	4/421	17/18522	0.000495114768848581	0.032002418241031	0.028380262826823	PTPRR/PTPRM/PTPRF/PTPRK	4	cluster3
BP	GO:0045058	T cell selection	4/59	56/18888	2.79343310393566e-05	0.00167472965612143	0.00119438518178302	CD3G/CD3E/CD3D/PTPRC	4	cluster4		MF	GO:0019198	transmembrane receptor protein phosphatase activity	4/421	17/18522	0.000495114768848581	0.032002418241031	0.028380262826823	PTPRR/PTPRM/PTPRF/PTPRK	4	cluster3
BP	GO:0050900	leukocyte migration	8/59	396/18888	3.02944025588125e-05	0.00173366603734295	0.00123641748242426	PLVAP/PECAM1/CD34/FLT1/RAC2/LCK/CCL5/CORO1A	8	cluster4		MF	GO:0005546	phosphatidylinositol-4,5-bisphosphate binding	8/421	83/18522	0.000593618858630249	0.0340496371569597	0.0301957697194742	ANXA8/PFN2/SYT1/ANXA2/MARK1/PARD3/PHLDA3/PLCB1	8	cluster3
BP	GO:0001935	endothelial cell proliferation	6/59	202/18888	3.90512049334074e-05	0.00213762900048521	0.00152451614682822	MMRN2/HSPG2/CD34/KDR/FLT1/RGCC	6	cluster4		MF	GO:0008135	translation factor activity, RNA binding	8/421	84/18522	0.000643329323961926	0.0340496371569597	0.0301957697194742	EIF3G/EEF2/EEF1A1/EEF1G/EIF6/EEF1D/EEF1B2/EIF1	8	cluster3
BP	GO:2000351	regulation of endothelial cell apoptotic process	4/59	62/18888	4.18391065233423e-05	0.00215237613839339	0.00153503352372356	CDH5/ECSCR/KDR/RGCC	4	cluster4		MF	GO:0016628	oxidoreductase activity, acting on the CH-CH group of donors, NAD or NADP as acceptor	5/421	32/18522	0.000719046921066298	0.0340496371569597	0.0301957697194742	TECR/AKR1C2/AKR1C3/PTGR1/FASN	5	cluster3
BP	GO:0033630	positive regulation of cell adhesion mediated by integrin	3/59	22/18888	4.27397962349759e-05	0.00215237613839339	0.00153503352372356	PODXL/CD3E/CCL5	3	cluster4		MF	GO:1901981	phosphatidylinositol phosphate binding	12/421	178/18522	0.00079114613430621	0.0340496371569597	0.0301957697194742	ANXA8/TPCN2/PFN2/SNX3/PLEKHA5/SYT1/ANXA2/MARK1/PARD3/PHLDA3/PLCB1/VPS13B	12	cluster3
BP	GO:0007159	leukocyte cell-cell adhesion	8/59	419/18888	4.51928085032843e-05	0.00218837484252442	0.0015607071114697	PECAM1/RAC2/CD3E/LCK/CCL5/IL2RG/CORO1A/PTPRC	8	cluster4		MF	GO:0098631	cell adhesion mediator activity	7/421	67/18522	0.000801363255696504	0.0340496371569597	0.0301957697194742	ITGA2/CXADR/S100A11/RPSA/ANXA2/JUP/PDLIM1	7	cluster3
BP	GO:0030217	T cell differentiation	7/59	310/18888	4.92293341105118e-05	0.00229554561648646	0.00163713925911371	CD3G/CD3E/CD3D/LCK/CD2/IL2RG/PTPRC	7	cluster4		MF	GO:0005504	fatty acid binding	6/421	49/18522	0.000814126345525056	0.0340496371569597	0.0301957697194742	FABP5/FABP4/S100A9/FABP6/ACOXL/ID3	6	cluster3
BP	GO:0072577	endothelial cell apoptotic process	4/59	68/18888	6.02338179470438e-05	0.00270837059983315	0.00193155814694843	CDH5/ECSCR/KDR/RGCC	4	cluster4		MF	GO:0005178	integrin binding	11/421	157/18522	0.0009448500966827	0.0373215788189666	0.0330973805797039	PRKCA/ITGA2/P4HB/PTK2/CXADR/ADAM10/PPIA/SRC/ITGB4/DST/FERMT1	11	cluster3
BP	GO:0022409	positive regulation of cell-cell adhesion	7/59	325/18888	6.62993738878764e-05	0.00278037808947407	0.00198291251228743	PODXL/CD3E/LCK/CCL5/IL2RG/CORO1A/PTPRC	7	cluster4		MF	GO:0003779	actin binding	21/421	434/18522	0.00100822903052302	0.0377289916158878	0.0334586808467197	CALD1/FSCN1/ANXA8/FHOD3/TNS4/COBLL1/GIPC1/P4HB/PTK2/SSH3/PRKCE/PFN2/MYO1D/ALDOA/WASL/EPS8/LIMCH1/CD2AP/DST/FERMT1/PDLIM1	21	cluster3
BP	GO:0050918	positive chemotaxis	4/59	70/18888	6.75011677474551e-05	0.00278037808947407	0.00198291251228743	KDR/S100A4/CCL5/CORO1A	4	cluster4
BP	GO:0046629	gamma-delta T cell activation	3/59	26/18888	7.15197230446681e-05	0.00278037808947407	0.00198291251228743	CD3G/CD3E/PTPRC	3	cluster4		BP	GO:0050863	regulation of T cell activation	56/352	382/18888	7.04108875895802e-34	2.55732343725355e-30	1.90998797177209e-30	THY1/LGALS1/CAV1/JUNB/DOCK8/ACTB/FYN/HLA-DRB5/SASH3/NCKAP1L/PTPRC/LCK/HLA-DPB1/IFNG/PTPN22/HLA-DPA1/CD27/CAMK4/HLA-DQA1/RAC2/B2M/SIRPG/TIGIT/SIT1/SPN/TNFRSF1B/HAVCR2/RUNX3/TOX/CORO1A/CCL5/TNFRSF9/CD4/CD40LG/IRF1/HLA-DRA/HLA-DRB1/HLA-DQB1/HLA-A/SLAMF1/PRDM1/CTLA4/ICOS/IL2RG/LAG3/RASAL3/ZAP70/CD3E/CD2/CD6/RHOH/CD5/JAK3/LAPTM5/HLA-E/CD74	56	cluster4
BP	GO:0072010	glomerular epithelium development	3/59	26/18888	7.15197230446681e-05	0.00278037808947407	0.00198291251228743	PECAM1/CD34/PODXL	3	cluster4		BP	GO:0007159	leukocyte cell-cell adhesion	56/352	419/18888	1.02915857426309e-31	1.86895197086178e-28	1.39586402414526e-28	THY1/LGALS1/CAV1/DOCK8/ACTB/FYN/SKAP1/HLA-DRB5/SASH3/NCKAP1L/PTPRC/LCK/HLA-DPB1/IFNG/PTPN22/HLA-DPA1/CD27/HLA-DQA1/RAC2/B2M/SIRPG/TIGIT/SPN/HAVCR2/RUNX3/MSN/CORO1A/CCL5/CD4/TNF/CD40LG/IRF1/HLA-DRA/HLA-DRB1/HLA-DQB1/HLA-A/SLAMF1/CTLA4/ITGA4/ICOS/IL2RG/LAG3/RASAL3/ZAP70/FERMT3/ITGB2/CD3E/ITGAL/CD6/RHOH/SELPLG/CD5/JAK3/LAPTM5/HLA-E/CD74	56	cluster4
BP	GO:0001906	cell killing	6/59	226/18888	7.28772652522988e-05	0.00278037808947407	0.00198291251228743	GZMA/GZMM/NKG7/CD2/CORO1A/PTPRC	6	cluster4		BP	GO:1903037	regulation of leukocyte cell-cell adhesion	51/352	382/18888	7.10820582609852e-29	8.60566785346327e-26	6.4273145311775e-26	THY1/LGALS1/CAV1/DOCK8/ACTB/FYN/SKAP1/HLA-DRB5/SASH3/NCKAP1L/PTPRC/LCK/HLA-DPB1/IFNG/PTPN22/HLA-DPA1/CD27/HLA-DQA1/B2M/SIRPG/TIGIT/SPN/HAVCR2/RUNX3/CORO1A/CCL5/CD4/TNF/CD40LG/IRF1/HLA-DRA/HLA-DRB1/HLA-DQB1/HLA-A/SLAMF1/CTLA4/ITGA4/ICOS/IL2RG/LAG3/RASAL3/ZAP70/ITGB2/CD3E/CD6/RHOH/CD5/JAK3/LAPTM5/HLA-E/CD74	51	cluster4
BP	GO:0002429	immune response-activating cell surface receptor signaling pathway	7/59	332/18888	7.57783777670769e-05	0.00280602875319852	0.0020012060753968	TRBC2/TRAC/CD3G/CD3E/CD3D/LCK/PTPRC	7	cluster4		BP	GO:1903039	positive regulation of leukocyte cell-cell adhesion	44/352	277/18888	3.44661624291301e-28	3.12952754856501e-25	2.33735001525969e-25	THY1/LGALS1/CAV1/DOCK8/ACTB/FYN/SKAP1/HLA-DRB5/SASH3/NCKAP1L/PTPRC/LCK/HLA-DPB1/IFNG/HLA-DPA1/CD27/HLA-DQA1/B2M/SIRPG/SPN/HAVCR2/RUNX3/CORO1A/CCL5/CD4/TNF/CD40LG/HLA-DRA/HLA-DRB1/HLA-DQB1/HLA-A/SLAMF1/ITGA4/ICOS/IL2RG/RASAL3/ZAP70/ITGB2/CD3E/CD6/RHOH/CD5/HLA-E/CD74	44	cluster4
BP	GO:0003158	endothelium development	5/59	143/18888	8.35717965643016e-05	0.00300619691069873	0.0021439621795293	CDH5/PECAM1/ROBO4/CD34/KDR	5	cluster4		BP	GO:0022409	positive regulation of cell-cell adhesion	45/352	325/18888	3.27838112440476e-26	1.91429216409282e-23	1.42972725100487e-23	THY1/LGALS1/CAV1/DOCK8/ACTB/FYN/SKAP1/HLA-DRB5/SASH3/NCKAP1L/PTPRC/LCK/HLA-DPB1/IFNG/HLA-DPA1/CD27/HLA-DQA1/B2M/SIRPG/SPN/HAVCR2/RUNX3/CORO1A/CCL5/CD4/TNF/CD40LG/HLA-DRA/HLA-DRB1/HLA-DQB1/HLA-A/CXCL13/SLAMF1/ITGA4/ICOS/IL2RG/RASAL3/ZAP70/ITGB2/CD3E/CD6/RHOH/CD5/HLA-E/CD74	45	cluster4
BP	GO:0001909	leukocyte mediated cytotoxicity	5/59	144/18888	8.63723938844627e-05	0.00302063455279274	0.00215425882992534	GZMM/NKG7/CD2/CORO1A/PTPRC	5	cluster4		BP	GO:0050867	positive regulation of cell activation	48/352	380/18888	4.15673483398203e-26	1.91429216409282e-23	1.42972725100487e-23	THY1/ACTA2/LGALS1/CAV1/SH3KBP1/DOCK8/ACTB/FYN/HLA-DRB5/SASH3/NCKAP1L/PTPRC/LCK/HLA-DPB1/IFNG/HLA-DPA1/CD27/HLA-DQA1/CCL3/B2M/SIRPG/SPN/HAVCR2/RUNX3/TOX/CORO1A/CCL5/CD4/TNF/CD40LG/HLA-DRA/HLA-DRB1/HLA-DQB1/HLA-A/SLAMF1/CD38/TNFRSF4/ICOS/IL2RG/RASAL3/ZAP70/CD3E/CD2/CD6/RHOH/CD5/HLA-E/CD74	48	cluster4
BP	GO:0002443	leukocyte mediated immunity	8/59	469/18888	9.93914356177603e-05	0.00338199506602054	0.00241197424130724	IGHV3-7/IGHV2-5/RAC2/GZMM/NKG7/CD2/CORO1A/PTPRC	8	cluster4		BP	GO:0002696	positive regulation of leukocyte activation	47/352	362/18888	4.20737360215227e-26	1.91429216409282e-23	1.42972725100487e-23	THY1/LGALS1/CAV1/SH3KBP1/DOCK8/ACTB/FYN/HLA-DRB5/SASH3/NCKAP1L/PTPRC/LCK/HLA-DPB1/IFNG/HLA-DPA1/CD27/HLA-DQA1/CCL3/B2M/SIRPG/SPN/HAVCR2/RUNX3/TOX/CORO1A/CCL5/CD4/TNF/CD40LG/HLA-DRA/HLA-DRB1/HLA-DQB1/HLA-A/SLAMF1/CD38/TNFRSF4/ICOS/IL2RG/RASAL3/ZAP70/CD3E/CD2/CD6/RHOH/CD5/HLA-E/CD74	47	cluster4
BP	GO:0001945	lymph vessel development	3/59	31/18888	0.000122281419897758	0.00394855535293308	0.0028160342093156	TMEM204/CLEC14A/KDR	3	cluster4		BP	GO:0022407	regulation of cell-cell adhesion	54/352	496/18888	4.21650256408111e-26	1.91429216409282e-23	1.42972725100487e-23	THY1/LGALS1/CAV1/DOCK8/ACTB/FYN/SKAP1/HLA-DRB5/SASH3/NCKAP1L/PTPRC/LCK/HLA-DPB1/IFNG/PTPN22/HLA-DPA1/CD27/HLA-DQA1/B2M/SIRPG/TIGIT/SPN/HAVCR2/RUNX3/CORO1A/CCL5/CD4/TNF/CD40LG/IRF1/HLA-DRA/HLA-DRB1/HLA-DQB1/HLA-A/CXCL13/SLAMF1/CTLA4/ITGA4/ICOS/IL2RG/LAG3/RASAL3/ZAP70/FERMT3/ITGB2/CD3E/CD6/RHOH/CD5/JAK3/LAPTM5/HLA-E/CD74/FXYD5	54	cluster4
BP	GO:0045785	positive regulation of cell adhesion	8/59	485/18888	0.000125300477329189	0.00394855535293308	0.0028160342093156	KDR/PODXL/CD3E/LCK/CCL5/IL2RG/CORO1A/PTPRC	8	cluster4		BP	GO:0050870	positive regulation of T cell activation	40/352	253/18888	1.31047916819194e-25	5.28851148763681e-23	3.94983019465571e-23	THY1/LGALS1/CAV1/DOCK8/ACTB/FYN/HLA-DRB5/SASH3/NCKAP1L/PTPRC/LCK/HLA-DPB1/IFNG/HLA-DPA1/CD27/HLA-DQA1/B2M/SIRPG/SPN/HAVCR2/RUNX3/CORO1A/CCL5/CD4/CD40LG/HLA-DRA/HLA-DRB1/HLA-DQB1/HLA-A/SLAMF1/ICOS/IL2RG/RASAL3/ZAP70/CD3E/CD6/RHOH/CD5/HLA-E/CD74	40	cluster4
BP	GO:0002768	immune response-regulating cell surface receptor signaling pathway	7/59	360/18888	0.000125450527495888	0.00394855535293308	0.0028160342093156	TRBC2/TRAC/CD3G/CD3E/CD3D/LCK/PTPRC	7	cluster4		BP	GO:0051251	positive regulation of lymphocyte activation	44/352	328/18888	4.58665121545143e-25	1.51557076589598e-22	1.13193422899199e-22	THY1/LGALS1/CAV1/SH3KBP1/DOCK8/ACTB/FYN/HLA-DRB5/SASH3/NCKAP1L/PTPRC/LCK/HLA-DPB1/IFNG/HLA-DPA1/CD27/HLA-DQA1/B2M/SIRPG/SPN/HAVCR2/RUNX3/TOX/CORO1A/CCL5/CD4/CD40LG/HLA-DRA/HLA-DRB1/HLA-DQB1/HLA-A/SLAMF1/CD38/TNFRSF4/ICOS/IL2RG/RASAL3/ZAP70/CD3E/CD6/RHOH/CD5/HLA-E/CD74	44	cluster4
BP	GO:0002696	positive regulation of leukocyte activation	7/59	362/18888	0.000129824759743198	0.00396415753323158	0.00282716138610137	CD3E/LCK/CD2/CCL5/IL2RG/CORO1A/PTPRC	7	cluster4		BP	GO:0002757	immune response-activating signaling pathway	53/352	500/18888	4.59010969847352e-25	1.51557076589598e-22	1.13193422899199e-22	THY1/IGHG1/IGKC/IGHG3/CAV1/AURKB/TRBC2/FYN/SKAP1/OASL/NCKAP1L/PTPRC/LCK/CD247/HLA-DPB1/PTPN22/SH2D1A/CD3D/THEMIS/TRAC/MYO1G/CD3G/HAVCR2/KLRD1/CD8B/KLRC1/CD8A/SLA2/TRGC2/LIME1/TNF/HSPA1B/IRF1/HLA-DRB1/STING1/BIRC3/HLA-DQB1/HLA-A/HSPA1A/CD38/CASP1/PDE4B/TNFAIP3/CTLA4/ITK/LCP2/ZAP70/CD3E/TRBC1/FYB1/TRAF3IP3/GBP5/LAPTM5	53	cluster4
BP	GO:0050870	positive regulation of T cell activation	6/59	253/18888	0.000135392195336742	0.00396415753323158	0.00282716138610137	CD3E/LCK/CCL5/IL2RG/CORO1A/PTPRC	6	cluster4		BP	GO:0050851	antigen receptor-mediated signaling pathway	36/352	208/18888	1.5575712001731e-24	4.71424883252392e-22	3.52093068670709e-22	THY1/IGHG1/IGKC/IGHG3/TRBC2/FYN/SKAP1/NCKAP1L/PTPRC/LCK/CD247/HLA-DPB1/PTPN22/SH2D1A/CD3D/THEMIS/TRAC/CD3G/CD8B/CD8A/SLA2/TRGC2/LIME1/HLA-DRB1/HLA-DQB1/HLA-A/CD38/PDE4B/CTLA4/ITK/LCP2/ZAP70/CD3E/TRBC1/FYB1/LAPTM5	36	cluster4
BP	GO:0051896	regulation of phosphatidylinositol 3-kinase/protein kinase B signal transduction	6/59	253/18888	0.000135392195336742	0.00396415753323158	0.00282716138610137	ENG/RAMP3/KDR/FLT1/HCST/CCL5	6	cluster4		BP	GO:0050852	T cell receptor signaling pathway	31/352	146/18888	4.54424994904799e-24	1.26959352422633e-21	9.48221224185964e-22	THY1/TRBC2/FYN/SKAP1/PTPRC/LCK/CD247/HLA-DPB1/PTPN22/SH2D1A/CD3D/THEMIS/TRAC/CD3G/CD8B/CD8A/SLA2/TRGC2/LIME1/HLA-DRB1/HLA-DQB1/HLA-A/PDE4B/CTLA4/ITK/LCP2/ZAP70/CD3E/TRBC1/FYB1/LAPTM5	31	cluster4
BP	GO:0022407	regulation of cell-cell adhesion	8/59	496/18888	0.000146175456383015	0.00412038478709361	0.0029385796775978	PODXL/RGCC/CD3E/LCK/CCL5/IL2RG/CORO1A/PTPRC	8	cluster4		BP	GO:0002449	lymphocyte mediated immunity	43/352	372/18888	6.53221276044825e-22	1.62911065891693e-19	1.21673376073178e-19	IGLL5/IGHG1/IGHV3-21/SERPING1/IGKC/IGHG3/RAB27A/SASH3/NCKAP1L/PTPRC/WAS/SH2D1A/IL2RB/CD27/B2M/SPN/MYO1G/TNFRSF1B/HAVCR2/GZMB/KLRD1/NKG7/KLRC1/CD8A/KIR2DL4/HLA-C/CORO1A/SLA2/PRF1/HLA-B/TNF/KLRB1/CD40LG/HLA-DRA/HLA-DRB1/HLA-A/SLAMF1/GZMM/LAG3/CD2/HLA-F/HLA-E/CD74	43	cluster4
BP	GO:0002449	lymphocyte mediated immunity	7/59	372/18888	0.000153598813170504	0.00412038478709361	0.0029385796775978	IGHV3-7/IGHV2-5/GZMM/NKG7/CD2/CORO1A/PTPRC	7	cluster4		BP	GO:0030098	lymphocyte differentiation	46/352	432/18888	6.72815525433754e-22	1.62911065891693e-19	1.21673376073178e-19	POU2AF1/LGALS1/JUNB/ACTB/RBPJ/EZH2/SASH3/NCKAP1L/PTPRC/LCK/IFNG/PTPN22/CD27/CD3D/THEMIS/DOCK2/CAMK4/B2M/SPN/CD3G/ITM2A/RUNX3/TOX/KLRC1/CD8A/TNFRSF9/CD4/CD40LG/IRF1/HLA-DRA/HLA-DRB1/SLAMF1/PRDM1/CTLA4/ITGA4/ITK/IL2RG/LAG3/ZAP70/CD3E/CD2/RORA/RHOH/JAK3/IKZF1/CD74	46	cluster4
BP	GO:0001894	tissue homeostasis	6/59	259/18888	0.000153818971400635	0.00412038478709361	0.0029385796775978	CDH5/PECAM1/LDB2/CD34/RAC2/CORO1A	6	cluster4		BP	GO:1903131	mononuclear cell differentiation	48/352	484/18888	1.69468275042894e-21	3.8469298434737e-19	2.87315621569433e-19	POU2AF1/LGALS1/JUNB/ACTB/RBPJ/EZH2/SASH3/NCKAP1L/PTPRC/LCK/IFNG/PTPN22/CD27/CD3D/THEMIS/DOCK2/CAMK4/B2M/SPN/CD3G/ITM2A/RUNX3/TOX/KLRC1/CD8A/TNFRSF9/HLA-B/CD4/CD40LG/IRF1/HLA-DRA/HLA-DRB1/SLAMF1/PRDM1/CTLA4/ITGA4/IFI16/ITK/IL2RG/LAG3/ZAP70/CD3E/CD2/RORA/RHOH/JAK3/IKZF1/CD74	48	cluster4
BP	GO:0060249	anatomical structure homeostasis	6/59	259/18888	0.000153818971400635	0.00412038478709361	0.0029385796775978	CDH5/PECAM1/LDB2/CD34/RAC2/CORO1A	6	cluster4		BP	GO:0045785	positive regulation of cell adhesion	48/352	485/18888	1.85051476114766e-21	3.95357036028723e-19	2.95280281082199e-19	THY1/LGALS1/CAV1/DOCK8/ACTB/APBB1IP/FYN/SKAP1/HLA-DRB5/SASH3/NCKAP1L/PTPRC/LCK/HLA-DPB1/IFNG/HLA-DPA1/CD27/HLA-DQA1/B2M/SIRPG/SPN/HAVCR2/RUNX3/CORO1A/CCL5/CD4/TNF/CD40LG/HLA-DRA/HLA-DRB1/HLA-DQB1/HLA-A/SPOCK2/CXCL13/SLAMF1/ITGA4/ICOS/IL2RG/RASAL3/ZAP70/ITGB2/CD3E/CD6/TNFRSF18/RHOH/CD5/HLA-E/CD74	48	cluster4
BP	GO:0070665	positive regulation of leukocyte proliferation	5/59	164/18888	0.000159180639360851	0.00417517551990231	0.00297765538102644	RAC2/CD3E/CCL5/CORO1A/PTPRC	5	cluster4		BP	GO:0002443	leukocyte mediated immunity	47/352	469/18888	2.98891462475551e-21	6.03096550950667e-19	4.50434677660523e-19	IGLL5/IGHG1/IGHV3-21/SERPING1/IGKC/IGHG3/RAB27A/SASH3/NCKAP1L/PTPRC/WAS/SH2D1A/IL2RB/CD27/RAC2/CCL3/B2M/SPN/MYO1G/TNFRSF1B/HAVCR2/GZMB/KLRD1/NKG7/KLRC1/CD8A/KIR2DL4/HLA-C/CORO1A/SLA2/PRF1/HLA-B/TNF/KLRB1/CD40LG/HLA-DRA/HLA-DRB1/HLA-A/SLAMF1/GZMM/LAG3/ITGB2/CD2/HLA-F/JAK3/HLA-E/CD74	47	cluster4
BP	GO:0050867	positive regulation of cell activation	7/59	380/18888	0.000175064521342436	0.00449808637490056	0.003207949231044	CD3E/LCK/CD2/CCL5/IL2RG/CORO1A/PTPRC	7	cluster4		BP	GO:0002429	immune response-activating cell surface receptor signaling pathway	40/352	332/18888	4.21601915624267e-21	8.05925346077546e-19	6.01921405298468e-19	THY1/IGHG1/IGKC/IGHG3/TRBC2/FYN/SKAP1/NCKAP1L/PTPRC/LCK/CD247/HLA-DPB1/PTPN22/SH2D1A/CD3D/THEMIS/TRAC/MYO1G/CD3G/KLRD1/CD8B/KLRC1/CD8A/SLA2/TRGC2/LIME1/HLA-DRB1/HLA-DQB1/HLA-A/CD38/PDE4B/TNFAIP3/CTLA4/ITK/LCP2/ZAP70/CD3E/TRBC1/FYB1/LAPTM5	40	cluster4
BP	GO:1903039	positive regulation of leukocyte cell-cell adhesion	6/59	277/18888	0.000221287478730795	0.00557201871444141	0.0039738572496288	CD3E/LCK/CCL5/IL2RG/CORO1A/PTPRC	6	cluster4		BP	GO:0002768	immune response-regulating cell surface receptor signaling pathway	40/352	360/18888	8.25978612814726e-20	1.49997716087154e-17	1.12028783432818e-17	THY1/IGHG1/IGKC/IGHG3/TRBC2/FYN/SKAP1/NCKAP1L/PTPRC/LCK/CD247/HLA-DPB1/PTPN22/SH2D1A/CD3D/THEMIS/TRAC/MYO1G/CD3G/KLRD1/CD8B/KLRC1/CD8A/SLA2/TRGC2/LIME1/HLA-DRB1/HLA-DQB1/HLA-A/CD38/PDE4B/TNFAIP3/CTLA4/ITK/LCP2/ZAP70/CD3E/TRBC1/FYB1/LAPTM5	40	cluster4
BP	GO:0030101	natural killer cell activation	4/59	98/18888	0.000249191181349311	0.00598147746680356	0.00426587540586384	NKG7/CD2/CORO1A/PTPRC	4	cluster4		BP	GO:0002460	adaptive immune response based on somatic recombination of immune receptors built from immunoglobulin superfamily domains	41/352	385/18888	1.33987771216474e-19	2.3173504050392e-17	1.73075933045039e-17	IGLL5/IGHG1/IGHV3-21/SERPING1/IGKC/IGHG3/JUNB/RAB27A/SASH3/NCKAP1L/PTPRC/WAS/IL2RB/CD27/B2M/SPN/MYO1G/TNFRSF1B/HAVCR2/KLRD1/KLRC1/CD8A/HLA-C/SLA2/PRF1/HLA-B/CD4/TNF/CD40LG/HLA-DRA/HLA-DRB1/HLA-A/CXCL13/SLAMF1/TNFAIP3/GZMM/RORA/HLA-F/JAK3/HLA-E/CD74	41	cluster4
BP	GO:0001936	regulation of endothelial cell proliferation	5/59	181/18888	0.00025180167255011	0.00598147746680356	0.00426587540586384	MMRN2/HSPG2/KDR/FLT1/RGCC	5	cluster4		BP	GO:0030217	T cell differentiation	37/352	310/18888	1.91027406992694e-19	3.1536888281703e-17	2.35539534842188e-17	JUNB/ACTB/SASH3/NCKAP1L/PTPRC/LCK/IFNG/PTPN22/CD27/CD3D/THEMIS/DOCK2/CAMK4/B2M/SPN/CD3G/RUNX3/TOX/KLRC1/CD8A/TNFRSF9/CD4/IRF1/HLA-DRA/HLA-DRB1/PRDM1/CTLA4/ITK/IL2RG/LAG3/ZAP70/CD3E/CD2/RORA/RHOH/JAK3/CD74	37	cluster4
BP	GO:0042129	regulation of T cell proliferation	5/59	181/18888	0.00025180167255011	0.00598147746680356	0.00426587540586384	RAC2/CD3E/CCL5/CORO1A/PTPRC	5	cluster4		BP	GO:0046631	alpha-beta T cell activation	29/352	181/18888	5.32542886454639e-19	8.40954679827499e-17	6.28083761278537e-17	JUNB/TRBC2/SASH3/NCKAP1L/PTPRC/CD247/IFNG/CD3D/DOCK2/TRAC/SPN/CD3G/RUNX3/TOX/NKG7/IRF1/HLA-DRA/HLA-DRB1/HLA-A/PRDM1/ITK/IL2RG/RASAL3/ZAP70/CD3E/TRBC1/RORA/JAK3/HLA-E	29	cluster4
BP	GO:0030513	positive regulation of BMP signaling pathway	3/59	40/18888	0.000263460383333549	0.00606440685058248	0.00432501905735283	CDH5/ENG/KDR	3	cluster4		BP	GO:0001906	cell killing	31/352	226/18888	3.26171663399705e-18	4.93606450611553e-16	3.68659814289929e-16	IGHG1/HMGN2/RAB27A/NCKAP1L/PTPRC/IFNG/SH2D1A/B2M/HAVCR2/GZMB/KLRD1/NKG7/GNLY/KLRC1/KIR2DL4/HLA-C/CORO1A/PRF1/GZMH/GZMA/HLA-B/KLRB1/HLA-DRA/HLA-DRB1/HLA-A/GZMM/LAG3/CD2/GBP5/HLA-F/HLA-E	31	cluster4
BP	GO:0043534	blood vessel endothelial cell migration	5/59	183/18888	0.000264926431121554	0.00606440685058248	0.00432501905735283	MMRN2/CDH5/CLEC14A/KDR/RGCC	5	cluster4		BP	GO:0001909	leukocyte mediated cytotoxicity	25/352	144/18888	2.10983023174205e-17	3.06516136067485e-15	2.28927684513653e-15	IGHG1/RAB27A/NCKAP1L/PTPRC/SH2D1A/B2M/HAVCR2/GZMB/KLRD1/NKG7/KLRC1/KIR2DL4/HLA-C/CORO1A/PRF1/HLA-B/KLRB1/HLA-DRA/HLA-DRB1/HLA-A/GZMM/LAG3/CD2/HLA-F/HLA-E	25	cluster4
BP	GO:0045730	respiratory burst	3/59	41/18888	0.000283630225339643	0.00637661524468946	0.00454768011681795	JCHAIN/RAC2/CD52	3	cluster4		BP	GO:0042098	T cell proliferation	29/352	213/18888	5.07913092341499e-17	7.09515519763202e-15	5.29915805248601e-15	DOCK8/FYN/SASH3/NCKAP1L/PTPRC/HLA-DPB1/HLA-DPA1/DOCK2/RAC2/SH2D2A/SPN/TNFRSF1B/HAVCR2/MSN/CORO1A/CCL5/TNFRSF9/CD40LG/IRF1/HLA-DRB1/HLA-A/SLAMF1/TNFRSF4/CTLA4/RASAL3/ZAP70/CD3E/CD6/HLA-E	29	cluster4
BP	GO:0045766	positive regulation of angiogenesis	5/59	187/18888	0.000292731340070503	0.00646576766927655	0.0046112619220709	CDH5/ENG/CD34/KDR/FLT1	5	cluster4		BP	GO:0046651	lymphocyte proliferation	33/352	308/18888	4.84775648904313e-16	6.52113021044616e-14	4.87043605156497e-14	MZB1/DOCK8/FYN/SASH3/NCKAP1L/PTPRC/HLA-DPB1/PTPN22/HLA-DPA1/DOCK2/RAC2/SH2D2A/SPN/TNFRSF1B/HAVCR2/MSN/CORO1A/CCL5/TNFRSF9/CD40LG/IRF1/HLA-DRB1/HLA-A/SLAMF1/CD38/TNFRSF4/CTLA4/RASAL3/ZAP70/CD3E/CD6/HLA-E/CD74	33	cluster4
BP	GO:0042102	positive regulation of T cell proliferation	4/59	104/18888	0.00031281438937582	0.0067217505523226	0.00479382402168068	CD3E/CCL5/CORO1A/PTPRC	4	cluster4		BP	GO:0070661	leukocyte proliferation	35/352	352/18888	6.15928105370326e-16	7.98946742394652e-14	5.96709296067418e-14	MZB1/JUNB/DOCK8/FYN/SASH3/NCKAP1L/PTPRC/HLA-DPB1/PTPN22/HLA-DPA1/DOCK2/RAC2/SH2D2A/SPN/TNFRSF1B/HAVCR2/MSN/CORO1A/CCL5/TNFRSF9/CD40LG/IRF1/HLA-DRB1/HLA-A/SLAMF1/CD38/TNFAIP3/TNFRSF4/CTLA4/RASAL3/ZAP70/CD3E/CD6/HLA-E/CD74	35	cluster4
BP	GO:1904018	positive regulation of vasculature development	5/59	190/18888	0.00031499863589121	0.0067217505523226	0.00479382402168068	CDH5/ENG/CD34/KDR/FLT1	5	cluster4		BP	GO:0032943	mononuclear cell proliferation	33/352	315/18888	9.43148212699953e-16	1.18121183052629e-13	8.82211594964711e-14	MZB1/DOCK8/FYN/SASH3/NCKAP1L/PTPRC/HLA-DPB1/PTPN22/HLA-DPA1/DOCK2/RAC2/SH2D2A/SPN/TNFRSF1B/HAVCR2/MSN/CORO1A/CCL5/TNFRSF9/CD40LG/IRF1/HLA-DRB1/HLA-A/SLAMF1/CD38/TNFRSF4/CTLA4/RASAL3/ZAP70/CD3E/CD6/HLA-E/CD74	33	cluster4
BP	GO:0043491	phosphatidylinositol 3-kinase/protein kinase B signal transduction	6/59	299/18888	0.000333348321681493	0.00699475894994999	0.00498852839288269	ENG/RAMP3/KDR/FLT1/HCST/CCL5	6	cluster4		BP	GO:0001819	positive regulation of cytokine production	41/352	500/18888	1.52505841054055e-15	1.8463373823611e-13	1.3789738680572e-13	POU2AF1/HSP90AA1/HMGB2/SASH3/PTPRC/HLA-DPB1/IFNG/PTPN22/HLA-DPA1/CCL3/B2M/TIGIT/SPN/HAVCR2/KIR2DL4/CD4/TNF/LTB/HSPA1B/CD40LG/IRF1/STING1/HLA-A/HSPA1A/SLAMF1/CASP1/PDE4B/IFI16/ITK/CD3E/CD2/TRAF3IP3/RORA/CD6/GBP5/HLA-F/IL16/LAPTM5/GPSM3/HLA-E/CD74	41	cluster4
BP	GO:0030098	lymphocyte differentiation	7/59	432/18888	0.000381455229631018	0.00786524313688931	0.00560934107751899	CD3G/CD3E/CD3D/LCK/CD2/IL2RG/PTPRC	7	cluster4		BP	GO:0002456	T cell mediated immunity	22/352	129/18888	2.72082244781043e-15	3.18775068724112e-13	2.38083512665789e-13	RAB27A/SASH3/NCKAP1L/PTPRC/WAS/B2M/SPN/MYO1G/TNFRSF1B/KLRD1/KLRC1/CD8A/HLA-C/PRF1/HLA-B/HLA-DRA/HLA-DRB1/HLA-A/SLAMF1/GZMM/HLA-F/HLA-E	22	cluster4
BP	GO:0042116	macrophage activation	4/59	110/18888	0.000387327303008052	0.00786524313688931	0.00560934107751899	ADGRF5/CD93/CST7/PTPRC	4	cluster4		BP	GO:0050670	regulation of lymphocyte proliferation	28/352	237/18888	7.31950461163236e-15	8.30763773420273e-13	6.20472479742651e-13	MZB1/SASH3/NCKAP1L/PTPRC/HLA-DPB1/PTPN22/HLA-DPA1/RAC2/SPN/TNFRSF1B/HAVCR2/CORO1A/CCL5/TNFRSF9/CD40LG/IRF1/HLA-DRB1/HLA-A/SLAMF1/CD38/TNFRSF4/CTLA4/RASAL3/ZAP70/CD3E/CD6/HLA-E/CD74	28	cluster4
BP	GO:1904035	regulation of epithelial cell apoptotic process	4/59	115/18888	0.000458475596020048	0.00916223452998793	0.00653433054979282	CDH5/ECSCR/KDR/RGCC	4	cluster4		BP	GO:0002697	regulation of immune effector process	35/352	385/18888	9.54301348783332e-15	1.05030984811547e-12	7.84444840770223e-13	MZB1/SERPING1/JUNB/SASH3/NCKAP1L/PTPRC/WAS/IFNG/SH2D1A/RAC2/B2M/ACP5/SPN/TNFRSF1B/HAVCR2/KLRD1/KLRC1/KIR2DL4/HLA-C/HLA-B/TNF/KLRB1/CD40LG/HLA-DRA/HLA-DRB1/HLA-A/SLAMF1/TNFRSF4/LAG3/ITGB2/HLA-F/JAK3/LAPTM5/HLA-E/CD74	35	cluster4
BP	GO:0033628	regulation of cell adhesion mediated by integrin	3/59	49/18888	0.000481591171927566	0.00932805054548932	0.00665258736282128	PODXL/CD3E/CCL5	3	cluster4		BP	GO:0032944	regulation of mononuclear cell proliferation	28/352	241/18888	1.12521602836723e-14	1.20199547500876e-12	8.97734274025494e-13	MZB1/SASH3/NCKAP1L/PTPRC/HLA-DPB1/PTPN22/HLA-DPA1/RAC2/SPN/TNFRSF1B/HAVCR2/CORO1A/CCL5/TNFRSF9/CD40LG/IRF1/HLA-DRB1/HLA-A/SLAMF1/CD38/TNFRSF4/CTLA4/RASAL3/ZAP70/CD3E/CD6/HLA-E/CD74	28	cluster4
BP	GO:0061028	establishment of endothelial barrier	3/59	49/18888	0.000481591171927566	0.00932805054548932	0.00665258736282128	CDH5/PECAM1/ROBO4	3	cluster4		BP	GO:0002819	regulation of adaptive immune response	26/352	207/18888	1.5892531784913e-14	1.64919072693726e-12	1.23173095969085e-12	JUNB/SKAP1/SASH3/NCKAP1L/PTPRC/WAS/B2M/SPN/TNFRSF1B/HAVCR2/KLRD1/KLRC1/HLA-C/HLA-B/CD4/TNF/IRF1/HLA-DRA/HLA-DRB1/HLA-A/SLAMF1/TNFAIP3/SAMSN1/HLA-F/JAK3/HLA-E	26	cluster4
BP	GO:0043320	natural killer cell degranulation	2/59	11/18888	0.000518117229006876	0.00983460363765544	0.00701385134644881	NKG7/CORO1A	2	cluster4		BP	GO:0070663	regulation of leukocyte proliferation	29/352	267/18888	2.1865870716611e-14	2.20602340118697e-12	1.64761253908499e-12	MZB1/SASH3/NCKAP1L/PTPRC/HLA-DPB1/PTPN22/HLA-DPA1/RAC2/SPN/TNFRSF1B/HAVCR2/CORO1A/CCL5/TNFRSF9/CD40LG/IRF1/HLA-DRB1/HLA-A/SLAMF1/CD38/TNFAIP3/TNFRSF4/CTLA4/RASAL3/ZAP70/CD3E/CD6/HLA-E/CD74	29	cluster4
BP	GO:0055074	calcium ion homeostasis	6/59	326/18888	0.000527028747810703	0.00983460363765544	0.00701385134644881	CDH5/KDR/LCK/CCL5/CORO1A/PTPRC	6	cluster4		BP	GO:0019882	antigen processing and presentation	20/352	117/18888	4.89632270431381e-14	4.80633623299129e-12	3.5897079968753e-12	PSMB8/HLA-DRB5/RAB27A/HLA-DPB1/WAS/HLA-DPA1/HLA-DQA1/B2M/CD8A/HLA-C/HLA-B/HLA-DRA/HLA-DRB1/TAP1/HLA-DQB1/HLA-A/HLA-F/HLA-E/CD74/PSME1	20	cluster4
BP	GO:0042098	T cell proliferation	5/59	213/18888	0.000531177956600929	0.00983460363765544	0.00701385134644881	RAC2/CD3E/CCL5/CORO1A/PTPRC	5	cluster4		BP	GO:0007059	chromosome segregation	35/352	423/18888	1.58033117109272e-13	1.51046389826546e-11	1.12812006313184e-11	NCAPG/CDCA5/TACC3/AURKB/SMC2/CDC20/CDCA8/CENPM/NCAPH/NDC80/KIF2C/CENPK/KIF11/CENPE/ACTB/SMC4/FBXO5/DLGAP5/ASPM/PTTG1/HJURP/KIFC1/KNL1/MKI67/CENPF/PLK1/CDCA2/ESCO2/KIF22/BUB1B/SEPTIN1/GEM/HSPA1B/NR3C1/HSPA1A	35	cluster4
BP	GO:0051251	positive regulation of lymphocyte activation	6/59	328/18888	0.000544263098594529	0.00993082958160161	0.00708247785051309	CD3E/LCK/CCL5/IL2RG/CORO1A/PTPRC	6	cluster4		BP	GO:0031341	regulation of cell killing	19/352	110/18888	1.7474613580191e-13	1.62737939803215e-11	1.2154407340392e-11	NCKAP1L/PTPRC/IFNG/SH2D1A/B2M/HAVCR2/KLRD1/KLRC1/KIR2DL4/HLA-C/PRF1/HLA-B/KLRB1/HLA-DRA/HLA-DRB1/HLA-A/LAG3/HLA-F/HLA-E	19	cluster4
BP	GO:0002064	epithelial cell development	5/59	216/18888	0.000565988277298463	0.0101797034445538	0.007259969932866	CDH5/PECAM1/ROBO4/KDR/PODXL	5	cluster4		BP	GO:0001913	T cell mediated cytotoxicity	15/352	60/18888	2.1012394978794e-13	1.90792546407449e-11	1.42497215421979e-11	RAB27A/NCKAP1L/PTPRC/B2M/KLRD1/KLRC1/HLA-C/PRF1/HLA-B/HLA-DRA/HLA-DRB1/HLA-A/GZMM/HLA-F/HLA-E	15	cluster4
BP	GO:0045446	endothelial cell differentiation	4/59	123/18888	0.000591012826389348	0.0104159937975928	0.00742848769645642	CDH5/PECAM1/ROBO4/KDR	4	cluster4		BP	GO:0140014	mitotic nuclear division	28/352	277/18888	3.77009313023876e-13	3.33975079244565e-11	2.49435943430688e-11	PDGFRB/NCAPG/CDCA5/AURKB/SMC2/CDC20/CDCA8/NCAPH/NDC80/KIF2C/CENPK/KIF11/CENPE/SMC4/FBXO5/DLGAP5/KIFC1/PKMYT1/KNL1/MKI67/CENPF/PLK1/CDCA2/KIF22/BUB1B/TNF/HSPA1B/HSPA1A	28	cluster4
BP	GO:0006935	chemotaxis	7/59	466/18888	0.00059928363592698	0.0104159937975928	0.00742848769645642	ECSCR/KDR/FLT1/RAC2/S100A4/CCL5/CORO1A	7	cluster4		BP	GO:0042129	regulation of T cell proliferation	23/352	181/18888	4.2360690208679e-13	3.66319111518862e-11	2.73592728490641e-11	SASH3/NCKAP1L/PTPRC/HLA-DPB1/HLA-DPA1/RAC2/SPN/TNFRSF1B/HAVCR2/CORO1A/CCL5/TNFRSF9/CD40LG/IRF1/HLA-DRB1/HLA-A/SLAMF1/CTLA4/RASAL3/ZAP70/CD3E/CD6/HLA-E	23	cluster4
BP	GO:0042330	taxis	7/59	468/18888	0.000614663698848449	0.0104159937975928	0.00742848769645642	ECSCR/KDR/FLT1/RAC2/S100A4/CCL5/CORO1A	7	cluster4		BP	GO:0051983	regulation of chromosome segregation	20/352	131/18888	4.49891499581306e-13	3.80001378251e-11	2.8381160206145e-11	NCAPG/TACC3/AURKB/SMC2/CDC20/CDCA8/NCAPH/NDC80/KIF2C/CENPE/ACTB/SMC4/FBXO5/DLGAP5/KNL1/MKI67/CENPF/PLK1/CDCA2/BUB1B	20	cluster4
BP	GO:0045060	negative thymic T cell selection	2/59	12/18888	0.000620492084844689	0.0104159937975928	0.00742848769645642	CD3E/PTPRC	2	cluster4		BP	GO:0042267	natural killer cell mediated cytotoxicity	16/352	76/18888	5.92414822082275e-13	4.8901150768246e-11	3.65227989594742e-11	RAB27A/SH2D1A/HAVCR2/GZMB/KLRD1/NKG7/KLRC1/KIR2DL4/CORO1A/HLA-B/KLRB1/HLA-A/LAG3/CD2/HLA-F/HLA-E	16	cluster4
BP	GO:2001214	positive regulation of vasculogenesis	2/59	12/18888	0.000620492084844689	0.0104159937975928	0.00742848769645642	CD34/KDR	2	cluster4		BP	GO:0002706	regulation of lymphocyte mediated immunity	23/352	186/18888	7.58995863590074e-13	6.12593994790922e-11	4.57528032858858e-11	SASH3/NCKAP1L/PTPRC/WAS/SH2D1A/B2M/SPN/TNFRSF1B/HAVCR2/KLRD1/KLRC1/KIR2DL4/HLA-C/HLA-B/TNF/KLRB1/HLA-DRA/HLA-DRB1/HLA-A/SLAMF1/LAG3/HLA-F/HLA-E	23	cluster4
BP	GO:0003014	renal system process	4/59	127/18888	0.00066657181138369	0.0110422882964746	0.00787514896274637	CD34/ADGRF5/IGKV3-20/JCHAIN	4	cluster4		BP	GO:0000070	mitotic sister chromatid segregation	23/352	188/18888	9.53299090644219e-13	7.40773276273592e-11	5.53261283606842e-11	NCAPG/CDCA5/AURKB/SMC2/CDC20/CDCA8/NCAPH/NDC80/KIF2C/CENPK/KIF11/CENPE/SMC4/FBXO5/DLGAP5/KIFC1/KNL1/CENPF/PLK1/KIF22/BUB1B/HSPA1B/HSPA1A	23	cluster4
BP	GO:0050673	epithelial cell proliferation	7/59	482/18888	0.000731350640348355	0.0116630652310268	0.00831787520761325	MMRN2/HSPG2/CD34/KDR/FLT1/RGCC/CCL5	7	cluster4		BP	GO:0002703	regulation of leukocyte mediated immunity	26/352	246/18888	9.58599779318801e-13	7.40773276273592e-11	5.53261283606842e-11	SASH3/NCKAP1L/PTPRC/WAS/SH2D1A/RAC2/B2M/SPN/TNFRSF1B/HAVCR2/KLRD1/KLRC1/KIR2DL4/HLA-C/HLA-B/TNF/KLRB1/HLA-DRA/HLA-DRB1/HLA-A/SLAMF1/LAG3/ITGB2/HLA-F/JAK3/HLA-E	26	cluster4
BP	GO:0043383	negative T cell selection	2/59	13/18888	0.000731836499802315	0.0116630652310268	0.00831787520761325	CD3E/PTPRC	2	cluster4		BP	GO:0002228	natural killer cell mediated immunity	16/352	79/18888	1.12144051647735e-12	8.4855665746786e-11	6.33761449772396e-11	RAB27A/SH2D1A/HAVCR2/GZMB/KLRD1/NKG7/KLRC1/KIR2DL4/CORO1A/HLA-B/KLRB1/HLA-A/LAG3/CD2/HLA-F/HLA-E	16	cluster4
BP	GO:0070278	extracellular matrix constituent secretion	2/59	13/18888	0.000731836499802315	0.0116630652310268	0.00831787520761325	ENG/RGCC	2	cluster4		BP	GO:0000819	sister chromatid segregation	25/352	229/18888	1.28470845792652e-12	9.52257371263084e-11	7.11212394431071e-11	NCAPG/CDCA5/TACC3/AURKB/SMC2/CDC20/CDCA8/NCAPH/NDC80/KIF2C/CENPK/KIF11/CENPE/ACTB/SMC4/FBXO5/DLGAP5/KIFC1/KNL1/CENPF/PLK1/KIF22/BUB1B/HSPA1B/HSPA1A	25	cluster4
BP	GO:1903131	mononuclear cell differentiation	7/59	484/18888	0.000749366163659154	0.0117931500005859	0.00841064917896393	CD3G/CD3E/CD3D/LCK/CD2/IL2RG/PTPRC	7	cluster4		BP	GO:0002822	regulation of adaptive immune response based on somatic recombination of immune receptors built from immunoglobulin superfamily domains	23/352	192/18888	1.49071173054238e-12	1.08285300106599e-10	8.08750343075308e-11	JUNB/SASH3/NCKAP1L/PTPRC/WAS/B2M/SPN/TNFRSF1B/HAVCR2/KLRD1/KLRC1/HLA-C/HLA-B/CD4/TNF/HLA-DRA/HLA-DRB1/HLA-A/SLAMF1/TNFAIP3/HLA-F/JAK3/HLA-E	23	cluster4
BP	GO:0006909	phagocytosis	5/59	237/18888	0.000859925395609019	0.0130840979089882	0.00933132855346092	PECAM1/CD93/IL2RG/CORO1A/PTPRC	5	cluster4		BP	GO:0098813	nuclear chromosome segregation	29/352	317/18888	1.7694677424528e-12	1.26013859619384e-10	9.41159622765918e-11	NCAPG/CDCA5/TACC3/AURKB/SMC2/CDC20/CDCA8/NCAPH/NDC80/KIF2C/CENPK/KIF11/CENPE/ACTB/SMC4/FBXO5/DLGAP5/ASPM/PTTG1/KIFC1/KNL1/CENPF/PLK1/KIF22/BUB1B/SEPTIN1/GEM/HSPA1B/HSPA1A	29	cluster4
BP	GO:0050670	regulation of lymphocyte proliferation	5/59	237/18888	0.000859925395609019	0.0130840979089882	0.00933132855346092	RAC2/CD3E/CCL5/CORO1A/PTPRC	5	cluster4		BP	GO:0001910	regulation of leukocyte mediated cytotoxicity	17/352	96/18888	2.19984615853479e-12	1.53650793226892e-10	1.14757156893606e-10	NCKAP1L/PTPRC/SH2D1A/B2M/HAVCR2/KLRD1/KLRC1/KIR2DL4/HLA-C/HLA-B/KLRB1/HLA-DRA/HLA-DRB1/HLA-A/LAG3/HLA-F/HLA-E	17	cluster4
BP	GO:0031589	cell-substrate adhesion	6/59	359/18888	0.000872046452626037	0.0130840979089882	0.00933132855346092	VWF/CD34/KDR/RAC2/CD3E/CORO1A	6	cluster4		BP	GO:0050671	positive regulation of lymphocyte proliferation	20/352	143/18888	2.42513337940996e-12	1.66190272339943e-10	1.24122516757487e-10	SASH3/NCKAP1L/PTPRC/HLA-DPB1/HLA-DPA1/SPN/HAVCR2/CORO1A/CCL5/CD40LG/HLA-A/SLAMF1/CD38/TNFRSF4/RASAL3/ZAP70/CD3E/CD6/HLA-E/CD74	20	cluster4
BP	GO:0043030	regulation of macrophage activation	3/59	60/18888	0.000872966024110411	0.0130840979089882	0.00933132855346092	ADGRF5/CST7/PTPRC	3	cluster4		BP	GO:0002366	leukocyte activation involved in immune response	28/352	301/18888	2.89510278237109e-12	1.947224686217e-10	1.4543235614367e-10	POU2AF1/LGALS1/JUNB/APBB1IP/RAB27A/NCKAP1L/PTPRC/IFNG/DOCK2/RAC2/CCL3/SPN/ITM2A/HAVCR2/NKG7/CORO1A/LCP1/TNF/CD40LG/HLA-DRA/HLA-DRB1/SLAMF1/ITGB2/ITGAL/RORA/HLA-F/JAK3/CD74	28	cluster4
BP	GO:0001667	ameboidal-type cell migration	7/59	498/18888	0.000885575757237922	0.0131169397454417	0.00935475072351638	MMRN2/CDH5/CLEC14A/KDR/RGCC/CORO1A/ARHGDIB	7	cluster4		BP	GO:0032946	positive regulation of mononuclear cell proliferation	20/352	146/18888	3.59812905155185e-12	2.37545387358286e-10	1.77415506382536e-10	SASH3/NCKAP1L/PTPRC/HLA-DPB1/HLA-DPA1/SPN/HAVCR2/CORO1A/CCL5/CD40LG/HLA-A/SLAMF1/CD38/TNFRSF4/RASAL3/ZAP70/CD3E/CD6/HLA-E/CD74	20	cluster4
BP	GO:0002757	immune response-activating signaling pathway	7/59	500/18888	0.000906537218692231	0.0132712832364363	0.00946482555133994	TRBC2/TRAC/CD3G/CD3E/CD3D/LCK/PTPRC	7	cluster4		BP	GO:0002709	regulation of T cell mediated immunity	17/352	99/18888	3.70355733431592e-12	2.37545387358286e-10	1.77415506382536e-10	SASH3/NCKAP1L/PTPRC/WAS/B2M/SPN/TNFRSF1B/KLRD1/KLRC1/HLA-C/HLA-B/HLA-DRA/HLA-DRB1/HLA-A/SLAMF1/HLA-F/HLA-E	17	cluster4
BP	GO:0032944	regulation of mononuclear cell proliferation	5/59	241/18888	0.000926819017145655	0.0134122430182342	0.00956535537356617	RAC2/CD3E/CCL5/CORO1A/PTPRC	5	cluster4		BP	GO:0048002	antigen processing and presentation of peptide antigen	15/352	72/18888	3.72799754389381e-12	2.37545387358286e-10	1.77415506382536e-10	HLA-DRB5/HLA-DPB1/HLA-DPA1/HLA-DQA1/B2M/HLA-C/HLA-B/HLA-DRA/HLA-DRB1/TAP1/HLA-DQB1/HLA-A/HLA-F/HLA-E/CD74	15	cluster4
BP	GO:0034113	heterotypic cell-cell adhesion	3/59	62/18888	0.000960543701197825	0.013742324088728	0.0098007628842314	LCK/CD2/PTPRC	3	cluster4		BP	GO:0070665	positive regulation of leukocyte proliferation	21/352	164/18888	3.89755547289501e-12	2.44067611681977e-10	1.82286759594382e-10	SASH3/NCKAP1L/PTPRC/HLA-DPB1/HLA-DPA1/RAC2/SPN/HAVCR2/CORO1A/CCL5/CD40LG/HLA-A/SLAMF1/CD38/TNFRSF4/RASAL3/ZAP70/CD3E/CD6/HLA-E/CD74	21	cluster4
BP	GO:0032623	interleukin-2 production	3/59	63/18888	0.00100634229155701	0.0140776105007808	0.0100398827450074	CD34/CD3E/PTPRC	3	cluster4		BP	GO:0002263	cell activation involved in immune response	28/352	305/18888	3.98600244036031e-12	2.45375607854045e-10	1.83263662601401e-10	POU2AF1/LGALS1/JUNB/APBB1IP/RAB27A/NCKAP1L/PTPRC/IFNG/DOCK2/RAC2/CCL3/SPN/ITM2A/HAVCR2/NKG7/CORO1A/LCP1/TNF/CD40LG/HLA-DRA/HLA-DRB1/SLAMF1/ITGB2/ITGAL/RORA/HLA-F/JAK3/CD74	28	cluster4
BP	GO:0032663	regulation of interleukin-2 production	3/59	63/18888	0.00100634229155701	0.0140776105007808	0.0100398827450074	CD34/CD3E/PTPRC	3	cluster4		BP	GO:0045580	regulation of T cell differentiation	22/352	183/18888	4.2954755513462e-12	2.60019453374823e-10	1.94200710452968e-10	JUNB/ACTB/SASH3/NCKAP1L/PTPRC/IFNG/CD27/CAMK4/RUNX3/TOX/IRF1/HLA-DRA/HLA-DRB1/PRDM1/CTLA4/IL2RG/LAG3/ZAP70/CD2/RHOH/JAK3/CD74	22	cluster4
BP	GO:0050671	positive regulation of lymphocyte proliferation	4/59	143/18888	0.00103806628322653	0.014361818138266	0.0102425742000258	CD3E/CCL5/CORO1A/PTPRC	4	cluster4		BP	GO:0019884	antigen processing and presentation of exogenous antigen	13/352	50/18888	5.00082273839237e-12	2.9775390468592e-10	2.22383437391495e-10	HLA-DRB5/HLA-DPB1/HLA-DPA1/HLA-DQA1/B2M/HLA-DRA/HLA-DRB1/HLA-DQB1/HLA-A/HLA-F/HLA-E/CD74/PSME1	13	cluster4
BP	GO:0001885	endothelial cell development	3/59	64/18888	0.00105350176798959	0.0144169426728141	0.0102818879644751	CDH5/PECAM1/ROBO4	3	cluster4		BP	GO:0002478	antigen processing and presentation of exogenous peptide antigen	12/352	41/18888	7.07966947806835e-12	4.1473160555394e-10	3.09750564430936e-10	HLA-DRB5/HLA-DPB1/HLA-DPA1/HLA-DQA1/B2M/HLA-DRA/HLA-DRB1/HLA-DQB1/HLA-A/HLA-F/HLA-E/CD74	12	cluster4
BP	GO:0010631	epithelial cell migration	6/59	375/18888	0.00109210455560782	0.0147845122097875	0.0105440315329198	MMRN2/CDH5/CLEC14A/KDR/RGCC/CORO1A	6	cluster4		BP	GO:0042102	positive regulation of T cell proliferation	17/352	104/18888	8.47077589123284e-12	4.8620476185699e-10	3.6313171554181e-10	SASH3/NCKAP1L/PTPRC/HLA-DPB1/HLA-DPA1/SPN/HAVCR2/CORO1A/CCL5/CD40LG/HLA-A/SLAMF1/RASAL3/ZAP70/CD3E/CD6/HLA-E	17	cluster4
BP	GO:2001212	regulation of vasculogenesis	2/59	16/18888	0.00111913709506058	0.0148580043442182	0.010596444718547	CD34/KDR	2	cluster4		BP	GO:0031343	positive regulation of cell killing	15/352	76/18888	8.56748479043154e-12	4.8620476185699e-10	3.6313171554181e-10	PTPRC/IFNG/SH2D1A/B2M/KLRD1/KLRC1/HLA-C/PRF1/HLA-B/HLA-DRA/HLA-DRB1/HLA-A/LAG3/HLA-F/HLA-E	15	cluster4
BP	GO:0032946	positive regulation of mononuclear cell proliferation	4/59	146/18888	0.00112113614988144	0.0148580043442182	0.010596444718547	CD3E/CCL5/CORO1A/PTPRC	4	cluster4		BP	GO:0050777	negative regulation of immune response	22/352	194/18888	1.39187560186463e-11	7.77737259380362e-10	5.80868571012982e-10	COL3A1/SERPING1/AURKB/FYN/NCKAP1L/PTPRC/SPN/HAVCR2/KLRD1/KLRC1/KIR2DL4/HLA-B/HLA-DRB1/HLA-A/SLAMF1/TNFAIP3/PDCD1/IFI16/SAMSN1/HLA-F/JAK3/HLA-E	22	cluster4
BP	GO:0090132	epithelium migration	6/59	378/18888	0.00113773191192121	0.0149208799698834	0.010641286413035	MMRN2/CDH5/CLEC14A/KDR/RGCC/CORO1A	6	cluster4		BP	GO:0000280	nuclear division	33/352	446/18888	1.70744906970244e-11	9.39614397145342e-10	7.01769737260476e-10	PDGFRB/UBB/NCAPG/CDCA5/AURKB/SMC2/CDC20/CDCA8/NCAPH/CKS2/NDC80/KIF2C/CENPK/KIF11/CENPE/SMC4/FBXO5/DLGAP5/ASPM/PTTG1/KIFC1/PKMYT1/KNL1/MKI67/CENPF/PLK1/CDCA2/KIF22/BUB1B/SEPTIN1/TNF/HSPA1B/HSPA1A	33	cluster4
BP	GO:1904019	epithelial cell apoptotic process	4/59	147/18888	0.00114983339800702	0.0149241262689777	0.0106436016115028	CDH5/ECSCR/KDR/RGCC	4	cluster4		BP	GO:0001911	negative regulation of leukocyte mediated cytotoxicity	10/352	26/18888	1.81341956890326e-11	9.83035802127858e-10	7.34199878878823e-10	NCKAP1L/PTPRC/HAVCR2/KLRD1/KLRC1/KIR2DL4/HLA-B/HLA-A/HLA-F/HLA-E	10	cluster4
BP	GO:1903037	regulation of leukocyte cell-cell adhesion	6/59	382/18888	0.00120083365589365	0.0153222970631683	0.0109275694117157	CD3E/LCK/CCL5/IL2RG/CORO1A/PTPRC	6	cluster4		BP	GO:1903706	regulation of hemopoiesis	32/352	424/18888	2.10077786027352e-11	1.12206252772256e-09	8.38034759431094e-10	JUNB/HCLS1/ACTB/HMGB2/SASH3/NCKAP1L/PTPRC/IFNG/CD27/CAMK4/CCL3/B2M/RUNX3/TOX/H4C6/HLA-B/CD4/TNF/HSPA1B/IRF1/HLA-DRA/HLA-DRB1/HSPA1A/PRDM1/CTLA4/IL2RG/LAG3/ZAP70/CD2/RHOH/JAK3/CD74	32	cluster4
BP	GO:0002687	positive regulation of leukocyte migration	4/59	149/18888	0.00120876849318814	0.0153222970631683	0.0109275694117157	PLVAP/RAC2/CCL5/CORO1A	4	cluster4		BP	GO:0046634	regulation of alpha-beta T cell activation	17/352	115/18888	4.46683974127978e-11	2.35124086091712e-09	1.75607109279603e-09	JUNB/SASH3/NCKAP1L/PTPRC/IFNG/RUNX3/IRF1/HLA-DRA/HLA-DRB1/HLA-A/PRDM1/IL2RG/RASAL3/ZAP70/CD3E/JAK3/HLA-E	17	cluster4
BP	GO:0090130	tissue migration	6/59	383/18888	0.00121702121232472	0.0153222970631683	0.0109275694117157	MMRN2/CDH5/CLEC14A/KDR/RGCC/CORO1A	6	cluster4		BP	GO:0045088	regulation of innate immune response	32/352	440/18888	5.49252956257063e-11	2.84983819589379e-09	2.12845844853301e-09	SERPING1/CAV1/AURKB/FYN/HSP90AA1/HMGB2/OASL/PYHIN1/PTPN22/SH2D1A/HAVCR2/KLRD1/KLRC1/KIR2DL4/CCL5/HLA-B/TNF/HSPA1B/KLRB1/IRF1/STING1/BIRC3/HLA-A/HSPA1A/CASP1/TNFAIP3/IFI16/LAG3/TRAF3IP3/GBP5/HLA-F/HLA-E	32	cluster4
BP	GO:0006959	humoral immune response	5/59	258/18888	0.00125521417617682	0.0153236155171295	0.0109285097078814	A2M/IGKV3-20/JCHAIN/RGCC/PTPRC	5	cluster4		BP	GO:0002396	MHC protein complex assembly	9/352	21/18888	5.91072370658953e-11	2.98163173643516e-09	2.22689108068439e-09	HLA-DRB5/HLA-DPB1/HLA-DPA1/HLA-DQA1/B2M/HLA-DRA/HLA-DRB1/HLA-DQB1/HLA-A	9	cluster4
BP	GO:0038083	peptidyl-tyrosine autophosphorylation	2/59	17/18888	0.00126581097202659	0.0153236155171295	0.0109285097078814	KDR/LCK	2	cluster4		BP	GO:0002501	peptide antigen assembly with MHC protein complex	9/352	21/18888	5.91072370658953e-11	2.98163173643516e-09	2.22689108068439e-09	HLA-DRB5/HLA-DPB1/HLA-DPA1/HLA-DQA1/B2M/HLA-DRA/HLA-DRB1/HLA-DQB1/HLA-A	9	cluster4
BP	GO:0043129	surfactant homeostasis	2/59	17/18888	0.00126581097202659	0.0153236155171295	0.0109285097078814	ADGRF5/KDR	2	cluster4		BP	GO:0031342	negative regulation of cell killing	10/352	29/18888	6.50641199241628e-11	3.23716278855561e-09	2.41773953921511e-09	NCKAP1L/PTPRC/HAVCR2/KLRD1/KLRC1/KIR2DL4/HLA-B/HLA-A/HLA-F/HLA-E	10	cluster4
BP	GO:0150079	negative regulation of neuroinflammatory response	2/59	17/18888	0.00126581097202659	0.0153236155171295	0.0109285097078814	CST7/PTPRC	2	cluster4		BP	GO:0045059	positive thymic T cell selection	8/352	15/18888	7.7203367958894e-11	3.78922476252301e-09	2.83005802603229e-09	PTPRC/CD3D/DOCK2/CD3G/TOX/ZAP70/CD3E/CD74	8	cluster4
BP	GO:0032835	glomerulus development	3/59	71/18888	0.00142300827606253	0.0170625468529783	0.0121686823005648	PECAM1/CD34/PODXL	3	cluster4		BP	GO:1905818	regulation of chromosome separation	14/352	74/18888	7.82495655011924e-11	3.78936562533774e-09	2.8301632322326e-09	NCAPG/AURKB/SMC2/CDC20/CDCA8/NCAPH/NDC80/SMC4/FBXO5/DLGAP5/KNL1/CENPF/PLK1/BUB1B	14	cluster4
BP	GO:0070663	regulation of leukocyte proliferation	5/59	267/18888	0.00146047189393024	0.0173465482496054	0.0123712266685451	RAC2/CD3E/CCL5/CORO1A/PTPRC	5	cluster4		BP	GO:0002285	lymphocyte activation involved in immune response	22/352	212/18888	8.06127482719261e-11	3.8524408121531e-09	2.87727219247581e-09	POU2AF1/LGALS1/JUNB/APBB1IP/RAB27A/NCKAP1L/PTPRC/IFNG/SPN/ITM2A/HAVCR2/NKG7/CORO1A/LCP1/CD40LG/HLA-DRA/HLA-DRB1/ITGAL/RORA/HLA-F/JAK3/CD74	22	cluster4
BP	GO:0046635	positive regulation of alpha-beta T cell activation	3/59	73/18888	0.00154168738498912	0.018140041286928	0.0129371307368	CD3E/IL2RG/PTPRC	3	cluster4		BP	GO:0050900	leukocyte migration	30/352	396/18888	8.36421580563358e-11	3.945302831956e-09	2.94662804253148e-09	THY1/CD99/DOCK8/FYN/CXCR3/NCKAP1L/LCK/RAC2/CCL3/SPN/MYO1G/MSN/CORO1A/CCL5/TNF/CXCL13/SLAMF1/CXCR4/PDE4B/ITGA4/JAML/CCL4/ZAP70/ITGB2/ITGAL/TNFRSF18/SELPLG/IL16/GPSM3/CD74	30	cluster4
BP	GO:0060263	regulation of respiratory burst	2/59	19/18888	0.00158519402155711	0.0183097181022055	0.0130581409984376	JCHAIN/RAC2	2	cluster4		BP	GO:0001914	regulation of T cell mediated cytotoxicity	12/352	50/18888	9.35973536384210e-11	4.35827677454802e-09	3.25506586135238e-09	NCKAP1L/PTPRC/B2M/KLRD1/KLRC1/HLA-C/HLA-B/HLA-DRA/HLA-DRB1/HLA-A/HLA-F/HLA-E	12	cluster4
BP	GO:1903978	regulation of microglial cell activation	2/59	19/18888	0.00158519402155711	0.0183097181022055	0.0130581409984376	CST7/PTPRC	2	cluster4		BP	GO:0045619	regulation of lymphocyte differentiation	22/352	215/18888	1.06097048224173e-10	4.8777782170911e-09	3.64306586640498e-09	JUNB/ACTB/SASH3/NCKAP1L/PTPRC/IFNG/CD27/CAMK4/RUNX3/TOX/IRF1/HLA-DRA/HLA-DRB1/PRDM1/CTLA4/IL2RG/LAG3/ZAP70/CD2/RHOH/JAK3/CD74	22	cluster4
BP	GO:0050678	regulation of epithelial cell proliferation	6/59	407/18888	0.00165835977886827	0.0189806814690469	0.0135366592476042	MMRN2/HSPG2/KDR/FLT1/RGCC/CCL5	6	cluster4		BP	GO:1902105	regulation of leukocyte differentiation	27/352	328/18888	1.19671662388831e-10	5.43309347245295e-09	4.0578141312634e-09	JUNB/HCLS1/ACTB/SASH3/NCKAP1L/PTPRC/IFNG/CD27/CAMK4/CCL3/RUNX3/TOX/HLA-B/CD4/TNF/IRF1/HLA-DRA/HLA-DRB1/PRDM1/CTLA4/IL2RG/LAG3/ZAP70/CD2/RHOH/JAK3/CD74	27	cluster4
BP	GO:0050731	positive regulation of peptidyl-tyrosine phosphorylation	4/59	164/18888	0.00172002966622308	0.0194589194338509	0.0138777294235816	PECAM1/CD3E/CCL5/PTPRC	4	cluster4		BP	GO:0002399	MHC class II protein complex assembly	8/352	16/18888	1.51908786966875e-10	6.72844773492307e-09	5.02527527616993e-09	HLA-DRB5/HLA-DPB1/HLA-DPA1/HLA-DQA1/B2M/HLA-DRA/HLA-DRB1/HLA-DQB1	8	cluster4
BP	GO:0042267	natural killer cell mediated cytotoxicity	3/59	76/18888	0.0017310555810892	0.0194589194338509	0.0138777294235816	NKG7/CD2/CORO1A	3	cluster4		BP	GO:0002503	peptide antigen assembly with MHC class II protein complex	8/352	16/18888	1.51908786966875e-10	6.72844773492307e-09	5.02527527616993e-09	HLA-DRB5/HLA-DPB1/HLA-DPA1/HLA-DQA1/B2M/HLA-DRA/HLA-DRB1/HLA-DQB1	8	cluster4
BP	GO:0001937	negative regulation of endothelial cell proliferation	3/59	77/18888	0.00179725973925007	0.0200243363868659	0.0142809739877067	MMRN2/FLT1/RGCC	3	cluster4		BP	GO:0019883	antigen processing and presentation of endogenous antigen	10/352	32/18888	1.99391849500626e-10	8.72519514923222e-09	6.51658587397735e-09	B2M/HLA-C/HLA-B/HLA-DRA/HLA-DRB1/TAP1/HLA-A/HLA-F/HLA-E/CD74	10	cluster4
BP	GO:0007156	homophilic cell adhesion via plasma membrane adhesion molecules	4/59	168/18888	0.00187831092256943	0.0207438022062712	0.0147940832590187	CDH5/PECAM1/ROBO4/PCDH17	4	cluster4		BP	GO:0048285	organelle fission	33/352	493/18888	2.38078165479391e-10	1.02940463931089e-08	7.68831368972922e-09	PDGFRB/UBB/NCAPG/CDCA5/AURKB/SMC2/CDC20/CDCA8/NCAPH/CKS2/NDC80/KIF2C/CENPK/KIF11/CENPE/SMC4/FBXO5/DLGAP5/ASPM/PTTG1/KIFC1/PKMYT1/KNL1/MKI67/CENPF/PLK1/CDCA2/KIF22/BUB1B/SEPTIN1/TNF/HSPA1B/HSPA1A	33	cluster4
BP	GO:0002228	natural killer cell mediated immunity	3/59	79/18888	0.00193437054251857	0.0209945906295765	0.0149729407692227	NKG7/CD2/CORO1A	3	cluster4		BP	GO:0045061	thymic T cell selection	9/352	24/18888	2.50261527077596e-10	1.06761796958203e-08	7.97371756205914e-09	PTPRC/CD3D/DOCK2/SPN/CD3G/TOX/ZAP70/CD3E/CD74	9	cluster4
BP	GO:0043299	leukocyte degranulation	3/59	79/18888	0.00193437054251857	0.0209945906295765	0.0149729407692227	RAC2/NKG7/CORO1A	3	cluster4		BP	GO:0002708	positive regulation of lymphocyte mediated immunity	17/352	128/18888	2.52795003810723e-10	1.06761796958203e-08	7.97371756205914e-09	SASH3/PTPRC/SH2D1A/B2M/KLRD1/KLRC1/KIR2DL4/HLA-C/HLA-B/TNF/HLA-DRA/HLA-DRB1/HLA-A/SLAMF1/LAG3/HLA-F/HLA-E	17	cluster4
BP	GO:0043542	endothelial cell migration	5/59	286/18888	0.0019739135934712	0.0212406599502584	0.0151484327056314	MMRN2/CDH5/CLEC14A/KDR/RGCC	5	cluster4		BP	GO:0002833	positive regulation of response to biotic stimulus	29/352	390/18888	2.71587738758743e-10	1.13296377856552e-08	8.4617657586464e-09	CAV1/AURKB/FYN/HSP90AA1/HMGB2/OASL/PYHIN1/PTPN22/SH2D1A/HAVCR2/KLRD1/KLRC1/KIR2DL4/CCL5/TNF/HSPA1B/IRF1/HLA-DRB1/STING1/BIRC3/HSPA1A/CASP1/TNFAIP3/IFI16/LAG3/TRAF3IP3/GBP5/HLA-F/HLA-E	29	cluster4
BP	GO:0035584	calcium-mediated signaling using intracellular calcium source	2/59	22/18888	0.00212855196496003	0.022519722049451	0.0160606353481725	KDR/PTPRC	2	cluster4		BP	GO:0045089	positive regulation of innate immune response	28/352	365/18888	2.74506642383717e-10	1.13296377856552e-08	8.4617657586464e-09	CAV1/AURKB/FYN/HSP90AA1/HMGB2/OASL/PYHIN1/PTPN22/SH2D1A/HAVCR2/KLRD1/KLRC1/KIR2DL4/CCL5/TNF/HSPA1B/IRF1/STING1/BIRC3/HSPA1A/CASP1/TNFAIP3/IFI16/LAG3/TRAF3IP3/GBP5/HLA-F/HLA-E	28	cluster4
BP	GO:0150105	protein localization to cell-cell junction	2/59	22/18888	0.00212855196496003	0.022519722049451	0.0160606353481725	CDH5/PECAM1	2	cluster4		BP	GO:0051304	chromosome separation	14/352	81/18888	2.78118766999235e-10	1.13497456375418e-08	8.47678370853966e-09	NCAPG/AURKB/SMC2/CDC20/CDCA8/NCAPH/NDC80/SMC4/FBXO5/DLGAP5/KNL1/CENPF/PLK1/BUB1B	14	cluster4
BP	GO:0001570	vasculogenesis	3/59	83/18888	0.00222776568827152	0.023372975012782	0.0166691590534702	ENG/CD34/KDR	3	cluster4		BP	GO:0002704	negative regulation of leukocyte mediated immunity	13/352	68/18888	3.26785466253195e-10	1.31876090381289e-08	9.84942861443839e-09	NCKAP1L/PTPRC/SPN/HAVCR2/KLRD1/KLRC1/KIR2DL4/HLA-B/HLA-A/SLAMF1/HLA-F/JAK3/HLA-E	13	cluster4
BP	GO:0002366	leukocyte activation involved in immune response	5/59	301/18888	0.00246425218502852	0.0255401669880045	0.0182147589488465	RAC2/LCP1/NKG7/CORO1A/PTPRC	5	cluster4		BP	GO:0002483	antigen processing and presentation of endogenous peptide antigen	9/352	25/18888	3.84651451362525e-10	1.53522425422933e-08	1.14661282841091e-08	B2M/HLA-C/HLA-B/HLA-DRA/HLA-DRB1/TAP1/HLA-A/HLA-F/HLA-E	9	cluster4
BP	GO:0006874	intracellular calcium ion homeostasis	5/59	302/18888	0.0024998193649793	0.0255401669880045	0.0182147589488465	CDH5/LCK/CCL5/CORO1A/PTPRC	5	cluster4		BP	GO:0001912	positive regulation of leukocyte mediated cytotoxicity	13/352	69/18888	3.95947155384558e-10	1.56313050908339e-08	1.16745517096797e-08	PTPRC/SH2D1A/B2M/KLRD1/KLRC1/HLA-C/HLA-B/HLA-DRA/HLA-DRB1/HLA-A/LAG3/HLA-F/HLA-E	13	cluster4
BP	GO:0046641	positive regulation of alpha-beta T cell proliferation	2/59	24/18888	0.00253302577413276	0.0255401669880045	0.0182147589488465	CD3E/PTPRC	2	cluster4		BP	GO:0002705	positive regulation of leukocyte mediated immunity	18/352	150/18888	4.07940489168291e-10	1.59316113619272e-08	1.18988414327865e-08	SASH3/PTPRC/SH2D1A/B2M/KLRD1/KLRC1/KIR2DL4/HLA-C/HLA-B/TNF/HLA-DRA/HLA-DRB1/HLA-A/SLAMF1/LAG3/ITGB2/HLA-F/HLA-E	18	cluster4
BP	GO:0061042	vascular wound healing	2/59	24/18888	0.00253302577413276	0.0255401669880045	0.0182147589488465	CD34/KDR	2	cluster4		BP	GO:0002707	negative regulation of lymphocyte mediated immunity	12/352	57/18888	4.85052089387836e-10	1.87415871133683e-08	1.39975278202962e-08	NCKAP1L/PTPRC/SPN/HAVCR2/KLRD1/KLRC1/KIR2DL4/HLA-B/HLA-A/SLAMF1/HLA-F/HLA-E	12	cluster4
BP	GO:0033674	positive regulation of kinase activity	5/59	303/18888	0.00253575923232769	0.0255401669880045	0.0182147589488465	KDR/FLT1/RGCC/CCL5/PTPRC	5	cluster4		BP	GO:0042113	B cell activation	24/352	278/18888	5.07436735490513e-10	1.94001076137005e-08	1.44893569790477e-08	MZB1/POU2AF1/LGALS1/SH3KBP1/RBPJ/EZH2/SASH3/NCKAP1L/PTPRC/TBC1D10C/CD27/ITM2A/CD40LG/CD38/TNFAIP3/TNFRSF4/CTLA4/ITGA4/SAMSN1/IL2RG/ZAP70/JAK3/LAPTM5/CD74	24	cluster4
BP	GO:0002263	cell activation involved in immune response	5/59	305/18888	0.00260876619332291	0.0260669574396313	0.0185904558304465	RAC2/LCP1/NKG7/CORO1A/PTPRC	5	cluster4		BP	GO:0002699	positive regulation of immune effector process	23/352	257/18888	5.80762870167553e-10	2.19721952546724e-08	1.64103718905897e-08	MZB1/SASH3/PTPRC/IFNG/SH2D1A/B2M/KLRD1/KLRC1/KIR2DL4/HLA-C/HLA-B/TNF/HLA-DRA/HLA-DRB1/HLA-A/SLAMF1/TNFRSF4/LAG3/ITGB2/HLA-F/LAPTM5/HLA-E/CD74	23	cluster4
BP	GO:0033627	cell adhesion mediated by integrin	3/59	88/18888	0.00263149188539073	0.0260869943598971	0.0186047457790161	PODXL/CD3E/CCL5	3	cluster4		BP	GO:0046635	positive regulation of alpha-beta T cell activation	13/352	73/18888	8.26418812810716e-10	3.09438466817373e-08	2.31110285470778e-08	SASH3/NCKAP1L/PTPRC/IFNG/RUNX3/HLA-DRA/HLA-DRB1/HLA-A/IL2RG/RASAL3/ZAP70/CD3E/HLA-E	13	cluster4
BP	GO:0046651	lymphocyte proliferation	5/59	308/18888	0.0027211290947591	0.026764855705482	0.0190881835347821	RAC2/CD3E/CCL5/CORO1A/PTPRC	5	cluster4		BP	GO:0002698	negative regulation of immune effector process	16/352	121/18888	9.15583347051219e-10	3.39326399641839e-08	2.5343268371117e-08	SERPING1/NCKAP1L/PTPRC/ACP5/SPN/HAVCR2/KLRD1/KLRC1/KIR2DL4/HLA-B/TNF/HLA-A/SLAMF1/HLA-F/JAK3/HLA-E	16	cluster4
BP	GO:2000353	positive regulation of endothelial cell apoptotic process	2/59	25/18888	0.00274777513421302	0.0268174332866216	0.0191256808607402	ECSCR/RGCC	2	cluster4		BP	GO:0043383	negative T cell selection	7/352	13/18888	1.14670173170404e-09	4.20688958540311e-08	3.14199932227678e-08	PTPRC/THEMIS/DOCK2/SPN/ZAP70/CD3E/CD74	7	cluster4
BP	GO:0031640	killing of cells of another organism	3/59	90/18888	0.00280479593902102	0.026956015933034	0.0192245153554434	GZMA/GZMM/NKG7	3	cluster4		BP	GO:0042269	regulation of natural killer cell mediated cytotoxicity	11/352	49/18888	1.24704624179471e-09	4.52927195019838e-08	3.38277701589996e-08	SH2D1A/HAVCR2/KLRD1/KLRC1/KIR2DL4/HLA-B/KLRB1/HLA-A/LAG3/HLA-F/HLA-E	11	cluster4
BP	GO:0141061	disruption of cell in another organism	3/59	90/18888	0.00280479593902102	0.026956015933034	0.0192245153554434	GZMA/GZMM/NKG7	3	cluster4		BP	GO:0034341	response to type II interferon	17/352	142/18888	1.30615325836988e-09	4.69697884594001e-08	3.50803225306846e-08	IFITM3/CALM1/VIM/WAS/IFNG/HLA-DPA1/CCL3/FASLG/CCL5/TNF/IRF1/CASP1/CCL4/IFITM2/GBP5/IFITM1/CD74	17	cluster4
BP	GO:0032967	positive regulation of collagen biosynthetic process	2/59	26/18888	0.00297079641847705	0.0283350961428986	0.0202080490028782	ENG/RGCC	2	cluster4		BP	GO:0045953	negative regulation of natural killer cell mediated cytotoxicity	8/352	20/18888	1.39299559353229e-09	4.9601568585385e-08	3.70459199642178e-08	HAVCR2/KLRD1/KLRC1/KIR2DL4/HLA-B/HLA-A/HLA-F/HLA-E	8	cluster4
BP	GO:0032943	mononuclear cell proliferation	5/59	315/18888	0.0029969421031044	0.0283695496827702	0.0202326206090072	RAC2/CD3E/CCL5/CORO1A/PTPRC	5	cluster4		BP	GO:0046632	alpha-beta T cell differentiation	16/352	125/18888	1.49089671160898e-09	5.2572202490911e-08	3.92645970957215e-08	JUNB/SASH3/NCKAP1L/IFNG/SPN/RUNX3/TOX/IRF1/HLA-DRA/HLA-DRB1/PRDM1/ITK/IL2RG/ZAP70/RORA/JAK3	16	cluster4
BP	GO:0046777	protein autophosphorylation	4/59	192/18888	0.00304535904381253	0.0286127390758207	0.020406058636073	KDR/FLT1/LCK/PTPRC	4	cluster4		BP	GO:0002716	negative regulation of natural killer cell mediated immunity	8/352	21/18888	2.21384996674237e-09	7.73144526846952e-08	5.7743839719586e-08	HAVCR2/KLRD1/KLRC1/KIR2DL4/HLA-B/HLA-A/HLA-F/HLA-E	8	cluster4
BP	GO:0141060	disruption of anatomical structure in another organism	3/59	93/18888	0.00307769599682367	0.0287023648888963	0.0204699780529481	GZMA/GZMM/NKG7	3	cluster4		BP	GO:0002687	positive regulation of leukocyte migration	17/352	149/18888	2.7610662778144e-09	9.55065973430656e-08	7.13310054930095e-08	THY1/CD99/DOCK8/NCKAP1L/RAC2/CCL3/SPN/CORO1A/CCL5/TNF/CXCL13/SLAMF1/ITGA4/CCL4/TNFRSF18/GPSM3/CD74	17	cluster4
BP	GO:0002040	sprouting angiogenesis	4/59	194/18888	0.00316066721875118	0.0292127926432704	0.0208340053716063	MMRN2/ESM1/CLEC14A/KDR	4	cluster4		BP	GO:0002715	regulation of natural killer cell mediated immunity	11/352	53/18888	3.0522755069518e-09	1.04583628691028e-07	7.81103672434439e-08	SH2D1A/HAVCR2/KLRD1/KLRC1/KIR2DL4/HLA-B/KLRB1/HLA-A/LAG3/HLA-F/HLA-E	11	cluster4
BP	GO:0010714	positive regulation of collagen metabolic process	2/59	27/18888	0.00320203763683187	0.0292127926432704	0.0208340053716063	ENG/RGCC	2	cluster4		BP	GO:0019886	antigen processing and presentation of exogenous peptide antigen via MHC class II	9/352	31/18888	3.43902523821818e-09	1.16734015562696e-07	8.71851258129686e-08	HLA-DRB5/HLA-DPB1/HLA-DPA1/HLA-DQA1/B2M/HLA-DRA/HLA-DRB1/HLA-DQB1/CD74	9	cluster4
BP	GO:0031579	membrane raft organization	2/59	27/18888	0.00320203763683187	0.0292127926432704	0.0208340053716063	CD2/PTPRC	2	cluster4		BP	GO:0030101	natural killer cell activation	14/352	98/18888	3.73948691577746e-09	1.25757559982442e-07	9.39245397851707e-08	RAB27A/PTPRC/PTPN22/HAVCR2/TOX/KLRD1/NKG7/KLRC1/CORO1A/SLAMF1/PRDM1/CD2/HLA-F/HLA-E	14	cluster4
BP	GO:0060326	cell chemotaxis	5/59	322/18888	0.00329247951304027	0.0298218108411345	0.0212683455102109	KDR/FLT1/RAC2/CCL5/CORO1A	5	cluster4		BP	GO:0043368	positive T cell selection	10/352	43/18888	4.93897723833797e-09	1.64572158987555e-07	1.22913996554292e-07	PTPRC/CD3D/THEMIS/DOCK2/SPN/CD3G/TOX/ZAP70/CD3E/CD74	10	cluster4
BP	GO:0032703	negative regulation of interleukin-2 production	2/59	28/18888	0.00344144703369165	0.0307289490455163	0.0219152991395221	CD34/PTPRC	2	cluster4		BP	GO:0007088	regulation of mitotic nuclear division	15/352	118/18888	5.37626660108223e-09	1.77514548137552e-07	1.32580277808506e-07	PDGFRB/AURKB/CDC20/CDCA8/NDC80/FBXO5/DLGAP5/PKMYT1/KNL1/MKI67/CENPF/PLK1/CDCA2/BUB1B/TNF	15	cluster4
BP	GO:0050857	positive regulation of antigen receptor-mediated signaling pathway	2/59	28/18888	0.00344144703369165	0.0307289490455163	0.0219152991395221	LCK/PTPRC	2	cluster4		BP	GO:0045058	T cell selection	11/352	56/18888	5.67218569200502e-09	1.85598003904164e-07	1.38617567835912e-07	PTPRC/CD3D/THEMIS/DOCK2/SPN/CD3G/TOX/CD4/ZAP70/CD3E/CD74	11	cluster4
BP	GO:0002042	cell migration involved in sprouting angiogenesis	3/59	98/18888	0.00356777353405995	0.0316325836576161	0.0225597540737816	MMRN2/CLEC14A/KDR	3	cluster4		BP	GO:0033077	T cell differentiation in thymus	13/352	87/18888	7.75128918524379e-09	2.51363235007191e-07	1.87735641262906e-07	PTPRC/CD3D/DOCK2/CAMK4/B2M/SPN/CD3G/TOX/TNFRSF9/IL2RG/ZAP70/CD3E/CD74	13	cluster4
BP	GO:0071674	mononuclear cell migration	4/59	206/18888	0.0039157767498454	0.0344752652311564	0.024587100240104	PECAM1/FLT1/CCL5/CORO1A	4	cluster4		BP	GO:0051345	positive regulation of hydrolase activity	30/352	482/18888	8.75732904759435e-09	2.81474505317369e-07	2.10224843555199e-07	THY1/PDGFRB/DOCK8/CALM1/FYN/ANP32B/CALM3/ARL6IP5/EZH2/HMGB2/PTPRC/LCK/IFNG/TBC1D10C/CCL3/FASLG/CCL5/RGS10/TNF/HSPA1A/CXCL13/CASP1/RGS1/IFI16/GPR65/ITK/CCL4/LAPTM5/PSME2/PSME1	30	cluster4
BP	GO:0072012	glomerulus vasculature development	2/59	30/18888	0.00394456450761656	0.0344875466325642	0.0245958591008547	PECAM1/CD34	2	cluster4		BP	GO:0002495	antigen processing and presentation of peptide antigen via MHC class II	9/352	35/18888	1.12781641891446e-08	3.57729223216386e-07	2.67177199231575e-07	HLA-DRB5/HLA-DPB1/HLA-DPA1/HLA-DQA1/B2M/HLA-DRA/HLA-DRB1/HLA-DQB1/CD74	9	cluster4
BP	GO:0090100	positive regulation of transmembrane receptor protein serine/threonine kinase signaling pathway	3/59	105/18888	0.00433005462106091	0.0373872773758469	0.0266638916446615	CDH5/ENG/KDR	3	cluster4		BP	GO:0072678	T cell migration	12/352	74/18888	1.13267788188008e-08	3.57729223216386e-07	2.67177199231575e-07	CD99/DOCK8/CCL3/SPN/MYO1G/MSN/CORO1A/CCL5/CXCL13/ITGA4/ZAP70/ITGAL	12	cluster4
BP	GO:0002285	lymphocyte activation involved in immune response	4/59	212/18888	0.00433561755113077	0.0373872773758469	0.0266638916446615	LCP1/NKG7/CORO1A/PTPRC	4	cluster4		BP	GO:0046629	gamma-delta T cell activation	8/352	26/18888	1.56672552774897e-08	4.90547165240021e-07	3.66374926044382e-07	NCKAP1L/PTPRC/CD247/CD3G/KLRC1/JAML/ITK/CD3E	8	cluster4
BP	GO:0061437	renal system vasculature development	2/59	32/18888	0.00447973945092258	0.0381080538426454	0.0271779356446441	PECAM1/CD34	2	cluster4		BP	GO:0002504	antigen processing and presentation of peptide or polysaccharide antigen via MHC class II	9/352	37/18888	1.92286515871316e-08	5.96909936448393e-07	4.45814081331877e-07	HLA-DRB5/HLA-DPB1/HLA-DPA1/HLA-DQA1/B2M/HLA-DRA/HLA-DRB1/HLA-DQB1/CD74	9	cluster4
BP	GO:0061440	kidney vasculature development	2/59	32/18888	0.00447973945092258	0.0381080538426454	0.0271779356446441	PECAM1/CD34	2	cluster4		BP	GO:0007091	metaphase/anaphase transition of mitotic cell cycle	13/352	94/18888	2.0291724531041e-08	6.24572402514753e-07	4.664743453746e-07	TACC3/AURKB/CDC20/CDCA8/NDC80/CENPE/ACTB/FBXO5/DLGAP5/KNL1/CENPF/PLK1/BUB1B	13	cluster4
BP	GO:0070374	positive regulation of ERK1 and ERK2 cascade	4/59	215/18888	0.00455652660001152	0.0385011207343255	0.0274582634391369	RAMP3/KDR/CCL5/PTPRC	4	cluster4		BP	GO:0050864	regulation of B cell activation	15/352	130/18888	2.05299852112753e-08	6.26595851154217e-07	4.67985598314519e-07	MZB1/SH3KBP1/SASH3/NCKAP1L/PTPRC/TBC1D10C/CD27/CD38/TNFAIP3/TNFRSF4/CTLA4/SAMSN1/IL2RG/LAPTM5/CD74	15	cluster4
BP	GO:0060055	angiogenesis involved in wound healing	2/59	33/18888	0.00475922155022404	0.0399457328782138	0.0284885332094113	CD34/KDR	2	cluster4		BP	GO:0032615	interleukin-12 production	11/352	63/18888	2.0878869166367e-08	6.26711180266487e-07	4.68071734160311e-07	IFNG/ACP5/TIGIT/HLA-B/LTB/CD40LG/IRF1/SLAMF1/IL16/JAK3/LAPTM5	11	cluster4
BP	GO:0070661	leukocyte proliferation	5/59	352/18888	0.00480118986903906	0.0400311128815906	0.028549424595959	RAC2/CD3E/CCL5/CORO1A/PTPRC	5	cluster4		BP	GO:0032655	regulation of interleukin-12 production	11/352	63/18888	2.0878869166367e-08	6.26711180266487e-07	4.68071734160311e-07	IFNG/ACP5/TIGIT/HLA-B/LTB/CD40LG/IRF1/SLAMF1/IL16/JAK3/LAPTM5	11	cluster4
BP	GO:0002323	natural killer cell activation involved in immune response	2/59	34/18888	0.00504656616801122	0.0412573169190008	0.0294239298791085	NKG7/CORO1A	2	cluster4		BP	GO:0002695	negative regulation of leukocyte activation	18/352	192/18888	2.16921262539153e-08	6.45785266837872e-07	4.82317595826917e-07	PTPRC/CST7/PTPN22/TBC1D10C/TIGIT/SPN/HAVCR2/RUNX3/IRF1/HLA-DRB1/TNFAIP3/CTLA4/SAMSN1/LAG3/JAK3/LAPTM5/HLA-E/CD74	18	cluster4
BP	GO:0032743	positive regulation of interleukin-2 production	2/59	34/18888	0.00504656616801122	0.0412573169190008	0.0294239298791085	CD3E/PTPRC	2	cluster4		BP	GO:0044784	metaphase/anaphase transition of cell cycle	13/352	97/18888	2.98597020094296e-08	8.81710875595516e-07	6.58523338282415e-07	TACC3/AURKB/CDC20/CDCA8/NDC80/CENPE/ACTB/FBXO5/DLGAP5/KNL1/CENPF/PLK1/BUB1B	13	cluster4
BP	GO:0071353	cellular response to interleukin-4	2/59	34/18888	0.00504656616801122	0.0412573169190008	0.0294239298791085	IL2RG/CORO1A	2	cluster4		BP	GO:0031348	negative regulation of defense response	22/352	291/18888	3.08068766658377e-08	9.02343355244535e-07	6.73933116874904e-07	SERPING1/AURKB/TMSB4X/FYN/PBK/PTPRC/CST7/ACP5/SPN/TNFRSF1B/HAVCR2/KLRD1/KLRC1/KIR2DL4/HLA-B/HLA-DRB1/HLA-A/TNFAIP3/IFI16/RORA/HLA-F/HLA-E	22	cluster4
BP	GO:0030947	regulation of vascular endothelial growth factor receptor signaling pathway	2/59	35/18888	0.00534172316473976	0.0431576075323654	0.0307791808244703	MMRN2/TMEM204	2	cluster4		BP	GO:0045060	negative thymic T cell selection	6/352	12/18888	3.37544043570984e-08	9.80767972999852e-07	7.32506105500991e-07	PTPRC/DOCK2/SPN/ZAP70/CD3E/CD74	6	cluster4
BP	GO:0050730	regulation of peptidyl-tyrosine phosphorylation	4/59	225/18888	0.00534756693808499	0.0431576075323654	0.0307791808244703	PECAM1/CD3E/CCL5/PTPRC	4	cluster4		BP	GO:0019058	viral life cycle	23/352	319/18888	3.58811716965224e-08	1.03428901271245e-06	7.72479360584278e-07	IFITM3/LGALS1/CAV1/KPNA2/APOBEC3G/FAM111A/OASL/CCL5/ISG20/CD4/TNF/HSPA1B/HLA-DRB1/HSPA1A/SLAMF1/CXCR4/TNFRSF4/IFI16/IFITM2/IFITM1/SELPLG/CXCR6/CD74	23	cluster4
BP	GO:0046634	regulation of alpha-beta T cell activation	3/59	115/18888	0.00557905138333539	0.0441404041540829	0.0314800925909725	CD3E/IL2RG/PTPRC	3	cluster4		BP	GO:0001916	positive regulation of T cell mediated cytotoxicity	9/352	40/18888	4.02323358371128e-08	1.15058144693223e-06	8.59334682571402e-07	PTPRC/B2M/HLA-C/HLA-B/HLA-DRA/HLA-DRB1/HLA-A/HLA-F/HLA-E	9	cluster4
BP	GO:0051651	maintenance of location in cell	4/59	228/18888	0.0056017196165793	0.0441404041540829	0.0314800925909725	LCK/SRGN/CORO1A/PTPRC	4	cluster4		BP	GO:1905820	positive regulation of chromosome separation	8/352	29/18888	4.09923136693798e-08	1.16315690036865e-06	8.68726910575589e-07	NCAPG/AURKB/SMC2/CDC20/CDCA8/NCAPH/SMC4/DLGAP5	8	cluster4
BP	GO:0001569	branching involved in blood vessel morphogenesis	2/59	36/18888	0.00564464262812339	0.0441404041540829	0.0314800925909725	ENG/KDR	2	cluster4		BP	GO:0006334	nucleosome assembly	14/352	118/18888	4.27330304510416e-08	1.20315012866808e-06	8.98596650121045e-07	H3C3/H3C8/H3C2/H1-2/H2AX/H3C4/H2BC9/H3C7/H1-3/ANP32B/H1-5/HMGB2/ASF1B/H4C6	14	cluster4
BP	GO:2000352	negative regulation of endothelial cell apoptotic process	2/59	36/18888	0.00564464262812339	0.0441404041540829	0.0314800925909725	CDH5/KDR	2	cluster4		BP	GO:0035710	CD4-positive, alpha-beta T cell activation	14/352	120/18888	5.30164270141211e-08	1.48119740704068e-06	1.10626180093433e-06	JUNB/SASH3/NCKAP1L/IFNG/SPN/RUNX3/TOX/NKG7/HLA-DRA/HLA-DRB1/IL2RG/CD3E/RORA/JAK3	14	cluster4
BP	GO:2000406	positive regulation of T cell migration	2/59	36/18888	0.00564464262812339	0.0441404041540829	0.0314800925909725	CCL5/CORO1A	2	cluster4		BP	GO:0002711	positive regulation of T cell mediated immunity	11/352	69/18888	5.59664584587973e-08	1.551680741392e-06	1.15890368379526e-06	SASH3/PTPRC/B2M/HLA-C/HLA-B/HLA-DRA/HLA-DRB1/HLA-A/SLAMF1/HLA-F/HLA-E	11	cluster4
BP	GO:0002685	regulation of leukocyte migration	4/59	230/18888	0.00577557611506473	0.0448854958572006	0.0320114777527629	PLVAP/RAC2/CCL5/CORO1A	4	cluster4		BP	GO:0045071	negative regulation of viral genome replication	10/352	55/18888	6.177729743226e-08	1.69981169904522e-06	1.2695382414907e-06	IFITM3/APOBEC3G/FAM111A/OASL/CCL5/ISG20/TNF/IFI16/IFITM2/IFITM1	10	cluster4
BP	GO:0019722	calcium-mediated signaling	4/59	232/18888	0.00595300759001205	0.0457176284399587	0.0326049388063081	RAMP3/KDR/CD3E/PTPRC	4	cluster4		BP	GO:0002685	regulation of leukocyte migration	19/352	230/18888	6.79274917636043e-08	1.85180985216972e-06	1.38306109118983e-06	THY1/CD99/DOCK8/CXCR3/NCKAP1L/RAC2/CCL3/SPN/MSN/CORO1A/CCL5/TNF/CXCL13/SLAMF1/ITGA4/CCL4/TNFRSF18/GPSM3/CD74	19	cluster4
BP	GO:0070670	response to interleukin-4	2/59	37/18888	0.00595527487224244	0.0457176284399587	0.0326049388063081	IL2RG/CORO1A	2	cluster4		BP	GO:0051383	kinetochore organization	7/352	21/18888	6.83211784666143e-08	1.85180985216972e-06	1.38306109118983e-06	SMC2/NDC80/CENPK/CENPE/SMC4/DLGAP5/CENPF	7	cluster4
BP	GO:0090287	regulation of cellular response to growth factor stimulus	5/59	373/18888	0.00611455390971859	0.046655899226277	0.0332740955980221	MMRN2/CDH5/TMEM204/ENG/KDR	5	cluster4		BP	GO:0033045	regulation of sister chromatid segregation	13/352	104/18888	6.96989155035871e-08	1.87515897117799e-06	1.40049984602529e-06	TACC3/AURKB/CDC20/CDCA8/NDC80/CENPE/ACTB/FBXO5/DLGAP5/KNL1/CENPF/PLK1/BUB1B	13	cluster4
BP	GO:0032965	regulation of collagen biosynthetic process	2/59	38/18888	0.00627357043665549	0.0470070479391542	0.0335245281485712	ENG/RGCC	2	cluster4		BP	GO:1903900	regulation of viral life cycle	15/352	143/18888	7.45788856672065e-08	1.99169494664187e-06	1.48753706164389e-06	IFITM3/LGALS1/KPNA2/APOBEC3G/FAM111A/OASL/CCL5/ISG20/CD4/TNF/HLA-DRB1/IFI16/IFITM2/IFITM1/CD74	15	cluster4
BP	GO:0035633	maintenance of blood-brain barrier	2/59	38/18888	0.00627357043665549	0.0470070479391542	0.0335245281485712	CDH5/PECAM1	2	cluster4		BP	GO:0002286	T cell activation involved in immune response	14/352	124/18888	8.05540170930235e-08	2.13556343125446e-06	1.59498810640585e-06	JUNB/APBB1IP/RAB27A/NCKAP1L/IFNG/SPN/HAVCR2/LCP1/HLA-DRA/HLA-DRB1/ITGAL/RORA/JAK3/CD74	14	cluster4
BP	GO:0035710	CD4-positive, alpha-beta T cell activation	3/59	120/18888	0.00627648599866054	0.0470070479391542	0.0335245281485712	CD3E/NKG7/IL2RG	3	cluster4		BP	GO:0051250	negative regulation of lymphocyte activation	16/352	165/18888	8.29464411372635e-08	2.18305416094595e-06	1.6304575042771e-06	PTPN22/TBC1D10C/TIGIT/SPN/HAVCR2/RUNX3/IRF1/HLA-DRB1/TNFAIP3/CTLA4/SAMSN1/LAG3/JAK3/LAPTM5/HLA-E/CD74	16	cluster4
BP	GO:0051347	positive regulation of transferase activity	5/59	376/18888	0.00632093609283697	0.0470070479391542	0.0335245281485712	KDR/FLT1/RGCC/CCL5/PTPRC	5	cluster4		BP	GO:0045824	negative regulation of innate immune response	12/352	88/18888	8.39091510432883e-08	2.18767854204397e-06	1.6339113154554e-06	SERPING1/AURKB/HAVCR2/KLRD1/KLRC1/KIR2DL4/HLA-B/HLA-A/TNFAIP3/IFI16/HLA-F/HLA-E	12	cluster4
BP	GO:0030595	leukocyte chemotaxis	4/59	237/18888	0.00641243703167249	0.0470070479391542	0.0335245281485712	FLT1/RAC2/CCL5/CORO1A	4	cluster4		BP	GO:0002700	regulation of production of molecular mediator of immune response	17/352	187/18888	8.43268160479505e-08	2.18767854204397e-06	1.6339113154554e-06	MZB1/SASH3/PTPRC/B2M/ACP5/TNFRSF1B/KIR2DL4/TNF/CD40LG/HLA-A/SLAMF1/TNFRSF4/HLA-F/JAK3/LAPTM5/HLA-E/CD74	17	cluster4
BP	GO:0030510	regulation of BMP signaling pathway	3/59	121/18888	0.00642193188684235	0.0470070479391542	0.0335245281485712	CDH5/ENG/KDR	3	cluster4		BP	GO:0002440	production of molecular mediator of immune response	22/352	310/18888	9.45177547891105e-08	2.43467010917766e-06	1.81838188944784e-06	IGKV1-5/MZB1/IGLV6-57/IGLV1-51/IGLV3-16/IGLV3-19/SASH3/PTPRC/B2M/ACP5/TNFRSF1B/KIR2DL4/TNF/CD40LG/HLA-A/SLAMF1/TNFRSF4/HLA-F/JAK3/LAPTM5/HLA-E/CD74	22	cluster4
BP	GO:0072009	nephron epithelium development	3/59	121/18888	0.00642193188684235	0.0470070479391542	0.0335245281485712	PECAM1/CD34/PODXL	3	cluster4		BP	GO:1902107	positive regulation of leukocyte differentiation	17/352	190/18888	1.06361506395588e-07	2.69059256911849e-06	2.00952267870924e-06	HCLS1/ACTB/SASH3/NCKAP1L/PTPRC/IFNG/CD27/RUNX3/TOX/CD4/TNF/HLA-DRA/HLA-DRB1/IL2RG/ZAP70/RHOH/CD74	17	cluster4
BP	GO:0010737	protein kinase A signaling	2/59	39/18888	0.00659948008551427	0.0477742177415721	0.0340716589888056	RAMP3/LCP1	2	cluster4		BP	GO:1903708	positive regulation of hemopoiesis	17/352	190/18888	1.06361506395588e-07	2.69059256911849e-06	2.00952267870924e-06	HCLS1/ACTB/SASH3/NCKAP1L/PTPRC/IFNG/CD27/RUNX3/TOX/CD4/TNF/HLA-DRA/HLA-DRB1/IL2RG/ZAP70/RHOH/CD74	17	cluster4
BP	GO:0097529	myeloid leukocyte migration	4/59	239/18888	0.00660263215808859	0.0477742177415721	0.0340716589888056	PECAM1/FLT1/RAC2/CCL5	4	cluster4		BP	GO:0050792	regulation of viral process	16/352	168/18888	1.06675476308663e-07	2.69059256911849e-06	2.00952267870924e-06	IFITM3/LGALS1/KPNA2/APOBEC3G/FAM111A/OASL/CCL5/ISG20/CD4/TNF/HLA-DRB1/CXCR4/IFI16/IFITM2/IFITM1/CD74	16	cluster4
BP	GO:0150077	regulation of neuroinflammatory response	2/59	40/18888	0.00693295480668168	0.0498776577234985	0.0355717921810495	CST7/PTPRC	2	cluster4		BP	GO:0051783	regulation of nuclear division	15/352	147/18888	1.07748861693872e-07	2.69249363994933e-06	2.01094253134403e-06	PDGFRB/AURKB/CDC20/CDCA8/NDC80/FBXO5/DLGAP5/PKMYT1/KNL1/MKI67/CENPF/PLK1/CDCA2/BUB1B/TNF	15	cluster4
CC	GO:0042105	alpha-beta T cell receptor complex	5/60	12/19894	1.63988647210714e-10	1.04535909135708e-08	7.59552949472309e-09	TRBC2/TRAC/CD3G/CD3E/CD3D	5	cluster4		BP	GO:0030071	regulation of mitotic metaphase/anaphase transition	12/352	90/18888	1.08233499843778e-07	2.69249363994933e-06	2.01094253134403e-06	AURKB/CDC20/CDCA8/NDC80/CENPE/ACTB/FBXO5/DLGAP5/KNL1/CENPF/PLK1/BUB1B	12	cluster4
CC	GO:0009897	external side of plasma membrane	13/60	405/19894	1.85019308204793e-10	1.04535909135708e-08	7.59552949472309e-09	CDH5/PECAM1/CLEC14A/ENG/CD34/KDR/CD3G/CD3E/CD3D/CD2/CD69/IL2RG/PTPRC	13	cluster4		BP	GO:0044772	mitotic cell cycle phase transition	27/352	451/18888	1.10240124794507e-07	2.72375600852822e-06	2.03429145431754e-06	CDCA5/CCNA2/TACC3/AURKB/CALM1/CDC20/CDCA8/CKS2/NDC80/CENPE/ACTB/CDKN3/FBXO5/CLSPN/DLGAP5/CALM3/EZH2/PKMYT1/KNL1/GTSE1/CENPF/PLK1/RRM2/BUB1B/CCND2/PSME2/PSME1	27	cluster4
CC	GO:0001772	immunological synapse	5/60	45/19894	2.34437497595583e-07	8.83047907610028e-06	6.41618414472121e-06	CD3E/LCK/GZMA/CD37/CORO1A	5	cluster4		BP	GO:0046637	regulation of alpha-beta T cell differentiation	11/352	74/18888	1.18037041127783e-07	2.89669279308181e-06	2.16345273816712e-06	JUNB/SASH3/NCKAP1L/IFNG/RUNX3/HLA-DRA/HLA-DRB1/PRDM1/IL2RG/ZAP70/JAK3	11	cluster4
CC	GO:0045121	membrane raft	7/60	286/19894	2.37435104620409e-05	0.00054873415739277	0.000398707631827071	PLVAP/PECAM1/KDR/PODXL/LCK/CD48/PTPRC	7	cluster4		BP	GO:0030261	chromosome condensation	9/352	45/18888	1.20110233565213e-07	2.92778770677082e-06	2.18667659411906e-06	NCAPG/CDCA5/H1-2/SMC2/NCAPH/H1-3/SMC4/H1-5/PLK1	9	cluster4
CC	GO:0098857	membrane microdomain	7/60	287/19894	2.42802724510075e-05	0.00054873415739277	0.000398707631827071	PLVAP/PECAM1/KDR/PODXL/LCK/CD48/PTPRC	7	cluster4		BP	GO:0050866	negative regulation of cell activation	18/352	215/18888	1.23406424435913e-07	2.98767841460358e-06	2.23140716277342e-06	PTPRC/CST7/PTPN22/TBC1D10C/TIGIT/SPN/HAVCR2/RUNX3/IRF1/HLA-DRB1/TNFAIP3/CTLA4/SAMSN1/LAG3/JAK3/LAPTM5/HLA-E/CD74	18	cluster4
CC	GO:0072562	blood microparticle	5/60	144/19894	7.34886594074285e-05	0.0013840364188399	0.00100563428662797	ENG/A2M/IGHV3-7/IGKV3-20/JCHAIN	5	cluster4		BP	GO:0010965	regulation of mitotic sister chromatid separation	10/352	59/18888	1.24212401047671e-07	2.98767841460358e-06	2.23140716277342e-06	AURKB/CDC20/CDCA8/NDC80/FBXO5/DLGAP5/KNL1/CENPF/PLK1/BUB1B	10	cluster4
CC	GO:0042101	T cell receptor complex	5/60	150/19894	8.91468521245047e-05	0.00143908489858129	0.00104563225048291	TRBC2/TRAC/CD3G/CD3E/CD3D	5	cluster4		BP	GO:0065004	protein-DNA complex assembly	19/352	240/18888	1.33053238729911e-07	3.17927212544102e-06	2.37450274381565e-06	H3C3/H3C8/H3C2/H1-2/H2AX/CENPK/CENPE/H3C4/H2BC9/H3C7/H1-3/ANP32B/DLGAP5/H1-5/HJURP/HMGB2/CENPF/ASF1B/H4C6	19	cluster4
CC	GO:0019814	immunoglobulin complex	5/60	165/19894	0.000139567143583694	0.00197138590311968	0.00143239963151686	IGHV3-7/IGHV2-5/IGLV2-14/IGKV3-20/JCHAIN	5	cluster4		BP	GO:0019885	antigen processing and presentation of endogenous peptide antigen via MHC class I	7/352	23/18888	1.39488822089392e-07	3.31126406423968e-06	2.47308355365919e-06	B2M/HLA-C/HLA-B/TAP1/HLA-A/HLA-F/HLA-E	7	cluster4
CC	GO:0031091	platelet alpha granule	4/60	91/19894	0.000164245150610859	0.00206218911322523	0.00149837681259029	VWF/PECAM1/A2M/SRGN	4	cluster4		BP	GO:0016032	viral process	26/352	428/18888	1.43615236578775e-07	3.38708142372799e-06	2.52970925949079e-06	IFITM3/LGALS1/CAV1/KPNA2/APOBEC3G/FAM111A/OASL/CCL3/CCL5/ISG20/CD4/TNF/HSPA1B/HLA-DRB1/HSPA1A/SLAMF1/CXCR4/TNFRSF4/IFI16/CCL4/IFITM2/IFITM1/SELPLG/CXCR6/CD74/JUN	26	cluster4
CC	GO:0071745	IgA immunoglobulin complex	2/60	10/19894	0.00039631282807551	0.00407121359750297	0.00295812445836266	IGKV3-20/JCHAIN	2	cluster4		BP	GO:1902099	regulation of metaphase/anaphase transition of cell cycle	12/352	93/18888	1.56578989914528e-07	3.66899929915849e-06	2.74026524285052e-06	AURKB/CDC20/CDCA8/NDC80/CENPE/ACTB/FBXO5/DLGAP5/KNL1/CENPF/PLK1/BUB1B	12	cluster4
CC	GO:0071753	IgM immunoglobulin complex	2/60	10/19894	0.00039631282807551	0.00407121359750297	0.00295812445836266	IGKV3-20/JCHAIN	2	cluster4		BP	GO:0035456	response to interferon-beta	8/352	34/18888	1.59857073974292e-07	3.72180059406812e-06	2.77970094218454e-06	IFITM3/CALM1/PYHIN1/IRF1/STING1/IFI16/IFITM2/IFITM1	8	cluster4
CC	GO:0098802	plasma membrane signaling receptor complex	6/60	325/19894	0.000432772001295817	0.00407526967886894	0.00296107158781348	RAMP3/TRBC2/TRAC/CD3G/CD3E/CD3D	6	cluster4		BP	GO:0002821	positive regulation of adaptive immune response	14/352	131/18888	1.61171430802123e-07	3.72850087053063e-06	2.78470517718451e-06	SKAP1/SASH3/PTPRC/B2M/HLA-C/HLA-B/CD4/TNF/HLA-DRA/HLA-DRB1/HLA-A/SLAMF1/HLA-F/HLA-E	14	cluster4
CC	GO:0042571	immunoglobulin complex, circulating	2/60	12/19894	0.000579005228864921	0.00503289160474893	0.00365687512967319	IGKV3-20/JCHAIN	2	cluster4		BP	GO:0002820	negative regulation of adaptive immune response	10/352	61/18888	1.7248594372423e-07	3.96499333928104e-06	2.96133429032206e-06	NCKAP1L/PTPRC/SPN/HAVCR2/KLRD1/KLRC1/SLAMF1/SAMSN1/HLA-F/JAK3	10	cluster4
CC	GO:0044194	cytolytic granule	2/60	14/19894	0.000795231504083726	0.00641865428296151	0.0046637637081602	SRGN/NKG7	2	cluster4		BP	GO:0043367	CD4-positive, alpha-beta T cell differentiation	12/352	94/18888	1.76523467775526e-07	4.00708271850444e-06	2.99276958195744e-06	JUNB/SASH3/NCKAP1L/IFNG/SPN/RUNX3/TOX/HLA-DRA/HLA-DRB1/IL2RG/RORA/JAK3	12	cluster4
CC	GO:0031093	platelet alpha granule lumen	3/60	67/19894	0.00108920239094533	0.00820532467845484	0.00596194992938498	VWF/A2M/SRGN	3	cluster4		BP	GO:0050848	regulation of calcium-mediated signaling	12/352	94/18888	1.76523467775526e-07	4.00708271850444e-06	2.99276958195744e-06	PDGFRB/CALM1/CALM3/TBC1D10C/CCL3/SLA2/AKAP5/CD4/TNF/CCL4/ZAP70/CD3E	12	cluster4
CC	GO:0005925	focal adhesion	6/60	421/19894	0.001653834014134	0.0116802027248214	0.00848677980937184	HSPG2/ENG/FLT1/RAC2/LCP1/PTPRC	6	cluster4		BP	GO:0032729	positive regulation of type II interferon production	11/352	77/18888	1.79515422992209e-07	4.04968954228388e-06	3.02459133737119e-06	SASH3/HLA-DPB1/PTPN22/HLA-DPA1/HAVCR2/TNF/HLA-A/SLAMF1/PDE4B/CD3E/CD2	11	cluster4
CC	GO:0062023	collagen-containing extracellular matrix	6/60	428/19894	0.00179749158933867	0.0116885155917853	0.00849281989901495	MMRN2/VWF/HSPG2/CLEC14A/A2M/S100A4	6	cluster4		BP	GO:0045621	positive regulation of lymphocyte differentiation	14/352	133/18888	1.94853092278298e-07	4.36855821700481e-06	3.2627447615411e-06	ACTB/SASH3/NCKAP1L/PTPRC/IFNG/CD27/RUNX3/TOX/HLA-DRA/HLA-DRB1/IL2RG/ZAP70/RHOH/CD74	14	cluster4
CC	GO:0030055	cell-substrate junction	6/60	431/19894	0.00186188743939943	0.0116885155917853	0.00849281989901495	HSPG2/ENG/FLT1/RAC2/LCP1/PTPRC	6	cluster4		BP	GO:0051306	mitotic sister chromatid separation	10/352	62/18888	2.02286630184827e-07	4.50739288853554e-06	3.36643620268841e-06	AURKB/CDC20/CDCA8/NDC80/FBXO5/DLGAP5/KNL1/CENPF/PLK1/BUB1B	10	cluster4
CC	GO:0001891	phagocytic cup	2/60	28/19894	0.00321483813511473	0.0188929245316736	0.0137275092079231	LCP1/CORO1A	2	cluster4		BP	GO:0050853	B cell receptor signaling pathway	11/352	78/18888	2.05545472241891e-07	4.55208021452773e-06	3.39981182264026e-06	IGHG1/IGKC/IGHG3/NCKAP1L/PTPRC/LCK/PTPN22/LIME1/CD38/CTLA4/ITK	11	cluster4
CC	GO:0030666	endocytic vesicle membrane	4/60	204/19894	0.00334388044808383	0.0188929245316736	0.0137275092079231	RAC2/CD3G/CD3D/CORO1A	4	cluster4		BP	GO:0002218	activation of innate immune response	21/352	298/18888	2.09186905670005e-07	4.60464752359671e-06	3.4390727649863e-06	CAV1/AURKB/FYN/HSP90AA1/OASL/PYHIN1/PTPN22/HAVCR2/KLRD1/KLRC1/TNF/HSPA1B/IRF1/STING1/BIRC3/HSPA1A/CASP1/TNFAIP3/IFI16/TRAF3IP3/GBP5	21	cluster4
CC	GO:0005884	actin filament	3/60	119/19894	0.00557277736279795	0.0299868496188652	0.0217883024710897	RAC2/LCP1/CORO1A	3	cluster4		BP	GO:0031295	T cell costimulation	9/352	48/18888	2.16396195714681e-07	4.62324107550424e-06	3.45295972976305e-06	LGALS1/CAV1/FYN/LCK/SPN/CD40LG/ICOS/CD3E/CD5	9	cluster4
CC	GO:0031252	cell leading edge	5/60	426/19894	0.00915151072214621	0.0470054868910237	0.0341539634606414	LDB2/PODXL/RAC2/LCP1/CORO1A	5	cluster4		BP	GO:0033046	negative regulation of sister chromatid segregation	9/352	48/18888	2.16396195714681e-07	4.62324107550424e-06	3.45295972976305e-06	AURKB/CDC20/CDCA8/NDC80/FBXO5/KNL1/CENPF/PLK1/BUB1B	9	cluster4
MF	GO:0042608	T cell receptor binding	3/55	11/18522	4.01976771856198e-06	0.000602965157784297	0.00043582744738093	CD3G/CD3E/LCK	3	cluster4		BP	GO:0033048	negative regulation of mitotic sister chromatid segregation	9/352	48/18888	2.16396195714681e-07	4.62324107550424e-06	3.45295972976305e-06	AURKB/CDC20/CDCA8/NDC80/FBXO5/KNL1/CENPF/PLK1/BUB1B	9	cluster4
MF	GO:0015026	coreceptor activity	4/55	57/18522	2.44526921527234e-05	0.00183395191145425	0.00132559331143711	ENG/RAMP3/KDR/IL2RG	4	cluster4		BP	GO:0045841	negative regulation of mitotic metaphase/anaphase transition	9/352	48/18888	2.16396195714681e-07	4.62324107550424e-06	3.45295972976305e-06	AURKB/CDC20/CDCA8/NDC80/FBXO5/KNL1/CENPF/PLK1/BUB1B	9	cluster4
MF	GO:0019838	growth factor binding	5/55	135/18522	4.95831416829913e-05	0.00204021755860909	0.00147468356867885	ENG/A2M/KDR/FLT1/IL2RG	5	cluster4		BP	GO:2000816	negative regulation of mitotic sister chromatid separation	9/352	48/18888	2.16396195714681e-07	4.62324107550424e-06	3.45295972976305e-06	AURKB/CDC20/CDCA8/NDC80/FBXO5/KNL1/CENPF/PLK1/BUB1B	9	cluster4
MF	GO:0043548	phosphatidylinositol 3-kinase binding	3/55	25/18522	5.44058015629091e-05	0.00204021755860909	0.00147468356867885	LCK/HCST/CORO1A	3	cluster4		BP	GO:0031294	lymphocyte costimulation	9/352	49/18888	2.60772567105127e-07	5.538748325882e-06	4.13672456404994e-06	LGALS1/CAV1/FYN/LCK/SPN/CD40LG/ICOS/CD3E/CD5	9	cluster4
MF	GO:0003823	antigen binding	5/55	177/18522	0.000177975157068583	0.0053392547120575	0.00385925077432928	IGHV3-7/IGHV2-5/IGLV2-14/IGKV3-20/JCHAIN	5	cluster4		BP	GO:0001771	immunological synapse formation	6/352	16/18888	2.74625671758158e-07	5.79907232456762e-06	4.3311527302373e-06	DOCK8/DOCK2/HAVCR2/MSN/PRF1/CD6	6	cluster4
MF	GO:0016004	phospholipase activator activity	2/55	17/18522	0.00114424760558188	0.0259466242678926	0.0187544021024066	LCK/CCL5	2	cluster4		BP	GO:0034728	nucleosome organization	14/352	138/18888	3.08456564465305e-07	6.45592407798535e-06	4.8217355521007e-06	H3C3/H3C8/H3C2/H1-2/H2AX/H3C4/H2BC9/H3C7/H1-3/ANP32B/H1-5/HMGB2/ASF1B/H4C6	14	cluster4
MF	GO:0005178	integrin binding	4/55	157/18522	0.00121084246583499	0.0259466242678926	0.0187544021024066	ESM1/VWF/KDR/LCP1	4	cluster4		BP	GO:0051985	negative regulation of chromosome segregation	9/352	50/18888	3.12842135937616e-07	6.45592407798535e-06	4.8217355521007e-06	AURKB/CDC20/CDCA8/NDC80/FBXO5/KNL1/CENPF/PLK1/BUB1B	9	cluster4
MF	GO:0030246	carbohydrate binding	5/55	279/18522	0.00140711485761656	0.0263017807650627	0.0190111117108874	CLEC14A/ENG/CD34/CD93/CD69	5	cluster4		BP	GO:1902100	negative regulation of metaphase/anaphase transition of cell cycle	9/352	50/18888	3.12842135937616e-07	6.45592407798535e-06	4.8217355521007e-06	AURKB/CDC20/CDCA8/NDC80/FBXO5/KNL1/CENPF/PLK1/BUB1B	9	cluster4
MF	GO:0019199	transmembrane receptor protein kinase activity	3/55	79/18522	0.00167023660737625	0.0263017807650627	0.0190111117108874	ENG/KDR/FLT1	3	cluster4		BP	GO:1905819	negative regulation of chromosome separation	9/352	50/18888	3.12842135937616e-07	6.45592407798535e-06	4.8217355521007e-06	AURKB/CDC20/CDCA8/NDC80/FBXO5/KNL1/CENPF/PLK1/BUB1B	9	cluster4
MF	GO:0060229	lipase activator activity	2/55	21/18522	0.00175345205100418	0.0263017807650627	0.0190111117108874	LCK/CCL5	2	cluster4		BP	GO:0071674	mononuclear cell migration	17/352	206/18888	3.40466125310333e-07	6.98487975568791e-06	5.21679664108734e-06	CD99/DOCK8/CCL3/SPN/MYO1G/MSN/CORO1A/CCL5/TNF/CXCL13/SLAMF1/CXCR4/ITGA4/JAML/CCL4/ZAP70/ITGAL	17	cluster4
MF	GO:0019865	immunoglobulin binding	2/55	26/18522	0.00268799578450381	0.0366544879705065	0.026494121129559	VWF/JCHAIN	2	cluster4		BP	GO:0032609	type II interferon production	13/352	119/18888	3.46166948244445e-07	6.98487975568791e-06	5.21679664108734e-06	SASH3/HLA-DPB1/PTPN22/HLA-DPA1/HAVCR2/TNF/HLA-DRB1/HLA-A/SLAMF1/PDE4B/CD3E/CD2/LAPTM5	13	cluster4
												BP	GO:0032649	regulation of type II interferon production	13/352	119/18888	3.46166948244445e-07	6.98487975568791e-06	5.21679664108734e-06	SASH3/HLA-DPB1/PTPN22/HLA-DPA1/HAVCR2/TNF/HLA-DRB1/HLA-A/SLAMF1/PDE4B/CD3E/CD2/LAPTM5	13	cluster4
												BP	GO:0045582	positive regulation of T cell differentiation	13/352	119/18888	3.46166948244445e-07	6.98487975568791e-06	5.21679664108734e-06	ACTB/SASH3/NCKAP1L/PTPRC/IFNG/CD27/RUNX3/HLA-DRA/HLA-DRB1/IL2RG/ZAP70/RHOH/CD74	13	cluster4
												BP	GO:0051310	metaphase chromosome alignment	12/352	100/18888	3.51313338325276e-07	7.04955825854919e-06	5.26510306987053e-06	CDCA5/AURKB/CDCA8/NDC80/KIF2C/CENPE/KIFC1/KNL1/CENPF/KIF22/SEPTIN1/GEM	12	cluster4
[truncated: 677 more rows]

## Sheet: common function
common BP		common_CC		common_MF
[truncated: 73 more rows]

## Sheet: PCa Network
Motif-peak-gene											String PPI interactions
[truncated: 939 more rows]

[truncated: 6 more sheets: ccRCC Network, NMF, ccRCC_NMF_GO_function, BC_NMF_GO_function, PCa_NMF_GO_function, Findallmarker]
