# Supplementary material for: Integrating Multi-Omics Atlas to Uncover Genetic and Epigenetic Mechanisms and Reveal Cell State Evolution Across Ecotypes in Male Urological Cancers
Source: Int J Mol Sci. 2026 Mar 16;27(6):2712. doi: 10.3390/ijms27062712 (PMC13026699; doi:10.3390/ijms27062712)
Supplement: Supplementary file 1 [file ijms-27-02712-s001.zip › Table S4.xlsx]

## Sheet: PCa
Table S4. Statistics of co-occurrence between genetic and epigenetic alterations.
Overloap of DMR, peak and CNV region
peak	methy	CNV region	CNV type
chr10:77872000_77872499	chr10:77871618-77872458
chr11:844500_844999	chr11:843897-844686	chr11:167784-2992377	One copy_gain
chr20:3218500_3218999	chr20:3218331-3218905
chr20:44747000_44747499	chr20:44746392-44747006
chr4:1202500_1202999	chr4:1202509-1203168
chr4:1203000_1203499	chr4:1202509-1203168
chr6:10419500_10419999	chr6:10419016-10420287	chr6:291630-10852753	One copy_gain
chr6:30095500_30095999	chr6:30094947-30095802	chr6:16299112-35470785	One copy_loss
chr6:30095500_30095999	chr6:30094947-30095802	chr6:29722775-33204439	One copy_loss
chr6:31829500_31829999	chr6:31829511-31830035	chr6:16299112-35470785	One copy_loss
chr6:31829500_31829999	chr6:31829511-31830035	chr6:29722775-33204439	One copy_loss
chr7:27183000_27183499	chr7:27183133-27185512	chr7:996986-38265678	One copy_gain
Peak2gene
idxATAC	idxRNA	Correlation	FDR	VarQATAC	VarQRNA	geneName	peakName	peakType	motif
89486	2623	0.782526	1.18879e-99	0.97251	0.907973	DLG5	chr10:77872000-77872499	Intronic	ETS2_340
93441	3091	0.596618	1.54463e-46	0.443316	0.287594	PANO1	chr11:844500-844999	Intronic	KLF10_826	Yes
93441	3093	0.544324	2.75163e-37	0.443316	0.985881	RPLP2	chr11:844500-844999	Intronic	KLF10_826	Yes
93441	3098	0.604649	4.11223e-48	0.443316	0.887457	TSPAN4	chr11:844500-844999	Intronic	KLF10_826	Yes
157148	12796	0.664227	2.17501e-61	0.771318	0.317569	GNRH2	chr20:3218500-3218999	Exonic	KLF5_175
157148	12806	0.608638	6.53565e-49	0.771318	0.443409	SLC4A11	chr20:3218500-3218999	Exonic	KLF5_175
159886	13135	0.590854	1.96646e-45	0.766293	0.434955	KCNK15	chr20:44747000-44747499	Promoter	KLF5_175
35570	15446	0.629666	2.491e-53	0.931219	0.629289	IDUA	chr4:1202500-1202999	Intronic	NA
35570	15447	0.676883	1.28698e-64	0.931219	0.626137	FGFRL1	chr4:1202500-1202999	Intronic	NA
35571	15447	0.557583	1.78581e-39	0.65386	0.626137	FGFRL1	chr4:1203000-1203499	Intronic	NA
35570	15449	0.71399	4.36705e-75	0.931219	0.999406	SPON2	chr4:1202500-1202999	Intronic	NA
35570	15450	0.787568	8.53519e-102	0.931219	0.739091	CTBP1-AS	chr4:1202500-1202999	Intronic	NA
35571	15450	0.543819	3.32029e-37	0.65386	0.739091	CTBP1-AS	chr4:1203000-1203499	Intronic	NA
35570	15452	0.563585	1.68673e-40	0.931219	0.535892	CTBP1-DT	chr4:1202500-1202999	Intronic	NA
35570	15454	0.691288	1.6883e-68	0.931219	0.761161	UVSSA	chr4:1202500-1202999	Intronic	NA
52202	17369	0.587363	8.91383e-45	0.726288	0.901668	TFAP2A	chr6:10419500-10419999	Promoter	ELF3_342
53776	17564	0.638271	3.05772e-55	0.782312	0.720539	ZNRD1	chr6:30095500-30095999	Distal	FOS_137	Yes
53776	17566	0.754333	1.45372e-88	0.782312	0.944345	RNF39	chr6:30095500-30095999	Distal	FOS_137	Yes
53776	17568	0.532376	2.13087e-35	0.782312	0.349189	TRIM31	chr6:30095500-30095999	Distal	FOS_137	Yes
53776	17572	0.600438	2.79586e-47	0.782312	0.833539	TRIM26	chr6:30095500-30095999	Distal	FOS_137	Yes
53776	17574	0.621988	1.12681e-51	0.782312	0.902536	HCG18	chr6:30095500-30095999	Distal	FOS_137	Yes
53988	17659	0.531969	2.46591e-35	0.999372	0.973863	SLC44A4	chr6:31829500-31829999	Exonic	NA
62666	18616	0.549683	3.68832e-38	0.895984	0.765045	HOXA10-AS	chr7:27183000-27183499	Promoter	NA
62666	18617	0.582038	8.68727e-44	0.895984	0.942198	HOXA10	chr7:27183000-27183499	Promoter	NA
DMR between normal and tumor patients
DMR name	seqnames	start	end	width	strand	value	area	cluster	indexStart	indexEnd	L	clusterL	p.value	fwer	p.valueArea	fwerArea
DMR_663	chr10	77871618	77872458	840	*	1.79794	14.3835	26004	11789	11796	8	8	0	0	0.00108451	0.24
DMR_264	chr11	843897	844686	789	*	1.99391	21.933	31896	14707	14717	11	11	0	0	7.13491e-05	0.02
DMR_734	chr20	3218331	3218905	574	*	1.32374	13.2374	123676	57186	57195	10	11	0	0	0.00159822	0.308
DMR_446	chr20	44746392	44747006	614	*	1.63163	17.9479	125824	58892	58902	11	11	0	0	0.000271126	0.068
DMR_462	chr4	1202509	1203168	659	*	-1.04106	17.698	145396	68172	68188	17	17	0	0	0.000285396	0.072
DMR_534	chr6	10419016	10420287	1271	*	1.37715	16.5258	166437	77359	77370	12	12	0	0	0.000485174	0.12
DMR_5	chr6	30094947	30095802	855	*	2.75843	79.9945	168492	79327	79355	29	29	0	0	0	0
DMR_588	chr6	31829511	31830035	524	*	1.30518	15.6621	169086	81981	81992	12	21	0	0	0.000670681	0.156
DMR_12	chr7	27183133	27185512	2379	*	1.12599	56.2994	181164	89978	90027	50	50	0	0	0	0
SNPs related to genes in the TCGA database
Hugo_Symbol	Entrez_Gene_Id	Center	NCBI_Build	Chromosome	Start_Position	End_Position	Strand	Variant_Classification	Variant_Type	Reference_Allele	Tumor_Seq_Allele1	Tumor_Seq_Allele2	dbSNP_RS	Tumor_Sample_Barcode	Matched_Norm_Sample_Barcode	Mutation_Status
TRIM31	11074	BI	GRCh38	chr6	30103721	30103721	+	Missense_Mutation	SNP	A	A	C	NA	TCGA-EJ-7783-01A-11D-2114-08	TCGA-EJ-7783-10A-01D-2114-08	Somatic
FGFRL1	53834	BI	GRCh38	chr4	1024391	1024391	+	Missense_Mutation	SNP	C	C	A	NA	TCGA-XK-AAIW-01A-11D-A41K-08	TCGA-XK-AAIW-10A-01D-A41N-08	Somatic
UVSSA	57654	BI	GRCh38	chr4	1355160	1355160	+	Missense_Mutation	SNP	C	C	T	NA	TCGA-XK-AAIW-01A-11D-A41K-08	TCGA-XK-AAIW-10A-01D-A41N-08	Somatic
DLG5	9231	BI	GRCh38	chr10	77821297	77821297	+	Missense_Mutation	SNP	C	C	T	rs368687321	TCGA-XK-AAIW-01A-11D-A41K-08	TCGA-XK-AAIW-10A-01D-A41N-08	Somatic
DLG5	9231	BI	GRCh38	chr10	77821955	77821955	+	Missense_Mutation	SNP	C	C	A	NA	TCGA-XK-AAIW-01A-11D-A41K-08	TCGA-XK-AAIW-10A-01D-A41N-08	Somatic
DLG5	9231	BI	GRCh38	chr10	77830223	77830223	+	Missense_Mutation	SNP	C	C	T	rs1564524644	TCGA-XK-AAIW-01A-11D-A41K-08	TCGA-XK-AAIW-10A-01D-A41N-08	Somatic
TRIM31	11074	BI	GRCh38	chr6	30112526	30112526	+	Missense_Mutation	SNP	T	T	C	rs1002946748	TCGA-V1-A8MM-01A-11D-A377-08	TCGA-V1-A8MM-10A-01D-A37A-08	Somatic
FGFRL1	53834	BI	GRCh38	chr4	1022365	1022365	+	Missense_Mutation	SNP	C	C	T	rs776843445	TCGA-KK-A6DY-01A-12D-A30X-08	TCGA-KK-A6DY-11A-11D-A30X-08	Somatic
SLC44A4	80736	BI	GRCh38	chr6	31864673	31864673	+	Missense_Mutation	SNP	C	C	T	NA	TCGA-KK-A7AY-01A-11D-A33T-08	TCGA-KK-A7AY-11A-21D-A33W-08	Somatic	Yes
HOXA10	3206	BI	GRCh38	chr7	27173812	27173816	+	Frame_Shift_Del	DEL	TTCTT	TTCTT	-	novel	TCGA-KC-A4BL-01A-31D-A257-08	TCGA-KC-A4BL-10A-01D-A25A-08	Somatic

## Sheet: ccRCC
Overloap of DMR, peak and CNV region
peak	methy	CNV region	CNV type
chr11:128693500_128693999	chr11:128693961-128694915	chr11:116773799-134253370	One copy_loss
chr11:128693500_128693999	chr11:128693961-128694915	chr11:117232625-134253370	One copy_loss
chr11:128693500_128693999	chr11:128693961-128694915	chr11:117314557-134253370	One copy_loss
chr11:128693500_128693999	chr11:128693961-128694915	chr11:118304730-134253370	One copy_loss
chr11:128693500_128693999	chr11:128693961-128694915	chr11:118339075-134253370	One copy_loss
chr11:128693500_128693999	chr11:128693961-128694915	chr11:118572390-134253370	One copy_loss
chr16:23848000_23848499	chr16:23846838-23848003	chr16:1938210-89913627	One copy_loss
chr16:23848000_23848499	chr16:23846838-23848003	chr16:2253116-71809201	One copy_gain
chr17:40075000_40075499	chr17:40075304-40075879	NA	NA
chr19:15375000_15375499	chr19:15375283-15375450	chr19:507497-58558954	One copy_gain
chr20:36149500_36149999	chr20:36149452-36149750	chr20:362835-56519449	One copy_gain
chr20:36149500_36149999	chr20:36149452-36149750	chr20:362835-44522085	One copy_gain
chr20:36149500_36149999	chr20:36149452-36149750	chr20:35115364-56519449	Two copies_gain
chr6:7541000_7541499	chr6:7541442-7542126	NA	NA
chr6:7541500_7541999	chr6:7541442-7542126	NA	NA
chr6:31831500_31831999	chr6:31831340-31831803	chr6:18128311-37175428	One copy_loss
chr6:31831500_31831999	chr6:31831340-31831803	chr6:19837370-36605600	One copy_loss
chr6:31831500_31831999	chr6:31831340-31831803	chr6:24704861-34392669	One copy_loss
chr6:31831500_31831999	chr6:31831340-31831803	chr6:25962802-36491143	One copy_loss
chr6:31831500_31831999	chr6:31831340-31831803	chr6:30286690-33298401	One copy_loss
chr6:31831500_31831999	chr6:31831340-31831803	chr6:30489509-35470785	One copy_loss
chr6:31832500_31832999	chr6:31832173-31833747	chr6:18128311-37175428	One copy_loss
chr6:31832500_31832999	chr6:31832173-31833747	chr6:19837370-36605600	One copy_loss
chr6:31832500_31832999	chr6:31832173-31833747	chr6:24704861-34392669	One copy_loss
chr6:31832500_31832999	chr6:31832173-31833747	chr6:25962802-36491143	One copy_loss
chr6:31832500_31832999	chr6:31832173-31833747	chr6:30286690-33298401	One copy_loss
chr6:31832500_31832999	chr6:31832173-31833747	chr6:30489509-35470785	One copy_loss
chr6:31833000_31833499	chr6:31832173-31833747	chr6:18128311-37175428	One copy_loss
chr6:31833000_31833499	chr6:31832173-31833747	chr6:19837370-36605600	One copy_loss
chr6:31833000_31833499	chr6:31832173-31833747	chr6:24704861-34392669	One copy_loss
chr6:31833000_31833499	chr6:31832173-31833747	chr6:25962802-36491143	One copy_loss
chr6:31833000_31833499	chr6:31832173-31833747	chr6:30286690-33298401	One copy_loss
chr6:31833000_31833499	chr6:31832173-31833747	chr6:30489509-35470785	One copy_loss
chr6:31833500_31833999	chr6:31832173-31833747	chr6:18128311-37175428	One copy_loss
chr6:31833500_31833999	chr6:31832173-31833747	chr6:19837370-36605600	One copy_loss
chr6:31833500_31833999	chr6:31832173-31833747	chr6:24704861-34392669	One copy_loss
chr6:31833500_31833999	chr6:31832173-31833747	chr6:25962802-36491143	One copy_loss
chr6:31833500_31833999	chr6:31832173-31833747	chr6:30286690-33298401	One copy_loss
chr6:31833500_31833999	chr6:31832173-31833747	chr6:30489509-35470785	One copy_loss
chr7:27185000_27185499	chr7:27183133-27185512	chr7:497258-158956747	One copy_gain
chr7:27185000_27185499	chr7:27183133-27185512	chr7:497258-101161596	One copy_gain
chr7:27185000_27185499	chr7:27183133-27185512	chr7:497258-73308826	One copy_gain
Peak2gene
idxATAC	idxRNA	Correlation	FDR	VarQATAC	VarQRNA	geneName	peakName	peakType	motif
109172	3732	0.520524328521114	8.16625754795607e-34	0.714687221727516	0.546067534109466	FLI1	chr11:128693500-128693999	Intronic	FOSL1_142
137178	6640	0.547434181879799	4.94526022482346e-38	0.627443232413179	0.681346467892325	PRKCB	chr16:23848000-23848499	Intronic	NFIC_740
145592	7649	0.520881171013031	7.22770991785632e-34	0.94859750667854	0.881788969077596	THRA	chr17:40075000-40075499	Intronic	NFIC_740	NA
145592	7649	0.520881171013031	7.22770991785632e-34	0.94859750667854	0.881788969077596	THRA	chr17:40075000-40075499	Intronic	NFIB_741	NA
145592	7650	0.514835601392714	5.68659163274067e-33	0.94859750667854	0.830216509508508	NR1D1	chr17:40075000-40075499	Intronic	NFIC_740	NA
145592	7650	0.514835601392714	5.68659163274067e-33	0.94859750667854	0.830216509508508	NR1D1	chr17:40075000-40075499	Intronic	NFIB_741	NA
158476	8967	0.539276960536791	1.03602567379961e-36	0.963262466607302	0.559816678080388	CYP4F3	chr19:15375000-15375499	Intronic	FOSL1_142
158476	8967	0.539276960536791	1.03602567379961e-36	0.963262466607302	0.559816678080388	CYP4F3	chr19:15375000-15375499	Intronic	NFIC_740
166436	11376	0.709538292946734	4.37041951638918e-74	0.928873552983081	0.944634673128589	SCAND1	chr20:36149500-36149999	Intronic	RUNX1_733
166436	11376	0.709538292946734	4.37041951638918e-74	0.928873552983081	0.944634673128589	SCAND1	chr20:36149500-36149999	Intronic	NFIC_740
57367	15078	0.603956764486141	2.98368095181828e-48	0.855637800534283	0.974450824421851	DSP	chr6:7541000-7541499	Promoter	RUNX1_733	NA
57367	15078	0.603956764486141	2.98368095181828e-48	0.855637800534283	0.974450824421851	DSP	chr6:7541000-7541499	Promoter	NFIC_740	NA
57368	15078	0.556959815452695	1.28773745829007e-39	0.923313668744435	0.974450824421851	DSP	chr6:7541500-7541999	Exonic	ID4_75	NA
59688	15337	0.512974149137038	1.06676877251865e-32	0.996588379341051	0.997313385660854	HSPA1A	chr6:31831500-31831999	Distal	CEBPB_140
59690	15337	0.519008641566539	1.37623736597999e-33	0.894562555654497	0.997313385660854	HSPA1A	chr6:31832500-31832999	Promoter	RUNX1_733
59690	15337	0.519008641566539	1.37623736597999e-33	0.894562555654497	0.997313385660854	HSPA1A	chr6:31832500-31832999	Promoter	NFIC_740
59691	15337	0.594483003849463	2.14125065107699e-46	0.926346838824577	0.997313385660854	HSPA1A	chr6:31833000-31833499	Promoter	RUNX1_733
59692	15337	0.521900124951138	5.08169414053202e-34	0.851892252894034	0.997313385660854	HSPA1A	chr6:31833500-31833999	Promoter	ID4_75
59691	15338	0.517593373845799	2.23207372179745e-33	0.926346838824577	0.996259811410209	HSPA1B	chr6:31833000-31833499	Promoter	RUNX1_733
68633	16205	0.654549342790888	2.54512432544864e-59	0.948319234194123	0.930674814307538	HOXA10	chr7:27185000-27185499	Promoter	NFIC_740
68633	16207	0.616789478869283	7.16035544464415e-51	0.948319234194123	0.610282884686298	HOXA11	chr7:27185000-27185499	Promoter	NFIC_740
DMR between normal and tumor patients
DMR name	seqnames	start	end	width	strand	value	area	cluster	indexStart	indexEnd	L	clusterL	p.value	fwer	p.valueArea	fwerArea
DMR_1058	chr11	128693961	128694915	954	*	0.982589774959738	7.8607181996779	43128	21464	21471	8	11	0	0	0.00150861826328766	0.368
DMR_84	chr16	23846838	23848003	1165	*	2.43617423907803	21.9255681517023	76987	36071	36079	9	9	0	0	0	0
DMR_1553	chr17	40075304	40075879	575	*	0.792617526560823	3.96308763280411	88055	40636	40640	5	10	2.25166904968308e-05	0.008	0.0123841797732569	0.904
DMR_2272	chr19	15375283	15375450	167	*	-0.565758	4.52606315358316	100805	46935	46942	8	8	0.000405300428942954	0.116	0.00774574153090979	0.804
DMR_2299	chr20	36149452	36149750	298	*	0.589460470536964	2.94730235268482	125257	58308	58312	5	43	0.0004390754646882	0.128	0.0362856467356428	0.996
DMR_2606	chr6	7541442	7542126	684	*	0.430917757037274	3.87825981333546	166279	77283	77291	9	9	0.00254438602614188	0.476	0.0134312058813596	0.924
DMR_144	chr6	31831340	31831803	463	*	-1.35078	18.9109062032877	169088	82014	82027	14	14	0	0	0	0
DMR_129	chr6	31832173	31833747	1574	*	-0.776498	19.412461595936	169089	82028	82052	25	34	0	0	0	0
DMR_1	chr7	27183133	27185512	2379	*	2.0628	103.13985889595	181164	89978	90027	50	50	0	0	0	0
SNPs related to genes in the TCGA database
Hugo_Symbol	Entrez_Gene_Id	Center	NCBI_Build	Chromosome	Start_Position	End_Position	Strand	Variant_Classification	Variant_Type	Reference_Allele	Tumor_Seq_Allele1	Tumor_Seq_Allele2	dbSNP_RS	Tumor_Sample_Barcode	Matched_Norm_Sample_Barcode	Mutation_Status
PRKCB	5579	BI	GRCh38	chr16	24191156	24191156	+	Missense_Mutation	SNP	C	C	G	NA	TCGA-BP-4965-01A-01D-1462-08	TCGA-BP-4965-11A-01D-1462-08	Somatic
DSP	1832	BI	GRCh38	chr6	7570555	7570555	+	Missense_Mutation	SNP	A	A	G	rs1287232143	TCGA-BP-4760-01A-02D-1421-08	TCGA-BP-4760-11A-01D-1421-08	Somatic
THRA	7067	BI	GRCh38	chr17	40088402	40088403	+	Frame_Shift_Del	DEL	TC	TC	-	novel	TCGA-B8-5158-01A-01D-1421-08	TCGA-B8-5158-10A-01D-1421-08	Somatic
PRKCB	5579	BI	GRCh38	chr16	24035500	24035500	+	Missense_Mutation	SNP	G	G	A	rs1260666109	TCGA-CZ-5984-01A-11D-1669-08	TCGA-CZ-5984-11A-01D-1669-08	Somatic
FLI1	2313	BI	GRCh38	chr11	128810536	128810536	+	Missense_Mutation	SNP	G	G	A	NA	TCGA-B4-5838-01A-11D-1669-08	TCGA-B4-5838-10A-01D-1669-08	Somatic
THRA	7067	BI	GRCh38	chr17	40086855	40086855	+	Splice_Site	SNP	T	T	A	NA	TCGA-B0-4823-01A-02D-1421-08	TCGA-B0-4823-11A-01D-1421-08	Somatic
HOXA10	3206	BCM;BI	GRCh38	chr7	27171913	27171914	+	Frame_Shift_Del	DEL	AG	AG	-	novel	TCGA-B2-4099-01A-02D-1251-10	TCGA-B2-4099-10A-01D-1458-08	Somatic
HOXA10	3206	BI	GRCh38	chr7	27171913	27171914	+	Frame_Shift_Del	DEL	AG	AG	-	novel	TCGA-B2-4099-01A-02D-1458-08	TCGA-B2-4099-10A-01D-1458-08	Somatic
DSP	1832	BI	GRCh38	chr6	7580337	7580337	+	Missense_Mutation	SNP	C	C	A	NA	TCGA-A3-3380-01A-01W-0886-08	TCGA-A3-3380-11A-01D-0966-08	Somatic
DSP	1832	BCM	GRCh38	chr6	7583785	7583785	+	Missense_Mutation	SNP	C	C	A	NA	TCGA-G6-A8L6-01A-11D-A36X-10	TCGA-G6-A8L6-10A-01D-A370-10	Somatic
overloap of DMR, peak and CNV region (ccRCC chrXY)
peak	methy	CNV region	CNV type
chrX:49043000_49043499	chrX:49042949-49043355	chrX:48903180-51746232	complete loss
chrX:49043000_49043499	chrX:49042949-49043355	chrX:48574449-49074002	complete loss
chrX:49043000_49043499	chrX:49042949-49043355	chrX:48922028-53422728	complete loss
ccRCC Peak2gene (ccRCC chrXY)
idxATAC	idxRNA	Correlation	FDR	VarQATAC	VarQRNA	geneName	peakName	peakType	motif
177309	18529	0.511955667209416	1.50403961516198e-32	0.951814336598397	0.373281357003635	PRICKLE3	chrX:49043000-49043499	Exonic	FOSL1_142
ccRCC DMR between normal and tumor patients (ccRCC chrXY)
seqnames	start	end	width	strand	value	area	cluster	indexStart	indexEnd	L	clusterL	p.value	fwer	p.valueArea	fwerArea	methy_type
chrX	49042949	49043355	406	*	0.966253630347313	3.86501452138925	207927	98491	98494	4	8	1.07144387776968e-05	0.004	0.013393048472121	0.916	Up
