# Supplementary material for: Integrating Multi-Omics Atlas to Uncover Genetic and Epigenetic Mechanisms and Reveal Cell State Evolution Across Ecotypes in Male Urological Cancers
Source: Int J Mol Sci. 2026 Mar 16;27(6):2712. doi: 10.3390/ijms27062712 (PMC13026699; doi:10.3390/ijms27062712)
Supplement: Supplementary file 1 [file ijms-27-02712-s001.zip › Table S5.xlsx]

## Sheet: scRNA_Ecotype
Table S5. Signature genes of cellular states and intercellular interactions within ecotypes.
ccRCC Ecotype							BC Ecotype							PCa Ecotype
CellType	State	InitialEcotype	ID	Cell type	Ecotype		CellType	State	InitialEcotype	ID	Cell type	Ecotype		CellType	State	InitialEcotype	ID	Cell type	Ecotype
B_cells	S01	IE01	B_cells_S01	B_cells	ccRCC EC1		B_cells	S01	IE01	B_cells_S01	B_cells	BC EC1		B_cells	S01	IE01	B_cells_S01	B_cells	PCa EC1
Mast_cells	S05	IE01	Mast_cells_S05	Mast_cells	ccRCC EC1		Endothelium	S05	IE01	Endothelium_S05	Endothelium	BC EC1		Epithelium	S07	IE01	Epithelium_S07	Epithelium	PCa EC1
T_cells	S03	IE01	Lymphoid_S03	Lymphoid	ccRCC EC1		Myeloid	S06	IE01	Myeloid_S06	Myeloid	BC EC1		Myeloid	S05	IE01	Myeloid_S05	Myeloid	PCa EC1
B_cells	S04	IE04	B_cells_S04	B_cells	ccRCC EC2		T_cells	S05	IE01	Lymphoid_S05	Lymphoid	BC EC1		Endothelium	S01	IE08	Endothelium_S01	Endothelium	PCa EC2
Endothelium	S07	IE04	Endothelium_S07	Endothelium	ccRCC EC2		Endothelium	S01	IE05	Endothelium_S01	Endothelium	BC EC2		Epithelium	S01	IE08	Epithelium_S01	Epithelium	PCa EC2
Epithelium	S03	IE04	Epithelium_S03	Epithelium	ccRCC EC2		Epithelium	S07	IE05	Epithelium_S07	Epithelium	BC EC2		Fibroblast	S07	IE08	Fibroblast_S07	Fibroblast	PCa EC2
Myeloid	S02	IE04	Myeloid_S02	Myeloid	ccRCC EC2		Fibroblast	S09	IE05	Fibroblast_S09	Fibroblast	BC EC2		Endothelium	S04	IE11	Endothelium_S04	Endothelium	PCa EC3
Endothelium	S04	IE08	Endothelium_S04	Endothelium	ccRCC EC3		Endothelium	S04	IE08	Endothelium_S04	Endothelium	BC EC3		Epithelium	S02	IE11	Epithelium_S02	Epithelium	PCa EC3
Fibroblast	S03	IE08	Fibroblast_S03	Fibroblast	ccRCC EC3		Fibroblast	S05	IE08	Fibroblast_S05	Fibroblast	BC EC3		Fibroblast	S03	IE11	Fibroblast_S03	Fibroblast	PCa EC3
Mast_cells	S03	IE08	Mast_cells_S03	Mast_cells	ccRCC EC3		T_cells	S01	IE08	Lymphoid_S01	Lymphoid	BC EC3
T_cells	S04	IE08	Lymphoid_S04	Lymphoid	ccRCC EC3		Endothelium	S06	IE09	Endothelium_S06	Endothelium	BC EC4
Epithelium	S04	IE13	Epithelium_S04	Epithelium	ccRCC EC4		Fibroblast	S02	IE09	Fibroblast_S02	Fibroblast	BC EC4
Myeloid	S01	IE13	Myeloid_S01	Myeloid	ccRCC EC4		Myeloid	S01	IE09	Myeloid_S01	Myeloid	BC EC4
T_cells	S07	IE13	Lymphoid_S07	Lymphoid	ccRCC EC4		T_cells	S02	IE09	Lymphoid_S02	Lymphoid	BC EC4
Fibroblast	S02	IE14	Fibroblast_S02	Fibroblast	ccRCC EC5
Mast_cells	S01	IE14	Mast_cells_S01	Mast_cells	ccRCC EC5
Myeloid	S04	IE14	Myeloid_S04	Myeloid	ccRCC EC5
Fibroblast	S04	IE15	Fibroblast_S04	Fibroblast	ccRCC EC6
Myeloid	S03	IE15	Myeloid_S03	Myeloid	ccRCC EC6
T_cells	S08	IE15	Lymphoid_S08	Lymphoid	ccRCC EC6

## Sheet: ccRCC_State
B_cell_gene_info												Endothelium_gene_info													Epithelium_gene_info												Fibroblast_gene_info										Mast_cell_gene_info
Gene	IS01	IS02	IS03	IS04	IS05	IS06	IS07	State	MaxFC	InitialState		Gene	IS01	IS02	IS03	IS04	IS05	IS06	IS07	IS08	State	MaxFC	InitialState		Gene	IS01	IS02	IS03	IS04	IS05	IS06	IS07	State	MaxFC	InitialState		Gene	IS01	IS02	IS03	IS04	IS05	State	MaxFC	InitialState		Gene	IS01	IS02
IL7R	-0.385385	-0.337479	0.361032079870394	-0.295884	-0.40172	-0.0968456	1.8124517974502	S01	1.8124517974502	IS07		ACKR1	2.50853192757177	-0.412841	-0.473022	-0.477134	-0.245979	-0.457864	-0.201564	-0.460336	S01	2.50853192757177	IS01		C1RL-AS1	-0.0592578	-0.107296	0.098635757240805	-0.122098	-0.144992	0.0041315323790559	1.73342193297769	S01	1.73342193297769	IS07		ASPN	-0.270897	0.094273738130932	-0.398381	-0.378074	1.69129409109481	S01	1.69129409109481	IS05		SMIM1	-0.0640152	0.838055037449767
ACAP1	-0.32698	-0.0103151	-0.199167	-0.140802	-0.275003	0.776847658348939	1.30623319767621	S01	1.30623319767621	IS07		SELP	2.16923122550902	-0.118306	-0.448972	-0.474444	-0.425291	-0.285392	-0.31216	-0.240778	S01	2.16923122550902	IS01		ZMAT1	-0.133334	-0.242168	-0.20901	0.066427271169923	-0.102736	0.255652039404743	1.63900032174362	S01	1.63900032174362	IS07		PRELP	0.224177184454245	-0.103459	-0.39552	-0.439744	1.4985353268488	S01	1.4985353268488	IS05		TSC22D3	0.680987544164933	0.759636042841954
TBC1D10C	-0.258436	-0.0954591	-0.161417	-0.101386	-0.184575	0.327456789530349	1.2609006570018	S01	1.2609006570018	IS07		ADGRG6	2.08398774677202	-0.347349	-0.334672	-0.367903	-0.25853	-0.315801	-0.298468	-0.365408	S01	2.08398774677202	IS01		MUC20-OT1	-0.155579	-0.235644	0.348706162058472	-0.00289765	-0.327046	0.0954577120712728	1.55562198598431	S01	1.55562198598431	IS07		THBS2	-0.117964	-0.199697	-0.27617	-0.186431	1.47199090513486	S01	1.47199090513486	IS05		PNMT	-0.0269307	0.646249657792648
TRAF3IP3	-0.382527	-0.174098	-0.277821	-0.113487	-0.0371074	0.657358375106848	1.22393860778262	S01	1.22393860778262	IS07		GPM6A	1.95554692902769	-0.346967	-0.286978	-0.320825	-0.328362	-0.34187	-0.123209	-0.30173	S01	1.95554692902769	IS01		GOLGA8B	-0.122831	-0.228736	0.120941293144743	-0.0921614	-0.170032	0.184659304873305	1.5519543932221	S01	1.5519543932221	IS07		TMEM119	-0.178881	-0.129426	-0.216124	-0.246936	1.43769915073433	S01	1.43769915073433	IS05		WNK3	-0.125419	0.597661801252299
SIT1	-0.184051	-0.116438	-0.117927	-0.101961	-0.184082	0.16219833373761	1.18210128944894	S01	1.18210128944894	IS07		NR2F2	1.89529967605823	-0.0178923	-0.242637	-0.631117	-0.527162	-0.517128	0.0420195617754501	0.0098831921634987	S01	1.89529967605823	IS01		SULT1C2	-0.200898	-0.253511	0.337409569962301	0.0591119396587166	-0.252702	0.0212998114301364	1.47259807653479	S01	1.47259807653479	IS07		AEBP1	0.373134452781578	-0.320773	-0.422713	-0.247995	1.37990577247382	S01	1.37990577247382	IS05		AQP8	0.0115949393797894	0.584613863868492
TNFRSF4	-0.151691	-0.177896	-0.300142	-0.106399	0.158517631123585	-0.21614	1.10617466654924	S01	1.10617466654924	IS07		IL1R1	1.82923940307042	-0.308766	-0.366389	-0.423313	-0.379875	-0.36627	-0.137244	0.0140938188383362	S01	1.82923940307042	IS01		CFAP47	0.0575388846838364	-0.0671892	-0.0309684	-0.0801702	-0.083617	-0.0782352	1.44278324895452	S01	1.44278324895452	IS07		COL1A1	0.246318324160037	-0.385017	-0.763995	0.205168681340392	1.33680179670624	S01	1.33680179670624	IS05		TRIM63	-0.183027	0.542207838659846
TNFRSF18	-0.0182088	-0.281069	-0.292132	-0.0969929	0.112010234471794	-0.254785	1.0427196947318	S01	1.0427196947318	IS07		VCAM1	1.77177614030902	-0.343061	-0.298062	-0.408402	-0.251393	-0.06074	-0.388577	-0.214928	S01	1.77177614030902	IS01		FAM239A	0.082131739658688	-0.0289503	-0.107197	-0.0707834	-0.114734	-0.0290668	1.43739023396732	S01	1.43739023396732	IS07		LTBP2	0.377522022967905	-0.352789	-0.248941	-0.337048	1.32969386059621	S01	1.32969386059621	IS05		SLC30A2	-0.132311	0.530249180974767
CXCR3	-0.197996	-0.155991	-0.236117	-0.165942	0.109129748774462	0.0523656013558491	1.04102308718199	S01	1.04102308718199	IS07		EPB41L3	1.75694825230374	-0.185069	-0.238015	-0.329334	-0.284823	-0.262009	-0.335068	-0.292409	S01	1.75694825230374	IS01		TENM1	-0.20276	-0.114706	-0.122364	0.0906060166010661	-0.0134041	0.0333819569805733	1.4290882790638	S01	1.4290882790638	IS07		ITGA11	0.0493239239030622	-0.124736	-0.333755	-0.226821	1.24776777529922	S01	1.24776777529922	IS05		DAD1	0.241319249507708	0.526731027148236
STK26	-0.14555	-0.089644	-0.15006	-0.054669	-0.121239	0.0859334878546046	0.984479964115337	S01	0.984479964115337	IS07		IL33	1.74066853996883	-0.311	-0.439098	-0.45418	-0.308443	0.595736423745522	-0.266925	-0.446874	S01	1.74066853996883	IS01		LINC01814	-0.0630908	-0.0517702	-0.0136806	-0.092548	-0.0942148	0.0406794476988966	1.42331089046703	S01	1.42331089046703	IS07		PODN	0.0303941250510159	-0.222678	-0.201658	-0.210866	1.22247199960231	S01	1.22247199960231	IS05		RHEX	0.230979711267729	0.518799256918185
RAC2	-0.431791	-0.120796	-0.482448	0.258192913677083	-0.0291256	0.658454057614583	0.978002888437627	S01	0.978002888437627	IS07		RSPO3	1.63485	-0.290719	-0.292697	-0.295241	-0.18909	-0.168666	-0.2417	-0.305875	S01	1.63485	IS01		PCDHGA6	-0.0678159	-0.113203	0.0836265420653231	-0.106238	-0.122579	0.053183363793764	1.4177354483986	S01	1.4177354483986	IS07		LMCD1	0.326027158097819	-0.279709	-0.308531	-0.267515	1.20695798151067	S01	1.20695798151067	IS05		PRPS2	0.275644644013351	0.496059937815457
EMB	-0.187258	-0.131287	-0.251941	0.054568277753663	-0.293254	0.714144181449695	0.974689017968343	S01	0.974689017968343	IS07		ADIRF	1.62666705284696	-0.0859795	-0.268305	-0.622781	-0.274287	-0.0962643	-0.318475	-0.105447	S01	1.62666705284696	IS01		COL28A1	-0.0909452	-0.0885673	0.0996949535067847	-0.0739455	-0.0407897	-0.0913756	1.37567978337556	S01	1.37567978337556	IS07		FHL2	-0.295721	0.0583080930348386	-0.254222	-0.210488	1.20146755454669	S01	1.20146755454669	IS05		LAPTM4A	0.333768555825475	0.489420804684261
SEPT1	-0.216015	-0.0567896	-0.165161	0.0375069531334733	-0.196152	0.296625431944962	0.940813414568287	S01	0.940813414568287	IS07		RAB3C	1.62626702760997	-0.282266	-0.250289	-0.272614	-0.195708	-0.27508	-0.238461	-0.284867	S01	1.62626702760997	IS01		WDR60	0.0157016864933188	-0.212577	-0.0776815	0.0696402160414984	-0.286848	0.240875971117446	1.36595472703103	S01	1.36595472703103	IS07		TNC	0.502563469194973	-0.377461	-0.295145	-0.271169	1.13603664329772	S01	1.13603664329772	IS05		MYL4	-0.02857	0.483741165926235
SELPLG	-0.309486	0.163237210767259	-0.36863	0.311256284589461	0.0186529622507581	-0.406383	0.940391049028185	S01	0.940391049028185	IS07		SAMD5	1.6239	-0.277985	-0.122785	-0.259679	-0.263596	-0.243461	-0.292882	-0.309612	S01	1.6239	IS01		ZNF83	-0.174998	-0.220628	0.0327600914517878	0.0365151021001388	-0.211365	0.265847690433468	1.36571384450682	S01	1.36571384450682	IS07		FMOD	-0.0384851	-0.121721	-0.21499	-0.17816	1.06438307970256	S01	1.06438307970256	IS05		ADCYAP1	0.204776901097448	0.481795078246161
LPXN	-0.0574512	-0.0152564	-0.354208	0.0237485093438224	-0.219062	0.477064320713142	0.936518219172524	S01	0.936518219172524	IS07		CADM3	1.62207386933275	-0.253382	-0.255106	-0.257323	-0.267281	-0.234826	-0.195079	-0.266591	S01	1.62207386933275	IS01		LENG8-AS1	-0.0661496	-0.0295293	0.12336725398221	-0.0313653	-0.202401	-0.0300008	1.36519114686866	S01	1.36519114686866	IS07		SULF1	0.134488177574412	-0.425619	-0.413249	0.171509943982134	1.05551918498401	S01	1.05551918498401	IS05		SMIM3	0.329798966220703	0.480972335512939
PTPN7	-0.16259	0.334594326985516	-0.332581	0.125318815231504	-0.276847	0.271503125530065	0.902576437353628	S01	0.902576437353628	IS07		LTBP2	1.61552629927515	-0.267298	-0.218979	-0.295984	-0.187797	-0.259566	-0.265279	-0.299784	S01	1.61552629927515	IS01		KCNQ1OT1	-0.369749	-0.463927	0.430746259358182	0.170020776683178	-0.0821651	-0.0390813	1.35064069753641	S01	1.35064069753641	IS07		COL3A1	-0.193201	-0.185082	-0.733464	0.429228071774993	1.04087603105114	S01	1.04087603105114	IS05		CIRBP	-0.0352025	0.479641802359163
CRACR2A	-0.126949	0.0431602561134282	-0.201041	0.00259066726335509	-0.0552285	-0.13181	0.867264388623754	S01	0.867264388623754	IS07		ZNF385D	1.56723545490536	-0.268166	-0.233133	-0.31146	-0.192395	-0.214949	-0.105153	-0.322679	S01	1.56723545490536	IS01		OR2T11	-0.0534983	-0.0520995	-0.0536752	-0.0324822	-0.0574491	-0.0254849	1.34729688745686	S01	1.34729688745686	IS07		FBLN5	-0.147721	0.163974055560153	-0.288178	-0.315944	1.03751510189745	S01	1.03751510189745	IS05		CD9	0.176626487792749	0.47687591040313
SEPT6	-0.242936	0.158347101567861	-0.371016	-0.179886	0.0650404644997757	0.575514522231065	0.838896614649616	S01	0.838896614649616	IS07		HSPA2	1.5373953947325	-0.235394	-0.225971	-0.325602	-0.30795	-0.075169	-0.149648	-0.238638	S01	1.5373953947325	IS01		KHDC4	-0.27148	-0.248767	0.59988349372156	-0.120665	-0.200517	-0.00617299	1.30319950647413	S01	1.30319950647413	IS07		INHBA	0.586351142498266	-0.42694	-0.361618	-0.179511	1.03718924436007	S01	1.03718924436007	IS05		BTG1	0.397309127255112	0.463108299234474
RUNX2	-0.239863	-0.109063	-0.104838	0.251917253375478	-0.13218	-0.280947	0.826682384042967	S01	0.826682384042967	IS07		GFRA1	1.53032707386173	-0.259714	-0.261619	-0.27064	-0.146888	-0.25971	-0.236947	-0.280389	S01	1.53032707386173	IS01		ADAMTS9-AS2	-0.136511	-0.103291	-0.110696	0.111304921473522	-0.176506	0.161899077369693	1.2805768063149	S01	1.2805768063149	IS07		ART4	-0.170596	-0.032515	-0.201643	-0.17207	1.03586954028552	S01	1.03586954028552	IS05		AC093458.1	-0.117157	0.459978606805424
INPP4A	-0.214744	0.0559086279374754	-0.250899	-0.0148689	0.00960733213905037	0.10212815476782	0.820298028205059	S01	0.820298028205059	IS07		SESN3	1.51334571439571	-0.223954	-0.15864	-0.301262	-0.303183	-0.0616076	-0.170803	-0.304732	S01	1.51334571439571	IS01		KCNT2	-0.0617985	-0.130966	0.148948162818863	-0.10075	-0.134453	0.0417775676264882	1.25042369470817	S01	1.25042369470817	IS07		POSTN	-0.280223	-0.478483	-0.181962	0.341865652380633	1.02715411202196	S01	1.02715411202196	IS05		AC008035.1	0.0416988856176278	0.451544853487838
HELB	-0.144402	0.15510461910302	-0.0226942	-0.07207	-0.160573	-0.145046	0.818347054101377	S01	0.818347054101377	IS07		SEMA3D	1.50304596325035	-0.254448	-0.240323	-0.253676	-0.297787	-0.306416	-0.103913	-0.132609	S01	1.50304596325035	IS01		AC015813.1	-0.103283	-0.0864599	0.0777108364728547	-0.0110163	-0.035722	-0.107808	1.24597014110651	S01	1.24597014110651	IS07		LUM	-0.254982	0.0688517690993721	-0.182754	-0.224807	1.02510772456257	S01	1.02510772456257	IS05		PLGRKT	-0.0428662	0.442835198164561
ITM2A	-0.21822	0.0519495745251365	-0.0908228	0.305039248025772	-0.327849	-0.094747	0.80770572265521	S01	0.80770572265521	IS07		ADAMTS18	1.48975100524309	-0.223263	-0.238773	-0.240848	-0.249172	-0.231121	-0.134995	-0.249523	S01	1.48975100524309	IS01		PCDHGA5	-0.108229	-0.105514	0.0878360034718376	-0.0296449	-0.0783928	-0.0183855	1.22767307503785	S01	1.22767307503785	IS07		ADAMTS2	0.00965996929717059	-0.28652	-0.283444	0.0301690914386265	1.02069080790269	S01	1.02069080790269	IS05		PKIB	0.104750586314892	0.429635108850034
APOBEC3G	-0.309671	0.129024410463074	-0.225826	0.0930530949700262	-0.00151755	0.0314638846185365	0.762567061687662	S01	0.762567061687662	IS07		PTGIS	1.48741973868184	-0.189389	-0.247939	-0.23719	-0.257509	-0.239994	-0.232641	-0.211249	S01	1.48741973868184	IS01		GRIA1	0.0200097610468522	-0.0141669	-0.0630767	-0.0474568	-0.0675115	-0.0631662	1.21442776630062	S01	1.21442776630062	IS07		COL5A1	-0.1365	-0.137838	-0.484791	0.167182465388668	0.98051712403903	S01	0.98051712403903	IS05		AL121944.1	-0.0789461	0.423808750315605
LSP1	-0.346733	0.163682394856123	-0.304875	0.11500244945965	-0.127081	0.594751363219611	0.746278771352568	S01	0.746278771352568	IS07		PLSCR4	1.48438826418499	-0.204515	-0.371366	-0.338714	-0.397378	0.0190812823379728	0.0483585798461433	-0.121225	S01	1.48438826418499	IS01		PWAR6	-0.0651733	-0.202766	0.211685881206363	-0.0122778	-0.129318	-0.0517968	1.21051232863812	S01	1.21051232863812	IS07		C1S	-0.233787	0.500457652897387	-0.536159	-0.363957	0.980047582450184	S01	0.980047582450184	IS05		RPL26	0.075641050552227	0.422647838704815
LINC02273	-0.124273	-0.15707	-0.0677637	-0.0441055	-0.0401531	-0.0573541	0.739315242594649	S01	0.739315242594649	IS07		C7	1.48165127289054	-0.237398	-0.242201	-0.259876	-0.165115	-0.24897	-0.223398	-0.268392	S01	1.48165127289054	IS01		SPACA6P-AS	-0.0378125	-0.0706006	-0.0108752	-0.00842225	-0.0778499	-0.0391761	1.20891535598177	S01	1.20891535598177	IS07		COL1A2	-0.0846644	-0.0551682	-0.994461	0.46543729380213	0.976726822577546	S01	0.976726822577546	IS05		ST3GAL4	0.121493400398341	0.420969208125522
S1PR4	-0.191742	-0.168343	-0.319452	0.0723766203456843	-0.0609292	0.566892425028933	0.718062331183647	S01	0.718062331183647	IS07		MIR99AHG	1.46772541912911	-0.210684	-0.236032	-0.272472	-0.368326	-0.217725	-0.334567	0.0095019956547836	S01	1.46772541912911	IS01		AL022323.4	-0.160195	-0.125315	-0.00730358	0.0109613860743539	-0.119648	0.15542736586546	1.20773333890665	S01	1.20773333890665	IS07		COL16A1	-0.116492	-0.123801	-0.141274	-0.139506	0.976171718420822	S01	0.976171718420822	IS05		NDST2	-0.0775647	0.416506733510379
PACSIN1	-0.0680622	-0.085037	-0.0995047	-0.0631324	-0.0326469	-0.0849481	0.681735012241941	S01	0.681735012241941	IS07		LHX6	1.46437405610604	0.153488939212863	-0.263313	-0.374296	-0.324693	-0.387035	0.0379161713099086	-0.265683	S01	1.46437405610604	IS01		FAM153B	-0.0248334	-0.0499508	-0.0418001	-0.0394922	-0.0753768	-0.00721323	1.20718316698613	S01	1.20718316698613	IS07		MEST	-0.180245	-0.197849	-0.251864	0.0781749587114132	0.95942860820502	S01	0.95942860820502	IS05		PTGER2	0.170227836908058	0.41403868375011
IL2RG	-0.261197	-0.210793	-0.660001	0.317010328617478	0.381401068643069	-0.0795666	0.677475958199621	S01	0.677475958199621	IS07		PGM5	1.44899032716508	0.054744167214812	-0.305777	-0.387407	-0.510153	-0.373658	0.165451678873756	0.0338806055575628	S01	1.44899032716508	IS01		PAN2	-0.0172193	-0.0977462	0.119488807005366	-0.0836846	-0.100003	-0.052803	1.20050805818759	S01	1.20050805818759	IS07		CTGF	0.0428538738065698	0.161984650019291	-0.369604	-0.342825	0.954810343873128	S01	0.954810343873128	IS05		MAOB	0.339355094215079	0.411968261445943
DEF6	-0.233024	0.0965113555587721	-0.268211	0.0544261252487851	0.0680284882838608	-0.000514789	0.677228044024791	S01	0.677228044024791	IS07		FLRT2	1.4390428223057	-0.108511	-0.246989	-0.307517	-0.309262	-0.28484	-0.00242303	-0.178636	S01	1.4390428223057	IS01		SLITRK5	-0.107721	0.0747416702898429	-0.0429337	-0.0501715	-0.106321	0.0250666307066508	1.18121262581474	S01	1.18121262581474	IS07		AC018647.1	0.143354693844109	-0.12453	-0.267953	-0.207556	0.952625348276617	S01	0.952625348276617	IS05		GSEC	-0.0191759	0.408017185541911
CD177	-0.0801418	-0.0710043	-0.0830845	-0.0803315	-0.0850628	0.0896992190944839	0.66419977636216	S01	0.66419977636216	IS07		FBLN2	1.42634192282774	-0.213501	-0.398956	-0.402679	-0.247091	0.53121154381121	-0.10569	-0.422887	S01	1.42634192282774	IS01		AL078604.2	-0.0103516	-0.0878955	0.0628595834621248	-0.0314375	-0.0969207	-0.0669169	1.17042881929981	S01	1.17042881929981	IS07		CCL26	-0.165137	-0.0673182	-0.222115	-0.082038	0.946698317939981	S01	0.946698317939981	IS05		FAIM2	-0.0986907	0.399551564684519
LINC00426	-0.164582	-0.0172869	-0.0888406	-0.0528973	-0.0867	0.186205658672468	0.662080124080209	S01	0.662080124080209	IS07		FAM84B	1.42621782518413	-0.104469	-0.282703	-0.182688	-0.384994	-0.0891244	-0.182785	-0.195458	S01	1.42621782518413	IS01		NBPF9	-0.11559	-0.153286	0.0741459103179566	-0.124202	-0.0135285	0.0784508740295659	1.16671571717827	S01	1.16671571717827	IS07		OLFML2B	0.363545431715164	-0.727828	-0.584285	0.506788860084554	0.94278660642406	S01	0.94278660642406	IS05		TSNAX	0.121061101665978	0.398525304528427
SLC25A45	-0.118186	0.263885760593663	-0.431564	0.0388194601543797	0.108301907178217	-0.0670186	0.660408543625735	S01	0.660408543625735	IS07		ELN	1.37545107433358	-0.00885387	-0.34201	-0.358697	-0.384788	0.453538340812149	-0.152188	-0.375989	S01	1.37545107433358	IS01		ANKRD20A8P	-0.02654	-0.0424592	-0.0312153	0.0387525008175612	-0.105256	-0.0620095	1.16412637760326	S01	1.16412637760326	IS07		PAPPA	0.0535146683361511	-0.180532	-0.155577	-0.173787	0.940331180528694	S01	0.940331180528694	IS05		RPL12	-0.10023	0.396964832491273
LINS1	-0.157765	-0.0465662	-0.309097	0.0573289907893963	0.0013565478551401	0.308520400647406	0.630860981198724	S01	0.630860981198724	IS07		ABLIM1	1.36960609854198	-0.335689	0.0152843847604638	-0.173432	-0.334785	0.371716899380591	-0.3353	-0.494122	S01	1.36960609854198	IS01		PPFIA4	-0.137929	-0.153053	0.187892735013418	-0.120834	-0.11703	0.116178566997888	1.15753946197729	S01	1.15753946197729	IS07		FN1	0.465793677360486	-0.40531	-0.847522	0.326769268614903	0.939513103570795	S01	0.939513103570795	IS05		RPS4X	-0.0900978	0.385254547741172
C12orf65	-0.273765	-0.102864	-0.420604	0.1449813858192	0.204550251924143	0.186548666941169	0.60833911151158	S01	0.60833911151158	IS07		TFF3	1.3591956074939	-0.101123	-0.188408	-0.45618	-0.503576	-0.302995	0.934403515534193	-0.185414	S01	1.3591956074939	IS01		PLA2R1	-0.15886	-0.238388	0.212589288632134	-0.038726	-0.223362	0.230596898644439	1.14849290307211	S01	1.14849290307211	IS07		HTRA1	0.301327331221324	-0.253529	-0.551263	0.0516891489184477	0.932248636081904	S01	0.932248636081904	IS05		AC083843.2	-0.0992602	0.382125206029094
CARD17	-0.0378284	-0.0582291	-0.0681359	-0.0658782	-0.0697582	-0.0581683	0.601793433190504	S01	0.601793433190504	IS07		MYOF	1.35675442600812	-0.411991	0.238356313648386	-0.278674	-0.470498	0.468230829350517	-0.398923	-0.377626	S01	1.35675442600812	IS01		SLC25A37	-0.166577	-0.340925	0.129006825070913	-0.184895	-0.323543	0.701641137625455	1.12547362517354	S01	1.12547362517354	IS07		FMO3	0.380301909581345	-0.242203	-0.401458	-0.137518	0.93174299665667	S01	0.93174299665667	IS05		PRDX6	0.268423917662941	0.380872033306468
LINC00944	-0.105977	-0.12003	-0.186781	-0.00987167	0.0569342522379121	-0.00573044	0.597580911776104	S01	0.597580911776104	IS07		PLA1A	1.34994439815597	-0.0126196	-0.248975	-0.286897	-0.386027	0.072841315916653	-0.242525	-0.209848	S01	1.34994439815597	IS01		AC005840.2	-0.0642413	-0.0635793	0.046558986598393	-0.0421216	-0.0914057	-0.00437499	1.12530719761778	S01	1.12530719761778	IS07		GGT5	-0.412894	0.228352059979041	-0.714707	0.209037448300322	0.92264251427374	S01	0.92264251427374	IS05		RGS13	0.0805148884503879	0.378213735573985
PLXNA3	-0.141532	-0.0697439	-0.155717	-0.0226958	-0.082397	0.356814795994289	0.595392147395387	S01	0.595392147395387	IS07		PALM	1.3295024540397	-0.0901923	-0.288232	-0.317662	-0.391887	-0.080749	0.0526942234077123	-0.101309	S01	1.3295024540397	IS01		OR2T10	-0.0837286	0.0419428562340247	-0.0840056	0.0583062619960187	-0.0899119	-0.0558766	1.11337465628585	S01	1.11337465628585	IS07		ISLR	0.152551307869382	0.0163358785890022	-0.251004	-0.35202	0.915529831877169	S01	0.915529831877169	IS05		LDHB	0.147506446008644	0.364240919895319
FAM102A	-0.20385	-0.0790326	-0.0433364	-0.059044	-0.136901	0.467320468494919	0.582874518495776	S01	0.582874518495776	IS07		PRCP	1.30096359384204	0.763135048846513	-0.246406	-0.527908	-0.66015	-0.631333	-0.344567	0.262468136753937	S01	1.30096359384204	IS01		CFAP70	-0.0113568	-0.154731	-0.202597	0.0709725983215183	0.0920303266549563	-0.0819817	1.09841363773307	S01	1.09841363773307	IS07		PDGFRA	-0.144474	-0.113829	-0.059445	-0.164304	0.907848802068142	S01	0.907848802068142	IS05		RPS3A	-0.386545	0.363841590313965
TSC22D3	-0.378521	-0.137213	-0.263994	-0.0578708	0.326432563918213	0.228726049452498	0.577505493351862	S01	0.577505493351862	IS07		SYT15	1.29781414141702	0.0540001237694122	-0.281555	-0.263086	-0.280107	-0.257908	-0.117177	-0.189853	S01	1.29781414141702	IS01		RAD54B	-0.0734432	-0.037713	0.18375138140571	-0.0977266	-0.113426	-0.055961	1.08482069235292	S01	1.08482069235292	IS07		LOXL2	0.0114298677237802	-0.400296	-0.285292	0.198267297494949	0.9077404861575	S01	0.9077404861575	IS05		RPL19	-0.123714	0.36265311434499
CYTIP	-0.173505	0.178210701255843	-0.60925	0.134208376082958	0.218503764578833	0.182040050115588	0.576004862641973	S01	0.576004862641973	IS07		CADM3-AS1	1.28785254359385	-0.184986	-0.219959	-0.221871	-0.169739	-0.21291	-0.159429	-0.229862	S01	1.28785254359385	IS01		C2CD6	0.00606194250770476	-0.104689	0.11368172289847	-0.057953	-0.0660597	-0.108009	1.07140889313569	S01	1.07140889313569	IS07		F2R	-0.168964	0.0208085947113901	-0.674397	0.220550824904988	0.906097434946352	S01	0.906097434946352	IS05		SEC11A	0.0586602495443128	0.359691399756367
SLAMF6	-0.0752017	0.0240168423263181	-0.0533689	-0.00647626	-0.14086	0.00389865488580475	0.567844945525189	S01	0.567844945525189	IS07		FOXC1	1.28230978132272	0.378110534462002	-0.243563	-0.342119	-0.592656	0.0244158874259567	-0.0916466	-0.18237	S01	1.28230978132272	IS01		WDR27	-0.0909474	-0.100719	0.205283127991501	-0.0499149	-0.0613555	-0.121081	1.06567111114153	S01	1.06567111114153	IS07		ALDH1A3	-0.170081	-0.0796905	-0.0719045	-0.158082	0.881811058366003	S01	0.881811058366003	IS05		RPL7A	-0.141667	0.357380867932092
TRAV29DV5	-0.0808005	0.116028056421166	-0.0837674	-0.0809917	-0.0491578	-0.071513	0.562568396607695	S01	0.562568396607695	IS07		CRTAC1	1.27064473683276	-0.119059	-0.207285	-0.234914	-0.253611	-0.219743	0.0142868783699036	-0.229918	S01	1.27064473683276	IS01		MFSD4B	-0.183652	-0.213798	0.264258473969342	-0.0602198	-0.0880127	0.0537659781028151	1.06018165121519	S01	1.06018165121519	IS07		FHL1	0.243197768489148	-0.291202	-0.426785	0.062757361198417	0.86075462511225	S01	0.86075462511225	IS05		ARPC3	0.160906724331793	0.355155682410031
SUSD3	-0.1122	0.0185458847394533	-0.366354	0.0890798227954144	-0.0154792	0.342933781198818	0.560241495265932	S01	0.560241495265932	IS07		PTPN5	1.26326054480334	-0.187768	-0.161488	-0.210682	-0.228075	-0.202174	-0.107253	-0.218271	S01	1.26326054480334	IS01		ADCY2	-0.149201	-0.0994439	0.282743692146821	-0.0761856	-0.0734485	-0.0956024	1.05517467939107	S01	1.05517467939107	IS07		C1R	-0.210587	0.459856297951374	-0.581213	-0.244394	0.856731860566944	S01	0.856731860566944	IS05		AC108718.1	-0.00322995	0.352594296917017
AL096865.1	-0.062927	-0.130423	-0.196737	0.27915191122957	-0.128253	-0.167956	0.549000280030129	S01	0.549000280030129	IS07		DOK5	1.26104385692033	-0.189166	-0.0506673	-0.276206	-0.248049	-0.245923	-0.13437	-0.184957	S01	1.26104385692033	IS01		CSAD	0.122146981409286	-0.182013	-0.0314887	-0.0168356	-0.194494	0.110894020659087	1.04616283104794	S01	1.04616283104794	IS07		RCN3	-0.113502	-0.136972	-0.352949	0.111110409303634	0.835257230056547	S01	0.835257230056547	IS05		RPL36AL	0.194569799136657	0.349998488642147
AC058791.1	-0.296926	0.117502961702521	-0.120196	-0.18791	0.217389182690823	0.0630029694832819	0.535377304627921	S01	0.535377304627921	IS07		TPD52L1	1.23798061115209	0.0282246310859854	-0.286668	-0.381968	-0.419509	-0.360386	0.768322632763252	-0.157969	S01	1.23798061115209	IS01		AC010201.2	-0.0589729	-0.0238578	0.0217739968012723	-0.022252	-0.063328	-0.059252	1.04476813434956	S01	1.04476813434956	IS07		LINC00924	-0.122954	0.201038536645673	-0.348363	-0.222633	0.828315291402742	S01	0.828315291402742	IS05		SUMO2	0.202268277344823	0.348538690821691
TRAV26-2	-0.0534301	-0.0473381	-0.055392	-0.0535565	-0.0567109	-0.0472887	0.532414827401248	S01	0.532414827401248	IS07		PTGDS	1.23402685478069	-0.0791388	-0.269556	-0.216146	-0.246024	-0.268207	0.141616404543997	-0.228306	S01	1.23402685478069	IS01		SYT16	-0.0153312	-0.0786878	-0.0496233	-0.0831907	-0.0323092	0.0441897439678638	1.04308819398297	S01	1.04308819398297	IS07		FSTL1	0.170678287778056	0.000811134672338456	-0.772284	0.118343811955791	0.826968651884722	S01	0.826968651884722	IS05		SSR4	0.00152732070414783	0.344674480899299
ZDHHC18	-0.231798	0.179500445451471	-0.267267	0.0160676994045211	0.104663231629623	0.0765704981305738	0.528091581731639	S01	0.528091581731639	IS07		SNCAIP	1.23297176703813	-0.222122	-0.275392	-0.263832	-0.242317	0.141847158467576	-0.123969	-0.217804	S01	1.23297176703813	IS01		DANT2	-0.0866976	-0.0995713	0.14624476493661	-0.0224313	-0.112068	-0.0267978	1.03252768394673	S01	1.03252768394673	IS07		PLPPR4	-0.168887	-0.101893	-0.0598752	-0.119535	0.824957154845364	S01	0.824957154845364	IS05		RPS4Y1	-0.00102106	0.344529632679387
ADA	0.0106908088775347	0.102844256198082	-0.265441	0.173161663959871	-0.107188	-0.18406	0.527270515186186	S01	0.527270515186186	IS07		ITGB4	1.23210815710828	0.363960435476054	-0.337022	-0.426015	-0.496295	0.22850470687736	0.293397602911261	-0.393193	S01	1.23210815710828	IS01		TEAD1	-0.0824602	-0.258455	0.0571156257777776	0.0704679140843346	-0.227573	0.236917130118628	1.03104924296719	S01	1.03104924296719	IS07		TIMP2	-0.0997178	0.114293203453579	-0.676914	0.120719197638219	0.819394573337839	S01	0.819394573337839	IS05		AC116312.1	0.056344813039034	0.340177444607093
SMPD1	-0.0376176	-0.12156	-0.300668	0.159826891634802	0.0500535325717814	-0.135396	0.510995141714544	S01	0.510995141714544	IS07		CPXM2	1.21900162849368	-0.413862	-0.037193	-0.309882	-0.472039	-0.284742	0.877134207278873	-0.0926172	S01	1.21900162849368	IS01		PKHD1	-0.0550344	-0.208512	-0.106892	0.0852863178724894	0.00576880668638033	0.0190334671015987	1.0309940190354	S01	1.0309940190354	IS07		ELN	0.663741667022185	-0.253056	-0.298303	-0.357114	0.818111803800366	S01	0.818111803800366	IS05		AL662860.1	-0.0823282	0.337749087341116
MINCR	-0.00896727	0.0939013330971505	-0.313657	0.0807715442953878	0.0735854380642676	-0.267772	0.510512121027909	S01	0.510512121027909	IS07		DOC2B	1.20307722065601	-0.106848	-0.161781	-0.107907	-0.545317	-0.171009	-0.0697317	0.0460292836998302	S01	1.20307722065601	IS01		AC004982.1	-0.0414077	-0.00170455	-0.0735085	0.022851622868032	-0.0543847	-0.0576441	1.02511577831695	S01	1.02511577831695	IS07		THBS1	0.451663563140175	-0.209101	-0.125634	-0.391543	0.815734804230317	S01	0.815734804230317	IS05		ALDH1A1	0.00513591385140927	0.336432552685197
AP000911.2	-0.0576927	-0.0511148	-0.0598112	-0.0154739	-0.0612353	-0.0510614	0.493539411405677	S01	0.493539411405677	IS07		FLNB	1.20155391800094	0.237850092358557	-0.0926528	-0.362623	-0.615186	0.219644801943756	-0.42746	-0.0554723	S01	1.20155391800094	IS01		PTAR1	-0.0645583	-0.201569	-0.0607843	0.144914918926983	-0.227387	0.207097529710781	1.02375804017382	S01	1.02375804017382	IS07		PPP1R14A	0.608768844571634	-0.255161	-0.834324	0.123402284602986	0.814080757813275	S01	0.814080757813275	IS05		LINGO3	0.0231911902200477	0.332626930744322
TRAV8-4	-0.0221487	-0.0484905	-0.0567404	-0.0548602	-0.0580913	-0.0484398	0.483336334744147	S01	0.483336334744147	IS07		PROCR	1.20001619883069	0.0690933444423378	0.120497124143483	-0.328755	-0.585904	0.095275457785964	-0.0545473	-0.242958	S01	1.20001619883069	IS01		GOLGA8A	0.0976925150691457	-0.127733	-0.25282	-0.0955721	0.00169556129078657	0.154189961393082	1.01369565277664	S01	1.01369565277664	IS07		MXRA8	0.277226766618521	-0.434866	-0.357308	0.155349497572752	0.799743668067266	S01	0.799743668067266	IS05		RPS5	0.215672326318595	0.33223733895368
AC243960.1	-0.164809	0.46962120479175	-0.267212	0.0165835006604008	-0.0399033	0.0908167828431601	0.471515109546374	S01	0.471515109546374	IS07		PLCB4	1.19706640433436	0.22770523692791	-0.177204	-0.202684	-0.459515	0.0484170519482944	-0.185901	-0.301495	S01	1.19706640433436	IS01		POU5F1	0.0289420217665795	-0.106312	0.150273019454376	-0.09995	-0.267268	0.149069217002483	1.00670147501307	S01	1.00670147501307	IS07		CLSTN2	0.161476635004195	-0.098455	-0.193989	-0.234242	0.798826989822928	S01	0.798826989822928	IS05		AC046143.1	-0.0145125	0.332198564404197
MAP4K1	-0.233175	0.0011076092814075	-0.192697	0.00532464290060213	0.0434597862602493	0.341409283556005	0.46089701811104	S01	0.46089701811104	IS07		BNC2	1.19490478813782	-0.255747	-0.124439	-0.194263	-0.289353	-0.15121	0.237433535529814	-0.25257	S01	1.19490478813782	IS01		KLF8	-0.0839078	-0.0691873	0.058546582770914	0.0496395420646693	-0.19617	0.0659373722191038	0.996954193480561	S01	0.996954193480561	IS07		PDLIM2	-0.132287	-0.0248492	-0.656894	0.278096751852572	0.796549029249662	S01	0.796549029249662	IS05		CLIC1	0.147144410658442	0.328942424164544
IRF3	-0.065655	0.146433035500623	-0.440168	0.212366285508093	0.0342342831367413	0.00590428122494142	0.453086634482696	S01	0.453086634482696	IS07		TMTC2	1.18854834659924	-0.0682049	-0.00602332	-0.090812	-0.338549	-0.0845515	-0.288898	-0.323078	S01	1.18854834659924	IS01		CATSPER2	-0.024624	-0.126182	0.239783792696818	-0.107484	-0.122492	-0.0420995	0.991845013139743	S01	0.991845013139743	IS07		CCDC80	-0.0900404	0.130047670481825	-0.459056	-0.066946	0.792099594996879	S01	0.792099594996879	IS05		ATP5MC2	-0.0628626	0.32702990117764
CCDC88C	-0.195311	0.390012860245988	-0.223647	-0.048761	0.0314413456258604	0.114054093358633	0.446964297081121	S01	0.446964297081121	IS07		KCNIP4	1.17327261675844	-0.24437	-0.188989	-0.265086	-0.121446	-0.234971	-0.234198	-0.0864321	S01	1.17327261675844	IS01		MYO9A	-0.0690723	-0.352934	0.0181186235314847	0.188083906419767	-0.341264	0.365760804145047	0.989578363555125	S01	0.989578363555125	IS07		NUPR1	0.0878984403398322	-0.0709053	-0.172977	-0.223077	0.790134325364074	S01	0.790134325364074	IS05		TMEM238L	-0.0769043	0.32208790756893
CLIP4	-0.170412	-0.149602	-0.110454	0.185068395712876	-0.0982622	0.134661036719907	0.444112089242133	S01	0.444112089242133	IS07		FOXP1	1.15420288496429	0.510163687728193	-0.29697	-0.440085	-0.652951	0.283097627462221	0.22662080114229	-0.265613	S01	1.15420288496429	IS01		SATB2	-0.109918	-0.13299	0.00343004571015297	0.0983643651047748	-0.110614	0.0433574652773631	0.97437985601193	S01	0.97437985601193	IS07		NNMT	-0.124873	-0.299749	0.363513168709043	-0.279803	0.787888925173886	S01	0.787888925173886	IS05		AC099062.1	-0.0378128	0.321515876462301
TUBA4A	-0.0167741	0.133703626111867	-0.289353	0.0102403160190262	-0.0215323	0.161982917685089	0.432561716093021	S01	0.432561716093021	IS07		ARL4A	1.14910529724513	0.247340339102413	-0.180186	-0.173259	-0.413808	0.180193424719818	-0.146353	-0.450679	S01	1.14910529724513	IS01		CCDC14	0.0289669440258363	-0.225961	0.329197582448258	-0.0157941	-0.209641	-0.0854431	0.97330617551321	S01	0.97330617551321	IS07		LOXL1	-0.0757126	-0.101037	-0.188931	-0.0626462	0.786650668917089	S01	0.786650668917089	IS05		AC005393.1	-0.0446428	0.321222726723727
SS18L2	-0.109172	-0.0719738	-0.377095	0.244374139850136	0.0598740810047686	0.04836991823303	0.430419456226607	S01	0.430419456226607	IS07		PLAT	1.14586356217048	0.188960801246059	-0.182109	-0.430181	-0.660022	-0.554019	-0.496841	0.718446527421059	S01	1.14586356217048	IS01		AL583810.1	-0.0166842	-0.0773479	0.0531589554245289	-0.0267469	-0.0503679	-0.080828	0.965148606744438	S01	0.965148606744438	IS07		GPC3	-0.205636	0.0178570182051946	-0.209337	-0.0731471	0.785100743834996	S01	0.785100743834996	IS05		TRAV12-3	-0.0446428	0.321222726723727
FGF22	-0.021567	0.137276415167133	-0.0796978	-0.0410674	-0.0815953	-0.0680387	0.41749285143558	S01	0.41749285143558	IS07		RDH10	1.13235513485168	0.131469163176451	-0.167298	-0.174218	-0.306088	-0.244186	-0.165112	-0.222334	S01	1.13235513485168	IS01		PCDHA8	-0.0372771	-0.0363024	-0.00415406	-0.0383799	-0.04003	-0.0374535	0.957997563292028	S01	0.957997563292028	IS07		PDLIM3	0.590372907636283	-0.333467	-0.462662	-0.0724181	0.78038493480096	S01	0.78038493480096	IS05		LDLRAD4-AS1	-0.0446428	0.321222726723727
IL21R	-0.121844	0.0715096790725606	-0.0143937	-0.170462	0.0902800543573253	-0.101733	0.408698593394603	S01	0.408698593394603	IS07		KCTD12	1.12008041397407	-0.112228	-0.310785	-0.404286	-0.426936	0.979221848317175	-0.00520305	-0.39273	S01	1.12008041397407	IS01		AC093752.3	-0.0382808	-0.0372799	-0.0384074	-0.00264804	-0.0411078	-0.038462	0.952113009046306	S01	0.952113009046306	IS07		ACTG2	0.545141227675504	-0.501041	-0.175236	-0.10519	0.777255021767603	S01	0.777255021767603	IS05		AC007922.1	-0.0446428	0.321222726723727
AP002387.2	-0.130134	-0.132242	-0.0773689	0.181257708865243	-0.0833813	-0.0457198	0.406081490121443	S01	0.406081490121443	IS07		GDF3	1.10107119508404	-0.172722	-0.173897	-0.175408	-0.192976	-0.146965	-0.111039	-0.181726	S01	1.10107119508404	IS01		AVL9	-0.184902	-0.23187	0.227641333388439	-0.0881427	-0.119154	0.201348927586511	0.944766961570385	S01	0.944766961570385	IS07		LAMA4	0.0606277590936164	-0.470314	-0.474779	0.450660875136471	0.77670560515259	S01	0.77670560515259	IS05		AC012174.1	-0.0446428	0.321222726723727
NOD2	-0.0632869	0.251029933148027	-0.246554	0.0578560537313992	-0.0774106	0.118793324876208	0.402167303273362	S01	0.402167303273362	IS07		CD109	1.08617128107324	-0.056302	-0.259562	-0.157839	-0.562726	-0.206696	-0.0322713	0.25753601108243	S01	1.08617128107324	IS01		LAMA1	-0.125751	-0.142641	0.0925286334908536	-0.0835864	-0.0366956	0.0936529408536919	0.938316466870268	S01	0.938316466870268	IS07		PPIC	0.00754901759622721	-0.16559	-0.555466	0.247728939961947	0.776284625675976	S01	0.776284625675976	IS05		AP001269.2	-0.0446428	0.321222726723727
GYPC	-0.00983029	0.0773682263867893	-0.699746	0.300281176600781	0.329740851204206	-0.332113	0.401065121170155	S01	0.401065121170155	IS07		RALGAPA2	1.08233528536712	0.0329789727361292	-0.0655408	-0.14402	-0.4514	-0.1597	-0.224632	-0.0557906	S01	1.08233528536712	IS01		AC026412.3	-0.0588248	-0.0126439	0.139001397691177	-0.00440907	-0.118638	-0.111002	0.929942656633926	S01	0.929942656633926	IS07		CCDC144NL-AS1	0.073769267465077	-0.18907	-0.107584	-0.140407	0.774789024510217	S01	0.774789024510217	IS05		WASIR1	-0.0446428	0.321222726723727
ANO9	0.00928326312734348	0.112403187133602	-0.223684	-0.0110108	0.0112624495045164	-0.0403973	0.395580354725284	S01	0.395580354725284	IS07		PCDH7	1.07766168229304	-0.192329	-0.157201	-0.164139	-0.165042	-0.187432	-0.120409	-0.174548	S01	1.07766168229304	IS01		DDX11	0.0365858346792333	-0.117492	0.137475591895043	-0.0682389	-0.088997	-0.0770833	0.914186292246661	S01	0.914186292246661	IS07		RCN1	-0.142719	-0.14324	-0.421746	0.227129074103384	0.76563646138961	S01	0.76563646138961	IS05		AC027306.1	-0.0446428	0.321222726723727
ST6GALNAC6	-0.0417381	0.016850784413303	-0.196617	0.127262119742512	-0.00430846	-0.167854	0.392324828688903	S01	0.392324828688903	IS07		CMKLR1	1.0699087583015	0.00630763992493805	-0.409276	-0.378618	-0.425322	0.102770457430486	0.279505393287525	0.0331735712794797	S01	1.0699087583015	IS01		DZIP1L	-0.0893161	-0.210913	0.0401547693871946	0.128493098106846	-0.140453	0.0705008129406174	0.913352061357994	S01	0.913352061357994	IS07		NEXN	0.501241249050829	0.0505031069123334	-0.605305	-0.271969	0.765054008699785	S01	0.765054008699785	IS05		AL731577.1	-0.171173	0.316212443891143
PLP2	0.00274815699289506	-0.0459813	-0.619944	0.273816255359072	0.248806855364795	-0.132299	0.379055450580877	S01	0.379055450580877	IS07		HAS2	1.0653553854565	-0.167635	-0.158685	-0.170242	-0.163606	-0.163367	-0.158361	-0.176374	S01	1.0653553854565	IS01		ZNF248	-0.0344105	-0.249534	-0.182477	0.265969095057721	-0.145922	0.127223508409603	0.907576572602037	S01	0.907576572602037	IS07		SDC2	0.70547643041006	-0.412139	-0.658018	0.0929776078732825	0.763525830873385	S01	0.763525830873385	IS05		RPS3	-0.14123	0.314880834480536
AL121890.2	-0.0378357	-0.0335218	-0.039225	-0.0379253	-0.0401589	-0.0334868	0.37702165550499	S01	0.37702165550499	IS07		MARCKS	1.06196693375099	0.207305140220142	0.524038971430919	-0.435668	-0.57226	-0.393351	0.0487736179485873	-0.216063	S01	1.06196693375099	IS01		MAATS1	-0.0678627	-0.119279	0.174143672708599	-0.0842679	-0.157477	0.0975418585437169	0.899902421624203	S01	0.899902421624203	IS07		CDH11	0.123140363907177	0.0745161889492901	-0.519296	-0.098236	0.76228186959338	S01	0.76228186959338	IS05		LRMDA	0.180508627454021	0.313206800750352
TMC3	-0.0378357	-0.0335218	-0.039225	-0.0379253	-0.0401589	-0.0334868	0.37702165550499	S01	0.37702165550499	IS07		SHISA3	1.06126840252977	-0.170742	-0.171904	-0.173398	-0.165766	-0.166395	-0.122113	-0.168326	S01	1.06126840252977	IS01		STK36	-0.0735048	-0.163989	0.142134081284601	-0.00664187	-0.196459	0.140312680450728	0.882140905619858	S01	0.882140905619858	IS07		CFH	-0.403483	0.49241674313445	-0.693025	-0.00472729	0.761572728424903	S01	0.761572728424903	IS05		EIF3K	0.129794583843486	0.313099787475286
AC018755.1	-0.0378357	-0.0335218	-0.039225	-0.0379253	-0.0401589	-0.0334868	0.37702165550499	S01	0.37702165550499	IS07		BMP4	1.06096501864528	-0.308051	0.153556148056807	-0.0582546	-0.34157	0.0333545694451843	-0.336827	-0.230658	S01	1.06096501864528	IS01		AC034206.1	-0.0398509	-0.038809	-0.0399828	0.0191608399059093	-0.0427939	-0.0400395	0.87638442208553	S01	0.87638442208553	IS07		PMP22	0.0768989302015269	-0.0129275	-0.597575	0.087426198930749	0.759815826864707	S01	0.759815826864707	IS05		UBA7	0.0166432649102205	0.311349150740189
AC131254.1	-0.0378357	-0.0335218	-0.039225	-0.0379253	-0.0401589	-0.0334868	0.37702165550499	S01	0.37702165550499	IS07		SCUBE1	1.05719009157757	-0.165497	-0.214337	-0.20345	-0.314917	-0.287541	0.140799009648594	0.0365084747951476	S01	1.05719009157757	IS01		ZNF594	-0.109511	-0.141431	0.253710457558628	0.0364243097614557	-0.176707	-0.0239747	0.867330450414382	S01	0.867330450414382	IS07		PCDH7	-0.090367	-0.10254	-0.147972	-0.0680863	0.752488001928703	S01	0.752488001928703	IS05		BRK1	-0.00164041	0.305559413390409
BSN-DT	-0.0378357	-0.0335218	-0.039225	-0.0379253	-0.0401589	-0.0334868	0.37702165550499	S01	0.37702165550499	IS07		SEMA3A	1.05310150488494	0.120693945010102	-0.211582	-0.231566	-0.23792	-0.222214	-0.215406	-0.137725	S01	1.05310150488494	IS01		AL137145.1	-0.150171	-0.0871606	0.183012441981968	-0.00421341	-0.123086	0.0199224862833803	0.852791503920047	S01	0.852791503920047	IS07		IL34	-0.257064	0.0388830544745187	-0.4631	0.164693710916246	0.752361060010638	S01	0.752361060010638	IS05		OXER1	-0.0312364	0.303090816880399
AC007620.3	-0.0378357	-0.0335218	-0.039225	-0.0379253	-0.0401589	-0.0334868	0.37702165550499	S01	0.37702165550499	IS07		CCDC69	1.04888327527685	0.184710192966285	-0.315111	-0.361076	-0.551125	-0.0622886	0.330831980666082	0.0632077506183478	S01	1.04888327527685	IS01		AC019117.2	-0.0205841	-0.117677	-0.0173129	0.0702139466822927	-0.101383	0.0104064833938661	0.843893742825217	S01	0.843893742825217	IS07		IGFBP2	-0.616792	0.74922367674655	-0.632526	-0.157356	0.75198668837015	S01	0.75198668837015	IS05		HMGN1	0.132610413016988	0.298432627077722
AL662890.1	-0.0378357	-0.0335218	-0.039225	-0.0379253	-0.0401589	-0.0334868	0.37702165550499	S01	0.37702165550499	IS07		MDGA1	1.04680898492951	-0.199495	-0.123904	-0.282383	-0.235825	-0.175575	0.293371343057906	-0.16642	S01	1.04680898492951	IS01		AC245060.6	0.0257791245462464	0.0188149026404008	-0.0111766	-0.0706621	-0.108886	0.00874832394781318	0.838307068266495	S01	0.838307068266495	IS07		ITGB5	0.493121767530997	-0.213159	-0.450441	-0.120653	0.750525894710076	S01	0.750525894710076	IS05		KDM4A-AS1	-0.00702155	0.296269817097673
AC022239.1	-0.0378357	-0.0335218	-0.039225	-0.0379253	-0.0401589	-0.0334868	0.37702165550499	S01	0.37702165550499	IS07		PLCXD3	1.04374519776181	-0.176079	-0.163353	-0.144609	-0.147282	-0.15508	-0.178372	-0.185334	S01	1.04374519776181	IS01		KCNJ16	-0.0124046	-0.358167	0.15494748301731	0.235337670608015	-0.340141	0.158978863428243	0.829367308543804	S01	0.829367308543804	IS07		VGLL3	-0.0488556	-0.096132	-0.147389	-0.102151	0.747945019540136	S01	0.747945019540136	IS05		WDR83OS	0.0682610259583754	0.295039477761483
AC091053.1	-0.0378357	-0.0335218	-0.039225	-0.0379253	-0.0401589	-0.0334868	0.37702165550499	S01	0.37702165550499	IS07		MRAS	1.03753275546096	0.0657422280215933	-0.223462	-0.32649	-0.36695	-0.044769	0.13872216701777	-0.0948059	S01	1.03753275546096	IS01		ZNF559	-0.08461	-0.0425077	0.140895223322206	-0.0341136	-0.15639	0.0412530601489381	0.82146086265728	S01	0.82146086265728	IS07		TRNP1	0.296359352776094	-0.16736	-0.209428	-0.22152	0.743850913505074	S01	0.743850913505074	IS05		AMHR2	-0.0358417	0.294995836746385
KRT5	-0.0378357	-0.0335218	-0.039225	-0.0379253	-0.0401589	-0.0334868	0.37702165550499	S01	0.37702165550499	IS07		TCN2	1.03376648199037	0.0874181825032939	-0.0664125	-0.3312	-0.583406	-0.120206	-0.0239805	0.156116536293125	S01	1.03376648199037	IS01		NR2F2-AS1	-0.112496	-0.0573496	0.0143963503496528	0.111668649122343	-0.306317	0.236260185942888	0.817700164589959	S01	0.817700164589959	IS07		ACTN1	0.551507048020251	-0.259332	-0.709827	0.106569732936422	0.72900762482878	S01	0.72900762482878	IS05		ERVFRD-1	-0.126047	0.293901106965967
AC138904.1	-0.0378357	-0.0335218	-0.039225	-0.0379253	-0.0401589	-0.0334868	0.37702165550499	S01	0.37702165550499	IS07		NUAK1	1.03081658164925	0.278399513210341	-0.0826902	0.0258844010968482	-0.743097	0.161940399087319	-0.249295	-0.149594	S01	1.03081658164925	IS01		SPAG17	0.000589862895795909	-0.123282	-0.0585322	-0.0990183	-0.107636	0.236858304821647	0.812513203178532	S01	0.812513203178532	IS07		CCL21	-0.100763	-0.0707317	-0.105039	-0.114593	0.724556784746185	S01	0.724556784746185	IS05		TIMP1	0.146151188173692	0.293775468828167
GPR179	-0.0378357	-0.0335218	-0.039225	-0.0379253	-0.0401589	-0.0334868	0.37702165550499	S01	0.37702165550499	IS07		TMEM273	1.02754667768583	0.170507495802935	-0.275278	-0.311218	-0.395555	0.0986290756317233	0.523578304496291	-0.354449	S01	1.02754667768583	IS01		FREM1	-0.0450792	-0.0891671	0.0639429794952073	-0.0110769	-0.00772707	-0.0919945	0.809161116222975	S01	0.809161116222975	IS07		KRT18	0.112909684777283	-0.661294	0.296231372022809	0.00132531434542952	0.723686458535153	S01	0.723686458535153	IS05		CAST	0.203335521153682	0.292691435257073
SHD	-0.0378357	-0.0335218	-0.039225	-0.0379253	-0.0401589	-0.0334868	0.37702165550499	S01	0.37702165550499	IS07		MALL	1.01264372010898	0.220487064948313	-0.0724432	-0.489477	-0.624792	0.362658787818702	0.48774789420233	-0.253632	S01	1.01264372010898	IS01		ZNF512B	-0.0259898	-0.14777	0.123032075536924	0.0199552114433694	-0.152941	0.0311527019081309	0.803417023253916	S01	0.803417023253916	IS07		PRSS35	-0.000271214	-0.205323	-0.146014	-0.0162156	0.723573918958494	S01	0.723573918958494	IS05		RPL15	0.105297364730214	0.29086317308208
AC022150.1	-0.0378357	-0.0335218	-0.039225	-0.0379253	-0.0401589	-0.0334868	0.37702165550499	S01	0.37702165550499	IS07		TNXB	1.01158630409655	0.629287629446754	-0.234861	-0.392135	-0.52597	-0.189602	0.0599801513577509	-0.114085	S01	1.01158630409655	IS01		ZNF117	-0.0678341	-0.0880972	0.00364047441824777	-0.0580764	-0.0823514	0.137060922739397	0.802005034344024	S01	0.802005034344024	IS07		CREB3L1	-0.115038	-0.131256	-0.0103846	-0.120384	0.723379787673251	S01	0.723379787673251	IS05		SFTPD	0.0730281448501688	0.290528984857626
TRAV38-1	-0.0378357	-0.0335218	-0.039225	-0.0379253	-0.0401589	-0.0334868	0.37702165550499	S01	0.37702165550499	IS07		SERTAD4-AS1	1.00787929158886	0.0340309267092308	0.130215945522337	-0.314978	-0.305146	-0.174371	-0.187083	-0.191169	S01	1.00787929158886	IS01		VPS13A	-0.244916	-0.314178	0.121737956361356	0.286183183891174	-0.129674	0.0655286112020098	0.8019453047422	S01	0.8019453047422	IS07		C1orf198	0.17306712462942	-0.163987	-0.331385	-0.0280208	0.722062268925469	S01	0.722062268925469	IS05		NACA	-0.0178963	0.285244854412659
LINC00332	-0.0378357	-0.0335218	-0.039225	-0.0379253	-0.0401589	-0.0334868	0.37702165550499	S01	0.37702165550499	IS07		DNASE1L3	1.00547748195627	0.741205898543496	-0.454565	-0.479902	-0.53804	-0.546042	0.117135739252596	0.263168642955028	S01	1.00547748195627	IS01		ADAMTSL4	-0.118032	-0.0420664	0.103645130789698	-0.141545	-0.0963038	0.157498772959834	0.801465027990258	S01	0.801465027990258	IS07		SCUBE3	-0.112303	-0.0996933	-0.15453	-0.0347035	0.719893559761052	S01	0.719893559761052	IS05		HPGDS	0.244113070965443	0.282745306150163
AC005392.2	-0.0378357	-0.0335218	-0.039225	-0.0379253	-0.0401589	-0.0334868	0.37702165550499	S01	0.37702165550499	IS07		ZNF521	0.998074638275487	0.222879369437098	0.107753630832102	-0.157453	-0.550717	-0.278174	-0.0571689	-0.126466	S01	0.998074638275487	IS01		AC092894.1	0.105635318350539	-0.0418075	-0.143664	0.0512548511911276	-0.0534301	-0.0828488	0.800494804987115	S01	0.800494804987115	IS07		LINC01615	0.109987437816511	-0.150463	-0.145585	-0.146448	0.717025974730854	S01	0.717025974730854	IS05		RPL29	0.0854097086556536	0.277935900366245
AC106799.1	-0.0378357	-0.0335218	-0.039225	-0.0379253	-0.0401589	-0.0334868	0.37702165550499	S01	0.37702165550499	IS07		S100A6	0.986688165187775	-0.491068	0.0068251562689919	-0.63645	-0.220447	0.48611410145858	-0.941086	0.40205424948206	S01	0.986688165187775	IS01		FAN1	-0.100403	-0.163047	0.0981628477336382	0.13789779212648	-0.178217	0.0441181845218311	0.80013814148018	S01	0.80013814148018	IS07		CALU	0.162413223030884	-0.171077	-0.707473	0.298005617853892	0.713024006806822	S01	0.713024006806822	IS05		RPL6	-0.126377	0.277049710635022
LINC01441	-0.0378357	-0.0335218	-0.039225	-0.0379253	-0.0401589	-0.0334868	0.37702165550499	S01	0.37702165550499	IS07		ZMAT3	0.984708932831992	-0.0857222	0.0128258991569593	-0.209572	-0.431878	-0.0515785	-0.0988292	-0.0316496	S01	0.984708932831992	IS01		SGMS1-AS1	-0.0444051	-0.0446548	0.111882631635914	-0.0163072	-0.0979183	-0.0494315	0.766423121700759	S01	0.766423121700759	IS07		GPX8	-0.114462	-0.0386834	-0.411435	0.11890002639816	0.71215748466041	S01	0.71215748466041	IS05		AC093462.1	-0.0449135	0.275237187749773
AC137767.1	0.038748732171653	0.109910464071001	-0.141134	-0.0384082	-0.103114	0.0953636911758511	0.364782230372403	S01	0.364782230372403	IS07		GNG12	0.97887218920978	-0.226411	-0.188239	-0.245022	-0.463615	0.0146483888119233	0.594463159826221	-0.0300827	S01	0.97887218920978	IS01		TRIM56	-0.076796	-0.154416	0.0352109483294757	0.0694457892705299	-0.401098	0.443981452764844	0.751028201550608	S01	0.751028201550608	IS07		HSPA2	0.187631311432727	-0.0921965	-0.248078	-0.169851	0.703713946227209	S01	0.703713946227209	IS05		RPL9	0.120764116606206	0.274200636020079
CIDEC	-0.0467035	-0.0413785	-0.0484185	0.00680868634202811	-0.0495713	-0.0413353	0.362394018338408	S01	0.362394018338408	IS07		ZBTB7C	0.976524455009798	0.0194228593262097	-0.230006	-0.277988	-0.216524	-0.192224	0.304221893333403	-0.207803	S01	0.976524455009798	IS01		AL512274.1	-0.052701	-0.030625	0.102555288773151	-0.0470945	-0.0978939	-0.00618152	0.748128897939659	S01	0.748128897939659	IS07		FBLN7	0.0594289287667125	-0.119848	-0.176899	-0.107395	0.698841734926225	S01	0.698841734926225	IS05		AL356489.2	0.152995995439623	0.272014436533898
CLIC3	-0.0553626	-0.170081	0.18317909639821	-0.102516	-0.0905869	-0.120472	0.361526185185652	S01	0.361526185185652	IS07		RASSF9	0.968949483372211	-0.0364314	-0.268694	-0.440315	-0.567268	-0.0516116	0.0727420643606567	0.454277493993059	S01	0.968949483372211	IS01		CNTNAP3B	-0.19975	-0.191208	0.231236451353609	0.0440801415004287	-0.0370501	-0.0307209	0.747946184406345	S01	0.747946184406345	IS07		REXO2	0.0547417532007549	-0.23932	-0.441208	0.232116770769056	0.698380934099233	S01	0.698380934099233	IS05		RPL14	0.105864577508592	0.2668946006248
SYNGR3	-0.00335486	-0.0811736	-0.157553	0.156798774235931	-0.0550179	-0.134504	0.349730763628413	S01	0.349730763628413	IS07		CTGF	0.968121647452891	-0.198975	-0.0324624	-0.000147311	-0.368332	0.294914489399244	-0.411936	-0.227863	S01	0.968121647452891	IS01		CEP250	0.00514211212881288	-0.0854349	0.134799719562793	-0.0760945	-0.0706748	-0.0496283	0.744157402017578	S01	0.744157402017578	IS07		COPZ2	-0.163577	-0.0273831	-0.384651	0.129609952502127	0.692514478614111	S01	0.692514478614111	IS05		STK32C	0.144245958532005	0.262702447800465
AC020907.3	-0.0508233	0.0129038524344255	-0.0526895	-0.0509435	-0.00582835	-0.0449815	0.347515730709665	S01	0.347515730709665	IS07		TGM2	0.960230647867683	0.321178074410564	-0.23082	-0.268791	-0.749817	0.704806566973962	-0.637989	0.0845556792910588	S01	0.960230647867683	IS01		ZNF774	-0.0599925	-0.0819417	0.0733721567003798	-0.0754776	-0.0284153	0.0191526677331437	0.739002092803688	S01	0.739002092803688	IS07		SORBS1	0.422848199497053	-0.207114	-0.20004	-0.253801	0.691702583523065	S01	0.691702583523065	IS05		PFDN5	0.0604675226455146	0.260633328512839
AC010883.1	-0.0452609	0.0706556784073071	-0.0938477	0.0880794632272983	-0.0960821	-0.0801186	0.344520266462177	S01	0.344520266462177	IS07		ADAMTSL1	0.959152804296777	0.0259587105878322	-0.157614	-0.220066	-0.281533	-0.208019	-0.0377401	-0.06621	S01	0.959152804296777	IS01		INTU	-0.0305112	-0.111655	-0.190612	0.0593502400050889	-0.113914	0.237863817488926	0.735619799885771	S01	0.735619799885771	IS07		FBN1	0.0562336971897454	-0.0301524	-0.595214	0.150442235552753	0.689945641347751	S01	0.689945641347751	IS05		SIGLEC10	0.0850645415842881	0.260427808678504
SDCBP2-AS1	-0.0396028	0.0954817421351028	-0.0443709	0.000407020583775755	-0.0936083	-0.0479756	0.342538905208237	S01	0.342538905208237	IS07		REV3L	0.954438873508167	-0.00547626	0.0317824584946061	-0.0785815	-0.513581	-0.140993	-0.00936208	-0.071936	S01	0.954438873508167	IS01		PCDHA9	-0.0926948	-0.00459646	0.121055726706264	-0.0358813	-0.0716701	-0.0463677	0.715887227401682	S01	0.715887227401682	IS07		COLEC11	-0.308543	-0.0784883	-0.427946	0.321204869269507	0.687126480907647	S01	0.687126480907647	IS05		RPL32	-0.0325009	0.258374254876553
IL23A	-0.127805	0.0448563771160824	-0.178558	-0.0241022	0.0519315604347996	0.211547893075223	0.338711070822879	S01	0.338711070822879	IS07		ASAP3	0.950826230993398	-0.0578046	-0.16232	-0.155178	-0.23283	-0.112801	-0.156849	-0.113809	S01	0.950826230993398	IS01		ANKRD18B	-0.0864481	-0.0499599	0.130335647272744	-0.0660718	-0.0323679	-0.0382869	0.71082512347959	S01	0.71082512347959	IS07		LTBP4	-0.0698731	0.33741380240719	-0.384037	-0.300441	0.685192232780467	S01	0.685192232780467	IS05		AC109597.2	-0.046837	0.257669528497422
FO393401.1	-0.0719785	-0.139461	-0.351931	0.135779453929493	0.147857069617739	0.0949201175071791	0.331718076495652	S01	0.331718076495652	IS07		CYB5RL	0.939252446331661	-0.0869263	-0.0944071	-0.224241	-0.21028	-0.17292	0.0824475983196104	-0.171152	S01	0.939252446331661	IS01		STARD4-AS1	-0.146494	-0.113318	0.0751335934334757	-0.016026	-0.0475461	0.0938848831156975	0.70807368127952	S01	0.70807368127952	IS07		PFN2	-0.0248474	-0.0304918	-0.323594	-0.0113083	0.684675731841977	S01	0.684675731841977	IS05		PEBP1	0.116146229004556	0.255058850052136
AL160269.1	-0.0499926	-0.0442926	-0.0518284	0.0371763864264968	-0.0530624	-0.0442464	0.330509650443516	S01	0.330509650443516	IS07		MPZL2	0.939000995871893	0.2110677056438	0.274413610074662	0.107236222812852	-0.725946	-0.00546351	-0.585298	-0.142177	S01	0.939000995871893	IS01		GLIS3	0.0255511988699713	-0.259786	-0.107881	0.0522372207856326	-0.322405	0.505222616185716	0.704386994556635	S01	0.704386994556635	IS07		COL4A2	0.266910177588441	-0.267657	-0.991983	0.567341923140455	0.684228524038205	S01	0.684228524038205	IS05		MYB	0.175162754595044	0.254583683164632
Z82243.1	0.0426422551231986	-0.0447162	-0.052324	-0.0505902	-0.0535698	-0.0446695	0.325631249593433	S01	0.325631249593433	IS07		TLL1	0.937725390854762	-0.126196	-0.183408	0.285445711495884	-0.422323	-0.237491	-0.333628	-0.0143585	S01	0.937725390854762	IS01		AC138474.1	-0.0235516	-0.0229358	-0.0236295	-0.0242483	-0.0252908	-0.023663	0.704225352112676	S01	0.704225352112676	IS07		DIO2	-0.136749	-0.146141	0.092860263692496	-0.155518	0.68344590547785	S01	0.68344590547785	IS05		SVOPL	0.0841279374888064	0.25398520367939
BORCS6	-0.120964	-0.13313	-0.126772	0.0899248408733068	0.0128993703531885	0.105181217768156	0.32466422435579	S01	0.32466422435579	IS07		S100A10	0.935041454420891	0.348335856609548	0.231825654792235	-0.944811	-0.436635	-0.64972	0.557281558967305	0.216957979508044	S01	0.935041454420891	IS01		AL353194.1	-0.035496	-0.0718842	0.158908269504856	-0.0639484	-0.052478	-0.0728194	0.701611478038825	S01	0.701611478038825	IS07		PDLIM7	0.509144469600524	-0.167677	-0.678456	0.0422115291074679	0.679208214857204	S01	0.679208214857204	IS05		SRP14	0.151815495408649	0.241808213504536
AC024267.6	0.0771914368906537	-0.0509444	-0.0596118	-0.0576365	-0.0610311	-0.0508912	0.316510056568122	S01	0.316510056568122	IS07		C1orf21	0.933863644697154	-0.0520953	-0.357066	-0.321485	-0.389186	0.459334494463758	0.21870031369583	-0.129273	S01	0.933863644697154	IS01		ZNF395	0.0945772973754387	-0.199328	-0.361246	0.278266762378741	-0.544896	0.672049377572822	0.692427478108888	S01	0.692427478108888	IS07		CYR61	-0.100722	-0.0421054	0.113076575090629	-0.297969	0.674750021935075	S01	0.674750021935075	IS05		NUDT1	0.192540833178727	0.238785329333481
RNF139-AS1	-0.0135323	0.288778497422678	-0.196148	0.0328210890758449	-0.0974086	0.0590391982374863	0.311142008816302	S01	0.311142008816302	IS07		JPH4	0.92888261633807	-0.206082	-0.270563	-0.207234	-0.319717	-0.119978	-0.043238	0.209940348580846	S01	0.92888261633807	IS01		PRNCR1	-0.0253334	-0.0997247	-0.0165152	0.00277551680814579	0.0279555604988222	-0.0577293	0.690358387328519	S01	0.690358387328519	IS07		MMP19	-0.0788398	-0.0154387	-0.257945	-0.0358127	0.671684530122385	S01	0.671684530122385	IS05		RPL24	0.0153786041064947	0.237849415789062
PLD6	-0.0271221	-0.10378	-0.187209	0.0446108166638265	0.00856696943817041	0.156059600047367	0.304957049202721	S01	0.304957049202721	IS07		SNCG	0.928585561904722	0.37183791672005	0.0681370861875195	-0.476574	-0.54198	0.00550379171026202	0.0430083687028352	-0.108152	S01	0.928585561904722	IS01		ANKS3	-0.0532026	-0.0381594	-0.00911903	0.0314543694345562	-0.21764	0.188587297592662	0.690152790294567	S01	0.690152790294567	IS07		TMEM158	-0.123892	0.036165325317302	-0.174111	-0.124121	0.671140583143842	S01	0.671140583143842	IS05		AC022182.2	-0.000703991	0.229057696796487
MISP3	-0.0176258	-0.0835831	-0.22922	0.145401074027734	0.100362471006534	-0.259248	0.304148112646386	S01	0.304148112646386	IS07		FN1	0.922720738305944	-0.709075	0.0840888117837758	0.0371492388399445	-0.566539	0.602278477981279	-0.800126	0.297245851436854	S01	0.922720738305944	IS01		FLG-AS1	-0.0786536	-0.0477023	-0.00766972	0.0992272591318002	-0.0844621	-0.022551	0.687789654458104	S01	0.687789654458104	IS07		BMP2	0.0863224470173484	-0.0548517	-0.309236	-0.0702243	0.670389553499498	S01	0.670389553499498	IS05		LINC00334	0.0770110646750239	0.226928136858568
SPINK2	-0.0123786	-0.12634	-0.101318	-0.107445	0.0616766019017278	0.140197071876136	0.29607819274048	S01	0.29607819274048	IS07		FAM171A1	0.916771904833139	-0.0836585	-0.276617	-0.219012	-0.478137	0.104039416914241	0.681194460946268	-0.108979	S01	0.916771904833139	IS01		ARHGEF5	0.0207502289455932	-0.137697	-0.05876	0.140209374917126	-0.236416	0.155410478377326	0.683800763418396	S01	0.683800763418396	IS07		MYH10	-0.1956	0.025237640070942	-0.163552	-0.0706574	0.670092327932019	S01	0.670092327932019	IS05		RPS18	0.0596586419825459	0.221820906367586
GUCA1B	0.0678033475820225	-0.0465345	-0.0544516	-0.0526473	-0.055748	-0.0464858	0.294264407133967	S01	0.294264407133967	IS07		ADAM15	0.910470295982911	0.418677507911046	-0.137104	-0.445222	-0.802665	0.200050019052103	0.276814932808451	0.111755444319607	S01	0.910470295982911	IS01		NHS	-0.179584	-0.145302	0.0607369217852745	0.113512053247519	-0.0342471	0.0153518875606052	0.673101481042531	S01	0.673101481042531	IS07		CRIM1	0.53026593308874	-0.152321	-0.291189	-0.2995	0.668908192218828	S01	0.668908192218828	IS05		RPS15	0.0392609516349421	0.221150413250831
TFAP2C	0.0146615573971896	-0.0566256	-0.0662596	0.0426336822323031	-0.0678372	-0.0565664	0.282325804396544	S01	0.282325804396544	IS07		MEOX1	0.905435638004797	-0.111836	-0.0680744	-0.159906	-0.17592	-0.153448	-0.117845	-0.165665	S01	0.905435638004797	IS01		FRMPD2	-0.069263	0.00311296497381683	0.194387711329719	-0.0725669	-0.101724	-0.0603111	0.66887241841479	S01	0.66887241841479	IS07		COL6A3	-0.333883	-0.312414	-0.39224	0.555208812505301	0.665953355213374	S01	0.665953355213374	IS05		AC008440.2	0.0498858984616353	0.219278575120272
GCSAM	-0.108369	-0.0711717	0.0341035891861374	0.103203058427381	-0.0659025	-0.16291	0.282085762762346	S01	0.282085762762346	IS07		NDRG1	0.904950289750621	0.528338456484585	0.062428806417678	-0.407388	-0.738714	-0.161577	0.383829063267947	-0.0583039	S01	0.904950289750621	IS01		CSPP1	-0.0852144	-0.0951719	-0.161	0.222387965020486	-0.192411	0.181667747788157	0.666568197907666	S01	0.666568197907666	IS07		G0S2	-0.396656	0.315609127553435	-0.297143	-0.109472	0.66531031646674	S01	0.66531031646674	IS05		MMEL1	0.118527685030735	0.218607839430009
IGHV2-70	-0.0680903	-0.0603269	-0.0705906	0.140698331705625	-0.0722713	-0.0602638	0.27717114361092	S01	0.27717114361092	IS07		SULF2	0.904565812817091	0.615298571647986	-0.0603751	-0.229148	-0.822283	0.385200195221116	-0.511017	-0.0244406	S01	0.904565812817091	IS01		TRA2A	0.0928715098992162	-0.344153	-0.29234	0.0674663810559748	-0.22423	0.562172258874186	0.663911678631114	S01	0.663911678631114	IS07		EFEMP2	-0.277441	-0.015105	-0.558593	0.352866904629663	0.664555953880974	S01	0.664555953880974	IS05		PCF11-AS1	0.0719666285205683	0.216331960947426
HCN2	-0.0501849	-0.0892659	-0.180288	0.0349086039864532	0.0854915835290545	0.036851917565286	0.264543811696762	S01	0.264543811696762	IS07		RASA4	0.902136526244086	0.352357316499661	-0.290255	0.0790372068815781	-0.516087	-0.11412	0.111542461771901	-0.238138	S01	0.902136526244086	IS01		SCNN1D	-0.0842076	-0.0730368	0.0268073701058536	0.0440975755089884	-0.0249973	-0.0389678	0.663638359050629	S01	0.663638359050629	IS07		MICAL2	0.472350990149936	-0.106086	-0.518408	-0.115219	0.659662424010799	S01	0.659662424010799	IS05		RPL13	0.0668579516789467	0.20813477320791
AL035563.1	-0.00377891	-0.0242586	-0.133093	-0.0280445	-0.0285738	0.216562765642192	0.250837933382936	S01	0.250837933382936	IS07		TSHZ2	0.897555688161321	0.462475712559513	-0.275307	-0.208977	-0.557225	-0.367183	0.772303771876446	-0.165413	S01	0.897555688161321	IS01		CCDC40	-0.164624	-0.103387	0.160137723568375	0.00152466273174388	-0.0693026	0.0369647817418783	0.659965206407596	S01	0.659965206407596	IS07		SVIL	0.0661861797424693	-0.0616952	-0.296819	-0.0517068	0.654391509736812	S01	0.654391509736812	IS05		CLEC12A	0.100709897612641	0.206369338268386
SMPD2	0.0134554444190039	0.106613688806731	-0.204715	0.136786872793335	-0.0531579	-0.0816973	0.249601598895815	S01	0.249601598895815	IS07		PMP22	0.89755106892877	0.686915790134714	-0.0304431	-0.232918	-0.716534	-0.284322	-0.292443	0.0939794225609907	S01	0.89755106892877	IS01		MIR4500HG	-0.0793004	0.18893244610667	-0.0559882	-0.0576317	-0.0186018	-0.0796757	0.658712369044268	S01	0.658712369044268	IS07		TSPAN4	-0.0936971	-0.0479176	-0.361016	0.10012261210113	0.653452329940057	S01	0.653452329940057	IS05		MT-ND2	0.0572902923857571	0.195225871973863
AL136307.1	0.187816455799045	-0.0767141	-0.0897659	-0.0867914	-0.0473903	-0.076634	0.238731662314628	S01	0.238731662314628	IS07		MMP28	0.895176389934649	-0.115606	-0.155773	-0.119875	-0.275811	0.252887748695918	-0.112211	-0.246213	S01	0.895176389934649	IS01		ENOSF1	0.0397800745155299	0.0839839691772071	-0.426077	0.512672625017922	-0.3656	0.0714828123513748	0.651298706864345	S01	0.651298706864345	IS07		LINC00702	0.397450239298429	-0.209835	-0.228482	-0.191193	0.65210416256583	S01	0.65210416256583	IS05		NDFIP2	0.0749305378666767	0.194355314497627
LINC02413	-0.101571	-0.0899905	-0.105301	-0.00758413	0.058862502481634	0.168263006363806	0.2347701225153	S01	0.2347701225153	IS07		RORA	0.893400860979267	-0.0635536	-0.127755	-0.0190138	-0.351053	-0.0980926	-0.0297371	-0.116672	S01	0.893400860979267	IS01		ZNF608	0.0713603289125234	-0.275965	-0.13532	0.202165909290087	-0.0514316	0.00554367424565088	0.646007441985383	S01	0.646007441985383	IS07		TGFBI	-0.00767409	0.114672738446302	-0.227817	-0.231431	0.650411330489257	S01	0.650411330489257	IS05		DBI	0.145959184342556	0.186842134858868
OTOS	-0.053392	-0.0473044	0.0898622889081862	-0.0535183	-0.0566704	-0.047255	0.2208762092005	S01	0.2208762092005	IS07		KANK1	0.893359339024411	-0.0547788	-0.0954146	-0.135109	-0.316714	-0.0988814	-0.19657	-0.0225751	S01	0.893359339024411	IS01		TRMT9B	-0.0356618	-0.173235	-0.214721	0.121098452845837	-0.0422811	0.179703271026385	0.645136764853368	S01	0.645136764853368	IS07		VIM	0.402602264989164	-0.464149	-0.408579	0.209250673995535	0.649476139105849	S01	0.649476139105849	IS05		STX11	0.184407203242128	0.185321868423283
SFMBT1	-0.0980424	-0.134095	-0.0727889	0.0460907646281691	0.0303160754667776	0.104710057774409	0.211001547031309	S01	0.211001547031309	IS07		FRY	0.890409769849767	0.3455713793527	-0.146982	-0.171607	-0.442162	0.075514665862965	-0.0264737	-0.275824	S01	0.890409769849767	IS01		PCA3	-0.042323	-0.135078	-0.15873	0.0177100028398668	0.00816372442280995	0.149957877135557	0.637940657658318	S01	0.637940657658318	IS07		FAM114A1	0.0941923772490538	-0.30638	-0.354283	0.224551560478279	0.648029376315316	S01	0.648029376315316	IS05		HBD	0.0237124719300365	0.181986971810917
AC008083.2	-0.093611	0.025356360213234	-0.0408282	0.0478852418233223	-0.0387338	0.0646133128868518	0.186603265631447	S01	0.186603265631447	IS07		SLC6A6	0.889545907783553	0.0900065400742671	-0.356655	-0.355044	-0.205096	-0.0826417	0.196177409986954	-0.0550979	S01	0.889545907783553	IS01		HCN3	-0.121802	-0.0671017	0.210137517320445	-0.0294207	-0.065019	-0.0520559	0.637358614155805	S01	0.637358614155805	IS07		PRRX1	0.132301275088303	-0.399976	-0.381268	0.314959546782312	0.645636792691033	S01	0.645636792691033	IS05		RPL22	0.0685573221947346	0.179550116803432
AL024507.2	-0.0357671	-0.107068	0.12724169595414	-0.0512791	-0.0454158	-0.106957	0.17784638463314	S01	0.17784638463314	IS07		WWP1	0.884876737720235	0.00690248190280249	-0.0427297	0.0202761622308067	-0.52874	-0.143717	-0.130766	0.0290740465019852	S01	0.884876737720235	IS01		AC012593.1	-0.0384456	-0.0735083	-0.0545482	-0.0163339	0.0696879305451309	-0.0489432	0.632568399459468	S01	0.632568399459468	IS07		TFPI	-0.345777	0.0335134431581888	-0.37583	0.212070139640048	0.645268647104646	S01	0.645268647104646	IS05		TMEM176B	-0.109005	0.172014277676953
AF165147.1	-0.0883224	-0.143312	-0.0730807	0.029976463572953	0.134776387655584	-0.0923635	0.158356376171218	S01	0.158356376171218	IS07		CSF2RB	0.882082432918655	-0.153147	0.00393932173995752	-0.156516	-0.258442	0.00752825220887638	-0.299038	-0.0926692	S01	0.882082432918655	IS01		SPPL2B	0.0761427046356264	-0.314643	0.263014839811129	0.169355410523932	-0.246427	-0.0762319	0.632167830730958	S01	0.632167830730958	IS07		MFAP4	0.230255187426275	-0.200939	-0.11558	-0.169451	0.641737822454428	S01	0.641737822454428	IS05		CD200R1	0.0154924605910704	0.164438257068579
NDUFV2-AS1	-0.0905189	0.0649646763575186	-0.00486435	0.0326657407212933	-0.038132	0.0133554301819956	0.140820760689031	S01	0.140820760689031	IS07		NRGN	0.878002363463766	0.0087000316002156	0.4130424837264	-0.359803	-0.379752	-0.0295463	-0.169463	-0.247587	S01	0.878002363463766	IS01		AL133245.1	-0.0844011	-0.0911438	0.0929323614075147	-0.0623315	0.0243131065198741	-0.0263844	0.628287672610678	S01	0.628287672610678	IS07		TCEAL9	0.0242207509208435	-0.186166	-0.41892	0.209791127863472	0.639597114225101	S01	0.639597114225101	IS05		RPL21	0.125562290990644	0.164070511400562
LINC01715	-0.0174799	0.0736082032535952	0.039182078083783	-0.0126453	-0.0468748	-0.0957725	0.0983241593886853	S01	0.0983241593886853	IS07		CMIP	0.876941304386004	0.212401119750116	-0.0838945	-0.247198	-0.588158	0.098101993018823	0.101084929698514	-0.0378228	S01	0.876941304386004	IS01		AL590644.1	-0.0999081	-0.159361	0.0520853290523838	0.0159903251179459	-0.0915142	0.149141284169832	0.620644361693458	S01	0.620644361693458	IS07		PLAU	-0.135572	-0.0526709	-0.23669	0.0397293362007069	0.639075043172245	S01	0.639075043172245	IS05		CHPT1	0.038755369856173	0.144578084607642
SNAI3-AS1	-0.084235	-0.0425699	-0.0102622	0.0444915597070224	0.0629035036327318	-0.112523	0.0835899669018515	S01	0.0835899669018515	IS07		GJC2	0.87260084492203	-0.0811542	-0.100822	-0.168396	-0.199132	-0.0827866	-0.0956165	-0.151055	S01	0.87260084492203	IS01		SETBP1	-0.00986487	-0.207351	-0.10707	0.15731864086119	-0.189125	0.227699759500018	0.619345455570475	S01	0.619345455570475	IS07		TNFRSF12A	0.418837956877576	-0.515386	-0.0614475	-0.026823	0.634013657659984	S01	0.634013657659984	IS05		RPS11	0.0959993683701934	0.144513703082725
HIST1H2BG	0.0744716217114623	1.22545169689299	-0.389627	0.00170738831253713	0.0920766109351821	-0.458957	-0.175193	S02	1.22545169689299	IS02		PTMS	0.867679298625153	0.0494298721688856	0.273234703563598	-0.636664	-0.745573	0.269800575878886	0.407878181200317	0.0940869038553299	S01	0.867679298625153	IS01		MAPK8IP3	-0.00295271	-0.141765	-0.120626	0.104234578513169	-0.0471724	0.0576274781721583	0.619181523063515	S01	0.619181523063515	IS07		FSTL3	0.185118139427724	-0.0408562	-0.231641	-0.195573	0.624276016493337	S01	0.624276016493337	IS05		ACOT7	-0.0374507	0.127990665577705
AL031777.3	0.0157024749411735	1.14664003265361	-0.302128	0.0603677921985806	-0.115147	-0.0990145	-0.124841	S02	1.14664003265361	IS02		NTS	0.862971848191218	-0.149231	-0.134433	-0.151552	-0.0890692	-0.145432	-0.140976	-0.157011	S01	0.862971848191218	IS01		SMYD4	-0.185098	-0.166808	0.2223529867988	-0.0328998	-0.177326	0.232992248771864	0.616842621442951	S01	0.616842621442951	IS07		CDKN2A	-0.054145	-0.323317	-0.234985	0.263276590987786	0.617503604206677	S01	0.617503604206677	IS05		EXOSC8	0.00737122444167404	0.12617563149479
CPEB4	0.137662119244028	1.14448459606976	-0.533413	0.121145325956077	0.279399943407673	-0.547098	-0.501964	S02	1.14448459606976	IS02		IRX5	0.860400567430596	-0.0370131	-0.243157	-0.318085	-0.311381	-0.221082	-0.162264	0.316334829864402	S01	0.860400567430596	IS01		AC013652.2	-0.0650904	-0.00612033	-0.0889433	-0.0360447	0.0035624606287994	0.0631408269877065	0.613912312841148	S01	0.613912312841148	IS07		COL4A1	0.181736022821402	-0.337984	-0.790462	0.566197919930254	0.615328003231682	S01	0.615328003231682	IS05		INKA1	-0.204211	0.216524020002016
HIST1H2BF	0.000418660456709588	1.04934069626809	-0.198486	-0.138245	-0.00899645	-0.221668	0.00648805444291082	S02	1.04934069626809	IS02		FLRT3	0.859855968534937	-0.287596	0.115696585271782	-0.22965	-0.239273	-0.275914	-0.283004	0.144769715282623	S01	0.859855968534937	IS01		AC004982.2	-0.0869964	-0.0584114	-0.0789515	0.260517969043346	-0.188039	0.0371025123964344	0.599140572928356	S01	0.599140572928356	IS07		HMCN1	0.154623873799217	-0.0884098	-0.29095	-0.0715947	0.611158478799356	S01	0.611158478799356	IS05		LYL1	-0.0244959	-0.178
MKI67	-0.178372	1.02957181137347	-0.104156	-0.0257288	-0.10084	-0.15787	0.10168204532768	S02	1.02957181137347	IS02		TNFRSF1A	0.859507727903199	0.26593518202481	0.0170190023590375	-0.413917	-0.817459	0.0337424072718871	0.175723311948134	0.288056738582446	S01	0.859507727903199	IS01		AC116049.2	0.049169878341188	-0.0620231	0.103045883919175	-0.0655724	-0.0683917	-0.0639898	0.594039258044771	S01	0.594039258044771	IS07		SUGCT	0.0223262837481648	-0.229821	0.110654088843837	-0.163732	0.610682063192174	S01	0.610682063192174	IS05		CTSD	-0.0507128	0.134777925118006
HIST1H2BJ	-0.0421227	0.99652898560132	-0.235868	0.0309191942636143	0.0722701187786227	-0.304608	-0.228633	S02	0.99652898560132	IS02		MAN1A1	0.858580460105071	0.51395411096107	-0.203204	0.0474629949831622	-0.630405	-0.115568	-0.35469	-0.0219792	S01	0.858580460105071	IS01		BTBD7	0.139492446926993	-0.224568	-0.235324	0.269590951641134	-0.281475	0.224303677089831	0.58192159487229	S01	0.58192159487229	IS07		PDLIM1	0.401023171600978	-0.0515232	-0.80441	0.137007802035445	0.610540308503711	S01	0.610540308503711	IS05		HS3ST1	0.0917567776200571	0.245246274845115
HIST1H2BC	0.0172419502569725	0.958253690475433	-0.219375	-0.0793978	-0.0681332	0.18196785470329	-0.219327	S02	0.958253690475433	IS02		NFAT5	0.858476167045448	-0.112648	-0.130366	0.049113708777028	-0.687517	0.308564406780866	0.0310440492295136	0.037339667017885	S01	0.858476167045448	IS01		AP000238.1	-0.0438591	0.0259271600453557	0.0530251211004853	-0.0451566	-0.0470981	-0.0440667	0.576645965908868	S01	0.576645965908868	IS07		TUBB	-0.00805965	-0.291246	-0.538542	0.451272641416083	0.607156324563901	S01	0.607156324563901	IS05		LAPTM5	0.362375986897093	0.000921979910736678
HIST1H2AC	-0.0458048	0.942192222801646	-0.452137	0.0331095878971081	0.0430012754006949	0.069861143226734	0.0371456775801752	S02	0.942192222801646	IS02		SELENON	0.858329397493199	0.309638485133562	0.00869738543472192	-0.154319	-0.801859	0.299353783828261	0.199978414894476	-0.146821	S01	0.858329397493199	IS01		AC018521.2	-0.0326821	-0.0318276	-0.0327903	-0.033649	0.0322229352040563	-0.0328368	0.573636078220619	S01	0.573636078220619	IS07		AGT	0.213108135745065	-0.159371	-0.191292	-0.120833	0.60684364798525	S01	0.60684364798525	IS05		TESPA1	0.0947537125164727	-0.0658699
HIST1H4H	0.125050615718115	0.935582175038487	-0.286731	-0.0120661	-0.00134907	-0.288482	-0.149203	S02	0.935582175038487	IS02		IL6	0.857055798704723	-0.022946	-0.183493	-0.171795	-0.208638	-0.0203808	-0.0834355	-0.1449	S01	0.857055798704723	IS01		AC073529.1	-0.0474904	-0.0462486	-0.0476475	0.0228782611403448	0.028384318894836	-0.0477151	0.568225051020998	S01	0.568225051020998	IS07		KCNMB1	0.495375669003727	-0.388439	-0.458366	0.131933637824602	0.599484316007047	S01	0.599484316007047	IS05		ADRB2	0.182488904079653	-0.129766
CPNE5	-0.0309797	0.867262982223472	-0.688429	0.518917482006495	0.130551831918926	0.0164762056742087	-0.50949	S02	0.867262982223472	IS02		PRTG	0.853568520101978	0.100222263716987	-0.131362	-0.127694	-0.321726	-0.150042	-0.185033	-0.0495635	S01	0.853568520101978	IS01		KIAA0753	-0.0975234	-0.0850416	-0.00899199	0.0634426612108196	-0.113092	0.130522893655891	0.565870070197448	S01	0.565870070197448	IS07		MMP11	-0.151437	-0.207829	-0.481033	0.425587614636942	0.598699987563569	S01	0.598699987563569	IS05		YBX1	0.313085991262151	0.180205907601678
ELL2	0.0925200798383592	0.861814778870166	-0.769119	0.592395928489474	0.361056082947899	-0.65058	-0.676242	S02	0.861814778870166	IS02		PPP2R5A	0.844146180789986	0.272167745545375	-0.0879873	-0.263122	-0.509684	-0.295876	0.243166940311797	0.0465781439298064	S01	0.844146180789986	IS01		AC128688.2	-0.0861931	-0.0346504	0.0811477381123619	-0.0672567	0.0362105207973642	-0.0574666	0.565452536106653	S01	0.565452536106653	IS07		DKK3	0.409733383800178	-0.340359	-0.864629	0.477336589642663	0.596141075672425	S01	0.596141075672425	IS05		CRBN	0.182052839757871	0.108280728565394
MLKL	0.0113647158605315	0.847500217495127	-0.450936	0.245654256257597	0.0575692704426664	-0.292535	-0.132298	S02	0.847500217495127	IS02		PPIC	0.843489915154952	0.0681972072860237	0.149958546680221	-0.282651	-0.605881	0.20109326069116	0.114824516062774	-0.101843	S01	0.843489915154952	IS01		CR381653.1	-0.0103213	-0.0937742	0.160438566710542	-0.0665815	-0.0813529	-0.00768791	0.544193150843103	S01	0.544193150843103	IS07		SRPX2	-0.180915	0.0527684704982639	-0.149534	-0.084838	0.595401119031586	S01	0.595401119031586	IS05		CD82	0.255263501603351	0.0720001977745041
IGHG4	0.722481190882982	0.831350587346138	-0.647438	-0.413433	0.571931305866282	-0.527461	-0.763042	S02	0.831350587346138	IS02		CD59	0.842772255994333	0.405337249066928	0.214197191039879	-0.0936674	-1.03093	0.448832135431364	-0.142969	-0.079599	S01	0.842772255994333	IS01		METAP1D	-0.0310196	-0.192163	0.0420416301432133	-0.0693651	-0.0896049	0.228141827509101	0.541908677200201	S01	0.541908677200201	IS07		SLC9A3R2	-0.155312	0.243062798515707	-0.361993	-0.120735	0.595260185646766	S01	0.595260185646766	IS05		IL18	0.0819651431316684	0.190379611655393
FBXW7	0.194201156665803	0.824667400641098	-0.978868	0.522741295763282	0.442141327514076	-0.545447	-0.528153	S02	0.824667400641098	IS02		KLF8	0.836873431512595	-0.0189846	-0.246211	-0.214669	-0.233247	-0.123077	0.125919243208155	-0.0408042	S01	0.836873431512595	IS01		AC073115.2	-0.0363563	-0.0354057	-0.0364766	-0.0374319	-0.0390412	0.0793257523002496	0.537771882068047	S01	0.537771882068047	IS07		NFIC	0.424202505636798	-0.0340241	-0.543335	-0.102792	0.595008375087799	S01	0.595008375087799	IS05		BTK	0.27434940608119	0.0813052563044712
MYBL2	-0.176892	0.798543401185555	-0.224452	0.0543704431905836	0.047568515147597	-0.117931	0.0265032302906928	S02	0.798543401185555	IS02		FBN1	0.834840697566293	-0.0785923	0.0539965499965779	-0.0709393	-0.714868	0.531368454611975	0.0251297421165319	-0.113605	S01	0.834840697566293	IS01		LINC00862	-0.0231295	-0.0317106	-0.0255943	-0.0473249	0.00570607711479559	0.00738066468698346	0.534831282648256	S01	0.534831282648256	IS07		AMOTL2	0.0700748548165217	0.0997833181152474	-0.232707	-0.240749	0.594203523166314	S01	0.594203523166314	IS05		IKZF1	0.0974946771517973	0.347211876820719
AL021807.1	-0.0807348	0.793082527549966	-0.126519	0.0739546338541581	-0.129532	-0.108011	-0.00352766	S02	0.793082527549966	IS02		YBX3	0.831803637452975	-0.0505236	0.304870069495882	-0.3561	-0.608475	0.518121649277958	0.0279446378653067	-0.217426	S01	0.831803637452975	IS01		ANKRD18A	-0.017969	-0.0516568	-0.0393453	0.00799311287743739	-0.101322	0.107635451812272	0.532969328549239	S01	0.532969328549239	IS07		CERCAM	-0.131258	-0.146051	-0.162656	0.0922797592072478	0.592265726646089	S01	0.592265726646089	IS05		MS4A2	0.26703908988291	0.330490967666114
FNDC3B	0.0913380497055088	0.790884089507041	-0.8749	0.45823740287766	0.591513675764509	-0.700003	-0.614143	S02	0.790884089507041	IS02		ACKR3	0.828153457751985	-0.316851	0.253271624379186	-0.0840496	-0.346965	0.5111886057984	0.245084686144931	-0.611848	S01	0.828153457751985	IS01		AL358472.5	-0.028687	-0.0110928	0.0308941586896029	-0.0701765	0.00986794710061931	-0.0357438	0.510276284219657	S01	0.510276284219657	IS07		SPARC	-0.0782838	0.0487021108962131	-1.01886	0.558943531417713	0.590657856033367	S01	0.590657856033367	IS05		SEPT2	0.525510769046947	0.271076502259482
PLEKHN1	-0.113953	0.788093949191874	-0.204293	0.0597366376404954	0.0210902318442901	-0.174407	-0.0303032	S02	0.788093949191874	IS02		MEDAG	0.822504144722739	-0.198659	-0.00197805	-0.160016	-0.282933	0.402083122826889	-0.254532	-0.229254	S01	0.822504144722739	IS01		PCAT1	0.205662050104853	-0.197165	-0.111503	-0.0818172	-0.0168483	0.0817825158264667	0.510126649587654	S01	0.510126649587654	IS07		PRRX2	-0.034442	-0.315705	-0.204321	0.23055364168213	0.588160014434437	S01	0.588160014434437	IS05		SLC18A2	0.217094257755248	0.106358050333684
IFNG-AS1	0.0127054262328117	0.768818883259374	-0.414086	0.0143411143204409	0.367487860625009	-0.353509	-0.359138	S02	0.768818883259374	IS02		MMRN1	0.821654290699766	-0.235062	0.0654555034402976	0.0369935035548343	-0.267104	0.201958585906962	-0.28198	-0.303502	S01	0.821654290699766	IS01		DNAH7	-0.0829088	-0.15554	0.0404746015361232	0.117600462552093	-0.10045	0.0635705994527144	0.508192141877374	S01	0.508192141877374	IS07		AHNAK	0.465564814980124	0.101073591202086	-0.611532	-0.208379	0.587003256400435	S01	0.587003256400435	IS05		LRRC4B	0.111402540841406	-0.138192
HIST1H2BD	0.0114933627203817	0.756089155420863	-0.146327	-0.0644747	-0.0974963	0.199831867581253	-0.170124	S02	0.756089155420863	IS02		TACSTD2	0.820270750319013	-0.0710732	0.0364873141993257	-0.210448	-0.256746	-0.0623159	-0.228939	-0.0699965	S01	0.820270750319013	IS01		FRAS1	-0.127593	-0.161523	-0.148666	0.297735914797103	-0.210254	0.240657737287677	0.506203966314532	S01	0.506203966314532	IS07		ENDOD1	0.0201371409872413	0.321893164840432	-0.59995	-0.123106	0.581710720783067	S01	0.581710720783067	IS05		CDK15	0.192326564970126	0.0829240682742079
RRBP1	0.182428282938533	0.743047860130226	-0.711667	0.516445012762574	0.349164918791705	-0.835538	-0.5421	S02	0.743047860130226	IS02		PALMD	0.806637237730122	0.327150618831983	0.118202022750737	-0.315879	-0.853164	0.577036353949076	0.4409153260913	-0.276481	S01	0.806637237730122	IS01		TSC1	-0.11018	-0.154772	-0.0907627	0.0840867089927681	-0.0433901	0.185911734420833	0.50329276206817	S01	0.50329276206817	IS07		FAM129B	-0.0117265	0.0391156806613968	-0.362302	-0.00943597	0.579927309920399	S01	0.579927309920399	IS05		CXCL16	0.15622130471849	-0.0699751
PDK1	0.171932810287179	0.742325041854277	-0.738697	0.560165834729754	0.336213195264526	-0.682375	-0.646141	S02	0.742325041854277	IS02		IRX3	0.779861165110767	0.198919452659871	-0.287865	-0.42533	-0.5209	-0.35456	-0.305616	0.737045006787951	S01	0.779861165110767	IS01		AC022893.3	-0.0384952	-0.0374886	0.100242958748191	-0.039634	-0.041338	-0.0386774	0.49679236537535	S01	0.49679236537535	IS07		KDELR3	-0.184501	-0.129252	-0.171907	0.126473174806581	0.579652911201635	S01	0.579652911201635	IS05		ZBTB32	-0.160096	0.00403953253996269
ANKRD36	-0.139508	0.725519469074954	-0.293549	0.20114309414088	0.0348207804883831	-0.162649	-0.050118	S02	0.725519469074954	IS02		PLXDC2	0.517126538828078	-0.316386	-0.2105	0.204691808431153	-0.511813	0.15374991840923	-0.422727	0.498297449251661	S01	0.517126538828078	IS01		DSCAML1	-0.0915981	-0.00102574	-0.0687449	0.197930037321434	-0.15066	0.0259596965777045	0.496784765226233	S01	0.496784765226233	IS07		TCEAL4	0.06992857767294	-0.00514541	-0.562419	0.143608448277893	0.574136473120089	S01	0.574136473120089	IS05		ARL6IP5	0.224412533438257	0.0437008327271795
AP000542.2	-0.09706	0.708362018931228	-0.100624	-0.0505752	0.0246332567065078	-0.0859037	-0.0872716	S02	0.708362018931228	IS02		SFRP1	0.455894987179616	0.117379497050105	0.0267151339975354	-0.167317	-0.384862	-0.352494	-0.231357	0.41941995283783	S01	0.455894987179616	IS01		KCP	0.00165974279605882	-0.0795291	0.281877203802489	-0.0241807	-0.118445	-0.138733	0.480504081473904	S01	0.480504081473904	IS07		TPM1	0.540731790175159	-0.517621	-0.339491	0.144828155256972	0.574006204222531	S01	0.574006204222531	IS05		TNFAIP8	0.520051170802811	-0.182386
ZBP1	0.231811526294363	0.708003616320059	-0.712453	0.437550938038671	0.235950276735789	-0.507139	-0.469572	S02	0.708003616320059	IS02		AC113192.5	0.148809523809524	-0.0225225	-0.0226757	-0.0228728	-0.0251636	-0.0219491	-0.0212766	-0.0236967	S01	0.148809523809524	IS01		CCDC142	-0.0859548	-0.119125	0.281488681970294	0.0411172614774447	-0.164172	-0.0331062	0.480470623812606	S01	0.480470623812606	IS07		ACTN4	0.45750682587334	0.0416009037637966	-0.739318	-0.0320831	0.57336546792887	S01	0.57336546792887	IS05		COX7C	0.225469362276372	0.0884301484323685
CD38	0.586710291771575	0.703211577166403	-0.773171	0.584116295208426	0.215951221516834	-0.859317	-0.952379	S02	0.703211577166403	IS02		NKX2-3	-0.215756	-0.09461	-0.163536	-0.248085	-0.295328	-0.167198	3.13378831464797	-0.275513	S02	3.13378831464797	IS07		FAM239B	0.162692879309043	-0.0733622	-0.163422	-0.0551056	-0.083799	0.132388334393029	0.47493490587533	S01	0.47493490587533	IS07		NID1	-0.0720403	0.0571548949345253	-0.728098	0.318848033468408	0.569002203513178	S01	0.569002203513178	IS05		RAC2	0.243789771961274	0.122787162332334
AC106882.1	0.0854370968791366	0.701181324131252	-0.115594	-0.0294026	-0.118346	-0.0986833	-0.100255	S02	0.701181324131252	IS02		MEG3	-0.308299	-0.236763	-0.171767	-0.20872	-0.340886	-0.113144	3.01022277928367	-0.0365481	S02	3.01022277928367	IS07		AC055876.5	-0.0773462	-0.0753238	-0.0397231	-0.0223433	-0.0830581	0.209293493475323	0.473398045472257	S01	0.473398045472257	IS07		FBLIM1	0.101616663067631	0.0734698974173607	-0.76717	0.214307431731227	0.563708073200712	S01	0.563708073200712	IS05		GNPTAB	0.466199137019613	-0.0671571
SLC5A3	-0.0813366	0.697972150818963	-0.341276	0.0361606954582906	0.0705458420777642	-0.100977	0.148486731101073	S02	0.697972150818963	IS02		SERPINA5	-0.220872	-0.210182	-0.202761	-0.207443	-0.274814	0.0181584260581739	2.94290861225061	-0.244143	S02	2.94290861225061	IS07		TMEM67	0.0414462213985058	-0.190133	-0.0181316	-0.0748125	-0.0441141	0.180658732856542	0.46183213124187	S01	0.46183213124187	IS07		CCL2	-0.286591	0.321988494099961	-0.191606	-0.231317	0.562914238260917	S01	0.562914238260917	IS05		KCNH2	0.256274795682834	-0.194986
IGHG1	0.6090799843785	0.693170466724119	-0.635652	-0.394765	0.677585192102299	-0.518503	-0.739715	S02	0.693170466724119	IS02		NOX5	-0.196991	-0.157165	-0.218945	-0.202203	-0.226602	-0.16852	2.85882886623603	-0.20585	S02	2.85882886623603	IS07		FSIP2-AS1	-0.0464764	-0.0452612	0.0409950361917019	0.051053968232309	-0.0499087	-0.0466964	0.458902569391817	S01	0.458902569391817	IS07		COL6A1	-0.102531	-0.0405153	-0.857052	0.546993836284286	0.562447895266848	S01	0.562447895266848	IS05		P2RX1	0.29590620372574	-0.129612
MIR29B2CHG	-0.148329	0.689144163346591	-0.481683	-0.105517	0.392151	0.296340285395249	-0.209899	S02	0.689144163346591	IS02		MAATS1	-0.194706	-0.234813	-0.217569	-0.226493	-0.26681	0.257396353511746	2.5995226983154	-0.230907	S02	2.5995226983154	IS07		DNM1P35	0.0429701982133064	-0.0822216	0.120100354439702	-0.045903	-0.0906641	-0.0216807	0.454075714754446	S01	0.454075714754446	IS07		COL5A2	0.215851731809855	-0.356957	-0.664838	0.48577235723156	0.55791417421719	S01	0.55791417421719	IS05		AL390957.1	0.079836493327432	-0.206072
OGT	-0.215347	0.683689189895859	-0.319465	0.00169868151649954	0.218184298327314	-0.0883579	0.0877071803580947	S02	0.683689189895859	IS02		NLGN4X	-0.222753	-0.157641	-0.164234	-0.153537	-0.21413	-0.115698	2.36858926923238	-0.104478	S02	2.36858926923238	IS07		AC005837.3	-0.0216959	-0.0507123	-0.0522461	-0.0536144	0.0871977863503893	-0.0295594	0.450123157870845	S01	0.450123157870845	IS07		MXRA7	-0.07968	0.136899335418249	-0.446875	0.0202314011643612	0.556661896271761	S01	0.556661896271761	IS05		TGFB1	0.336972685578396	-0.221191
NXPE3	0.0238855981251751	0.683212663290427	-0.361824	0.278531957576811	-0.0314354	-0.162011	-0.177032	S02	0.683212663290427	IS02		NR5A1	-0.171056	-0.166741	-0.167876	-0.169335	-0.153792	-0.127743	2.30835060443802	-0.16876	S02	2.30835060443802	IS07		ANKS1B	-0.0739792	-0.123432	-0.0619245	0.0669026360667494	0.0600623901735632	-0.00146051	0.43083389082511	S01	0.43083389082511	IS07		MYL12B	0.0318304910291646	0.0707978443852772	-0.7879	0.286862707179514	0.555890910722009	S01	0.555890910722009	IS05		LAIR1	0.198152257769836	-0.0621705
AC005786.2	-0.0707478	0.666319327642376	-0.0733456	-0.0709152	-0.034971	0.00795965977876053	-0.0636129	S02	0.666319327642376	IS02		AIF1L	-0.169873	0.406540895194423	-0.278322	-0.459903	-0.579407	0.122778162193026	2.17280214854921	0.158140316166821	S02	2.17280214854921	IS07		C3orf52	-0.03316	-0.0665379	0.11569921003989	0.0131716819919416	-0.0278464	-0.0958681	0.430461813213432	S01	0.430461813213432	IS07		RRAS	0.220653052649492	0.125138625326543	-0.937403	0.222012944164007	0.553852414133771	S01	0.553852414133771	IS05		CCNI	0.266034154276346	0.204158437168679
ADA2	0.0153213144222178	0.661839566589697	-0.707088	0.30341853218441	0.476962912601949	-0.511636	-0.318387	S02	0.661839566589697	IS02		CCDC178	0.121343318309807	-0.167362	-0.175368	-0.213557	-0.234945	-0.110566	2.13881014570089	-0.22125	S02	2.13881014570089	IS07		PCDHGA7	-0.0637585	0.00288111854154138	-0.0807142	-0.0220744	0.0496995581664837	0.012534498066463	0.422728450281755	S01	0.422728450281755	IS07		CAVIN3	0.520186639473392	-0.271618	-0.703402	0.219376028559083	0.552216685376906	S01	0.552216685376906	IS05		SNX29	0.292380986531959	-0.292107
CNKSR1	0.0719359306827362	0.659100069310215	-0.284002	0.19173129977467	0.0205266385464113	-0.290233	-0.259434	S02	0.659100069310215	IS02		PROX1	-0.162533	-0.138761	-0.104178	-0.179391	-0.23766	0.058916332194062	2.11994234429893	-0.169508	S02	2.11994234429893	IS07		AC037459.2	-0.0396275	-0.113295	0.244275941613664	-0.119779	-0.00514361	-0.0558761	0.414333312815889	S01	0.414333312815889	IS07		IGFBP6	-0.17883	0.158528057028134	-0.364632	0.00405986891142032	0.550795724495047	S01	0.550795724495047	IS05		NCF4	0.292760077073257	-0.139888
AL445231.1	-0.102575	0.657946920442174	-0.106341	-0.0551498	0.0611390402853416	-0.0907844	-0.0922301	S02	0.657946920442174	IS02		IGFBP2	-0.146058	0.70210021115173	-0.203533	-0.341072	-0.468247	0.213042201434289	2.07315532678742	-0.394881	S02	2.07315532678742	IS07		SPTLC3	0.0783867384296724	-0.224735	0.141945630672444	0.105579400170876	-0.223224	0.0522618447160555	0.414103144523471	S01	0.414103144523471	IS07		COL12A1	0.19613140664424	0.479175976620267	-0.650502	-0.34949	0.550597062799204	S01	0.550597062799204	IS05		PAFAH2	0.0594946628838434	-0.102759
ZNF215	0.0487075542901513	0.656068625889887	-0.396975	0.309450631735988	0.116014531384146	-0.34274	-0.370667	S02	0.656068625889887	IS02		CD300LG	-0.280085	0.144897578748897	-0.254797	-0.0837065	-0.253462	-0.182656	2.04066579028038	-0.0386714	S02	2.04066579028038	IS07		CELSR1	-0.108918	-0.27348	0.202360239439989	0.0390529749672545	-0.178883	0.234589950542416	0.41393014422043	S01	0.41393014422043	IS07		ANTXR1	0.399641808737348	-0.0787065	-0.685888	0.0997803144411201	0.544470529991996	S01	0.544470529991996	IS05		ZNF439	0.186883279314719	-0.179404
XBP1	0.645877729153418	0.651217124171973	-0.637086	0.630269698399885	0.405084903571299	-1.53232	-1.2698	S02	0.651217124171973	IS02		BCHE	-0.155879	0.0398961474216853	-0.103851	-0.178362	-0.196225	-0.162029	2.02139574908026	-0.184787	S02	2.02139574908026	IS07		GREB1L	-0.0900378	-0.0972968	-0.0577605	-0.0607953	0.0216586113549983	0.181261913595143	0.412623770698376	S01	0.412623770698376	IS07		TIMP1	-0.0618506	-0.160249	-0.709944	0.529852740283494	0.538615905939111	S01	0.538615905939111	IS05		PAQR5	0.310148627488182	-0.246187
SEC61A1	0.141725518143162	0.648315750928589	-0.769298	0.63564079757215	0.264822068166549	-0.625255	-0.47318	S02	0.648315750928589	IS02		ENAH	0.303650846052075	0.236872110568074	-0.131565	-0.251085	-0.589221	-0.329965	2.00633696741994	-0.0605831	S02	2.00633696741994	IS07		SEC16B	0.0481924136742164	-0.195991	0.12896484420504	-0.00469739	-0.0966889	0.0339378291040103	0.404884516024148	S01	0.404884516024148	IS07		ILK	0.299355145897785	-0.197447	-0.726379	0.32756977506028	0.534875120138094	S01	0.534875120138094	IS05		ITM2C	0.191156388716852	0.135503920106876
LDLRAD2	0.00628594166360421	0.647710057399278	-0.142664	-0.0578335	0.0356520602966214	-0.121794	-0.123733	S02	0.647710057399278	IS02		ATP8B3	-0.10923	-0.00941125	-0.13918	-0.19241	-0.195125	-0.147967	1.97307189866188	-0.13842	S02	1.97307189866188	IS07		GPR157	-0.0582075	-0.109137	-0.0863983	0.162065795290566	-0.15966	0.173430073885048	0.404836847072702	S01	0.404836847072702	IS07		C9orf3	0.346759200756283	-0.0269039	-0.672158	0.0790228806540108	0.533392753302519	S01	0.533392753302519	IS05		ARL11	0.133737183430787	-0.223555
AC062029.1	-0.131334	0.643006791338223	-0.239448	-0.0132021	0.0446565686486744	0.233260796925849	-0.0536516	S02	0.643006791338223	IS02		GP9	-0.181699	-0.161317	-0.0746646	-0.135308	-0.172638	-0.123765	1.93600007311447	-0.0851173	S02	1.93600007311447	IS07		LINC02256	-0.0720505	-0.11254	0.213418584337602	0.0151183368606669	-0.152657	0.0469151211373765	0.397706059935302	S01	0.397706059935302	IS07		KIAA1755	0.0408998154323233	-0.132047	-0.0984989	-0.0659741	0.529450612366238	S01	0.529450612366238	IS05		GBGT1	0.0193766834099442	-0.0903312
IGHV1-69	-0.0535053	0.63829600965106	-0.05547	-0.053632	-0.0567907	-0.0473553	-0.0481094	S02	0.63829600965106	IS02		CD320	0.180311758474894	0.600895025045894	-0.0852952	-0.513329	-0.670789	-0.0349594	1.85860500250219	-0.0613818	S02	1.85860500250219	IS07		AL162632.3	-0.0399674	0.0346664227470921	-0.0400996	-0.0411497	0.0407382374349936	-0.0401565	0.395849185207723	S01	0.395849185207723	IS07		CD59	0.270315338916067	-0.00223753	-0.863412	0.267138386751212	0.5274555972849	S01	0.5274555972849	IS05		TPSAB1	0.278522357843426	0.0568167606270215
AL590708.1	-0.0534108	0.637168227658972	-0.055372	-0.0535372	-0.0566904	-0.0472716	-0.0480244	S02	0.637168227658972	IS02		GABRG3	-0.119741	-0.11672	-0.117515	-0.118536	-0.130407	-0.113749	1.72746331147372	-0.122805	S02	1.72746331147372	IS07		MANCR	-0.0445546	0.0291208873285525	0.0917982563506881	-0.0458727	-0.0478449	-0.0447655	0.395815515692944	S01	0.395815515692944	IS07		SSPN	0.331290220446228	-0.0746618	-0.418699	-0.0659911	0.527033880648227	S01	0.527033880648227	IS05		AL157895.1	0.0444914466669322	0.0278650804666715
ANKRD28	-0.101338	0.630683682823514	-0.533052	0.166364415764558	0.545224861504252	-0.681947	-0.192826	S02	0.630683682823514	IS02		NPTX2	-0.327687	-0.233898	0.376358038227335	-0.00217561	-0.329332	0.166348663673268	1.71643026325703	-0.259003	S02	1.71643026325703	IS07		ABLIM1	0.09182337545215	-0.134587	0.0446551053377142	0.244505262833748	-0.293682	-0.000924549	0.392552503035971	S01	0.392552503035971	IS07		PDLIM4	-0.241855	0.164687145369764	-0.366034	0.0554851915130229	0.525414595202993	S01	0.525414595202993	IS05		ALOX5	0.208762070023998	0.0487160585563888
WNT5B	-0.112687	0.630104730360638	-0.389225	0.135667350252763	0.384265485121607	-0.307549	-0.365835	S02	0.630104730360638	IS02		TPO	-0.0369526	-0.0714417	-0.138162	-0.139363	-0.15332	-0.133735	1.7008083527856	-0.144383	S02	1.7008083527856	IS07		SHANK2	-0.0434372	-0.185424	0.0967946035314147	0.111257732879238	-0.161418	0.103041308712662	0.392128246977682	S01	0.392128246977682	IS07		PLSCR4	-0.0415264	0.0226661711575471	-0.383008	0.0715240690775516	0.523926358031991	S01	0.523926358031991	IS05		DHRS7	0.247974856372852	-0.0461664
RORA-AS1	-0.00159693	0.627789401506561	-0.11517	-0.0755751	0.0196925047856773	-0.0983219	-0.0998875	S02	0.627789401506561	IS02		ALPL	-0.254393	0.470191433682658	-0.430679	-0.167213	-0.37111	0.531875815213419	1.63469890666317	-0.217895	S02	1.63469890666317	IS07		ARHGAP33	-0.0501868	-0.142163	0.055966950034582	0.0652356732755772	-0.117754	0.109835581968592	0.387833478414531	S01	0.387833478414531	IS07		TUBB6	0.201053021834038	-0.0829265	-0.603109	0.186325792715189	0.523821955497348	S01	0.523821955497348	IS05		FHL3	0.0305722753632798	-0.0497058
HIST1H2AG	0.0784834398966449	0.627665411980817	-0.222204	0.0182223548799144	0.00932568135489407	-0.11928	-0.161878	S02	0.627665411980817	IS02		DLK1	-0.11493	-0.11203	-0.112793	-0.113773	-0.125167	-0.109178	1.61512927363606	-0.0994851	S02	1.61512927363606	IS07		NBPF15	-0.119123	-0.0742471	0.217641397296447	-0.119035	-0.0188818	0.0389296146480159	0.379748854971409	S01	0.379748854971409	IS07		GAP43	-0.0738944	-0.0843123	-0.0315646	-0.0840368	0.521840344933247	S01	0.521840344933247	IS05		ASIC4	-0.0183232	-0.0286675
CEP128	0.00791194561716871	0.626066914400623	-0.246505	0.366565220730361	-0.0550265	-0.360384	-0.294549	S02	0.626066914400623	IS02		AC087392.2	-0.133571	-0.100255	-0.109719	-0.132227	-0.14547	-0.0303549	1.61195757310156	-0.100878	S02	1.61195757310156	IS07		PLEKHN1	0.145949594616411	-0.165056	-0.156832	-0.0119366	-0.057116	0.159351218579688	0.378597648582094	S01	0.378597648582094	IS07		CTSK	-0.0799525	0.0307027925051543	-0.413313	0.117920535726647	0.51839131233505	S01	0.51839131233505	IS05		ACTR3	0.328569894611369	0.0708639290006704
STARD5	0.0780906467306445	0.623935383846043	-0.209588	0.0960032726003709	0.0657768168170448	-0.191806	-0.402552	S02	0.623935383846043	IS02		COL13A1	0.562992610211877	-0.150762	-0.151613	-0.228717	-0.315481	-0.266869	1.60559511024659	-0.205931	S02	1.60559511024659	IS07		HELLS	-0.100227	-0.18432	0.181672883223163	-0.00902965	-0.0422888	0.0604345081864808	0.369045095109729	S01	0.369045095109729	IS07		ADI1	-0.136331	0.183291640029217	-0.484879	0.0638658629500516	0.515879833673689	S01	0.515879833673689	IS05		CD52	-0.0860924	-0.0713019
TP53INP1	-0.0924365	0.623164127696479	-0.447977	0.398013478167615	0.335398921757941	-0.453024	-0.543268	S02	0.623164127696479	IS02		MYRIP	0.485699633239531	-0.00818809	-0.144221	-0.21294	-0.313906	-0.193158	1.55336399692197	-0.289212	S02	1.55336399692197	IS07		NR2E3	-0.00763683	-0.0571913	0.15489704296761	-0.0329367	-0.0630638	-0.0590048	0.367341912370532	S01	0.367341912370532	IS07		ARF4	-0.00342472	-0.103164	-0.531985	0.296892776552619	0.515357356142081	S01	0.515357356142081	IS05		TMEM273	-0.171687	-0.0434798
AC106028.4	0.176752883509963	0.623022719413129	-0.257332	-0.178029	0.168095596025046	-0.219687	-0.171198	S02	0.623022719413129	IS02		FITM1	-0.131465	-0.0825935	-0.0521285	-0.130142	-0.143176	-0.0825784	1.51194929073091	-0.0912511	S02	1.51194929073091	IS07		SPATA6L	-0.0129638	-0.195974	-0.0541877	0.111384134482699	-0.0572851	0.106435716093755	0.363652613729733	S01	0.363652613729733	IS07		MORF4L2	0.0281728414904654	-0.050716	-0.384256	0.10138214030582	0.51500527805381	S01	0.51500527805381	IS05		FOXP1	0.308915864511323	-0.00988997
FUT8	0.00407574982035865	0.604558889312625	-0.521278	0.558044206861925	0.0359755332717988	-0.196805	-0.392565	S02	0.604558889312625	IS02		BAALC	-0.191514	0.158346216672802	0.148250224622448	-0.223435	-0.305461	-0.23644	1.50815367013345	-0.00356164	S02	1.50815367013345	IS07		AL049543.1	0.0983116500815339	-0.0732792	-0.0248507	0.0203558956107826	-0.122043	0.0474698767418601	0.357258781000204	S01	0.357258781000204	IS07		VCL	0.452794744444115	0.0724500209415466	-0.900616	0.100797754395891	0.51231053299403	S01	0.51231053299403	IS05		LINC00996	0.0234462202333078	-0.130265
PRCC	0.174816187483047	0.591025108239136	-0.495289	0.431186095695402	-0.177222	-0.105823	-0.107771	S02	0.591025108239136	IS02		ASS1	0.807581010349165	0.457469058581193	-0.537734	-0.565211	-0.53187	-0.00352473	1.50680943647408	-0.147076	S02	1.50680943647408	IS07		Z98885.2	0.0134279375071484	-0.0441872	-0.0455237	-9.17729e-05	0.0331300540284575	-0.0455883	0.348917352599189	S01	0.348917352599189	IS07		SLC29A1	-0.0455455	0.00639571306047323	-0.277564	0.0108232936798347	0.510809568195257	S01	0.510809568195257	IS05		ARHGEF40	-0.00375282	-0.15379
DEF8	0.191849358001095	0.5819286366327	-0.432097	0.548785733697592	-0.160807	-0.296464	-0.371735	S02	0.5819286366327	IS02		NTN4	-0.151438	-0.10053	-0.228354	0.0421441343468417	-0.46816	0.957961570089182	1.50058998914987	-0.296504	S02	1.50058998914987	IS07		AC124854.1	0.0219245323126299	0.0234856226503005	-0.0899106	0.153706165859171	-0.0642098	-0.110369	0.330210420720299	S01	0.330210420720299	IS07		P4HB	-0.17838	-0.167873	-0.237866	0.2477460643698	0.510098209795594	S01	0.510098209795594	IS05		CLU	0.265063844488699	0.332985606812534
ABHD3	-0.0660756	0.577049783251518	-0.490588	0.229130459059397	0.0140891193300794	0.128026618064396	0.10849341192662	S02	0.577049783251518	IS02		GNAI1	-0.550538	0.295927890654611	0.355511644818722	0.0537627074037143	-0.590639	0.0824985194257666	1.46513451629096	-0.00963459	S02	1.46513451629096	IS07		PITRM1-AS1	-0.0312736	-0.0177905	-0.0935102	0.172736773475873	-0.0634404	-0.0400917	0.323518881904562	S01	0.323518881904562	IS07		ISCU	0.053948796832354	0.0868321028592401	-0.743192	0.240312630236523	0.510018216523513	S01	0.510018216523513	IS05		ATP2A3	0.386661213312576	-0.197458
PRDM1	-0.0886968	0.576491423608019	-0.460313	0.31240604557935	0.168412930860589	-0.60012	0.1842103559872	S02	0.576491423608019	IS02		SOX17	-0.588113	0.156826208915868	0.0689480953561041	-0.0716968	-0.60528	0.616262057809453	1.44312794854255	0.159344809170857	S02	1.44312794854255	IS07		AL161938.1	0.028852365775614	-0.00397574	-0.0213458	-0.0655932	0.0540860608716852	-0.0662697	0.316211920738454	S01	0.316211920738454	IS07		MAGED1	0.0760169879838572	-0.133084	-0.367706	0.140230301119095	0.508062283629657	S01	0.508062283629657	IS05		CADPS	0.256158182010945	-0.0471501
SOX2	-0.00623364	0.570904272750137	-0.0721193	-0.0697296	-0.0304815	-0.061569	-0.0625494	S02	0.570904272750137	IS02		ADAMTS5	-0.526381	0.0483888094054055	0.537985233360061	-0.0224609	-0.528797	0.183270202782058	1.43906726954953	-0.0520215	S02	1.43906726954953	IS07		ENTPD1-AS1	-0.0476644	-0.143615	0.209597397743948	0.0947596897867809	-0.190093	0.0318047016322074	0.307250007112706	S01	0.307250007112706	IS07		LAMA2	-0.273362	0.374503846614924	-0.250346	-0.218536	0.50588298213134	S01	0.50588298213134	IS05		LAT2	0.233719599372366	-0.0669621
TMPRSS9	-0.0225991	0.564184724619864	-0.0866357	-0.0377795	-0.017532	-0.0739617	-0.0751395	S02	0.564184724619864	IS02		RIPOR3	-0.16846	-0.00304032	0.00806014212247204	-0.0424389	-0.180647	-0.0586639	1.38056395535883	-0.151389	S02	1.38056395535883	IS07		NPIPA1	-0.0560719	-0.147299	-0.0116821	0.0132039240054069	-0.0952868	0.233360654529196	0.30673025965891	S01	0.30673025965891	IS07		LAMC1	0.376301393611815	-0.189408	-0.650113	0.216810606116385	0.505479231656474	S01	0.505479231656474	IS05		A2M-AS1	-0.0510984	-0.1232
SLC38A5	0.101021176711303	0.557889621220696	-0.445604	0.386455747585081	0.123116630218261	-0.469049	-0.341284	S02	0.557889621220696	IS02		CCDC68	0.562567527191129	0.120903410325235	-0.264532	-0.288675	-0.355782	-0.0224671	1.37449372486285	-0.272776	S02	1.37449372486285	IS07		HEXIM1	-0.0639332	-0.23235	-0.0343983	0.216785042549957	-0.0825052	0.0957077471222165	0.304199938791155	S01	0.304199938791155	IS07		MARVELD1	0.109521102390852	-0.0669186	-0.269902	-0.0285629	0.505400861011305	S01	0.505400861011305	IS05		PRSS12	-0.154068	-0.165738
PIM2	0.209114840425436	0.553353991300344	-0.307447	0.332978488833616	0.28056127846786	-0.635864	-0.95635	S02	0.553353991300344	IS02		EDN1	0.420219131726546	-0.201672	-0.301922	-0.27232	-0.348604	0.691880611712479	1.37362382413289	-0.334943	S02	1.37362382413289	IS07		ZNF711	-0.108171	-0.0399231	-0.0609892	0.149620667050893	-0.111377	0.115876146952082	0.285622893979622	S01	0.285622893979622	IS07		MARCKS	-0.4185	-0.0276096	-0.355147	0.375574610949028	0.502298261718123	S01	0.502298261718123	IS05		SH3BGRL3	0.146182152826972	-0.0248347
AL021707.1	-0.099574	0.550090453757273	-0.142452	-0.0644078	-0.0955139	0.107631865699651	0.280168116294407	S02	0.550090453757273	IS02		MEG8	-0.0935348	-0.143945	-0.0555864	-0.0791752	-0.103928	-0.146532	1.36775919415315	-0.0657489	S02	1.36775919415315	IS07		CCDC30	-0.0404801	-0.0841704	-0.109401	0.15354977869456	-0.0624564	0.0696196270269422	0.283998948928076	S01	0.283998948928076	IS07		MOXD1	-0.219117	0.290941810104028	-0.206167	-0.205482	0.498766700500328	S01	0.498766700500328	IS05		TMSB4X	0.2354138608783	0.0407468096151312
PIM1	-0.0438091	0.549765704109504	-0.477042	-0.0550406	0.348034515068759	-0.331282	0.228126381560788	S02	0.549765704109504	IS02		WIPF3	-0.188672	-0.15326	-0.136572	-0.0724189	-0.205479	0.243910159939035	1.36346099648497	-0.0285842	S02	1.36346099648497	IS07		ANKS6	0.0282520726084679	-0.128677	-0.133434	0.222819951657868	-0.150597	0.0999901797290358	0.279957795685154	S01	0.279957795685154	IS07		GLIPR2	0.0829438719841726	-0.190297	-0.407191	0.230208737822749	0.497314879746977	S01	0.497314879746977	IS05		DEXI	0.0493835268835795	-0.163941
CHST15	0.020328527461398	0.544619545424035	-0.533484	0.330078190614124	0.367474886334325	-0.400623	-0.494744	S02	0.544619545424035	IS02		GHR	-0.0817584	0.0654914006749394	-0.0368215	-0.211051	-0.274259	0.107288926306872	1.34600275200198	-0.0748663	S02	1.34600275200198	IS07		SYNE4	0.116150923400474	-0.0588984	-0.0490538	0.0294631429696985	-0.0649462	-0.0232596	0.275687565147618	S01	0.275687565147618	IS07		RARRES2	-0.345838	0.115809269899559	0.433193974279278	-0.460391	0.495340505046577	S01	0.495340505046577	IS05		HNRNPD	0.384741641363402	0.119470968775174
HSPA1L	0.125739908811035	0.543437175523347	-0.168922	-0.0354612	-0.062864	-0.00564439	-0.121833	S02	0.543437175523347	IS02		NES	-0.161648	0.482386288753709	0.319545857595974	-0.506484	-0.676488	-0.344646	1.34574897557703	0.421632333353464	S02	1.34574897557703	IS07		FAM184A	-0.0456245	-0.195109	-0.150623	0.184614055403791	-0.0646411	0.182408373452728	0.266454847425617	S01	0.266454847425617	IS07		TUBA1A	0.128867511058237	-0.16795	-0.698807	0.414637698952201	0.494810023524179	S01	0.494810023524179	IS05		CD22	0.0680179523604789	-0.0680366
HIST1H2AI	-0.0229996	0.538469074090082	-0.124377	0.177627679845218	-0.127338	-0.106182	-0.107873	S02	0.538469074090082	IS02		PPP1R14A	-0.290827	0.0189104766189416	-0.132629	-0.398086	-0.35725	0.580555979409588	1.33825692736074	0.192065138058289	S02	1.33825692736074	IS07		IFT122	0.0161091482690518	-0.12012	0.18159136598478	0.071814547738997	-0.179282	-0.00176327	0.262702534165909	S01	0.262702534165909	IS07		MTCH1	0.0306226493449643	0.0825514580312148	-0.467499	0.0448240186978177	0.491257857912402	S01	0.491257857912402	IS05		ADORA1	-0.0195743	-0.123632
IGHV3-64	0.00997809842886361	0.537486754877171	-0.0739099	-0.0714608	-0.0272156	-0.0630976	-0.0641023	S02	0.537486754877171	IS02		ST6GALNAC1	0.080224939664466	0.0661174825715142	-0.150125	-0.205414	-0.189718	-0.00479853	1.33726	-0.165699	S02	1.33726	IS07		EMILIN3	-0.0253276	-0.0116059	0.149046867424978	-0.0592611	-0.061809	-0.0243965	0.258850054320507	S01	0.258850054320507	IS07		MYL12A	-0.0994193	-0.0268413	-0.751253	0.481206597823418	0.485142034964892	S01	0.485142034964892	IS05		PMP22	0.317900558782273	-0.0650446
TRAM2	-0.0716403	0.534975271633361	-0.448424	0.498817681432957	0.125185335182997	-0.243608	-0.396204	S02	0.534975271633361	IS02		ADAD2	-0.10016	-0.114174	-0.145669	-0.146935	-0.161651	0.12761392679709	1.30182018935514	-0.0233866	S02	1.30182018935514	IS07		PLEKHG3	0.0249972914828121	-0.156267	-0.0314016	0.0419759996425796	-0.0292193	0.0768406339465479	0.255050266129507	S01	0.255050266129507	IS07		SELENOM	0.241773848990756	0.254131385022259	-0.997136	0.160560048237649	0.481085472071359	S01	0.481085472071359	IS05		ALOX5AP	0.394574689023015	0.419603689647777
HIST2H2BF	-0.0824743	0.531740121215186	-0.148004	-0.0361727	0.0143175757502792	-0.12995	0.168935793322962	S02	0.531740121215186	IS02		MPP3	-0.222093	0.0437634003229154	-0.14144	0.0181349777279158	-0.245155	0.131113409358191	1.28798886953578	-0.0687705	S02	1.28798886953578	IS07		LINC01077	-0.0460478	0.0509352635281894	-0.0583796	-0.00213283	0.0539853750996297	-0.0584625	0.247434941132009	S01	0.247434941132009	IS07		ANXA5	0.0752775026784608	0.00366238328831165	-0.620691	0.22326704331463	0.479586913902345	S01	0.479586913902345	IS05		LAT	0.267716146607015	-0.074461
C11orf24	0.263468047154729	0.531259315156921	-0.577916	0.395836010358508	0.140625037131643	-0.47412	-0.398244	S02	0.531259315156921	IS02		KAZN	-0.0753785	0.190912013486194	0.0554949279301605	0.0209621517102697	-0.477024	-0.062216	1.2801	-0.0581785	S02	1.2801	IS07		AC083837.1	-0.00260235	-0.131188	-0.0983038	0.140516562726491	-0.046195	0.0676401741796552	0.226259874166361	S01	0.226259874166361	IS07		MYOF	0.222906666082468	-0.226895	-0.254841	0.0531698048828084	0.477596845295284	S01	0.477596845295284	IS05		VAV3	0.303188718042743	-0.0844979
AC093797.1	-0.00603587	0.530569049544002	-0.151731	-0.0786935	0.121791821977671	-0.129534	-0.131597	S02	0.530569049544002	IS02		EMID1	-0.510777	-0.172237	0.279145964929144	-0.0918186	-0.499309	-0.37166	1.27489009797155	0.738138216917399	S02	1.27489009797155	IS07		LINC01322	0.0570282871367711	0.0454369538827316	-0.0738902	0.0247055643753308	-0.0166299	-0.0739951	0.22085510280599	S01	0.22085510280599	IS07		TPM4	0.327058882056109	0.0117761538051602	-0.94753	0.305853093014656	0.476359835783504	S01	0.476359835783504	IS05		PTAFR	-0.0589069	-0.0173518
TMEM19	0.318622607244341	0.528765599121265	-0.525067	0.370858806454288	0.0188329458992912	-0.344031	-0.397294	S02	0.528765599121265	IS02		CTNND2	-0.102079	-0.0394887	-0.100181	-0.101052	-0.111173	-0.0537268	1.27094226829962	-0.0901911	S02	1.27094226829962	IS07		AC024337.1	-7.45102e-05	0.127059160695473	-0.0658814	-0.0292369	0.00945731041721296	-0.065975	0.206028156793954	S01	0.206028156793954	IS07		P4HA2	0.0127354423110354	-0.180716	-0.183091	0.099062018025301	0.47205754631792	S01	0.47205754631792	IS05		CNRIP1	0.139961159023229	0.290522548069892
IGHV2-26	0.0466412584775422	0.528565516107296	-0.067805	-0.0655582	-0.0694194	-0.0578858	-0.0588075	S02	0.528565516107296	IS02		FEZ1	-0.23487	-0.0572217	0.249832932401984	-0.315862	-0.323351	0.0149185153866083	1.25127046512721	0.172107178662636	S02	1.25127046512721	IS07		ETFBKMT	0.0944358984386907	-0.0724004	-0.11973	0.152438241921906	-0.178023	0.107043275567564	0.18016190500687	S01	0.18016190500687	IS07		AC009414.2	0.0516180357861498	-0.10029	-0.15519	-0.0299165	0.467554712180095	S01	0.467554712180095	IS05		LINC02285	-0.152278	0.0456965553630249
MSI2	-0.0664951	0.523904504503108	-0.443249	0.274043914025639	0.0662642195839974	0.0203359184175573	-0.0623364	S02	0.523904504503108	IS02		RBP5	0.256309041520959	-0.370536	-0.043671	-0.365341	-0.6801	-0.223038	1.24600805215562	0.838454137355212	S02	1.24600805215562	IS07		AC120024.1	-0.0416702	-0.0551602	-0.0194112	-0.00455916	0.00858949391105737	0.0640132220202614	0.176822188709512	S01	0.176822188709512	IS07		SORBS3	0.399841613493618	-0.080068	-0.744527	0.185730614392054	0.466562534300028	S01	0.466562534300028	IS05		NUTM2B-AS1	0.102436883237032	-0.158928
TMC3-AS1	-0.144736	0.519557380634414	-0.356632	0.154923151726817	0.379359490259427	-0.304461	-0.309309	S02	0.519557380634414	IS02		UNC13A	0.00310185491538831	-0.0349106	-0.119968	-0.142262	-0.0951554	-0.107685	1.23795830312023	-0.109123	S02	1.23795830312023	IS07		SHANK2-AS1	-0.047791	0.0321460617952969	0.00367209840260855	-0.0556574	0.097811356575675	-0.0812274	0.164659830980166	S01	0.164659830980166	IS07		ACTG1	0.127270945328086	-0.223065	-0.277918	0.141261664910445	0.465723585953157	S01	0.465723585953157	IS05		ARHGDIB	0.399118250589553	0.12059069337675
AL139099.1	-0.0166372	0.514197584060291	-0.0377839	-0.0265344	-0.0161524	-0.127078	-0.129102	S02	0.514197584060291	IS02		BHLHE22	-0.118964	-0.090702	-0.0386825	-0.117766	-0.0452481	-0.0801211	1.21440572643977	-0.11248	S02	1.21440572643977	IS07		AC079174.2	0.0506792861420954	-0.0809194	0.0529148732892026	-0.0605956	0.0358052287058747	-0.0406763	0.138348776084095	S01	0.138348776084095	IS07		HSPB6	0.385401299687206	-0.145218	-0.301166	-0.0998388	0.464966369532172	S01	0.464966369532172	IS05		PRKAR1A	0.354625452313516	0.152060743448623
HIST4H4	-0.0868088	0.513064340799322	-0.254496	0.0467075568868723	0.201225082098369	-0.217266	-0.0915048	S02	0.513064340799322	IS02		TMEM181	0.154970002377796	0.125461252579302	0.0312075934144415	0.0158582087126937	-0.605701	0.110819339641961	1.20917894887623	-0.105383	S02	1.20917894887623	IS07		AP006333.1	-0.0264007	-0.0174864	-0.0484136	0.011297207611676	0.0558630896712748	-0.0107425	0.0782075888784895	S01	0.0782075888784895	IS07		ATOX1	-0.0688362	-0.199056	-0.475552	0.420433579030153	0.45820821228969	S01	0.45820821228969	IS05		NSG1	-0.0634164	0.0449777023031978
SDC1	0.42827568406946	0.512882164907396	-0.541468	0.380710636791544	0.367446866898511	-0.886211	-0.91842	S02	0.512882164907396	IS02		CXCL12	-0.40811	1.14534442427218	-0.0367749	-0.348022	-0.316759	0.108586786634833	1.19050653262733	-0.369532	S02	1.19050653262733	IS07		LINC00626	-0.500559	-0.463882	2.46561886870811	-0.509691	-0.421985	-0.495146	0.129655877848165	S02	2.46561886870811	IS03		MYADM	0.239841623022899	-0.067662	-0.483553	0.0803604842204933	0.451105237623559	S01	0.451105237623559	IS05		MT-ND4L	0.0236227684116921	-0.206034
AC007384.1	-0.160064	0.511462897060376	-0.170312	0.00296384682354769	0.211221411829768	-0.124108	-0.147786	S02	0.511462897060376	IS02		SNTG2	0.245115262415195	-0.0789774	-0.151418	-0.152734	-0.133333	-0.146566	1.17572155192501	-0.158236	S02	1.17572155192501	IS07		CYP1B1	-0.495256	-0.467641	2.33944217239533	-0.49601	-0.421555	-0.387076	0.128087751832485	S02	2.33944217239533	IS03		RHEB	0.186565404643338	-0.183499	-0.456076	0.212593699693626	0.449889736946746	S01	0.449889736946746	IS05		GRAP2	0.311507191469791	-0.100129
LINC01353	0.0492688158746706	0.50792689060065	-0.179167	-0.102279	0.0453905509316729	0.199586804321333	-0.214605	S02	0.50792689060065	IS02		ROBO2	-0.115022	0.143058813096813	0.0472617751672713	-0.105851	-0.17121	-0.084639	1.11935095224394	-0.170892	S02	1.11935095224394	IS07		SLC7A2	-0.443849	-0.429652	2.22973716682446	-0.454822	-0.394054	-0.443099	0.137775687704227	S02	2.22973716682446	IS03		MGP	0.268457386821417	0.369014213719882	-1.04851	0.0842423679392037	0.447033795465215	S01	0.447033795465215	IS05		AC002070.1	0.079350973048231	-0.169467
DENND5B	-0.11265	0.507872088245216	-0.435998	0.281790558201312	0.382632013833133	-0.29116	-0.452707	S02	0.507872088245216	IS02		KIF19	-0.0717282	0.0263161269734027	0.187364032224355	-0.0788415	-0.224997	-0.192701	1.10236266361757	-0.113923	S02	1.10236266361757	IS07		QSOX1	-0.241754	-0.552612	2.20378785620469	-0.446744	-0.537869	-0.305301	-0.0139466	S02	2.20378785620469	IS03		CAPNS1	-0.055965	-0.0558329	-0.653161	0.41768706184234	0.446895207292445	S01	0.446895207292445	IS05		SLC45A3	0.23796462489938	-0.228244
PGM3	-0.0161681	0.504349665508975	-0.496495	0.327486648820055	0.435063740194427	-0.510897	-0.527391	S02	0.504349665508975	IS02		MTRNR2L8	0.50642835843097	0.627167602064133	-0.307117	-0.481273	-0.80418	-0.1919	1.08882986143126	0.370647883424389	S02	1.08882986143126	IS07		SLPI	0.0767099187272663	-0.564632	2.12313922431547	-0.565453	-0.484604	-0.403252	-0.296553	S02	2.12313922431547	IS03		SF3B6	0.0374128277204081	-0.0630901	-0.727344	0.421270637122727	0.443510889058002	S01	0.443510889058002	IS05		LTC4S	0.378709045238627	0.225946490980249
CEP97	-0.0862963	0.501203249367482	-0.271844	0.223961505449645	-0.0968574	-0.0265378	0.135031098414703	S02	0.501203249367482	IS02		GULP1	0.481026854304925	0.232396599085221	-0.168881	-0.266203	-0.375009	-0.124126	1.08052997776715	-0.167085	S02	1.08052997776715	IS07		CADM1	-0.290943	-0.549619	2.11911633978263	-0.273637	-0.562741	-0.362999	0.117314701633331	S02	2.11911633978263	IS03		TUBA1B	-0.123382	-0.0644706	-0.512514	0.360760050864163	0.443378424884415	S01	0.443378424884415	IS05		MLPH	0.370559353294659	-0.118342
GGH	0.038546377296507	0.498602434941292	-0.349313	0.460353369357608	-0.164376	-0.150038	-0.131092	S02	0.498602434941292	IS02		SERPINI1	-0.402939	0.234173703103157	0.490700446161048	0.0365499972407655	-0.414834	0.129338357946386	1.07800801517474	-0.266634	S02	1.07800801517474	IS07		MME	-0.379853	-0.46566	1.97978	-0.093419	-0.569316	-0.439511	0.305226398791462	S02	1.97978	IS03		SBDS	0.376097128513659	-0.00162037	-0.656475	0.0641344822016894	0.440237016525546	S01	0.440237016525546	IS05		NRCAM	0.235468774138758	-0.137379
RHBDD1	0.011469083668463	0.497335921301025	-0.467054	0.22998282886371	0.226928306036914	-0.248792	-0.194144	S02	0.497335921301025	IS02		NOV	-0.197071	0.365571772539649	-0.229467	-0.0700425	-0.353303	0.711066611588686	1.07505622759033	-0.32207	S02	1.07505622759033	IS07		PLPP2	-0.356876	-0.333076	1.97614896109356	-0.381529	-0.411143	-0.331066	-0.274312	S02	1.97614896109356	IS03		BRK1	0.0478403371518805	-0.00812471	-0.755399	0.384861970321408	0.436486225917879	S01	0.436486225917879	IS05		AL683813.1	0.141750299418884	-0.112685
ENTPD4	-0.150373	0.496396848619416	-0.367683	0.0780613260112724	0.0354012351761912	0.212648930594586	0.244738775108119	S02	0.496396848619416	IS02		CAV1	0.243983386651803	0.687770580662743	0.155825900029247	-0.218356	-0.79678	0.701257010016901	1.06595558167083	-0.576745	S02	1.06595558167083	IS07		DNTTIP1	-0.137466	-0.307257	1.94922288869479	-0.361656	-0.607834	-0.305314	-0.317087	S02	1.94922288869479	IS03		CCDC107	0.423076656469455	-0.299056	-0.429803	0.147072706907737	0.435920142468289	S01	0.435920142468289	IS05		IFITM10	0.185993460517402	-0.100458
IQCB1	-0.0930166	0.486016759341441	-0.555325	0.289327270651523	0.257092802362004	-0.251351	0.0228588424302899	S02	0.486016759341441	IS02		C1orf115	0.410201753012977	0.446669099299719	-0.14309	-0.371257	-0.689069	0.167302856853863	1.05260381952846	0.0227717179382093	S02	1.05260381952846	IS07		VNN2	-0.337078	-0.306285	1.84694259431694	-0.374733	-0.363208	-0.354936	-0.0756087	S02	1.84694259431694	IS03		SUSD2	0.199889581316849	-0.209469	-0.357957	0.156444676267808	0.434547493939706	S01	0.434547493939706	IS05		MAPRE3	0.133852556260985	-0.125478
HMGB3	0.139807448284484	0.484564451419473	-0.31584	0.347085425126516	-0.096063	-0.347382	-0.156976	S02	0.484564451419473	IS02		SYN3	-0.232941	0.36106798079803	-0.095954	-0.130884	-0.24081	-0.16167	1.04913608042471	0.0663401133530458	S02	1.04913608042471	IS07		RARRES1	-0.207882	-0.353865	1.82613079460794	-0.386123	-0.3442	-0.395307	-0.247577	S02	1.82613079460794	IS03		MEG3	-0.234137	0.264982893796843	-0.276098	-0.0808783	0.433644223435645	S01	0.433644223435645	IS05		ITGAM	0.0881179470029034	0.0189995814997986
AC010491.1	-0.0383465	0.483776344535206	-0.215867	-0.0509444	0.0539718137940144	-0.184288	0.254315800181938	S02	0.483776344535206	IS02		LRRFIP2	0.202572142245149	0.160799741751587	0.22700858727634	-0.306467	-0.54838	-0.0539896	1.03389211976154	0.0453147240039031	S02	1.03389211976154	IS07		IGFBP1	-0.327314	-0.338836	1.82485582077297	-0.353829	-0.344788	-0.332177	-0.213009	S02	1.82485582077297	IS03		CYB5R3	0.218534616155275	-0.115583	-0.742992	0.365125511967698	0.430629157129332	S01	0.430629157129332	IS05		TNFSF10	0.120420519092117	0.0177754792018392
SPACA3	-0.100981	0.482390610013708	-0.104689	0.2175588838434	-0.107182	-0.0893743	-0.0907974	S02	0.482390610013708	IS02		IGF2BP2	-0.126723	0.0829692093711297	-0.0772403	-0.159719	-0.155572	-0.05573	1.03367465503475	0.0277490513633472	S02	1.03367465503475	IS07		CCL20	-0.365047	-0.361077	1.81472256771069	-0.343585	-0.390464	-0.29139	0.126618890271077	S02	1.81472256771069	IS03		KDELR2	-0.0680753	-0.211896	-0.32413	0.323200328237527	0.428520964318735	S01	0.428520964318735	IS05		AGPS	0.26047470980485	-0.133011
AC096733.2	0.171241792619903	0.479021809675059	-0.314799	0.00314073539688731	0.150542104704617	-0.136847	-0.292714	S02	0.479021809675059	IS02		CITED4	-0.242472	-0.195078	0.712274446986528	-0.459805	-0.38299	0.0218729653430066	1.02961474999131	0.202030523914134	S02	1.02961474999131	IS07		DNAJC12	-0.32164	-0.336427	1.79555722418485	-0.321662	-0.369048	-0.326032	-0.163189	S02	1.79555722418485	IS03		IAH1	0.133403100783319	-0.108377	-0.334477	0.0866077655310569	0.425891738134976	S01	0.425891738134976	IS05		FAM110A	-0.168549	-0.155532
LHFPL1	-0.0646539	0.478751259416304	-0.067028	-0.0648069	0.0400353869701479	-0.0572224	-0.0581336	S02	0.478751259416304	IS02		RAI14	0.569131470619993	0.16852469583282	0.324649634906481	-0.0905835	-0.785108	-0.177513	1.02945548362173	-0.170615	S02	1.02945548362173	IS07		FHL2	0.0783887088324734	-0.304272	1.78610690130742	-0.450696	-0.615499	-0.25091	-0.308105	S02	1.78610690130742	IS03		YIF1A	-0.00694259	-0.083949	-0.496344	0.294252460508026	0.423771664160717	S01	0.423771664160717	IS05		CD63	0.181069299659803	0.234172641825983
SLFN13	-0.0561145	0.478449684027477	-0.182201	0.112678974045569	-0.0338025	0.0180008706715419	-0.0626637	S02	0.478449684027477	IS02		SERHL2	0.0384566375641774	0.0770792520053801	-0.0930129	-0.109794	-0.1448	-0.126291	1.02206088587033	-0.107934	S02	1.02206088587033	IS07		SPINK1	-0.375692	-0.167883	1.75495470864895	-0.402058	-0.346187	-0.307277	-0.207772	S02	1.75495470864895	IS03		LIMS1	0.194244587578571	-0.140469	-0.647432	0.33503303394373	0.418424616936439	S01	0.418424616936439	IS05		PTGS1	0.259072029097573	0.257638426915977
PRDM15	-0.0855961	0.477489109139141	-0.212468	0.21423713086214	0.0106539540614562	-0.0378791	-0.190631	S02	0.477489109139141	IS02		TBX3	-0.465461	-0.037923	-0.0814768	-0.286706	-0.39014	-0.207989	1.00513605831007	0.924001519732061	S02	1.00513605831007	IS07		C15orf48	0.00995290061987513	-0.441667	1.74043362137831	-0.342833	-0.469323	-0.358212	-0.152034	S02	1.74043362137831	IS03		VKORC1	0.00378647833770654	0.0237771720886492	-0.52135	0.202141585056557	0.416612694708122	S01	0.416612694708122	IS05		ARHGAP25	0.24391161311662	-0.135443
UGT2B17	0.0694926310121118	0.4745199150764	-0.067514	-0.0652769	-0.0691215	-0.0576374	-0.0585552	S02	0.4745199150764	IS02		BAALC-AS2	-0.0975588	0.0991876843470347	-0.0789994	-0.096577	-0.0959994	-0.0926766	1.00430388892718	-0.100056	S02	1.00430388892718	IS07		OPN3	-0.266524	-0.496785	1.73847474794741	-0.443721	-0.594449	0.200977679304461	-0.00965224	S02	1.73847474794741	IS03		C4orf3	-0.0414193	0.0434480507798088	-0.609066	0.286878376834817	0.414510285466683	S01	0.414510285466683	IS05		TIMP3	0.364367035169061	0.0378544450889098
HIST1H2BK	0.0256554485519891	0.471113462380534	-0.132045	0.00883753516084536	-0.0165653	-0.15629	-0.013687	S02	0.471113462380534	IS02		ZNF704	-0.554941	0.363487875140608	0.109246218584574	0.366629726505739	-0.718865	0.12590880653659	0.995473297198931	0.210256909403399	S02	0.995473297198931	IS07		PPP1R1A	-0.281664	-0.289679	1.73577108847476	-0.317816	-0.371449	-0.311612	-0.330255	S02	1.73577108847476	IS03		TAX1BP3	-0.0527739	-0.233396	-0.392066	0.397633818334679	0.411322833448632	S01	0.411322833448632	IS05		CHN2	0.260878233356896	-0.0138654
CCNC	0.112288905064773	0.47092796768896	-0.653291	0.424436125354408	0.0896873577282166	-0.0818494	-0.164603	S02	0.47092796768896	IS02		MYO1B	-0.469799	-0.00146605	0.804109494667249	0.251085367921903	-0.529504	-0.0467981	0.99167217929425	-0.16898	S02	0.99167217929425	IS07		AGR2	-0.338385	-0.306063	1.70979878566382	-0.348395	-0.271665	-0.339986	-0.181946	S02	1.70979878566382	IS03		H2AFJ	-0.0148637	0.0933076195887937	-0.659269	0.261131947355772	0.409976344596413	S01	0.409976344596413	IS05		SPI1	0.0796993294633814	-0.227885
SEC24D	-0.153999	0.465215455622185	-0.607765	0.439702809903039	0.416030860100133	-0.433442	-0.230249	S02	0.465215455622185	IS02		RBP7	-0.926345	0.53907878314664	0.16503864138208	-0.0785332	-0.533484	0.56370096383473	0.985969176640606	0.238400276971838	S02	0.985969176640606	IS07		WFDC3	-0.250667	-0.34488	1.70005577646317	-0.33117	-0.348465	-0.303437	-0.189174	S02	1.70005577646317	IS03		SUMO1	0.000474279609461032	-0.065721	-0.636546	0.392680641562447	0.407892896131646	S01	0.407892896131646	IS05		TPSD1	0.277875089500736	0.0739883096917852
LINC01635	-0.0861688	0.46122967075727	-0.0893329	0.0303594706064986	0.0208021431442464	-0.0762644	-0.0774788	S02	0.46122967075727	IS02		PDE2A	0.0180894424350591	0.516831274810632	0.21946830886785	-0.0759117	-0.714619	-0.685702	0.980161542652652	0.370189644486269	S02	0.980161542652652	IS07		CXCL1	-0.313657	-0.361494	1.69756625032965	-0.31184	-0.356224	-0.254896	-0.102782	S02	1.69756625032965	IS03		CDC42EP1	-0.00103498	-0.120088	-0.447108	0.295323991790228	0.404528084945911	S01	0.404528084945911	IS05		CD37	0.24718985759005	0.177571200096693
SIAH2	-0.10992	0.45819370343108	-0.43584	0.125443089710413	0.264412461697056	0.0545410688881579	-0.135254	S02	0.45819370343108	IS02		LINC01116	-0.00638858	0.176887833979478	0.161072163035924	-0.273257	-0.349257	-0.14649	0.977834407456957	0.076421113001208	S02	0.977834407456957	IS07		HTRA1	-0.317723	-0.302698	1.69401740258648	-0.323586	-0.554532	-0.0238824	-0.149937	S02	1.69401740258648	IS03		STUB1	0.055976031242672	-0.0485458	-0.453109	0.188228745028509	0.404134320884367	S01	0.404134320884367	IS05		BST2	0.247030688139715	0.162333741433927
COL24A1	-0.0931849	0.457036925000015	-0.0419782	-0.100514	0.0845270423178424	-0.12743	-0.0132981	S02	0.457036925000015	IS02		LYVE1	0.067842030692022	-0.338811	0.440297312881985	-0.128168	-0.541724	-0.498481	0.964130016488397	0.519235936967235	S02	0.964130016488397	IS07		PSAT1	-0.357908	-0.290975	1.6922932944717	-0.301778	-0.320487	-0.322975	-0.101963	S02	1.6922932944717	IS03		MAP1B	0.398906892537567	0.162092018888661	-1.0395	0.215539420950648	0.399248332234244	S01	0.399248332234244	IS05		SLC8A3	-0.117303	0.0895492266846199
FBH1	0.0782694255535661	0.454285924893493	-0.551964	0.293259732436291	0.34957835425897	-0.371872	-0.401386	S02	0.454285924893493	IS02		CYB5A	-0.174741	0.36294006121094	0.344945085486432	-0.386719	-0.567009	0.243852471098589	0.960741816245667	0.0710976603649788	S02	0.960741816245667	IS07		PTPRR	-0.342345	-0.309791	1.67179796343706	-0.333595	-0.30992	-0.294399	-0.0337531	S02	1.67179796343706	IS03		SYTL2	0.354418632783591	-0.128072	-0.267375	-0.0904875	0.396602043871438	S01	0.396602043871438	IS05		EVI2B	0.182406574894154	0.145210542410793
FKBP14	-0.141203	0.454079385889264	-0.32439	0.288498872000428	0.170899177080162	-0.177919	-0.216282	S02	0.454079385889264	IS02		KALRN	0.152754554319628	0.312668594826063	0.0301934511549891	0.232468597836823	-0.588305	-0.251645	0.952916387969283	-0.113739	S02	0.952916387969283	IS07		CP	-0.161521	-0.563743	1.62925022829097	-0.606757	-0.629388	0.441775873061321	0.210006790922023	S02	1.62925022829097	IS03		CALM1	0.15849851267908	-0.218862	-0.535893	0.359291207459475	0.39458861749743	S01	0.39458861749743	IS05		SNX5	0.120438911701591	-0.15293
LINC02576	0.12525604256954	0.451685631465466	-0.312727	0.121317769345623	0.0849746885145851	-0.127918	-0.271229	S02	0.451685631465466	IS02		DNAH17	-0.097895	0.0602655815891861	-0.0437969	-0.0969098	-0.106615	-0.0929959	0.948050533356798	-0.0604632	S02	0.948050533356798	IS07		EFNA5	-0.334813	-0.323244	1.62802442182704	-0.41898	-0.381842	-0.201451	0.629587858000515	S02	1.62802442182704	IS03		PSMA1	-0.0515903	-0.048762	-0.477298	0.289332363009385	0.393073808842647	S01	0.393073808842647	IS05		MPP1	0.28264959358002	-0.00571362
IL20	-0.0378357	0.451363953773579	-0.039225	-0.0379253	-0.0401589	-0.0334868	-0.03402	S02	0.451363953773579	IS02		ABI3	-0.11786	0.435159354706571	0.29755912890176	-0.231435	-0.618288	-0.116342	0.938973133910146	0.168418789745878	S02	0.938973133910146	IS07		PI3	-0.299317	-0.298798	1.62459330105302	-0.317591	-0.30156	-0.305272	-0.137873	S02	1.62459330105302	IS03		MRPL51	0.100581415653982	-0.141773	-0.482478	0.280195565623205	0.392084010037338	S01	0.392084010037338	IS05		CLNS1A	0.164762399464928	0.203106804005244
AC092902.3	-0.0378357	0.451363953773579	-0.039225	-0.0379253	-0.0401589	-0.0334868	-0.03402	S02	0.451363953773579	IS02		ITGA1	-0.870232	0.55302722239671	0.402712090908391	0.666949322759545	-0.965224	0.120227133411741	0.937661490777423	0.19661280139616	S02	0.937661490777423	IS07		ARL4D	-0.23262	-0.377019	1.61743272606708	-0.215453	-0.483709	-0.138299	-0.331816	S02	1.61743272606708	IS03		RABAC1	0.167778070788428	0.142551078974505	-0.853865	0.250314746797862	0.391605932848547	S01	0.391605932848547	IS05		CAPG	0.245384380461144	0.178866366711353
LINC02069	-0.0378357	0.451363953773579	-0.039225	-0.0379253	-0.0401589	-0.0334868	-0.03402	S02	0.451363953773579	IS02		SNX3	0.0932188440829703	0.460561583793455	0.318160623304237	-0.577777	-0.661367	-0.00244944	0.916461873588343	0.228346399502619	S02	0.916461873588343	IS07		HIGD1A	-0.229156	-0.344872	1.61400695763489	-0.112435	-0.509773	-0.250418	-0.313392	S02	1.61400695763489	IS03		ZCCHC24	-0.0867209	0.376283560021467	-0.450992	-0.131766	0.386564673339345	S01	0.386564673339345	IS05		ST8SIA1	-0.0727791	0.206381536524911
MMP12	-0.0378357	0.451363953773579	-0.039225	-0.0379253	-0.0401589	-0.0334868	-0.03402	S02	0.451363953773579	IS02		FCN2	-0.311446	-0.068245	-0.0157612	0.0271102839714306	-0.301494	-0.265507	0.914187697136083	0.461612662834776	S02	0.914187697136083	IS07		C5orf38	-0.306407	-0.246138	1.6108591067537	-0.330921	-0.315999	-0.288053	-0.178542	S02	1.6108591067537	IS03		SH3D19	-0.174358	0.310761128268422	-0.308001	-0.120692	0.386357877379991	S01	0.386357877379991	IS05		POLR3K	0.066551569512076	0.0563998283231512
AC005304.3	-0.0378357	0.451363953773579	-0.039225	-0.0379253	-0.0401589	-0.0334868	-0.03402	S02	0.451363953773579	IS02		TGS1	0.0534507620208361	0.224473072805108	0.00968389785840763	-0.219192	-0.398821	0.0707612868440171	0.893542633122168	0.0261632112260556	S02	0.893542633122168	IS07		TNNT1	-0.293266	-0.273136	1.61056852360691	-0.304884	-0.318332	-0.306926	-0.161837	S02	1.61056852360691	IS03		CLTB	0.123753597879013	0.0786862456017856	-0.600496	0.143507553070061	0.381472648774771	S01	0.381472648774771	IS05		ARMH1	0.176367498870577	-0.218831
IGHV1-67	-0.0378357	0.451363953773579	-0.039225	-0.0379253	-0.0401589	-0.0334868	-0.03402	S02	0.451363953773579	IS02		SYNPO	0.0729624752625878	0.545438884888943	0.079682699980074	-0.34116	-0.796284	0.538133449435484	0.887683517498878	0.0205025106673965	S02	0.887683517498878	IS07		INHA	-0.326962	-0.310319	1.58077589548656	-0.297504	-0.30119	-0.25884	-0.0841086	S02	1.58077589548656	IS03		MAP4	0.32783867476171	0.0591232520507917	-0.738196	0.134667817075264	0.375014452792669	S01	0.375014452792669	IS05		CD300A	0.0415611322867453	-0.175164
AC008759.2	-0.0378357	0.451363953773579	-0.039225	-0.0379253	-0.0401589	-0.0334868	-0.03402	S02	0.451363953773579	IS02		EPHX1	0.277123074050643	0.692984373215253	-0.163937	-0.268502	-0.803071	0.00552428922799641	0.883232879226636	0.198253635265787	S02	0.883232879226636	IS07		UGT3A2	-0.287162	-0.260286	1.52828081769088	-0.270502	-0.308369	-0.288521	-0.181497	S02	1.52828081769088	IS03		CISD1	-0.0518765	-0.125111	-0.262772	0.200236934003333	0.373845036569563	S01	0.373845036569563	IS05		ABCC1	0.132214405737348	0.0681090539782287
AC024270.2	-0.0378357	0.451363953773579	-0.039225	-0.0379253	-0.0401589	-0.0334868	-0.03402	S02	0.451363953773579	IS02		CACHD1	-0.0814849	0.144412188513543	-0.0558268	0.0438924145689804	-0.353921	0.0194978385534349	0.867269750303215	0.0253463813209653	S02	0.867269750303215	IS07		WNT5A	-0.321241	-0.311099	1.5163474556005	-0.330744	-0.256437	-0.322761	0.404903673082791	S02	1.5163474556005	IS03		PEAK1	0.320599470682742	-0.242934	-0.600769	0.3329128898724	0.371704163873701	S01	0.371704163873701	IS05		C9orf16	0.205320121528418	-0.0813165
ZNF670-ZNF695	-0.0378357	0.451363953773579	-0.039225	-0.0379253	-0.0401589	-0.0334868	-0.03402	S02	0.451363953773579	IS02		ISLR2	0.310689042996922	0.296853860465743	-0.139014	-0.212818	-0.234132	-0.204223	0.859599909416541	-0.164049	S02	0.859599909416541	IS07		ASPHD2	-0.26165	-0.281235	1.5160379971311	-0.252894	-0.306046	-0.288433	-0.264029	S02	1.5160379971311	IS03		DMD	0.314970588937049	0.0362408743460527	-0.63093	0.0847043517669434	0.363312496091731	S01	0.363312496091731	IS05		ALS2	0.0527192191859554	0.00474213374914596
LCT	-0.0378357	0.451363953773579	-0.039225	-0.0379253	-0.0401589	-0.0334868	-0.03402	S02	0.451363953773579	IS02		BCAM	-0.134786	0.397171426583748	0.358045229780819	0.18609437075336	-1.1119	0.682502211912868	0.858573333826839	-0.0290687	S02	0.858573333826839	IS07		SERPINE2	-0.433794	-0.479317	1.50829927933264	-0.351238	-0.511808	0.345113175166128	0.11722044106231	S02	1.50829927933264	IS03		AKAP12	0.209913555934556	0.345046318696762	-0.715155	-0.0812224	0.359628767183058	S01	0.359628767183058	IS05		ATP6V0E1	0.146192766655937	0.330175402460135
TMPRSS7	-0.0378357	0.451363953773579	-0.039225	-0.0379253	-0.0401589	-0.0334868	-0.03402	S02	0.451363953773579	IS02		SEMA6D	-0.219073	0.333835789023612	-0.0358249	0.181848361657054	-0.418747	-0.1673	0.85289881855615	0.0742006976667603	S02	0.85289881855615	IS07		UPK1B	-0.0279726	-0.348796	1.50788835377685	-0.258246	-0.386965	-0.357225	-0.197469	S02	1.50788835377685	IS03		MYH9	0.211857586015655	0.228761331335641	-0.855362	0.152930978723546	0.350992343507141	S01	0.350992343507141	IS05		ASAH1	5.07176814362545e-05	0.326852849631878
MIR2052HG	-0.0378357	0.451363953773579	-0.039225	-0.0379253	-0.0401589	-0.0334868	-0.03402	S02	0.451363953773579	IS02		CAV2	0.14878339797373	0.344323465963904	0.307722604142776	-0.179183	-0.720813	0.343147389435549	0.846228301554541	-0.16584	S02	0.846228301554541	IS07		NDN	-0.433613	-0.127497	1.50737411603867	-0.0605452	-0.385953	-0.333918	-0.359582	S02	1.50737411603867	IS03		SRI	-0.0963237	-0.0748371	-0.44303	0.341136653425103	0.346555224881921	S01	0.346555224881921	IS05		ADGRE2	0.301376933763277	-0.407386
FRMPD4	-0.0378357	0.451363953773579	-0.039225	-0.0379253	-0.0401589	-0.0334868	-0.03402	S02	0.451363953773579	IS02		DLC1	0.197867519215479	0.342486824818297	0.21315496243162	-0.121648	-1.04239	-0.313805	0.824316415184118	0.630399311075328	S02	0.824316415184118	IS07		TMPRSS3	-0.226449	-0.29749	1.50711	-0.314993	-0.333487	-0.258806	0.0296833334221559	S02	1.50711	IS03		NFIA	0.216032236869231	0.251342396052365	-0.444239	-0.196967	0.326733903465353	S01	0.326733903465353	IS05		RPL37A	0.293895580034873	-0.19159
AC012615.5	-0.0378357	0.451363953773579	-0.039225	-0.0379253	-0.0401589	-0.0334868	-0.03402	S02	0.451363953773579	IS02		TINAGL1	0.575295338155355	0.381745706259761	-0.261655	-0.37118	-0.835604	0.105954398687515	0.819824157677568	0.338525421797663	S02	0.819824157677568	IS07		PQLC2L	-0.267486	-0.293652	1.50418861567222	-0.284111	-0.326213	-0.213159	-0.203419	S02	1.50418861567222	IS03		PCDH9	-0.14179	0.315163639391087	-0.2026	-0.204775	0.324193370705533	S01	0.324193370705533	IS05		MTDH	0.301831419634087	0.115707412142464
AC064807.4	0.040167114409538	0.449504563158073	-0.091734	-0.0886943	0.0238663220645773	-0.0783142	-0.0795612	S02	0.449504563158073	IS02		OXTR	-0.153874	0.369369659871031	-0.00622204	-0.129423	-0.169422	-0.130328	0.80297901054708	-0.0841875	S02	0.80297901054708	IS07		PAEP	-0.290505	-0.28291	1.50134413508811	-0.299099	-0.258255	-0.278956	-0.143604	S02	1.50134413508811	IS03		SFRP2	-0.118165	-0.0939561	0.214001704531532	-0.105151	0.228996288312891	S01	0.228996288312891	IS05		RAB44	0.211349383248617	-0.0542487
NLRP7	-0.0185154	0.449279161079753	-0.264186	-0.0523021	0.331510624655204	-0.276817	-0.204064	S02	0.449279161079753	IS02		LIFR	0.166439977611189	0.341179313441078	-0.505246	0.389176827062519	-0.916667	0.20469764604876	0.786496367648691	0.342750985556651	S02	0.786496367648691	IS07		CFH	0.046405930361446	-0.405172	1.49324855739167	-0.495842	-0.437044	-0.162043	0.373401202642817	S02	1.49324855739167	IS03		SPATA3-AS1	-0.0239464	-0.0273224	-0.0249626	-0.0272331	0.194552529182879	S01	0.194552529182879	IS05		EEF1A1	0.236456749135535	0.172855631840756
IGKV1D-16	0.0508411283761249	0.448149926040967	0.0226770978889685	-0.0879432	-0.0931228	-0.077651	-0.0788874	S02	0.448149926040967	IS02		PRMT1	-0.275752	0.480928036586343	0.315652483468413	-0.447753	-0.607314	-0.0204668	0.785599396493671	0.432679959345218	S02	0.785599396493671	IS07		ARG2	-0.6895	-0.422708	1.49119439931984	0.187520062705418	-0.575823	0.177368362707509	-0.486717	S02	1.49119439931984	IS03		CLPSL2	-0.0239464	-0.0273224	-0.0249626	-0.0272331	0.194552529182879	S01	0.194552529182879	IS05		TYROBP	0.212347780960141	0.081941934990135
CAPN10-DT	0.00567933497235125	0.445007853768106	-0.243438	0.0116530240459962	0.0578940482101383	0.00108499809597876	-0.0218447	S02	0.445007853768106	IS02		GPIHBP1	-0.387273	-0.0271814	-0.0509708	0.211522983979355	-0.316456	0.438814906619048	0.785373056047478	0.0124712485322895	S02	0.785373056047478	IS07		WFDC2	0.922262314644035	-0.563649	1.45328092047027	-0.24126	-0.917341	-0.254939	-0.875191	S02	1.45328092047027	IS03		AC003975.1	-0.0239464	-0.0273224	-0.0249626	-0.0272331	0.194552529182879	S01	0.194552529182879	IS05		OTULINL	0.32361516447024	-0.123233
AC012368.1	-0.0147693	0.443659275854051	-0.385306	0.0997127909834138	0.292758558834143	-0.155391	-0.252023	S02	0.443659275854051	IS02		MFSD6	-0.110921	0.426232568254951	0.152151454404801	0.246749843262413	-0.596695	-0.0726292	0.782811768634078	-0.101614	S02	0.782811768634078	IS07		FBLN1	-0.194557	-0.235152	1.45043489854605	-0.305627	-0.333041	-0.269963	-0.102295	S02	1.45043489854605	IS03		ROCR	-0.0239464	-0.0273224	-0.0249626	-0.0272331	0.194552529182879	S01	0.194552529182879	IS05		CERS4	0.0169920716930955	-0.183643
IGF1	0.105488606737173	0.442987960823686	-0.531202	0.288275873479965	0.4181672695669	-0.475757	-0.548175	S02	0.442987960823686	IS02		LIMCH1	-0.315348	0.250885913984337	0.0177138769124242	0.430363580460418	-1.12557	0.219439520754901	0.773136055781209	0.644359465838772	S02	0.773136055781209	IS07		L1CAM	-0.306226	-0.298219	1.44827830070249	-0.315285	-0.228345	-0.290296	0.200506978132708	S02	1.44827830070249	IS03		DLGAP1-AS3	-0.0239464	-0.0273224	-0.0249626	-0.0272331	0.194552529182879	S01	0.194552529182879	IS05		FAM124B	-0.05999	-0.0941243
CTH	0.0791890982082429	0.441950478840263	-0.0970213	0.0914309415412745	-0.072314	-0.232157	-0.133874	S02	0.441950478840263	IS02		GPR146	0.039654306542085	0.32736417091845	-0.0244086	-0.153931	-0.365898	0.225587272455097	0.769163722673728	-0.149506	S02	0.769163722673728	IS07		DEGS1	-0.145523	-0.632223	1.43552429172276	0.0590373746642447	-0.637664	0.0516002674186472	-0.26154	S02	1.43552429172276	IS03		KLK13	-0.0239464	-0.0273224	-0.0249626	-0.0272331	0.194552529182879	S01	0.194552529182879	IS05		BEX4	0.120150762521438	0.0195203574967448
ESR2	-0.106611	0.439105670373554	-0.101877	0.0513453488230978	0.0119009170413913	0.112245479650182	-0.170629	S02	0.439105670373554	IS02		THBD	0.417423205180491	0.658238737060986	-0.130549	-0.455576	-0.829752	-0.0286078	0.765775204785183	0.334524881636431	S02	0.765775204785183	IS07		MFSD2A	-0.258112	-0.288155	1.43547337650728	-0.302149	-0.266371	-0.284342	0.127800735981714	S02	1.43547337650728	IS03		AL589765.6	-0.0320887	-0.0366127	-0.0334504	0.00899544553621678	0.16450392577763	S01	0.16450392577763	IS05		ST3GAL3	-0.0401345	-0.0231727
IGKV2D-29	-0.0643233	0.439002805452737	-0.0666853	0.0804422034693588	-0.068273	-0.0569298	-0.0578364	S02	0.439002805452737	IS02		SLFN5	0.0299735744427046	0.573526447410066	-0.0112603	-0.0505303	-0.856246	0.246629881539846	0.762534762262165	0.173764048474732	S02	0.762534762262165	IS07		MRPS6	-0.109017	-0.0690043	1.4238480090907	-0.241213	-0.616816	-0.16372	-0.185817	S02	1.4238480090907	IS03		Z73429.1	-0.0466463	0.00782304580328263	-0.0486257	-0.00732804	0.152443173259756	S01	0.152443173259756	IS05		HLTF	0.224378112526342	0.277274215231785
TMEM74	0.0113286720020747	0.435306998322276	-0.0770916	0.0399138791884641	-0.0789272	-0.0658139	-0.0668619	S02	0.435306998322276	IS02		PRSS23	0.0435232157495177	0.340187993619629	0.223909247080215	0.368845541496486	-0.793895	0.612876664204538	0.760790778212191	-0.499222	S02	0.760790778212191	IS07		DEFB1	0.479821458297928	0.00489960012450856	1.42233371488013	-0.278469	-0.746131	-0.514843	-0.575093	S02	1.42233371488013	IS03		WDR63	-0.0630083	-0.0546948	-0.00727854	0.0364909427993491	0.145760938278088	S01	0.145760938278088	IS05		FBP1	0.166753765560111	0.119958294422149
IRF4	0.0403824785370517	0.427208077361918	-0.486666	0.271689793648001	0.239956117739812	-0.0780903	-0.400382	S02	0.427208077361918	IS02		GSN	-0.197286	0.710575461761847	0.430015204407342	0.493753096449959	-1.29705	-0.117537	0.754290600315764	0.241587875936915	S02	0.754290600315764	IS07		LINC01558	-0.284813	-0.259219	1.41688419105353	-0.236726	-0.30405	-0.299658	0.178161880423922	S02	1.41688419105353	IS03		ZBTB46-AS1	-0.0336896	-0.0384393	-0.0351193	0.0262994358831427	0.137064975841261	S01	0.137064975841261	IS05		RAB34	-0.030934	-0.161893
HIST1H2AH	-0.112936	0.426448743867187	-0.199562	-0.0318128	0.0500658910672604	0.370956078963265	-0.0823726	S02	0.426448743867187	IS02		AQP7	-0.223068	0.498998128575227	-0.187616	-0.059	-0.174808	0.092892919831533	0.739262439956896	-0.139539	S02	0.739262439956896	IS07		UBE2C	-0.290724	-0.255408	1.41224	-0.298806	-0.211556	-0.290444	-0.0610632	S02	1.41224	IS03		LINC02580	-0.0598691	0.00960446336970588	-0.0624097	0.0217050396576684	0.130790585027892	S01	0.130790585027892	IS05		CNIH1	0.0908145681570717	0.284906148691361
SND1-IT1	-0.0804462	0.423596934319204	-0.335733	0.121912123896709	0.105146034600219	-0.303347	0.293145875526798	S02	0.423596934319204	IS02		CDC37	-0.0298419	0.314887449537452	0.308255417823214	-0.129978	-0.882673	0.374577637207605	0.738668169701907	0.200017463304938	S02	0.738668169701907	IS07		LINC00460	-0.270695	-0.21947	1.41188568489218	-0.27877	-0.294132	-0.237434	-0.158914	S02	1.41188568489218	IS03		ALDH1B1	0.0178247606833235	-0.082054	0.0282025230064774	0.00473492562462726	0.0892094371725062	S01	0.0892094371725062	IS05		ARHGAP15	0.180055051267405	0.122467915825719
NPIPB9	-0.0473643	0.421253780599019	-0.0491035	-0.0474764	0.00313252185988732	-0.0419201	-0.0425876	S02	0.421253780599019	IS02		SOS1	-0.398169	0.476058886310493	0.0906705569619909	0.132403992730237	-0.708793	0.182871982286061	0.73557848024284	0.260605686153076	S02	0.73557848024284	IS07		CXCL8	-0.367212	-0.322773	1.41042300059563	-0.30738	-0.190812	-0.189667	0.0176562037466893	S02	1.41042300059563	IS03		TBC1D3L	-0.000767572	-0.011808	0.0447589096156142	-0.0542279	0.0636487550462542	S01	0.0636487550462542	IS05		SPNS1	-0.0065221	0.0456730203635302
FAM214A	-0.106776	0.419189773846299	-0.408371	0.216078286073378	0.0037916213891359	0.376407108609988	-0.0155954	S02	0.419189773846299	IS02		MYO7B	-0.152024	-0.0622955	-0.0982519	-0.133035	-0.194584	0.545132111858063	0.734683712782816	-0.0386752	S02	0.734683712782816	IS07		C6orf48	0.0564704251237416	-0.0715209	1.40883663983235	-0.210639	-0.721735	-0.134405	-0.543007	S02	1.40883663983235	IS03		SLC13A3	0.0436865960318963	-0.0385896	0.0361360429501698	-0.0516092	0.063625316098809	S01	0.063625316098809	IS05		CAMLG	0.226158278699644	-0.0493296
BRCA2	-0.195958	0.415911612056637	-0.335537	0.332172200226772	0.253344786914822	-0.273556	-0.247815	S02	0.415911612056637	IS02		EXOC3L2	-0.514704	0.618387518061361	0.168068074836053	0.0738425834959871	-0.897704	-0.148475	0.734268303026418	0.681927567717064	S02	0.734268303026418	IS07		TNNI3	-0.253613	-0.229772	1.40576577445808	-0.236891	-0.290424	-0.269097	-0.2591	S02	1.40576577445808	IS03		MYH11	1.30094220236084	-0.26749	-0.675462	-0.167234	0.147658745987405	S02	1.30094220236084	IS01		OCIAD1	0.225446110245652	0.061464069072808
RND1	0.0497241699112075	0.415573021203737	-0.275161	-0.110111	0.231018422116468	-0.234908	0.0234122526676602	S02	0.415573021203737	IS02		CDC14B	-0.258988	0.408394733146882	-0.179744	0.0167606904152228	-0.421122	0.233267304274873	0.718617586841545	0.118909414065426	S02	0.718617586841545	IS07		WT1	-0.29485	-0.174683	1.40455398471893	-0.236086	-0.313433	-0.28475	-0.0768955	S02	1.40455398471893	IS03		RERGL	1.2103962678808	-0.20053	-0.30305	-0.204802	-0.423318	S02	1.2103962678808	IS01		FXYD5	0.191568840265863	0.124607995646734
LINC01484	-0.0381413	0.412445938746842	-0.146922	-0.0408135	0.114900189372419	-0.0222445	-0.127426	S02	0.412445938746842	IS02		RDX	-0.300122	0.620279507708685	0.351878443376187	-0.107896	-0.974609	0.139610894985812	0.71313840667511	0.424463348720948	S02	0.71313840667511	IS07		LMO1	-0.282814	-0.256941	1.40261753702413	-0.284557	-0.254427	-0.268622	0.0327059001822036	S02	1.40261753702413	IS03		CASQ2	1.1117913497583	-0.467474	-0.327057	0.0903587113446239	-0.291144	S02	1.1117913497583	IS01		BTN2A2	0.0737235193982662	-0.0896902
AC010746.1	0.0874773977521129	0.412321668768516	-0.0868022	0.00521092236151364	-0.0888689	-0.0741039	-0.0752839	S02	0.412321668768516	IS02		CYTL1	-0.191613	0.606463180845944	0.136977460274017	-0.0678488	-0.253725	-0.145817	0.709045819788392	-0.24031	S02	0.709045819788392	IS07		OBSL1	-0.255446	-0.435742	1.39682753100909	-0.0630335	-0.738717	0.242123372942591	-0.0220914	S02	1.39682753100909	IS03		FAM129A	1.11044788023125	-0.183346	-0.610646	-0.241281	0.297630325378048	S02	1.11044788023125	IS01		TRAF3IP3	0.0158620585069377	0.288464993853866
NUS1	-0.18054	0.411629996020784	-0.358098	0.26830856858062	0.195019346965548	-0.290935	0.045118891721905	S02	0.411629996020784	IS02		FRMD4B	0.431058070807486	0.265295348478905	-0.0130978	-0.196233	-0.651045	-0.00714227	0.706414364361104	0.101001518160322	S02	0.706414364361104	IS07		SLC7A1	-0.34664	-0.330513	1.39424483676514	-0.233588	-0.405909	-0.0260432	0.15703442067431	S02	1.39424483676514	IS03		LTBP1	1.09075848229639	-0.267328	-0.537466	-0.464873	0.852127425597119	S02	1.09075848229639	IS01		PLEKHF2	-0.0984651	0.0966309889203764
SLC25A23	-0.0230123	0.406902459440168	-0.339281	0.25513285784096	0.0784990554988426	-0.204007	-0.0726316	S02	0.406902459440168	IS02		TXNIP	-0.0888263	0.538993841413769	-0.348622	0.0481659380778944	-0.588911	0.240490128813038	0.705699227330554	0.186137186671956	S02	0.705699227330554	IS07		PPIC	-0.0693822	-0.408398	1.38372448750293	-0.0241493	-0.569742	-0.141068	-0.334248	S02	1.38372448750293	IS03		SOD3	1.05392973232296	0.187040896875284	-0.979493	-0.101009	-0.0655106	S02	1.05392973232296	IS01		OST4	0.192281553111307	0.139380519939168
NAPA-AS1	0.0608779751235481	0.40296356104335	-0.323209	0.248499366360311	0.166188426229174	-0.369122	-0.312711	S02	0.40296356104335	IS02		SWAP70	0.0855988984546245	0.470882021292942	0.130995676269822	0.0774487700780451	-0.927577	0.24723640758509	0.705131314301635	0.0955257379923102	S02	0.705131314301635	IS07		FLG	-0.268017	-0.26101	1.3809823313217	-0.275946	-0.261395	-0.269286	0.0822533575227712	S02	1.3809823313217	IS03		COL14A1	1.02312359927284	-0.456123	-0.534796	-0.198399	0.786462581985359	S02	1.02312359927284	IS01		RHBDD2	0.125465603791854	0.0187163875070532
PMM2	-0.0486931	0.400236242895699	-0.408359	0.275433475306083	0.16818811390772	-0.015454	-0.271503	S02	0.400236242895699	IS02		ETS2	0.101076807849646	0.523074395338554	0.195452300150509	-0.146224	-1.02814	-0.207842	0.701422852964947	0.583870610321928	S02	0.701422852964947	IS07		S100A1	0.342711243555365	-0.115781	1.37757756296394	-0.362413	-0.527336	-0.448704	-0.425516	S02	1.37757756296394	IS03		MYOCD	0.986265318879699	-0.309342	-0.2199	-0.150487	-0.115861	S02	0.986265318879699	IS01		TNFRSF4	-0.0246563	0.112060585411602
E2F2	0.0636343747076673	0.395101310885536	-0.126895	0.0417469851965839	-0.0279037	-0.108331	-0.110056	S02	0.395101310885536	IS02		CARHSP1	0.405967357263994	0.409292858585814	0.225539678557773	-0.682678	-0.731227	-0.540908	0.693163466029991	0.664546840504244	S02	0.693163466029991	IS07		NMB	-0.329907	-0.214977	1.37747088125185	0.0776214040214861	-0.79459	0.188383100683153	-0.625123	S02	1.37747088125185	IS03		CAP2	0.978749982374653	-0.449368	-0.327486	-0.0896226	0.250261392025247	S02	0.978749982374653	IS01		EFHC2	0.125354288008424	-0.143139
AL139124.1	-0.0504346	0.393401709635879	-0.0522865	0.0413632740855156	-0.0535314	-0.0446375	-0.0453483	S02	0.393401709635879	IS02		NOSTRIN	0.504069544864902	0.288930153775066	0.00574402682986135	-0.109805	-0.894229	-0.463188	0.689466206374805	0.520409329814486	S02	0.689466206374805	IS07		CLGN	-0.26269	-0.182534	1.37312986565303	-0.274519	-0.305479	-0.239669	-0.106512	S02	1.37312986565303	IS03		NTRK2	0.966570595334838	-0.182012	-0.363567	-0.285347	0.176011460178811	S02	0.966570595334838	IS01		RAB32	0.00272631496675077	0.193334382264836
BCL2L11	0.127594061113373	0.392886120585883	-0.430827	0.0291376773342529	0.208528532693175	-0.236921	0.0134850447249487	S02	0.392886120585883	IS02		FAM110D	0.386544784081316	0.478270034751687	0.0763022225692388	-0.29865	-0.658417	-0.18859	0.686636241373866	0.123330465959341	S02	0.686636241373866	IS07		PLEKHB1	-0.211929	-0.270673	1.37301271935739	-0.278307	-0.262892	-0.231111	-0.261081	S02	1.37301271935739	IS03		ACKR3	0.965892219458868	-0.425209	-0.234329	-0.0582946	-0.00906665	S02	0.965892219458868	IS01		S100A4	0.132055070108339	0.12215229021065
AC243965.2	0.0185146664066031	0.390880197594139	-0.0584174	-0.0065301	-0.0598083	-0.0498715	-0.0506657	S02	0.390880197594139	IS02		ZBTB33	-0.0217702	0.266083517716789	0.0288144260670718	0.0290171206395376	-0.329044	0.0162104946617342	0.681307889028021	-0.122959	S02	0.681307889028021	IS07		IL1R1	-0.392212	-0.378914	1.36997509634481	-0.252706	-0.470794	0.170605174501653	0.235366249294231	S02	1.36997509634481	IS03		CNN1	0.944845011070757	-0.417625	-0.415679	-0.264027	0.754481994221488	S02	0.944845011070757	IS01		GPR35	-0.011211	0.0362742323503262
METTL7A	-0.0178908	0.390692559356348	-0.563115	0.342097820475325	0.386723603843869	-0.34737	-0.339565	S02	0.390692559356348	IS02		SLC22A23	-0.599866	0.0852340403270512	0.21541126430487	0.477774840322803	-0.463624	-0.164146	0.675450571243353	0.282681259446131	S02	0.675450571243353	IS07		QPCT	-0.21515	-0.142336	1.36396767786053	-0.211606	-0.396689	-0.22325	-0.307047	S02	1.36396767786053	IS03		KCNA5	0.925884897919836	-0.215503	-0.237168	-0.120337	-0.259291	S02	0.925884897919836	IS01		HOXB-AS1	0.00141698506977444	-0.257751
IGKV3D-15	0.0731814406037984	0.390250721411347	-0.0961498	0.0586213965552022	-0.098439	-0.082084	-0.083391	S02	0.390250721411347	IS02		MGMT	-0.0426314	0.411986826786896	0.491990679125767	-0.293215	-0.630068	0.00634591070697034	0.671193545486379	0.0711934760376862	S02	0.671193545486379	IS07		B4GALT1	-0.351687	-0.466601	1.35988687008524	-0.262202	-0.339046	0.0931622520147859	0.0765648668939311	S02	1.35988687008524	IS03		PPP1R12B	0.88258304956108	-0.110207	-0.547035	-0.118382	0.112353808311208	S02	0.88258304956108	IS01		MPHOSPH8	0.145936710421626	0.186613316533515
TMEM214	0.0199170896645907	0.390193517089058	-0.470608	0.38937322534154	0.228948822821859	-0.301943	-0.378071	S02	0.390193517089058	IS02		ITGA6	0.305053290224146	0.440687382578264	0.378530953863725	0.416491593937334	-1.23971	-0.288237	0.663179162828206	0.179640588236588	S02	0.663179162828206	IS07		C20orf204	-0.281462	-0.262545	1.35765741644899	-0.273394	-0.236267	-0.244954	-0.0186399	S02	1.35765741644899	IS03		MRGPRF	0.880082855991437	-0.304367	-0.269745	-0.358723	0.558481962114709	S02	0.880082855991437	IS01		ANXA4	0.140852673639344	-0.146154
ELL	-0.213762	0.389220831814714	-0.423485	0.238622906160525	0.29120360792832	-0.309055	0.120136961543799	S02	0.389220831814714	IS02		PIK3R3	-0.320708	0.588535865742869	0.0732951452178358	0.16778641086542	-0.829713	0.271807315030528	0.649935713481035	0.223236250689101	S02	0.649935713481035	IS07		AL445524.1	-0.208814	-0.168007	1.35038667042543	-0.258285	-0.344679	-0.239918	-0.156966	S02	1.35038667042543	IS03		LMOD1	0.875997513837248	0.0463432220931111	-0.588016	-0.381132	0.415648343615688	S02	0.875997513837248	IS01		GMPR	0.182882421832068	0.0120578449121849
AL031731.1	-0.0508089	0.388499199897612	-0.0526746	0.0451228888263071	-0.0539288	-0.0449688	-0.0456849	S02	0.388499199897612	IS02		SYNE1	-0.277364	0.183911975065526	-0.240677	0.422711646519053	-0.709198	-0.0831857	0.648478097323569	0.595628646956445	S02	0.648478097323569	IS07		IGFBP5	-0.46147	-0.281129	1.34615216921214	-0.371268	-0.402098	0.266998805698921	0.0254684417851975	S02	1.34615216921214	IS03		DSTN	0.873394716901535	-0.21419	-0.957091	0.151214545735837	0.485218558070263	S02	0.873394716901535	IS01		TMEM154	0.279421458147406	-0.148953
GARS	-0.0609272	0.385344416283099	-0.448613	0.357887345437559	0.0976613578316978	-0.159581	-0.0261527	S02	0.385344416283099	IS02		SSUH2	-0.178717	0.277533640276205	-0.0835242	-0.0858075	-0.18159	0.106358936641726	0.64682687858028	-0.0316362	S02	0.64682687858028	IS07		PIGT	0.231303427771397	-0.387109	1.34461258577984	-0.145174	-0.697331	-0.104239	-0.407421	S02	1.34461258577984	IS03		NTRK3	0.866449870790076	0.0774129681785081	-0.377801	-0.410877	0.0636895074057916	S02	0.866449870790076	IS01		ASRGL1	0.067668565237151	0.0437280872342251
CCL25	0.113516466519447	0.385221043440937	-0.125681	-0.121516	0.069565740186676	-0.107295	-0.109003	S02	0.385221043440937	IS02		DLL1	0.340068889499193	0.503905577092544	-0.00227584	0.0196497334487021	-0.638192	-0.336472	0.641964669547975	0.026607342242564	S02	0.641964669547975	IS07		PLIN3	-0.21877	-0.120482	1.34223315822841	-0.00817103	-0.574493	-0.214463	-0.317269	S02	1.34223315822841	IS03		BCAM	0.866140426146235	0.00990062685168143	-0.623762	0.0690925464408978	-0.382553	S02	0.866140426146235	IS01		AL118558.3	-0.00289899	0.229696379426585
AL365361.1	-0.160521	0.383031950014743	-0.293435	-0.0113935	0.239786882705721	0.0540436577456409	0.0391102230540097	S02	0.383031950014743	IS02		SLC16A14	-0.179026	-0.0549061	0.048442365823548	-0.0322772	-0.33311	0.581371206040918	0.627059969984616	-0.0249767	S02	0.627059969984616	IS07		ALDH18A1	-0.173391	-0.38442	1.33909423916804	-0.223204	-0.285998	-0.20189	-0.108614	S02	1.33909423916804	IS03		HACD1	0.86458345128854	-0.297265	-0.184156	-0.194011	0.0703597882844492	S02	0.86458345128854	IS01		FCER1G	0.280216458730486	0.114734228148216
CASP10	0.0649915550609659	0.380611901375702	-0.487025	0.365632696399143	0.153163738682403	-0.233812	-0.259037	S02	0.380611901375702	IS02		RRBP1	0.149611058561114	0.501597644110899	0.14298229607855	0.177385452136336	-1.02556	-0.326784	0.625866895105502	0.431026108805757	S02	0.625866895105502	IS07		FIBCD1	-0.306122	-0.260765	1.32376417877471	-0.307956	-0.273811	-0.123135	0.0767747463091619	S02	1.32376417877471	IS03		RBM24	0.851566407740131	-0.238545	-0.238691	-0.144011	-0.0466747	S02	0.851566407740131	IS01		TMEM220	-0.042447	0.140120003343138
GTPBP1	-0.20925	0.375897373642052	-0.259914	0.0850146032755759	0.196741061936048	0.0442701123050423	-0.0126339	S02	0.375897373642052	IS02		MEF2C	-0.429157	0.483016614548813	0.404622074038434	0.202550516525013	-0.934453	0.0457122488730292	0.623149123828153	0.388030697871479	S02	0.623149123828153	IS07		VNN1	-0.0422919	-0.292253	1.32065970239421	-0.310115	-0.272844	-0.288779	-0.21472	S02	1.32065970239421	IS03		ANGPT2	0.848839108940016	-0.182481	-0.967582	0.362794494287121	0.0250775642323605	S02	0.848839108940016	IS01		AGTRAP	0.00389180662339495	0.1044773687948
AC104806.2	0.101430033171653	0.374078635245541	-0.0874995	-0.0846001	-0.00958472	-0.0746992	-0.0758887	S02	0.374078635245541	IS02		RPS26	0.176306193886878	0.387316871980207	0.192418256447137	-0.895937	-0.354481	0.0631021908717663	0.622799996557962	0.280406839964282	S02	0.622799996557962	IS07		TSPAN8	-0.274567	-0.15405	1.31776225056781	-0.206562	-0.274656	-0.279202	-0.258978	S02	1.31776225056781	IS03		SORBS2	0.846831474225493	-0.313571	-0.49642	-0.0456554	0.357043340562026	S02	0.846831474225493	IS01		CLCN3	0.27533464053681	-0.227053
AC133644.2	0.253401273460309	0.364590468282689	-0.239615	-0.137668	0.0402359778216732	-0.204562	0.0656052073916732	S02	0.364590468282689	IS02		DGKD	-0.587831	0.0902726387323263	0.612120801028392	0.385011464307003	-0.560886	-0.242543	0.619255643303417	0.224761890212033	S02	0.619255643303417	IS07		TGM2	-0.0500884	-0.49839	1.31493727760257	-0.402488	-0.613012	0.396198920983713	-0.0424188	S02	1.31493727760257	IS03		SUSD5	0.839102290243288	-0.238282	-0.217165	-0.144127	-0.0655645	S02	0.839102290243288	IS01		FADS2	0.057164971822386	0.0949914821744821
AC005037.1	-0.0389214	0.360703139137386	-0.100352	-0.0456144	0.100641168294451	-0.0856714	-0.0870356	S02	0.360703139137386	IS02		OIT3	-0.189607	0.305144123809661	0.331793757353166	-0.17363	-0.178017	-0.190114	0.616552464437419	-0.107169	S02	0.616552464437419	IS07		PON2	0.346770161367624	-0.483649	1.31277352571537	-0.223223	-0.808238	0.0133052215717543	0.113544840961222	S02	1.31277352571537	IS03		ENAH	0.838634906820031	-0.201517	-0.54801	-0.31703	0.793945906471206	S02	0.838634906820031	IS01		RBMX	0.254403307779902	-0.00813468
AC093462.1	-0.0128613	0.359637055363382	-0.219446	-0.12875	0.31978796502941	-0.187343	-0.135977	S02	0.359637055363382	IS02		SYNE2	0.11986999054117	0.545912486947727	-0.183967	0.234505707736912	-1.10441	0.117139551957841	0.612734377772026	0.465109260483379	S02	0.612734377772026	IS07		PRAME	-0.377213	-0.25016	1.30442894426605	-0.349022	-0.35381	0.0341008801675381	0.404045092049457	S02	1.30442894426605	IS03		DGKG	0.824873117003108	-0.0554805	-0.29032	-0.258147	-0.0656761	S02	0.824873117003108	IS01		ATP6V1F	0.257204681154326	0.0618761982219058
GALNT2	0.147408208510808	0.357994605852192	-0.449709	0.138969366579492	0.345495422836892	-0.372064	-0.364689	S02	0.357994605852192	IS02		KLF11	-0.209216	0.0992954759460637	0.0510228746287542	-0.109272	-0.432415	0.084128810987484	0.611167067331764	0.382802365637383	S02	0.611167067331764	IS07		KLK1	-0.257911	-0.251167	1.30210797286758	-0.26554	-0.205375	-0.245698	-0.135048	S02	1.30210797286758	IS03		JAG1	0.817987938421561	0.159610618564195	-1.18085	0.165621286460137	0.12878425879324	S02	0.817987938421561	IS01		KLRG1	-0.0175637	-0.0495765
PIF1	-0.0406763	0.354727407860094	-0.338884	0.148065414961725	0.28648408257069	-0.253569	-0.223187	S02	0.354727407860094	IS02		LMO2	0.10527909589922	0.474067883340628	0.131676509963065	-0.31574	-1.19656	0.578874748990024	0.602329513354252	0.576573451962793	S02	0.602329513354252	IS07		FKBP9	-0.156384	-0.457872	1.29916708143847	-0.290737	-0.462425	0.133984382900979	0.116535132397107	S02	1.29916708143847	IS03		PLN	0.8174814958542	-0.159082	-0.548717	0.0763138139146646	-0.0953845	S02	0.8174814958542	IS01		HSD17B12	0.3040133316628	0.227700502875117
MGAT2	0.0576621458518037	0.351280296736834	-0.362085	0.196272328666207	0.179586645564127	-0.431227	-0.0577808	S02	0.351280296736834	IS02		C16orf89	-0.213912	-0.134345	0.410879298640199	-0.130875	-0.164102	-0.137173	0.601353090352739	0.104848383213128	S02	0.601353090352739	IS07		MMP7	0.557676770511988	-0.5475	1.2892531589897	-0.632026	-0.625276	0.168799	-0.189519	S02	1.2892531589897	IS03		ATP2B4	0.812536612788321	-0.0729696	-0.574374	-0.0743673	0.0918110018323622	S02	0.812536612788321	IS01		MT-ND1	0.176446558287973	0.269778658460785
Z93930.2	0.0842516356011934	0.345883815542967	-0.470179	0.264556510035654	0.314605458085809	-0.399473	-0.338088	S02	0.345883815542967	IS02		SPRED1	-0.475359	0.273449905682471	0.413305186021413	0.243905652406432	-0.637059	-0.250518	0.601253811896122	0.368841377598714	S02	0.601253811896122	IS07		RHOV	-0.155946	-0.201005	1.28728641581741	-0.194905	-0.320562	-0.30578	-0.135762	S02	1.28728641581741	IS03		COL18A1	0.808103046377604	-0.488949	-0.965315	0.495626192108049	0.45288654005534	S02	0.808103046377604	IS01		PYCARD	-0.0866471	0.196023053441065
EIF2AK3	-0.114876	0.34529937025081	-0.253868	0.206618513303587	0.259422373518553	-0.297421	-0.270094	S02	0.34529937025081	IS02		EBF1	0.115126482133047	0.232344495354435	0.127883912873812	-0.133527	-0.576164	-0.225328	0.586835250974319	0.333853564210541	S02	0.586835250974319	IS07		MDK	0.71752926866669	-0.366947	1.28354023221686	-0.386937	-0.679146	-0.246982	-0.62388	S02	1.28354023221686	IS03		TAGLN	0.801270753409497	-0.253827	-0.646731	-0.114489	0.703108448738263	S02	0.801270753409497	IS01		DOCK11	0.0526250733942984	-0.120243
AP000357.2	0.11756883659428	0.3424684495942	-0.086009	0.00370689238920827	-0.0880569	-0.0734267	-0.074596	S02	0.3424684495942	IS02		SOCS3	0.417845509075747	0.231710296186123	0.210745549528235	-0.605715	-0.777365	0.105731797666679	0.584303792479432	0.442079364024834	S02	0.584303792479432	IS07		IRS2	-0.297326	-0.234577	1.27895573968766	-0.269889	-0.377515	-0.0935817	0.423407058336238	S02	1.27895573968766	IS03		SYNM	0.798743713457857	0.0502043758256191	-0.470297	-0.0990776	-0.277071	S02	0.798743713457857	IS01		SPN	0.142430811365746	0.142411665389071
DUSP22	0.178986056926062	0.340927443350081	-0.544818	0.176227816625232	0.136470268144333	-0.107613	-0.0223118	S02	0.340927443350081	IS02		AC064836.3	0.120180765463971	0.320864518685381	-0.189501	-0.178914	-0.286661	-0.110126	0.579794591586314	0.124872185945823	S02	0.579794591586314	IS07		FKBP10	0.130299512015494	-0.276344	1.27834032235825	-0.593728	-0.674053	0.317967477964993	0.133078958557341	S02	1.27834032235825	IS03		MYOM1	0.788221600389798	-0.174696	-0.226309	-0.145302	-0.106602	S02	0.788221600389798	IS01		SCIN	-0.0420787	0.0986261600809453
CHPF2	-0.0553933	0.340143310478593	-0.349971	0.300086698209398	0.210330096204752	-0.189852	-0.330536	S02	0.340143310478593	IS02		KLF2	0.122952107267004	0.572153325619314	-0.240206	-0.418819	-0.588031	0.100215696282885	0.57406123415473	0.419295659401775	S02	0.57406123415473	IS07		ONECUT2	-0.278023	-0.280498	1.27623426655094	-0.29655	-0.224143	-0.22108	0.357025823961727	S02	1.27623426655094	IS03		ACTA2	0.78232700907543	-0.395206	-0.560578	0.088584950778007	0.453839986384456	S02	0.78232700907543	IS01		NELL1	0.173736131014375	-0.0152767
PHGDH	0.00872438214067672	0.335575443951697	-0.387046	0.322841755242961	0.221283715927392	-0.39926	-0.262813	S02	0.335575443951697	IS02		POMP	-0.184569	0.103063484028694	0.451400983110336	-0.498008	-0.591855	0.34763415365962	0.573155874509689	0.417793103547187	S02	0.573155874509689	IS07		MACROD2	-0.0729607	-0.221958	1.27410523660136	-0.267245	-0.288436	-0.321077	-0.115274	S02	1.27410523660136	IS03		ZFHX3	0.781032129210973	0.201099349215512	-0.938398	-0.0114586	0.0514882160246555	S02	0.781032129210973	IS01		CCNG2	0.101458274283236	0.00238077686195425
HIST1H2BN	0.0491125676971485	0.332532875057877	-0.199208	-0.10259	0.0472548679825758	-0.112356	0.234643259738087	S02	0.332532875057877	IS02		NAA38	-0.102308	0.195984301675323	0.448596620435164	-0.456251	-0.556972	0.24158954667936	0.550383253859041	0.274017974896815	S02	0.550383253859041	IS07		CTSA	0.34560998113828	-0.482486	1.27253930895313	0.00540010221609002	-0.736647	-0.225083	-0.19237	S02	1.27253930895313	IS03		FLNA	0.779740785525887	-0.148112	-0.914858	0.0663875329071809	0.590896954733003	S02	0.779740785525887	IS01		GM2A	0.0639981732837114	0.0229349240592355
LAMP5	0.0478765741261952	0.33244881116769	-0.234782	-0.0882149	0.0984778693160316	-0.0086336	0.0820015237831724	S02	0.33244881116769	IS02		COX5B	-0.101412	0.3252781143442	0.459576629643655	-0.391518	-0.598782	0.191578506686485	0.546421695888201	0.197107226059769	S02	0.546421695888201	IS07		CA12	0.0199473443833143	-0.664343	1.27211310825016	-0.0549958	-0.798247	0.316353334530886	0.174966129848245	S02	1.27211310825016	IS03		TBC1D1	0.779619623853488	0.0749109032345259	-0.539194	-0.152411	-0.0693102	S02	0.779619623853488	IS01		FLOT1	0.082760727861204	0.185755485140698
GNB3	0.236791878007705	0.331137646934006	-0.230776	0.137980277944052	-0.0336675	-0.196386	-0.26096	S02	0.331137646934006	IS02		LUZP1	0.139226929711176	0.378883515551526	0.19368046597006	-0.203798	-0.926891	0.0418860921459314	0.538010551188838	0.499615967061528	S02	0.538010551188838	IS07		PFDN2	0.0262682907571754	-0.116817	1.27045851685088	-0.117219	-0.773713	0.0449241040665576	-0.59555	S02	1.27045851685088	IS03		ANKRD29	0.77604564569921	-0.216733	-0.189858	-0.240116	0.138550679128596	S02	0.77604564569921	IS01		AC020914.1	0.0476860049511057	-0.0797253
TAF5	-0.0972364	0.313052802976339	-0.157487	0.0850186828303741	0.0576836664327529	-0.0202828	-0.020752	S02	0.313052802976339	IS02		TRIM24	-0.208196	0.302499528770214	0.380864069057947	0.014308099703797	-0.546455	-0.0819854	0.520838057093803	0.146636486483126	S02	0.520838057093803	IS07		CREB3L3	-0.336729	-0.195644	1.2702157182224	0.025436730370962	-0.331191	-0.339891	-0.166464	S02	1.2702157182224	IS03		SPARCL1	0.758014726233925	0.00659714813562846	-0.609941	0.132152037112128	-0.371397	S02	0.758014726233925	IS01		SLC11A2	0.246255884564145	-0.0721327
DNAJC3-DT	0.0330793880750579	0.308122148386188	-0.0796831	-0.0553057	-0.0327513	-0.208611	0.202063272737371	S02	0.308122148386188	IS02		TRAK2	0.0739877173621477	0.21130801363659	0.0331030400341119	-0.266035	-0.529429	0.166006346678924	0.509226861192735	0.306401256672097	S02	0.509226861192735	IS07		DLK2	-0.282441	-0.252423	1.26631315307986	-0.253369	-0.299376	-0.0684907	-0.187888	S02	1.26631315307986	IS03		NMNAT2	0.755385807499619	-0.231379	-0.165425	-0.18147	0.0343113876546492	S02	0.755385807499619	IS01		SAMD13	-0.115498	0.0382078995509293
CCDC69	-0.167936	0.308007999475509	-0.421841	0.267855186978239	0.198109712043095	0.031889417302292	-0.0307264	S02	0.308007999475509	IS02		GASAL1	0.0966344868346267	0.353801949747369	-0.0695362	-0.214588	-0.288511	-0.0599519	0.488900576272376	0.0661171333759205	S02	0.488900576272376	IS07		CTHRC1	0.0724596967454569	-0.318724	1.26584100224208	-0.396683	-0.453873	0.0200405627706376	-0.307516	S02	1.26584100224208	IS03		CSRP1	0.749416022036801	-0.482533	-0.594765	0.173939023338296	0.56722620627434	S02	0.749416022036801	IS01		ACER3	0.185292628053203	0.259075272078302
GPR180	-0.114401	0.307518689982209	-0.185967	0.29827766566725	0.00266042425470616	-0.132576	-0.112431	S02	0.307518689982209	IS02		GPRC5B	-0.431783	0.344881972305134	0.00145059210077829	0.237592349757782	-0.645564	0.475471416452545	0.484703959071375	0.221504818473257	S02	0.484703959071375	IS07		PCP4	-0.31364	-0.267945	1.26068312126164	-0.253782	-0.246737	-0.104516	-0.0963891	S02	1.26068312126164	IS03		MSRB3	0.74574512745911	-0.154371	-0.730456	-0.0142177	0.506961491763238	S02	0.74574512745911	IS01		CMTM6	0.205435918799709	0.165623155026192
P2RX5-TAX1BP3	0.00915966920386806	0.305734486259521	-0.0899199	-0.0869403	0.0224832817099795	0.131145353154526	-0.0779878	S02	0.305734486259521	IS02		MEF2A	0.200577151797754	0.330529506182454	0.185873665996171	-0.0977144	-0.785052	-0.195428	0.473600861448128	0.397353303948976	S02	0.473600861448128	IS07		KDELR3	0.104263887495071	-0.226268	1.25756042554303	-0.25116	-0.459678	-0.228655	-0.338166	S02	1.25756042554303	IS03		FBXO32	0.743604367636886	-0.151275	-0.459947	-0.0650355	0.143892540843514	S02	0.743604367636886	IS01		GNA15	0.11073784564105	-0.144891
CYTH4	-0.0661656	0.297004053561749	-0.327982	0.097079068241317	0.0116974552762226	0.225419705704621	0.175244399341045	S02	0.297004053561749	IS02		MXD4	-0.267239	0.422746149734759	0.180191490808552	0.058939603209744	-0.782797	0.0855737241039322	0.469539241389462	0.441130570614895	S02	0.469539241389462	IS07		CCT6A	-0.154104	-0.236151	1.25745185179304	-0.0513069	-0.703728	0.123762253966185	-0.353055	S02	1.25745185179304	IS03		ANGPT4	0.742048245505945	-0.0808926	-0.227651	-0.208398	-0.101457	S02	0.742048245505945	IS01		MAD1L1	0.186170488511223	-0.0849073
PIGK	0.215032955508343	0.295521769194054	-0.400466	0.294601193191918	0.00237221840548867	-0.411725	-0.0286455	S02	0.295521769194054	IS02		DDX3X	0.415663421567895	0.160018194358256	-0.0076574	-0.157679	-0.685588	0.0213525642432554	0.459282430970591	0.288807723274747	S02	0.459282430970591	IS07		ERFE	-0.252151	-0.245558	1.25731611225624	-0.238676	-0.245873	-0.23655	0.0853096426019441	S02	1.25731611225624	IS03		MYLK	0.740747108193172	0.0581641496464515	-0.906588	0.0133175486260162	0.308296296957375	S02	0.740747108193172	IS01		ZNF440	0.16053959826791	-0.0606905
PIK3CG	-0.189368	0.292641734849939	-0.138279	0.199982444541249	0.0322513300476315	-0.00538406	-0.0444124	S02	0.292641734849939	IS02		FIS1	0.428770737998177	0.158668525520141	0.40637154151635	-0.6155	-0.735895	0.349672026391662	0.4588119533804	0.193598707919379	S02	0.4588119533804	IS07		SDHA	0.0391350399807719	-0.32367	1.25714198519799	-0.0865107	-0.743832	0.0235170466758017	0.00573694859137663	S02	1.25714198519799	IS03		MCAM	0.737977317281182	-0.238628	-0.96259	0.597051247846926	-0.194095	S02	0.737977317281182	IS01		SPCS1	0.235499140687303	0.220928960094207
AL627171.1	-0.0678926	0.272887523513127	-0.350552	-0.112153	0.241200661834767	0.137982452931756	0.198571131509016	S02	0.272887523513127	IS02		NDUFA12	-0.133478	0.306501025438544	0.337517910880987	-0.386135	-0.601447	0.43760402850858	0.457284877657536	0.221905659493138	S02	0.457284877657536	IS07		THSD4	-0.181434	-0.218573	1.24967321441163	-0.289969	-0.316625	-0.231658	0.353592206384719	S02	1.24967321441163	IS03		SLC7A2	0.733390103575249	0.464047514122998	-0.686048	-0.307685	-0.246018	S02	0.733390103575249	IS01		MFSD4B	-0.0497919	0.0589477125086762
EML5	-0.133439	0.263335544052745	-0.115466	0.11542726901647	0.0452273814547792	-0.0888742	0.0276960323568909	S02	0.263335544052745	IS02		TLNRD1	0.193229291559568	0.275569886350792	0.0329181675855101	-0.335716	-0.505214	-0.0898325	0.455489066829348	0.361018820102322	S02	0.455489066829348	IS07		TMEM189	-0.123813	-0.186748	1.24237901344898	-0.262459	-0.310042	-0.230527	-0.197086	S02	1.24237901344898	IS03		NTN4	0.732693606181555	-0.3918	-0.278691	-0.117954	0.470663484034841	S02	0.732693606181555	IS01		BACE2	0.0711276590508736	0.159149491031084
AP001046.1	-0.064795	0.253146337042025	-0.0671743	-0.0649484	0.124307480471294	-0.0573473	-0.0582605	S02	0.253146337042025	IS02		TRA2B	0.148681735938311	0.396731776870517	0.0307183168092361	-0.205701	-0.677573	-0.0604072	0.452703845706913	0.398758761790843	S02	0.452703845706913	IS07		SLC50A1	0.00567079868300583	-0.286735	1.24019268520919	-0.200195	-0.469852	-0.128955	-0.232827	S02	1.24019268520919	IS03		MAP3K20	0.732016884329958	0.110379992120786	-0.788886	0.133929793683224	-0.248078	S02	0.732016884329958	IS01		CATSPER1	0.0325557859620628	-0.143729
SVIP	0.161927378545196	0.249416526055462	-0.557795	0.0941772288579536	0.180558143945432	-0.145768	0.204445360316966	S02	0.249416526055462	IS02		LRCH3	0.148287576876611	0.0102120858663047	-0.120257	0.23101298276002	-0.388712	-0.0268413	0.448252881127034	0.0696065513366298	S02	0.448252881127034	IS07		NPM3	-0.150213	-0.207694	1.23997339292643	-0.263819	-0.327136	-0.154128	-0.231157	S02	1.23997339292643	IS03		PDLIM5	0.727695550117546	-0.154365	-0.698868	-0.0370246	0.527566752754791	S02	0.727695550117546	IS01		VWC2	0.0806296596858603	0.165116759064642
AP000704.1	0.0371334026638163	0.246006289375335	-0.117654	-0.0148311	0.0821196278743789	-0.100443	-0.102042	S02	0.246006289375335	IS02		TNFSF10	0.337580113107083	0.373752018656127	-0.0845658	0.102997735087576	-1.13762	0.412538982739909	0.439902881094131	0.367535719241625	S02	0.439902881094131	IS07		FNDC4	-0.23089	-0.263478	1.23546690722096	-0.314269	-0.32778	0.00929940440650718	-0.116701	S02	1.23546690722096	IS03		SORT1	0.726558673827268	-0.0998029	-0.578042	0.0847409687599686	-0.0529638	S02	0.726558673827268	IS01		IDNK	0.169586365880625	-0.0646847
AL451165.2	-0.00467557	0.238966658179374	-0.1373	0.177795028863805	-0.00515716	-0.139883	-0.112161	S02	0.238966658179374	IS02		DUSP6	0.210252031314147	0.382912890904911	0.346444189586959	0.0916041961700514	-0.807764	-0.0140518	0.425240940323752	0.00177866580933956	S02	0.425240940323752	IS07		NCAM1	-0.343232	-0.351524	1.23416	-0.338374	-0.299187	0.112482810612574	0.232520720373519	S02	1.23416	IS03		ALCAM	0.726556396401183	-0.0687711	-0.33851	-0.167054	-0.000112845	S02	0.726556396401183	IS01		RACK1	0.0998942397509654	0.23475686949238
AC006058.1	-0.0654934	0.231003425463953	-0.0678983	0.0480501606619208	0.0392001406802982	-0.0579654	-0.0588884	S02	0.231003425463953	IS02		AGTRAP	-0.0305963	0.275121233836054	0.378699242432392	-0.32074	-0.499217	-0.138505	0.403898147806337	0.317889580493129	S02	0.403898147806337	IS07		PLOD2	-0.0653579	-0.550329	1.22763497993828	-0.112646	-0.674992	0.255230378061347	0.171995081827063	S02	1.22763497993828	IS03		CAV1	0.723861849195373	-0.172858	-0.791322	0.1215313959108	0.39696118871717	S02	0.723861849195373	IS01		NRIP3	-0.00860965	-0.197515
AC005838.2	-0.0242658	0.228439790681971	-0.116333	0.0130827548527297	0.16583711534645	-0.0796449	-0.235154	S02	0.228439790681971	IS02		ARHGAP5	-0.419129	0.189875317840583	0.217593545649947	0.386026676806832	-0.681158	0.296434752337607	0.39760909460186	0.224171550480999	S02	0.39760909460186	IS07		TFAP2A	-0.201269	-0.241245	1.22511579735618	-0.243707	-0.266016	-0.220622	0.0550249383286686	S02	1.22511579735618	IS03		GPR20	0.723844113899415	0.150374416816475	-0.551394	-0.0958208	-0.245193	S02	0.723844113899415	IS01		CNBP	0.240178347982103	0.178841320670569
PUSL1	0.0379001675888508	0.224643664389936	-0.149389	0.163528323275693	0.00916918870977354	-0.192915	-0.116108	S02	0.224643664389936	IS02		MRPL33	0.135784944722648	0.119928793017779	0.357335844188222	-0.428115	-0.529442	0.359196867984623	0.379984759597511	0.13637706511933	S02	0.379984759597511	IS07		PDGFRL	-0.233565	-0.230863	1.22503284813504	-0.225035	-0.277006	-0.170943	-0.104144	S02	1.22503284813504	IS03		PTP4A3	0.722467271230597	-0.0665805	-0.624513	0.255139086478042	-0.397634	S02	0.722467271230597	IS01		EDEM2	-0.00629945	-0.154265
SLC7A11	-0.10908	0.214918516668829	-0.177109	0.0589562993882355	0.188227685504175	-0.151199	-0.0113149	S02	0.214918516668829	IS02		TLN1	0.11574997570067	0.303818012078995	0.256053477745847	-0.155873	-0.782396	0.091263576792359	0.368044840650578	0.351258854141072	S02	0.368044840650578	IS07		NUDT5	-0.0186515	-0.260365	1.2221855820057	-0.0229217	-0.577943	-0.139961	-0.369898	S02	1.2221855820057	IS03		SNTA1	0.719377673079955	-0.230889	-0.26855	-0.131508	0.159433432532323	S02	0.719377673079955	IS01		ATP1A4	-0.0676113	-0.193334
LINC01480	0.0921821691774166	0.212468872966353	-0.29639	0.19104101753721	0.163402836672295	-0.261507	-0.24162	S02	0.212468872966353	IS02		ZBTB49	0.124495614132553	-0.0108632	-0.0217882	0.104410453344361	-0.137962	-0.0555799	0.203440572549686	-0.0537609	S02	0.203440572549686	IS07		CIB1	0.105470561075173	0.0119780427813889	1.22157035969477	0.0298234442079342	-0.87289	-0.0860009	-0.808409	S02	1.22157035969477	IS03		CAVIN1	0.711653366333586	0.09397555320477	-1.04031	-0.0755044	0.694312993592478	S02	0.711653366333586	IS01		CCDC88B	0.0740893549729482	0.0290388198541031
WDR64	0.177417121194014	0.204297986836009	-0.157907	0.0409792611149439	-0.0844198	-0.134806	0.0540981650986176	S02	0.204297986836009	IS02		AC092794.1	0.00630530024955254	0.0744800831244324	-0.00672889	0.078216377203801	-0.100443	-0.0409093	0.179818719204838	-0.049223	S02	0.179818719204838	IS07		CNFN	-0.158842	-0.225734	1.21892528538579	-0.158445	-0.264005	-0.315786	-0.18279	S02	1.21892528538579	IS03		NUDT4	0.710617019341765	-0.105445	-0.511641	0.117822693482092	-0.201805	S02	0.710617019341765	IS01		CHMP4A	0.257460819772979	0.138815827977259
PARD6G-AS1	0.127044088021303	0.186832563744965	-0.100282	0.0566500633492207	-0.016014	-0.241396	-0.0557008	S02	0.186832563744965	IS02		AL133467.2	-0.0297108	-0.0289614	-0.0291584	-0.0294118	0.0826058555694707	-0.028224	0.096186853787165	-0.0304712	S02	0.096186853787165	IS07		PDCL3	-0.121979	-0.185317	1.21292604658004	-0.0739261	-0.541952	-0.0649413	-0.454696	S02	1.21292604658004	IS03		LPP	0.69926865677576	-0.0721243	-0.946945	0.0619138038477772	0.61423665012895	S02	0.69926865677576	IS01		SH3KBP1	0.142971738549021	0.0223880915911037
P2RX5	-0.153217	0.178136141357542	-0.234184	0.165481483632771	0.147057971874411	0.112208060421411	-0.104816	S02	0.178136141357542	IS02		AC090136.3	-0.0333807	-0.0325387	0.00249337017601742	-0.0330448	0.0768775853262787	-0.0317102	0.0890840002909759	-0.034235	S02	0.0890840002909759	IS07		GUCY1B1	-0.176544	-0.172343	1.21042673376629	-0.0574529	-0.436957	-0.267161	0.000914666055911638	S02	1.21042673376629	IS03		RCAN2	0.694903024122054	0.324801488719936	-0.85824	-0.0632829	-0.111918	S02	0.694903024122054	IS01		AC245297.3	0.181514814814441	0.0407754481050726
LRMP	-0.15572	0.170783118741194	-0.236002	0.0415692852984621	0.157390430398882	0.0954573219429151	0.138508356908206	S02	0.170783118741194	IS02		SEMA3G	-0.50021	-0.0571526	-0.288596	-0.0842257	-0.269627	1.84595702473131	0.00385904818348999	-0.0185721	S03	1.84595702473131	IS06		LGALS3	0.239707330016525	-0.0819139	1.20195295531633	0.00144141411574889	-0.789583	-0.109341	-1.19933	S02	1.20195295531633	IS03		HOXB-AS1	0.693596839659977	-0.163942	-0.485166	0.117299151994479	-0.0965959	S02	0.693596839659977	IS01		C5orf30	0.155035938639266	0.263383435851621
SRRM2-AS1	0.057700587833998	0.163215415819394	-0.0873893	0.10297836934796	-0.0528207	-0.0746051	-0.0757931	S02	0.163215415819394	IS02		FBLN5	-0.246401	-0.182184	-0.23879	-0.242334	-0.141451	1.83272396807491	0.0518589651430821	-0.227078	S03	1.83272396807491	IS06		PPP1R3C	-0.118859	-0.287576	1.19853258829759	-0.126726	-0.479983	-0.0774663	-0.0233485	S02	1.19853258829759	IS03		CD46	0.68281260281392	0.273029721430647	-0.933385	0.133345748401159	-0.269826	S02	0.68281260281392	IS01		STMN1	0.244551209375261	0.0929599421629778
BX539320.1	-0.0717827	0.158371648912051	0.0952653174570315	-0.00439251	-0.0331112	-0.0635318	-0.0645434	S02	0.158371648912051	IS02		ENPP2	-0.409559	-0.408678	-0.0332751	0.495218330872376	-0.164863	1.80125480699692	-0.435317	-0.432463	S03	1.80125480699692	IS06		GALNT2	-0.228405	-0.387922	1.1948323040617	-0.263425	-0.46566	0.205621860183138	0.196094687816093	S02	1.1948323040617	IS03		PALLD	0.673009215402733	0.194804284387234	-0.93897	-0.212674	0.652610868323903	S02	0.673009215402733	IS01		BLM	0.0406751399521467	-0.137945
FZD3	0.0523159941042716	0.114814494612122	-0.269926	0.113209662661313	0.107408740557591	0.106519961885772	-0.170256	S02	0.114814494612122	IS02		SLC45A4	-0.395941	-0.279282	-0.0373399	0.410879639449018	-0.227241	1.63356211160874	-0.242461	-0.370963	S03	1.63356211160874	IS06		NDUFS6	0.321851474023738	-0.0352475	1.19218368734138	0.00800022728840761	-0.892164	-0.152389	-0.938512	S02	1.19218368734138	IS03		ATP1A2	0.672488315071284	0.088123080969883	-0.35417	-0.139308	-0.284771	S02	0.672488315071284	IS01		ATP6V0B	0.128829974984868	0.10663630986775
GNB1L	-0.00262414	0.113157868610583	-0.0802314	0.0620073814349997	0.0644197462232458	-0.136563	-0.070879	S02	0.113157868610583	IS02		GJA5	-0.515373	-0.240864	-0.396889	-0.171211	-0.256634	1.59928197220274	0.0397500789638267	0.411882096398202	S03	1.59928197220274	IS06		SEMA4B	-0.152398	-0.313287	1.19160392225385	-0.271758	-0.50484	0.0453448243834604	0.595176408220404	S02	1.19160392225385	IS03		LBH	0.669205046928954	0.405360628117119	-0.580389	-0.211654	-0.410962	S02	0.669205046928954	IS01		POC1A	-0.113153	0.0386363148635638
IGKV1-9	0.0795850195264792	0.112609930337805	-0.0746185	-0.0410691	0.11127402765244	-0.141525	-0.143779	S02	0.112609930337805	IS02		HES4	-0.723636	0.1238238437536	0.240879150986434	0.219441202812781	-0.373662	1.45844629392272	-0.301297	-0.131958	S03	1.45844629392272	IS06		RPL22L1	0.244079977405497	-0.0967295	1.19137909219046	-0.229951	-0.867649	0.146824035251207	-0.644681	S02	1.19137909219046	IS03		PLCE1	0.665427472224444	0.0453803452253478	-0.627543	0.119574506962251	-0.258719	S02	0.665427472224444	IS01		MAG	-0.0862409	0.0880120612071584
MANF	0.355649408540646	0.0979429589978625	-0.877897	0.972643789520061	0.437117716846833	-0.97494	-0.929199	S03	0.972643789520061	IS04		SULF1	0.0307469573018178	-0.370294	-0.226673	0.0752180782025479	-0.232888	1.40911614308829	-0.456176	-0.013109	S03	1.40911614308829	IS06		CHI3L1	-0.174982	-0.227847	1.18853637751156	-0.324887	-0.380346	0.0502739224134291	-0.122706	S02	1.18853637751156	IS03		BRSK2	0.662193399223228	-0.129528	-0.11732	-0.185469	-0.117867	S02	0.662193399223228	IS01		CST3	0.167937694787975	0.128035304381175
SDF2L1	0.336043014992241	0.368806498604383	-1.04771	0.963798625234743	0.544449892138704	-1.05882	-0.915404	S03	0.963798625234743	IS04		GJA4	-0.651877	0.364899799300456	-0.197069	-0.168811	-0.31246	1.34620913827229	0.417549150687651	-0.0221947	S03	1.34620913827229	IS06		PSPH	-0.244807	-0.140888	1.18749200797298	-0.160008	-0.380127	-0.114917	-0.226984	S02	1.18749200797298	IS03		CSRP2	0.661859446291273	0.481353170278806	-0.998207	0.074642768285097	-0.445565	S02	0.661859446291273	IS01		DTNBP1	0.0622550603590371	0.00275217490451923
PLPP5	0.458101189576948	-0.0396365	-1.08417	0.952146881811758	0.576473970633945	-0.819439	-0.974428	S03	0.952146881811758	IS04		ATP2A3	-0.33795	0.164542065943272	-0.163837	0.0347990015641765	-0.246674	1.33955790994901	-0.155351	-0.176328	S03	1.33955790994901	IS06		CALY	-0.228948	-0.201167	1.18496176759746	-0.235721	-0.197055	-0.230032	-0.200106	S02	1.18496176759746	IS03		WFDC1	0.656932311641317	0.137340551313768	-0.746546	0.0390063343905813	-0.0657409	S02	0.656932311641317	IS01		MYL12A	0.20904948352123	0.201327233488866
IFI27L1	0.185180141930789	0.20157454300794	-0.489843	0.949591499406891	-0.167008	-0.581379	-0.430172	S03	0.949591499406891	IS04		THSD7A	0.943652054135749	-0.0155981	-0.397099	-0.217555	-0.498476	1.33225660793716	0.0566896323291297	-0.552215	S03	1.33225660793716	IS06		PPA1	0.174080588968148	-0.257286	1.18158938141422	0.0693378961522649	-0.774396	-0.0711428	-0.717178	S02	1.18158938141422	IS03		FILIP1	0.655979587593271	0.0693725041252862	-0.730127	0.201256286857772	-0.29124	S02	0.655979587593271	IS01		PROCR	0.147495099841992	0.16429253212493
TXNDC15	0.523649899144746	0.0221304999509398	-0.832376	0.919187067566371	0.225242630113064	-0.837213	-0.811355	S03	0.919187067566371	IS04		IGFBP3	-0.556601	-0.205094	0.163226165628207	0.127705425353437	0.115536524428202	1.32502948181492	0.31867198455867	-0.682744	S03	1.32502948181492	IS06		TLCD1	-0.189526	-0.141529	1.17451489418477	-0.114959	-0.333632	-0.244826	-0.318508	S02	1.17451489418477	IS03		SLIT3	0.649594692238784	0.564435745449154	-1.19982	-0.19471	0.313836037625732	S02	0.649594692238784	IS01		ACKR2	0.00709266387168368	-0.0663091
SPCS3	0.476121946831673	0.579786709531931	-1.01128	0.908172334467634	0.290068206837721	-1.14664	-0.678152	S03	0.908172334467634	IS04		CLDN5	-0.466267	0.100283353860631	0.363177921931084	-0.135129	-0.643716	1.29151081990372	0.111438578971927	0.117806539306848	S03	1.29151081990372	IS06		MAP1LC3A	-0.0753464	-0.129771	1.17166254368374	-0.140454	-0.525757	-0.0860357	-0.350058	S02	1.17166254368374	IS03		LAMA3	0.648882830007176	-0.207453	-0.167734	-0.125088	0.0271070407613134	S02	0.648882830007176	IS01		AC068580.4	-0.0295127	-0.143802
LMAN1	0.300504860394612	0.572144735282497	-1.01957	0.903620911258684	0.408127649295002	-1.18054	-0.551857	S03	0.903620911258684	IS04		ARL15	-0.505494	0.266830458905564	-0.00596351	0.107060744860769	-0.506658	1.28507465485075	0.0613432566541217	-0.0279214	S03	1.28507465485075	IS06		TMEM45A	0.102337488327398	-0.201637	1.16365038935392	-0.366645	-0.492088	-0.0108897	-0.219857	S02	1.16365038935392	IS03		GPRC5C	0.64762462907483	-0.267641	-0.649555	0.563491094668141	-0.467164	S02	0.64762462907483	IS01		C17orf99	-0.076328	0.135616001904285
CRELD2	0.422136662511923	0.46575385619489	-1.08534	0.891415291834163	0.563662924645953	-1.05671	-0.987489	S03	0.891415291834163	IS04		PRDM16	-0.159878	-0.124989	-0.156905	-0.0377805	-0.174119	1.2775559702085	-0.114483	-0.129182	S03	1.2775559702085	IS06		CCT3	-0.0766631	-0.319011	1.15787010166904	0.128176696458611	-0.684183	0.0241306702816769	-0.492812	S02	1.15787010166904	IS03		NFASC	0.644187679808722	0.315350734735621	-0.7074	-0.253558	0.125780249209994	S02	0.644187679808722	IS01		SLC4A1	0.055983838306748	-0.0698113
MYDGF	0.365331575842694	0.268224236072763	-0.881472	0.886827429760118	0.402213584091336	-1.11295	-0.724369	S03	0.886827429760118	IS04		NPR3	-0.342791	-0.281462	-0.0253045	0.206510896899592	-0.305651	1.26295747714576	-0.241584	0.0691843065414723	S03	1.26295747714576	IS06		MMP1	0.0628939208949583	-0.226876	1.15703868752564	-0.292911	-0.305504	-0.255469	-0.248655	S02	1.15703868752564	IS03		ARTN	0.643865265957547	-0.00734641	-0.164503	-0.251067	-0.130182	S02	0.643865265957547	IS01		COMMD6	0.168315555790638	-0.0147258
ERLEC1	0.479998582261333	0.364093298360188	-1.00477	0.884442656569286	0.471441865153835	-1.03743	-0.976386	S03	0.884442656569286	IS04		VEGFC	0.843989260721972	-0.167518	-0.395147	-0.462611	-0.490847	1.26181540873158	0.276682603960909	-0.206931	S03	1.26181540873158	IS06		SRRD	-0.0961432	-0.162751	1.15093947784268	-0.111454	-0.391242	-0.256208	-0.173958	S02	1.15093947784268	IS03		DACT3	0.643526301466293	-0.0716595	-0.42571	0.00264541549986674	-0.0783586	S02	0.643526301466293	IS01		RAB3C	-0.020038	-0.0718137
FKBP11	0.510256976364727	0.360418086199874	-0.625209	0.884268334019645	0.430782786477174	-1.68217	-1.21164	S03	0.884268334019645	IS04		STC1	-0.776069	0.583301106424736	0.289151930531113	0.204068408271814	-0.190585	1.23119702571629	0.0108554928648241	-0.678879	S03	1.23119702571629	IS06		MAPK8IP2	-0.208866	-0.236568	1.14515991089114	-0.187188	-0.232304	-0.220205	-0.0520064	S02	1.14515991089114	IS03		PPP1R12A	0.643067360102061	0.192611566178571	-0.998472	0.17662616675768	-0.0185957	S02	0.643067360102061	IS01		ANKRD27	0.189741630637392	-0.160775
DERL3	0.600459679526358	0.195957479114958	-0.673309	0.882256156120822	0.520901320999559	-1.38907	-1.58794	S03	0.882256156120822	IS04		PLLP	-0.193192	-0.151643	-0.0523961	-0.189143	-0.393345	1.21315592740635	1.07764831454928	-0.235498	S03	1.21315592740635	IS06		MRPL36	0.14788089278675	-0.0655714	1.13989515229134	0.00130076142035901	-0.763504	-0.106304	-0.716908	S02	1.13989515229134	IS03		ADCY5	0.640023068173507	0.0859461935464827	-0.393703	-0.189894	-0.056439	S02	0.640023068173507	IS01		GBE1	0.0742708553167025	0.167842056514016
FKBP2	0.453565008118362	0.391407081914092	-0.860349	0.873885180061307	0.478454965005166	-1.33055	-1.00915	S03	0.873885180061307	IS04		SSTR1	-0.132538	-0.129195	-0.130074	-0.131204	-0.102122	1.16057877581443	-0.122048	-0.107497	S03	1.16057877581443	IS06		TMEM91	-0.112279	-0.00453826	1.13777772542981	0.20093304166771	-0.76777	-0.136975	-0.620885	S02	1.13777772542981	IS03		C1QTNF1	0.639550108877514	0.0889146135170426	-0.568665	-0.035045	-0.0873805	S02	0.639550108877514	IS01		RPS25	0.0984654194549295	0.21556018827374
KDELR2	0.44937790884527	0.171987851148424	-0.993907	0.863943260082768	0.390664894751767	-0.954389	-0.624248	S03	0.863943260082768	IS04		F8	-0.635815	0.10334308013095	-0.185002	0.501562516272488	-0.511443	1.14713259819227	0.293465056725883	0.0144495087557595	S03	1.14713259819227	IS06		CARD10	0.0132680868166401	-0.281635	1.13657619184345	-0.225534	-0.368607	-0.161597	-0.12006	S02	1.13657619184345	IS03		TPM2	0.639514709997145	-0.215405	-1.02218	0.372600299674651	0.481040582516571	S02	0.639514709997145	IS01		OSGIN2	-0.0372872	0.0114647230985922
SEC11C	0.498235788788834	0.342792589873967	-0.963587	0.860707156112775	0.610546343802943	-1.33697	-1.10257	S03	0.860707156112775	IS04		IDO1	-0.236489	-0.19052	0.0788877706861668	0.03296285224148	-0.193616	1.1369223378888	-0.115567	-0.146341	S03	1.1369223378888	IS06		KRT19	0.608923796076662	-0.0143362	1.13267248778633	-0.142436	-0.773538	-0.428487	-0.689239	S02	1.13267248778633	IS03		CD9	0.638641825545915	-0.140603	-0.46262	0.174183775014271	-0.223466	S02	0.638641825545915	IS01		GFI1B	-0.180399	-0.109946
PDIA4	-0.0120462	0.22302726388223	-0.785989	0.858695407303618	0.575798694832443	-0.860486	-0.725452	S03	0.858695407303618	IS04		EFNB2	-1.02994	0.206131022506333	0.0109949194287374	0.685002093545625	-0.780137	1.13491858408843	0.0257341764805275	0.432130913544205	S03	1.13491858408843	IS06		MIEN1	0.167171820818956	-0.0909701	1.13072617167637	-0.00852437	-0.632393	-0.269947	-0.619186	S02	1.13072617167637	IS03		MYL9	0.636565343325251	0.00737341039095865	-1.0894	0.230676270964273	0.427824914583652	S02	0.636565343325251	IS01		PEAK3	-0.0199653	-0.116919
CTSH	0.0745478755278599	-0.088883	-0.697742	0.856341580930082	0.113007297689294	-0.149094	-0.349457	S03	0.856341580930082	IS04		MECOM	0.0664765592932134	-0.0456857	0.0865064275164061	0.294040844005426	-0.57802	1.11830048253813	0.247701657405024	-0.415241	S03	1.11830048253813	IS06		HM13	0.186667647491041	-0.423074	1.12939673122241	0.0562104996826309	-0.745961	-0.0763571	0.0639131568070523	S02	1.12939673122241	IS03		TMEM38B	0.635585275665077	-0.0432338	-0.347345	6.33657557976307e-05	-0.256839	S02	0.635585275665077	IS01		LINC02323	-0.0446428	-0.0402686
CLPTM1L	0.297505920295062	0.192754343208423	-0.871454	0.855572892443751	0.411711296887186	-0.813111	-0.765218	S03	0.855572892443751	IS04		SYNJ2	0.183599384482332	-0.0523529	-0.050809	0.0431928892976222	-0.399908	1.10647297161166	-0.15781	-0.235564	S03	1.10647297161166	IS06		HACD3	-0.219405	-0.346603	1.12824583612387	0.107859913567749	-0.535062	0.0336904864597416	-0.412151	S02	1.12824583612387	IS03		GRIP2	0.630450896035508	-0.0935694	-0.245227	-0.0715583	-0.166996	S02	0.630450896035508	IS01		AC007029.1	-0.0446428	-0.0402686
KRTCAP2	0.204018825142936	-0.151506	-0.820732	0.84950610970791	0.351257543580001	-0.612642	-0.422159	S03	0.84950610970791	IS04		HES5	-0.164639	-0.052527	-0.0477832	-0.140835	-0.131534	1.10435106719598	-0.0599916	-0.149656	S03	1.10435106719598	IS06		AHCY	0.00481757475429745	-0.121539	1.12074762552226	0.170230377519695	-0.709782	-0.21731	-0.416777	S02	1.12074762552226	IS03		AOC3	0.626908873671034	-0.167342	-0.417392	-0.137606	0.432199040842489	S02	0.626908873671034	IS01		AL035427.1	-0.0446428	-0.0402686
TMED9	0.357711521670292	0.38012792203547	-1.13503	0.849451681253714	0.425905555655176	-0.847433	-0.465846	S03	0.849451681253714	IS04		INHBB	-0.505713	0.233051104096885	0.254161544041623	0.489658189542742	-0.416019	1.08752106595887	-0.258224	-0.380945	S03	1.08752106595887	IS06		FXYD1	-0.277148	-0.0304891	1.11604478302415	-0.261099	-0.433696	0.0829959973032143	-0.274677	S02	1.11604478302415	IS03		TSC22D1	0.623149101976378	0.3159323159899	-0.543258	-0.281148	-0.0691748	S02	0.623149101976378	IS01		RCVRN	-0.0446428	-0.0402686
CISD2	0.350395453266835	0.0367856843117094	-0.842524	0.838302152607456	0.17877620468831	-0.564898	-0.438568	S03	0.838302152607456	IS04		PDZD2	-0.0899892	-0.073719	-0.174619	0.0831305289154098	-0.460774	1.06093431562906	-0.253909	0.231416231353845	S03	1.06093431562906	IS06		KRT17	-0.228714	-0.212322	1.11352686540536	-0.23548	-0.191363	-0.219571	0.0955080946744827	S02	1.11352686540536	IS03		MAPRE2	0.622084586123462	-0.0284874	-0.607259	0.101594234993039	-0.0339253	S02	0.622084586123462	IS01		AL160408.1	-0.0446428	-0.0402686
SSR3	0.481647232788481	0.332106539801599	-0.906995	0.833534118369896	0.43661091485007	-1.33156	-0.738555	S03	0.833534118369896	IS04		FBLIM1	0.257189591125514	-0.253888	0.0395861879872742	-0.201061	-0.182445	1.05773753712353	-0.0634431	-0.295913	S03	1.05773753712353	IS06		RAB6B	0.193382675526794	-0.242712	1.10980630692816	-0.264958	-0.35082	-0.333414	-0.0727665	S02	1.10980630692816	IS03		PDE3A	0.621907567692078	-0.0925967	-0.543945	0.0163662155272591	0.173602029375595	S02	0.621907567692078	IS01		AL451069.3	-0.0446428	-0.0402686
LY96	0.332717525368542	-0.107613	-0.682617	0.830271583037895	0.180106989796231	-0.71176	-0.489884	S03	0.830271583037895	IS04		MCTP1	0.0333107716500826	0.315344059409005	-0.189016	-0.0918362	-0.221006	1.05655401590682	-0.259334	-0.306081	S03	1.05655401590682	IS06		ILF2	0.00668746623047136	-0.273368	1.09610632112859	0.079656461094186	-0.595314	-0.064776	-0.63042	S02	1.09610632112859	IS03		MKL2	0.619755754808564	-0.139792	-0.409509	-0.0527517	0.191207579196545	S02	0.619755754808564	IS01		U91328.3	-0.0446428	-0.0402686
RABAC1	0.465843376720297	0.229688297700568	-1.14068	0.804430165798668	0.375946949177994	-0.738896	-0.422411	S03	0.804430165798668	IS04		JAG2	-0.624931	0.293318174500094	0.32277034541967	0.434957547348883	-0.670011	1.04829719046555	0.021392173899993	-0.110785	S03	1.04829719046555	IS06		C1QL1	-0.333561	-0.0323464	1.09482846637145	0.022065076790283	-0.226472	-0.416445	-0.26256	S02	1.09482846637145	IS03		MRVI1	0.619364408825779	0.036101549090889	-0.666876	0.0760937996144326	-0.0103625	S02	0.619364408825779	IS01		AC004877.1	-0.0446428	-0.0402686
RPN2	0.421054763355255	0.404203264089965	-0.917158	0.799087876647596	0.32461915198654	-0.868944	-0.727807	S03	0.799087876647596	IS04		HEY1	-0.70656	0.19633356110419	0.285795933609635	0.484943807827832	-0.391895	1.04031370585893	-0.0764057	-0.275571	S03	1.04031370585893	IS06		G6PD	0.175768828140198	-0.262829	1.09143299911529	-0.242921	-0.335466	-0.290395	-0.234525	S02	1.09143299911529	IS03		TGFB2	0.618717904354088	-0.0362523	-0.425246	-0.141696	0.187810841815813	S02	0.618717904354088	IS01		AC120498.9	-0.0446428	-0.0402686
TXNDC11	0.0939770774558202	0.557018387117614	-0.633706	0.799070818678062	0.326028137814454	-0.934057	-0.79064	S03	0.799070818678062	IS04		DEPTOR	-0.438332	-0.0615802	0.0280511821586066	0.374869542002125	-0.231396	1.03912116179153	-0.281391	-0.132468	S03	1.03912116179153	IS06		PFDN4	0.131089409876883	-0.148769	1.09132836228904	-0.142177	-0.534217	-0.145655	-0.510333	S02	1.09132836228904	IS03		OR51E1	0.616364290123032	-0.0671049	-0.555191	0.176047742495325	-0.190626	S02	0.616364290123032	IS01		AC009034.1	-0.0446428	-0.0402686
PDXK	0.342052374168001	0.524389555731216	-0.779473	0.791771008391446	0.204852915387971	-0.759313	-0.778617	S03	0.791771008391446	IS04		SHROOM1	-0.205649	0.121147501856309	-0.0927783	0.0428245081669624	-0.330826	1.03009092639434	-0.192685	-0.0128963	S03	1.03009092639434	IS06		AADAC	-0.201867	-0.196589	1.08391901666891	-0.207839	-0.216775	-0.202823	-0.0250326	S02	1.08391901666891	IS03		RGS6	0.608371322589228	-0.244604	-0.0214145	-0.146346	-0.0411431	S02	0.608371322589228	IS01		AC103810.5	-0.0446428	-0.0402686
TMEM208	0.369361367543964	0.121071504980559	-0.77746	0.791315653949643	0.234356207451484	-0.786877	-0.536432	S03	0.791315653949643	IS04		OAZ2	-0.41398	0.188023203810988	0.141464976458852	0.276361130544783	-0.53852	1.02742702896787	0.110980499926748	-0.130465	S03	1.02742702896787	IS06		PTHLH	0.584516584178004	-0.30817	1.0805031455299	-0.324502	-0.618295	-0.187535	-0.261388	S02	1.0805031455299	IS03		GPC6	0.603209552135679	-0.202875	-0.334997	-0.0683985	0.254490842885901	S02	0.603209552135679	IS01		AC104423.1	-0.0446428	-0.0402686
IGHA1	-0.300397	-0.360569	0.734388551665944	0.791106787625279	-0.287012	-0.827781	-0.867849	S03	0.791106787625279	IS04		SCGB3A1	-0.450856	0.0426241866907022	0.0213269942979928	-0.120517	-0.341688	1.01650921306928	0.552475335578018	0.0117332409657294	S03	1.01650921306928	IS06		DAP3	-0.174767	-0.214373	1.07821828271133	-0.0906344	-0.435683	-0.0160902	-0.238759	S02	1.07821828271133	IS03		AKAP6	0.602567934464681	-0.155131	-0.212671	-0.0982294	0.0057368871700514	S02	0.602567934464681	IS01		AC027307.1	-0.0446428	-0.0402686
PDIA6	0.308529706419696	0.284808183168975	-0.963114	0.789244635012979	0.512786996698554	-0.92138	-0.680542	S03	0.789244635012979	IS04		DLL4	-0.853297	0.125546990191846	0.424527959926224	0.462712951373683	-0.706468	1.00300256548828	-0.00610009	0.198910328847748	S03	1.00300256548828	IS06		SF3B4	0.00945623508645077	-0.246849	1.07180250356456	-0.0629663	-0.479594	-0.0977638	-0.426506	S02	1.07180250356456	IS03		ARHGAP10	0.600255820263289	0.226217720503647	-0.626326	-0.191515	0.109703770594116	S02	0.600255820263289	IS01		AC074135.1	-0.0446428	-0.0402686
TMEM258	0.398331595824003	0.155165235617191	-1.03226	0.789175416665817	0.420420571216744	-0.977119	-0.335906	S03	0.789175416665817	IS04		PCSK5	-0.173754	-0.256232	0.127353507317914	0.19141452767883	-0.36329	0.981043742665931	-0.275721	0.0519604467550017	S03	0.981043742665931	IS06		CIB2	-0.215547	-0.0562626	1.07052144458736	-0.221979	-0.294703	-0.18009	-0.0325782	S02	1.07052144458736	IS03		IGFBP5	0.600158279033093	0.0380889404076143	-0.298439	-0.304724	0.183177533901779	S02	0.600158279033093	IS01		AC097634.3	-0.0446428	-0.0402686
MZB1	0.590512460595196	0.536301621825832	-0.62592	0.786337269322546	0.596110027355604	-1.7123	-1.67605	S03	0.786337269322546	IS04		TM4SF1	0.503205024541614	-0.247316	0.197878914444741	-0.166664	-0.862287	0.967097750147812	-0.213312	0.289954667421275	S03	0.967097750147812	IS06		BCAN	-0.188312	-0.183388	1.04110778747637	-0.193882	-0.202218	-0.189203	-0.164588	S02	1.04110778747637	IS03		WDR1	0.598530240250615	-0.26009	-0.600643	0.162087851792597	0.354478656347324	S02	0.598530240250615	IS01		AC006547.2	-0.0446428	-0.0402686
UBE2J1	0.162938543929147	0.604456520095156	-1.00332	0.786314002418758	0.574038083529378	-0.724817	-0.886755	S03	0.786314002418758	IS04		LINC00982	-0.11881	-0.115813	-0.116601	-0.117615	-0.0985641	0.96232574892918	0.0823592536712514	-0.121851	S03	0.96232574892918	IS06		TUBB2B	-0.166472	-0.243982	1.03377414880358	-0.230933	-0.273808	-0.00388392	-0.241749	S02	1.03377414880358	IS03		KLHL23	0.596207624760681	0.343113421755076	-0.842685	0.0962602730405832	-0.367852	S02	0.596207624760681	IS01		MIR3150BHG	-0.0446428	-0.0402686
DDOST	0.159093949854454	0.0335726740982757	-0.870439	0.781230222159783	0.515081423420803	-0.822945	-0.453806	S03	0.781230222159783	IS04		RNF144B	-0.136483	0.0757605582383883	0.011992871520974	0.294241970536801	-0.385686	0.958124322566889	-0.537296	-0.0724582	S03	0.958124322566889	IS06		GPR137B	-0.104731	-0.183835	1.03285141410402	0.26764883730302	-0.51247	-0.329063	-0.405513	S02	1.03285141410402	IS03		LGI4	0.592023254779933	0.177652459121509	-0.542892	-0.129299	-0.050375	S02	0.592023254779933	IS01		YME1L1	0.0800018161726203	-0.0564091
TNFRSF17	0.235741023408095	0.220432337747285	-0.817596	0.781180389630037	0.633546939579823	-0.979404	-1.01076	S03	0.781180389630037	IS04		MET	0.652578242177755	-0.150913	-0.197649	0.0563538503983218	-0.342016	0.943827224602407	-0.280937	-0.389417	S03	0.943827224602407	IS06		FAM81A	-0.208376	-0.21996	1.02826270606172	-0.182808	-0.183872	-0.202647	0.0327400263446213	S02	1.02826270606172	IS03		ID4	0.591620060818885	-0.204432	-0.655743	0.0929270096936901	0.487825392393159	S02	0.591620060818885	IS01		EEFSEC	0.188633360407911	0.164303275343106
SEC61G	0.330114102635709	0.29372288053833	-1.1371	0.778405944753122	0.431262308096458	-0.981934	-0.0988406	S03	0.778405944753122	IS04		FGL2	-0.461984	-0.214022	-0.144131	-0.0200121	-0.124354	0.936332653028852	-0.108849	0.325732910447756	S03	0.936332653028852	IS06		SELENOM	-0.159936	-0.0733389	1.0079913163279	-0.181103	-0.747067	0.506656908760177	-0.685191	S02	1.0079913163279	IS03		ATP2A2	0.591331982055997	0.0768707118596147	-0.536236	-0.104901	0.101926261383188	S02	0.591331982055997	IS01		VPS28	0.0923351727190526	0.0518859330142773
RPN1	0.055413758565016	0.133915370241967	-0.797252	0.774820613507212	0.478050176719131	-0.812201	-0.410437	S03	0.774820613507212	IS04		EXOC6	0.0436668703414548	-0.043306	-0.105324	0.0993544802342979	-0.369073	0.905327108993771	0.0989544429708282	-0.147077	S03	0.905327108993771	IS06		GAL3ST1	0.0752758123404336	-0.329755	0.80150029744801	0.771211284360581	-0.831267	-0.236951	-0.723199	S02	0.80150029744801	IS03		FXYD1	0.587209267127318	0.196069536034211	-0.555619	-0.311285	0.324487227537467	S02	0.587209267127318	IS01		TNNI2	-0.011882	-0.150236
SIL1	0.388953492739589	0.251035000179975	-0.750924	0.773326335051838	0.234436593919281	-0.796886	-0.698026	S03	0.773326335051838	IS04		GDF6	-0.345313	-0.304257	-0.00895832	0.720592800132408	-0.275856	0.900441798182116	-0.236335	-0.16947	S03	0.900441798182116	IS06		CANX	0.0482453307747825	-0.374689	0.490724797365022	0.402792624618301	-0.56073	0.158925210500033	-0.521463	S02	0.490724797365022	IS03		LDB3	0.586875258580769	0.106790954332795	-0.359465	-0.166641	-0.129763	S02	0.586875258580769	IS01		VEGFB	0.142248352997763	0.0327522423306616
SELENOS	0.394065862606185	0.285763220157001	-1.08741	0.768523032319286	0.710441838510215	-1.06445	-0.869498	S03	0.768523032319286	IS04		CCDC3	-0.0872059	0.303124936217276	0.0753148743154104	-0.230794	-0.15092	0.890240422158147	-0.149242	-0.315167	S03	0.890240422158147	IS06		FAM184B	-0.107487	-0.0608904	0.361716526219501	-0.0563095	-0.0684487	-0.0724931	0.089909735629811	S02	0.361716526219501	IS03		MTHFD2	0.585740179479856	-0.139407	-0.42949	0.0434147044401663	0.0722800740666379	S02	0.585740179479856	IS01		NT5M	0.0950656710185372	-0.193244
CCPG1	0.0494612208834259	0.137716993900199	-0.795695	0.766259017339016	0.62390541947778	-0.834305	-0.703606	S03	0.766259017339016	IS04		LRRC3B	-0.10363	-0.0462825	-0.116872	-0.0562694	-0.0783816	0.884221926419897	-0.103761	-0.136017	S03	0.884221926419897	IS06		LRRC75A	-0.146247	-0.0664749	0.336623820743992	0.0955109429017934	0.106672384498203	-0.214534	-0.760892	S02	0.336623820743992	IS03		FAT1	0.58307661590314	-0.288137	-0.56033	0.212744439187564	0.260447100380862	S02	0.58307661590314	IS01		AP000785.2	-0.0767707	-0.0692485
PPIB	0.222548661938531	0.244014113095896	-0.854805	0.7614144428012	0.465380528319995	-1.0441	-0.450004	S03	0.7614144428012	IS04		STOM	0.146258068122266	0.317339859600829	0.0089399355251506	0.14563014328184	-0.927165	0.878796416062533	0.249519030026624	0.00404794515683737	S03	0.878796416062533	IS06		AC022113.1	-0.0195848	-0.0567486	0.178681061597774	-0.0408052	0.00347230908590562	-0.058548	-0.0509312	S02	0.178681061597774	IS03		PLS3	0.582471100710338	0.00573292955125944	-0.777315	0.0470964175712913	0.361334459155248	S02	0.582471100710338	IS01		PIK3R6	0.176129070577971	0.17318067027417
CREB3L2	-0.0651172	0.211256985795416	-0.618316	0.761130538175109	0.47308884577159	-0.786203	-0.614048	S03	0.761130538175109	IS04		HTRA3	-0.211954	0.011315748551401	0.197568137712587	-0.0241779	-0.239402	0.878648081491946	-0.143685	-0.13915	S03	0.878648081491946	IS06		ANKRD13B	-0.0644181	0.0806393564124438	0.155299736296502	-0.0568364	-0.0422255	-0.0542483	0.0491074951812882	S02	0.155299736296502	IS03		PDZRN4	0.578563525975733	-0.0243434	-0.173359	-0.220568	-0.045784	S02	0.578563525975733	IS01		HYAL3	-0.129248	-0.0483056
DNAJC3	0.0870420234603998	0.239071165290394	-0.850195	0.7604906363616	0.41975552765907	-0.908306	-0.205384	S03	0.7604906363616	IS04		ACE	-0.612222	0.153065850642673	0.626934087390539	0.177287055120295	-0.552501	0.868313881141309	0.508632614502183	-0.28524	S03	0.868313881141309	IS06		AC116158.2	-0.04645	-0.0452354	0.120025410246393	-0.0478241	-0.0498803	0.0892425647196438	-0.0405983	S02	0.120025410246393	IS03		DGKH	0.57690960259796	0.0994011506174981	-0.534348	0.0611325731315783	-0.278868	S02	0.57690960259796	IS01		RPL18A	0.149911455462147	0.116911
SPCS1	0.382142715077991	0.0590362092871989	-0.92039	0.754567873255041	0.615571303639112	-1.11919	-0.72335	S03	0.754567873255041	IS04		FAM89A	0.574349762832628	-0.258674	0.0680439874340537	-0.159304	-0.335066	0.867980228333491	-0.314815	-0.216516	S03	0.867980228333491	IS06		SNAP91	0.032359153057577	-0.068414	0.116450151959052	0.0813970850314559	-0.0754388	-0.0705833	-0.0614008	S02	0.116450151959052	IS03		ACAN	0.575730131010409	-0.391702	-0.253395	0.208823168454314	-0.0300701	S02	0.575730131010409	IS01		FAM83F	-0.0792038	0.00368285251827371
HSP90B1	0.242987031748395	0.391866016685556	-0.752296	0.744366927270813	0.713077660065129	-1.4743	-1.00655	S03	0.744366927270813	IS04		FILIP1	-0.477999	0.765407349409167	0.282391527978407	0.425275354785545	-0.458314	0.850718762162254	-0.304549	-0.558411	S03	0.850718762162254	IS06		BNC1	-0.0421526	-0.0410504	0.10268200214896	-0.0433996	0.0571813620212289	-0.0423521	-0.0368423	S02	0.10268200214896	IS03		CAV2	0.573277497975558	-0.274152	-0.617446	0.259235052089571	0.245640995991517	S02	0.573277497975558	IS01		RNASEH2B	0.152208022088001	0.126531446882681
HDLBP	-0.120182	0.213960804292108	-0.572886	0.738553854705131	0.594721879970273	-0.84568	-0.793313	S03	0.738553854705131	IS04		PIK3C2B	-0.0795789	0.115987842150745	0.106349886948919	0.113886823858131	-0.487872	0.837446145314652	-0.0404484	-0.089361	S03	0.837446145314652	IS06		POU5F1B	0.0628964812891473	-0.0651714	0.102404906400206	-0.0571466	-0.0406127	0.0271667075545747	-0.0968107	S02	0.102404906400206	IS03		KCNC4	0.571328451516174	-0.155035	-0.257665	0.0141041840495415	-0.107715	S02	0.571328451516174	IS01		MPIG6B	-0.0146303	0.0140490426452145
REEP5	0.366085667965815	0.0837360426681159	-1.01853	0.735439400067155	0.366955974481028	-0.472667	-0.440193	S03	0.735439400067155	IS04		CLEC14A	0.116233570668878	0.668588860392853	0.279919943970755	0.0422007176751468	-1.17793	0.83457748478143	0.403067954788225	-0.0906544	S03	0.83457748478143	IS06		CYP4F3	-0.0859785	-0.0837305	0.101500515861418	0.0491638485036391	0.0636047011609184	-0.0641492	-0.0751471	S02	0.101500515861418	IS03		CCDC3	0.571177940042084	-0.272664	-0.339852	0.00755489301804202	0.298487125643822	S02	0.571177940042084	IS01		PTGDR2	0.134389363531399	0.0468850811492222
OSTC	0.220344827349413	0.212938437199387	-0.814042	0.735065445451777	0.372877376151976	-0.750456	-0.490757	S03	0.735065445451777	IS04		SLC1A4	-0.460568	-0.135779	0.359376035929947	0.415501007789269	-0.346233	0.834446749592986	-0.1176	-0.154695	S03	0.834446749592986	IS06		LRRD1	-0.0466312	-0.0454119	0.0961097730104159	-0.0480107	0.076994847763861	-0.0468519	-0.0407567	S02	0.0961097730104159	IS03		ITIH3	0.568412706314292	-0.192571	-0.148267	-0.173172	0.183614456887523	S02	0.568412706314292	IS01		ADAMTS3	0.0848420891508323	0.0101212832784067
IGLC3	-0.0120695	-0.0817551	-0.18065	0.722018435396879	0.0313926833571956	-0.484043	-0.574078	S03	0.722018435396879	IS04		SCARB1	-0.495769	0.596278443000638	0.0747713708258853	0.0843251621368729	-0.471925	0.822586050875939	0.752136126717672	-0.384936	S03	0.822586050875939	IS06		AC123912.4	0.0213797295315432	0.00937375059574773	0.0638115850771995	-0.0531341	-0.0380393	0.030842541613495	-0.0777086	S02	0.0638115850771995	IS03		ARHGEF7	0.56476714911122	-0.0731791	-0.474276	0.0973991679381968	-0.0741121	S02	0.56476714911122	IS01		UBA52	0.11922026919425	0.082368355361481
HM13	0.270219756089714	0.607397247493773	-0.911369	0.722017893406553	0.430012597853913	-0.793656	-0.780757	S03	0.722017893406553	IS04		NUDT4	0.194339113343552	-0.112357	0.0261300041891699	0.00386595248324208	-0.337917	0.813247727207974	-0.183244	-0.113433	S03	0.813247727207974	IS06		ITIH5	-0.327397	-0.345757	-0.0922263	-0.102343	-0.390429	1.30014713007925	0.0645401113587564	S03	1.30014713007925	IS06		GADD45B	0.564156573817389	0.05875911541764	-0.224706	-0.304737	0.0656343741119845	S02	0.564156573817389	IS01		DHRS9	0.118730726459177	0.0789573172660826
TMEM59	0.554697764543286	-0.168009	-0.798548	0.720808800143123	0.344907849027092	-0.971078	-0.561863	S03	0.720808800143123	IS04		SIPA1L2	-0.782016	0.0742203169654394	0.32791282635833	0.548041201618124	-0.667472	0.806669389585466	0.0994578507632642	0.207030699480104	S03	0.806669389585466	IS06		NPTX2	0.0471373179856905	-0.0826743	-0.426381	-0.335412	-0.358134	1.27759550652593	-0.0295675	S03	1.27759550652593	IS06		SYNE1	0.563160251682487	0.132195579370899	-0.461402	-0.127765	-0.0545865	S02	0.563160251682487	IS01		HHIP-AS1	0.030073197972253	-0.0182236
TXNDC5	0.0705466379545049	0.285600660398811	-0.385527	0.719473271327849	0.0342431513324434	-0.549278	-0.550836	S03	0.719473271327849	IS04		FAM107A	0.379149668868035	0.42094368137701	-0.343781	-0.219978	-0.652595	0.803323760845153	0.0463639712014851	0.0970812344627304	S03	0.803323760845153	IS06		MGARP	-0.115189	-0.24589	-0.349819	-0.0322881	-0.330133	1.1713563477138	-0.228317	S03	1.1713563477138	IS06		SERPINI1	0.563009644862635	-0.149526	-0.578765	0.47951725057766	-0.536775	S02	0.563009644862635	IS01		CCNQ	0.0647022369543379	0.0624265283832113
SPCS2	0.428091453861209	0.204389676847253	-1.11147	0.717829444917329	0.599722642741861	-0.824701	-0.664263	S03	0.717829444917329	IS04		EFNA1	-0.752062	0.498142823736372	0.419005762565616	0.219643818529998	-0.750306	0.802797856664053	0.0160293444610907	0.20298524903234	S03	0.802797856664053	IS06		MXRA7	-0.592014	0.24561655540379	-0.109905	-0.158273	-0.352884	1.1609534552511	-0.288417	S03	1.1609534552511	IS06		FRMD4A	0.558522295788328	-0.107166	-0.438258	-0.0689265	0.297050083782404	S02	0.558522295788328	IS01		ATG9B	0.0536726151202792	-0.0829692
SEC24A	0.0124095547799349	0.517116963852014	-0.54089	0.715828124125992	0.149949016744196	-0.595508	-0.521887	S03	0.715828124125992	IS04		ADD1	0.142020212327815	0.365610036012022	-0.0793946	0.224078488634742	-0.84722	0.788734063656024	0.248750916337794	-0.0676306	S03	0.788734063656024	IS06		VCAM1	0.0041755655210814	-0.307681	-0.835744	0.322874210553847	-0.301882	1.13103295667697	-0.0810307	S03	1.13103295667697	IS06		EPHB6	0.55706521438313	-0.150887	-0.296224	0.168397379336822	-0.354968	S02	0.55706521438313	IS01		VAT1	0.151401610311529	-0.0525584
MEI1	0.198660086957373	0.0130816368917899	-0.78593	0.715322129593826	0.439483167164058	-0.670588	-0.521198	S03	0.715322129593826	IS04		PPP1CB	-0.179543	0.100908339324735	0.090842311033767	0.0150057700208824	-0.623395	0.78778763440545	0.664686506385145	0.0014316398480663	S03	0.78778763440545	IS06		IER3	-0.222971	-0.752686	0.645689915486185	-0.0945708	-0.551023	1.0796434809794	-0.283096	S03	1.0796434809794	IS06		KCNB1	0.556571331196925	0.0464221087210118	-0.323751	-0.0948588	-0.16962	S02	0.556571331196925	IS01		LINC02470	-0.132042	0.145370319027289
SEC61B	0.413120093412698	0.292668286230709	-1.18308	0.713967763093245	0.664163158768031	-1.03763	-0.518659	S03	0.713967763093245	IS04		RPS6KA2	-0.112025	0.00632917196709186	0.310453037183554	0.397518255471088	-0.750011	0.775678401077779	0.131115307047346	-0.0865981	S03	0.775678401077779	IS06		DSC2	-0.054732	-0.323739	-0.258692	0.143670179148317	-0.459861	1.05075307762455	-0.195185	S03	1.05075307762455	IS06		CACNA1H	0.556165772815681	-0.0596217	-0.396627	-0.0470703	0.0813235871964411	S02	0.556165772815681	IS01		INTS6L	0.0102387451556558	-0.00940973
LMAN2	0.239244924153775	0.152450274528375	-0.904729	0.709406495701809	0.53789704406655	-0.967997	-0.426484	S03	0.709406495701809	IS04		SRP14	0.115032586081577	0.16940444673001	0.247314820088861	-0.55257	-0.52478	0.77519754009302	0.142218530580089	0.148541558798915	S03	0.77519754009302	IS06		NTM	-0.170017	-0.260955	-0.105121	-0.251157	-0.235168	0.986993416841063	0.385198466489111	S03	0.986993416841063	IS06		CAMK2G	0.555424840324945	-0.0702598	-0.302615	-0.0795121	0.0113136929339435	S02	0.555424840324945	IS01		SLFN14	-0.06314	-0.0569534
IGHA2	-0.300606	-0.414963	0.689971051957319	0.706026725071185	-0.293312	-0.649069	-0.697892	S03	0.706026725071185	IS04		JAG1	-0.144648	-0.0447617	0.571465272158924	0.545483262458514	-0.771964	0.775025936046175	-0.329828	-0.123878	S03	0.775025936046175	IS06		DSG2	0.191949578598721	-0.442221	-0.307432	0.263165913420677	-0.555531	0.970984849347509	-0.305096	S03	0.970984849347509	IS06		NFIB	0.553377039958075	-0.179472	-0.280554	-0.0980438	0.247754662667912	S02	0.553377039958075	IS01		PC	0.0539583386653549	-0.178299
SLC35B1	0.358319841292126	0.137834884983047	-0.693982	0.705963029728294	0.0923862913299531	-0.619355	-0.360696	S03	0.705963029728294	IS04		CFH	0.613432036677038	0.152667064491068	-0.145028	-0.136793	-0.539688	0.772569553827775	0.219627394496141	-0.328951	S03	0.772569553827775	IS06		SPON2	0.457769549913262	0.0367138832618536	-0.672864	-0.0566061	-0.501636	0.966732587832648	-0.382648	S03	0.966732587832648	IS06		PTK2	0.552319476970991	-0.0808702	-0.838461	0.312565958336329	0.134701007200001	S02	0.552319476970991	IS01		AC068446.2	0.0816150643193523	-0.0861066
ERGIC2	0.194972089113991	0.202156532299263	-0.753545	0.702981687659218	0.216724523275014	-0.333143	-0.49407	S03	0.702981687659218	IS04		CCDC85A	-0.0788611	0.30918955414247	-0.0797753	-0.030291	-0.341189	0.77078046640825	-0.0280385	-0.11459	S03	0.77078046640825	IS06		AEBP1	0.580737573218614	-0.213571	-0.818183	-0.0300644	-0.374359	0.957328927630178	-0.113749	S03	0.957328927630178	IS06		RYR2	0.547812244010891	-0.119309	-0.125274	-0.136669	-0.0583773	S02	0.547812244010891	IS01		PM20D1	-0.0975903	0.0860817349482799
KDELR1	0.316292044394202	0.213053872339936	-0.773767	0.702637063669447	0.517972724928485	-1.06846	-0.762655	S03	0.702637063669447	IS04		PREX2	0.24352804837017	0.0440875633655937	-0.120544	0.371466151337864	-0.716334	0.76838172208254	0.119708089512643	-0.0992082	S03	0.76838172208254	IS06		CCL2	0.0986140243484222	-0.324033	-0.465786	0.0181250769770061	-0.217486	0.935341204699164	-0.178385	S03	0.935341204699164	IS06		PDE5A	0.545971452495578	0.171357015478331	-0.837993	0.0578933779398573	0.145476187368906	S02	0.545971452495578	IS01		AC021188.1	0.0610114185053588	0.0742603636233876
SERP1	0.270612940998628	0.0773102907642436	-1.17146	0.702420531250469	0.536946671233148	-0.269646	-0.419652	S03	0.702420531250469	IS04		MSX1	-0.460589	0.276840545021342	0.171511408430962	-0.191015	-0.420064	0.765454651758573	0.324493365011224	0.132530445166091	S03	0.765454651758573	IS06		PLEKHH2	-0.196385	-0.344544	-0.10467	-0.201289	-0.164147	0.889373289591649	0.619479538049933	S03	0.889373289591649	IS06		PTN	0.543695080536072	0.155270334853964	-0.556449	-0.0277186	-0.122061	S02	0.543695080536072	IS01		RB1-DT	-0.0255517	-0.0974291
EDEM2	0.0740683288848633	0.285551426982127	-0.591076	0.700141065547162	0.0888030850861821	-0.293262	-0.418643	S03	0.700141065547162	IS04		AC092164.1	-0.1459	-0.0923541	-0.0473874	-0.0367037	-0.14272	0.756942609894865	0.295584778460911	-0.14826	S03	0.756942609894865	IS06		LGI4	-0.423062	-0.154168	0.39166015785892	-0.353637	-0.363507	0.882820130665829	0.587092976591743	S03	0.882820130665829	IS06		CRIP1	0.54242032089944	0.126887156020868	-0.627603	0.106456454048149	-0.220668	S02	0.54242032089944	IS01		NTM	-0.0953874	0.0434409796541532
CERCAM	0.229824902386563	-0.261829	-0.454896	0.695901167483477	0.108307530993397	-0.45696	-0.442412	S03	0.695901167483477	IS04		MIR4435-2HG	-0.576144	0.230453698745222	0.524527370583129	0.316951004178797	-0.373195	0.747260457182098	-0.0855923	-0.304293	S03	0.747260457182098	IS06		NOVA1	0.0783894933331235	-0.313607	-0.0750929	-0.218522	-0.367222	0.879211946454197	0.435730144520733	S03	0.879211946454197	IS06		GPR4	0.540377032939358	-0.168793	-0.559117	0.415008084466157	-0.359524	S02	0.540377032939358	IS01		KY	0.0448681723169703	-0.0694803
TMED5	-0.0160764	0.284493105486554	-0.721729	0.695704482432355	0.295801484182174	-0.440613	-0.306772	S03	0.695704482432355	IS04		A2M	-0.385544	0.486427620007443	0.232439206278064	0.546909681044985	-1.25731	0.746564913524022	0.586498026271401	0.18069629060167	S03	0.746564913524022	IS06		IFI44L	-0.110479	-0.109648	-0.53963	0.243172575001057	-0.377853	0.869062511962733	0.369911601714232	S03	0.869062511962733	IS06		MEF2D	0.540220789858557	0.0223520590275505	-0.579358	0.0169872035807229	0.110855466242523	S02	0.540220789858557	IS01		TNFAIP3	1.06601506734075	0.150033723763313
SAR1B	0.136225619708616	0.554192943931065	-0.724289	0.68956125650657	0.133697297585675	-0.475847	-0.408666	S03	0.68956125650657	IS04		SV2C	-0.0895478	-0.0872889	-0.0878827	-0.0886466	-0.031031	0.738863367011948	-0.0824602	-0.0918395	S03	0.738863367011948	IS06		THBS1	-0.276637	-0.350715	-0.458595	0.251552724312425	-0.0966319	0.85736545273848	0.0598883161996124	S03	0.85736545273848	IS06		ITGAV	0.539343092512699	-0.15507	-0.635977	0.105048331390904	0.401078871562868	S02	0.539343092512699	IS01		B4GALT5	0.998743236520491	-0.200359
ALG5	0.346248038553453	0.280864083227028	-0.637155	0.68887752771155	0.105885983502705	-0.706373	-0.505914	S03	0.68887752771155	IS04		CYB5R3	-0.0815238	0.377864869885236	0.409123645004413	-0.00709268	-0.800404	0.733124386386398	0.133228801827465	-0.0470288	S03	0.733124386386398	IS06		SPON1	-0.113563	-0.223635	-0.272087	0.0195956278345085	-0.222965	0.827647074939047	0.0233768853419501	S03	0.827647074939047	IS06		MAP3K7CL	0.538666548278561	-0.215229	-0.390857	0.067390897614747	0.186381060677684	S02	0.538666548278561	IS01		GRASP	0.997210101890956	0.0244609044321083
SEL1L	0.251047156854533	0.556106838133782	-0.90632	0.688343391619258	0.532029132067606	-0.882405	-0.805492	S03	0.688343391619258	IS04		CTDSPL	-0.0169038	0.169635796610405	0.211419296359322	0.0146390272996784	-0.513172	0.728029639171233	0.518277463111031	-0.326289	S03	0.728029639171233	IS06		TFPI	-0.0730828	-0.48324	0.563187094849201	-0.0848803	-0.646838	0.821892200441484	0.0659471402293585	S03	0.821892200441484	IS06		FOXC1	0.536073943793899	-0.18362	-0.403747	0.00300451066080827	0.281444458870814	S02	0.536073943793899	IS01		AREG	0.977132362624229	0.572556599813618
SELENOK	0.386068377308061	0.00684014581575842	-1.04903	0.686883221417277	0.613618623625313	-0.725009	-0.606271	S03	0.686883221417277	IS04		SULT1B1	0.00714346296584275	-0.109785	-0.110532	-0.111492	-0.0439165	0.727107128648218	-0.0815242	-0.100537	S03	0.727107128648218	IS06		NAMPT	-0.0663423	-0.482552	0.330933172610548	-0.0541988	-0.526769	0.817057268485372	0.268526897983047	S03	0.817057268485372	IS06		LRRC10B	0.535837964874486	-0.390051	-0.457493	0.512555943465781	-0.263935	S02	0.535837964874486	IS01		ELL2	0.940982834634874	-0.171723
CCR10	0.0545645396417981	0.0355183920328643	-0.228999	0.68418122665468	-0.0170789	-0.516676	-0.486167	S03	0.68418122665468	IS04		RFK	0.215333379190091	-0.352267	0.339366829975358	0.0792118902743373	-0.446658	0.725713330730089	-0.39245	0.0168967407592986	S03	0.725713330730089	IS06		EGFR	-0.0992525	-0.112224	-0.0903838	0.221089442562236	-0.657607	0.79512058075268	0.355099619480984	S03	0.79512058075268	IS06		MFGE8	0.532945644037537	0.13426412676285	-1.16889	0.388896381754485	0.115226739538968	S02	0.532945644037537	IS01		VMP1	0.92351629647737	0.208041277365452
DERL1	0.300546087992915	0.277864643514585	-0.781155	0.684046339015608	0.273110972646694	-0.554855	-0.606937	S03	0.684046339015608	IS04		TACR1	-0.00356466	-0.0997556	-0.0753343	0.0327852027836321	-0.201179	0.706352198164039	-0.0984329	-0.0320198	S03	0.706352198164039	IS06		RHOB	0.0320453032204724	-0.367514	-0.251938	0.590253707110938	-0.62304	0.792271848968426	-0.587449	S03	0.792271848968426	IS06		TTYH1	0.532397056359548	-0.049011	-0.289877	-0.0118137	-0.164685	S02	0.532397056359548	IS01		ATP1B3	0.900487961741183	0.178406585519133
SRPRB	0.388378094551746	0.271495984159063	-0.72298	0.679096689491319	0.236178615441063	-0.715178	-0.665502	S03	0.679096689491319	IS04		NOTCH1	-0.040681	0.231416394919721	0.0677663628842595	0.395306881032153	-0.819682	0.698956760247332	-0.00309121	0.0649582044620239	S03	0.698956760247332	IS06		SNAPC1	-0.0206044	-0.155299	-0.377447	0.166627139384211	-0.321968	0.782920653612652	-0.152402	S03	0.782920653612652	IS06		JPH2	0.522797628340753	-0.158483	-0.156496	-0.0371564	-0.0942594	S02	0.522797628340753	IS01		SLC26A2	0.894680062189307	-0.0245064
FCRL5	0.388080460216522	0.623665673341473	-0.775817	0.678099566434667	0.382976453262908	-0.879371	-1.046	S03	0.678099566434667	IS04		RHOB	-0.145648	-0.150775	0.461443990980292	0.00817735574186369	-0.428714	0.695515073235829	-0.635131	0.246693798354432	S03	0.695515073235829	IS06		VEGFA	0.136200931579986	-0.48967	-0.576471	0.410089519963228	-0.380617	0.781392885595051	0.493990640594873	S03	0.781392885595051	IS06		PHLDA2	0.520498955366544	-0.394976	-0.550114	0.240424229119848	0.504898903867563	S02	0.520498955366544	IS01		ZFAND5	0.891189897069185	-0.318096
CHID1	0.391806541213404	0.272897765856479	-0.663199	0.676132476037128	0.124218766683304	-0.698412	-0.554123	S03	0.676132476037128	IS04		ARRDC3	0.282891003812368	-0.453094	0.382065880128439	-0.118903	-0.537679	0.694334082630905	0.513816581104306	-0.0913106	S03	0.694334082630905	IS06		NEGR1	-0.231555	-0.060171	-0.286131	0.0833332439887962	-0.228951	0.778992798552411	-0.0912759	S03	0.778992798552411	IS06		TTLL7	0.519242986241508	-0.126072	-0.361432	-0.0607048	0.245818257451404	S02	0.519242986241508	IS01		CCNH	0.874014920840252	-0.195339
KCNN3	0.241821924982899	0.497687340085684	-0.504027	0.668704055003515	-0.0429115	-0.489144	-0.57954	S03	0.668704055003515	IS04		LINC00551	-0.109845	-0.0598738	-0.0854529	-0.10874	-0.0630303	0.688781346920524	-0.101151	-0.00135188	S03	0.688781346920524	IS06		CAV1	-0.00411137	0.196243190993343	0.152867677992522	-0.0790993	-0.699296	0.773321592254813	-0.554908	S03	0.773321592254813	IS06		FRK	0.519172565748676	-0.21431	-0.135843	-0.000473211	-0.0833528	S02	0.519172565748676	IS01		TIPARP	0.837364856020641	-0.160048
ARF4	0.201618568678225	0.315183331804192	-0.920491	0.668374494508665	0.565070271980652	-0.728913	-0.642251	S03	0.668374494508665	IS04		P2RY1	-0.394949	-0.0107231	0.306455677141712	0.418395551704985	-0.293894	0.688656460716444	-0.358299	-0.139852	S03	0.688656460716444	IS06		SH3BP4	-0.238294	-0.0538895	-0.199518	0.112810876780958	-0.341646	0.773246718553614	0.0550435554455561	S03	0.773246718553614	IS06		CARMN	0.515679036030479	0.410991153378476	-0.818551	0.0323493258256646	-0.298567	S02	0.515679036030479	IS01		NR4A3	0.835067689006377	-0.100692
ISG20	0.218110528588195	0.321515744823064	-0.914124	0.667915642556823	0.487349385576024	-0.756297	-0.491491	S03	0.667915642556823	IS04		PAPSS2	-0.236623	0.00897118644245076	0.165812984396737	0.221846650360102	-0.30901	0.687035754521627	-0.107767	-0.107102	S03	0.687035754521627	IS06		ITGAV	-0.0483679	-0.393887	-0.115908	0.0392361324729591	-0.333912	0.773009174365269	0.495038513955047	S03	0.773009174365269	IS06		PHLDB2	0.514171802578035	0.11203233296927	-0.400423	-0.280799	0.279742702745124	S02	0.514171802578035	IS01		LMNA	0.816800884112371	-0.102791
KLF13	0.30015789867891	0.400029871517729	-0.805463	0.662605928117213	-0.0644072	-0.265064	-0.0886325	S03	0.662605928117213	IS04		RABGAP1	-0.0865568	0.152428886734312	0.141195956735952	0.0854875247756764	-0.611119	0.686269672019962	0.256764817350547	0.00368020272435407	S03	0.686269672019962	IS06		COL23A1	0.384776383016371	-0.50249	-0.0348761	0.27222704077193	-0.731741	0.772643542090873	-0.290897	S03	0.772643542090873	IS06		SLMAP	0.514051212525408	-0.0857894	-0.340692	-0.122426	0.262600959385592	S02	0.514051212525408	IS01		CPM	0.814834941343617	0.210420616794724
ERGIC3	0.415539907492596	0.220786978406539	-0.913871	0.659303981974452	0.441614638961227	-0.558626	-0.827026	S03	0.659303981974452	IS04		BMX	0.32522658789146	0.154950676773739	-0.0901484	-0.177349	-0.198957	0.677827685251287	-0.220914	-0.260703	S03	0.677827685251287	IS06		SLC34A2	-0.0178098	-0.175221	-0.212047	-0.166668	-0.131925	0.767460278590071	-0.184723	S03	0.767460278590071	IS06		FADS3	0.513276697452526	-0.0617382	-0.414059	-0.0826062	0.255088210555725	S02	0.513276697452526	IS01		SLC1A5	0.810514569797995	0.264897796221868
NUCB2	0.548873958411492	0.215459185069375	-1.06635	0.657296907003517	0.624217690344809	-1.07562	-0.73002	S03	0.657296907003517	IS04		PTPRB	0.0669857968670059	0.264392766373796	-0.202948	0.618883537575498	-1.38909	0.674364524100092	0.301264020555795	0.562476510400805	S03	0.674364524100092	IS06		DNALI1	0.251489540204375	-0.155099	-0.388765	0.159309144165924	-0.489416	0.766668992528165	-0.243342	S03	0.766668992528165	IS06		NOTCH3	0.51148201462381	0.242966308874265	-1.24513	0.376674537715471	0.0735629990620247	S02	0.51148201462381	IS01		RHOH	0.80253071665785	0.265508219364518
NANS	0.408314920319086	0.195647315452995	-0.812138	0.646745034615964	0.376927001911819	-0.934973	-0.523323	S03	0.646745034615964	IS04		FGF2	0.357419806611464	0.315091332546391	-0.247729	-0.229393	-0.398786	0.668017849977467	0.0963928093943034	-0.124505	S03	0.668017849977467	IS06		NFIL3	0.194620248748962	-0.259358	-0.410498	0.342302240359206	-0.477469	0.759556796778541	-0.451519	S03	0.759556796778541	IS06		ROCK1	0.50925195624303	0.346257943203731	-0.909801	0.0772345361443714	-0.0886315	S02	0.50925195624303	IS01		THAP2	0.798602461868565	-0.144028
CUTA	0.258404055893579	-0.184105	-0.819861	0.643943934204846	0.244831259082066	-0.456761	0.00735586787276382	S03	0.643943934204846	IS04		CD46	-0.260141	0.23686078774731	0.172419748828662	0.480414944951727	-0.741331	0.66358955159928	0.204416210012799	-0.063166	S03	0.66358955159928	IS06		FAM120AOS	-0.104365	-0.0166458	-0.266889	0.370726115991968	-0.530805	0.7580997651057	-0.544511	S03	0.7580997651057	IS06		ENTPD1	0.508102890976143	-0.199355	-0.351776	0.0641401016161478	0.137613342505255	S02	0.508102890976143	IS01		SYAP1	0.795973220304654	-0.122431
DNAJC1	0.276762442571521	0.204177708900223	-0.878107	0.640311045072049	0.443126669755992	-0.809014	-0.382821	S03	0.640311045072049	IS04		SLC25A34-AS1	-0.0297072	-0.0960297	-0.0164435	0.00866098463211205	-0.151219	0.661141628412098	-0.0309799	-0.101159	S03	0.661141628412098	IS06		CRNDE	-0.205065	-0.0690843	0.15633337734834	0.101522937558654	-0.548545	0.75011568772204	-0.305061	S03	0.75011568772204	IS06		NRIP2	0.503376790193714	0.165528144349149	-0.586973	0.130161926411224	-0.364891	S02	0.503376790193714	IS01		STK17B	0.79137656639292	-0.175079
SEC14L1	0.242667164921023	0.483006526593658	-0.978284	0.639410823481678	0.394251861891493	-0.62055	-0.384016	S03	0.639410823481678	IS04		THBS1	0.121648844903254	-0.367574	0.239147504271019	0.628660706473425	-0.414606	0.659822817058243	-0.115027	-0.3859	S03	0.659822817058243	IS06		HILPDA	0.662296879628515	0.058215781306934	-0.623902	0.231022518427824	-0.809114	0.741368009483488	-0.243739	S03	0.741368009483488	IS06		KCNAB1	0.502837063639473	-0.436812	-0.406042	0.423080439400406	-0.014852	S02	0.502837063639473	IS01		REL	0.791319929138682	-0.550919
COPE	0.230453152218622	0.260872491175438	-0.84884	0.63581495282346	0.260735824918345	-0.725004	-0.0508032	S03	0.63581495282346	IS04		SPOCK2	-0.668508	0.225109532049203	0.286315659757393	0.236608729311202	-0.28716	0.655324596495215	-0.0549411	-0.0265325	S03	0.655324596495215	IS06		EFEMP2	0.418406207256738	0.028998393228899	-0.827724	0.470236551109252	-0.61297	0.741143839424067	-0.461022	S03	0.741143839424067	IS06		CRYAB	0.501775425422628	-0.670512	0.356579083300157	-0.170317	0.421756219978914	S02	0.501775425422628	IS01		SCN7A	0.789729147853078	-0.121016
TMED10	0.343098163004469	0.240834471489079	-0.948921	0.624213888268213	0.509796254793911	-0.717035	-0.586663	S03	0.624213888268213	IS04		MPPED2	-0.340089	0.037740709632805	-0.126869	0.071473683079071	-0.241846	0.648525266689098	0.080512855368409	0.179191409116816	S03	0.648525266689098	IS06		WSCD1	-0.147944	-0.14013	-0.286445	0.0806115093136568	-0.232286	0.738960337399746	0.0696729465109211	S03	0.738960337399746	IS06		CALD1	0.499025990150561	0.267319960337576	-0.986746	0.00479406356620165	0.380606456769738	S02	0.499025990150561	IS01		NDEL1	0.786090582646148	-0.147819
TOR3A	0.280295309923153	0.373106150598488	-0.667373	0.623008605164877	0.22186080761482	-0.512218	-0.694391	S03	0.623008605164877	IS04		C9orf3	0.100662059725119	0.285698835691399	0.00843397292178588	-0.125205	-0.563692	0.638401600761237	-0.0281155	0.110976609554852	S03	0.638401600761237	IS06		CRIM1	0.121532227258505	-0.467625	-0.404487	0.250596549460472	-0.296709	0.736912223931609	0.205682814654871	S03	0.736912223931609	IS06		NRARP	0.498956538593616	-0.145105	-0.599915	0.414437589768676	-0.276433	S02	0.498956538593616	IS01		VPS37B	0.779668780903286	-0.167085
SRM	0.270802333441061	0.340458765839608	-0.757548	0.622128724296856	0.268207389909115	-0.694774	-0.40677	S03	0.622128724296856	IS04		CGNL1	0.629907853581251	-0.244785	-0.185563	-0.257714	-0.136013	0.637333687679158	-0.232187	-0.133761	S03	0.637333687679158	IS06		KRTCAP3	0.223898967925066	-0.0204612	-0.49709	0.0876299289619939	-0.370136	0.733333432833324	-0.331234	S03	0.733333432833324	IS06		C1QTNF2	0.498141176814304	-0.163722	-0.297489	0.0380236317880862	0.0381697312925582	S02	0.498141176814304	IS01		BIRC3	0.778470369520375	-0.168135
SELENOM	0.556991278619255	-0.201638	-0.78197	0.621723143302789	0.408713393100364	-0.806388	-0.666341	S03	0.621723143302789	IS04		AGPAT1	-0.0458232	0.329987882933254	-0.00693966	-0.173013	-0.463786	0.63683054303228	0.0470665718837386	0.103990729731678	S03	0.63683054303228	IS06		PRUNE2	-0.0533202	-0.157907	-0.634544	0.315614823075916	-0.289107	0.726386435696066	0.512105526922461	S03	0.726386435696066	IS06		UTRN	0.497861251019959	0.402794251188956	-1.04879	0.153370937544949	-0.112884	S02	0.497861251019959	IS01		ID2	0.776298157833619	-0.0517989
AC012236.1	0.536227469209589	0.469450299574822	-0.583475	0.620318142180305	-0.00206469	-0.693112	-0.77558	S03	0.620318142180305	IS04		FAM84A	-0.520056	0.34308865049364	0.12275358006334	0.520094935879347	-0.360312	0.635924373260297	-0.172217	-0.201222	S03	0.635924373260297	IS06		IGFBP7	0.0102833088884655	-0.424385	-0.501243	0.571144746467209	-0.230181	0.723695207350806	-1.01194	S03	0.723695207350806	IS06		ACTC1	0.497297980410842	-0.157412	-0.0907156	-0.135269	0.035411181037403	S02	0.497297980410842	IS01		NFKBIZ	0.774979880817822	-0.139306
ZBTB38	-0.05338	0.364913395393687	-0.630617	0.618987168048969	0.328339568312157	-0.555933	-0.329576	S03	0.618987168048969	IS04		ADAMTS1	0.36460493561165	-0.0746863	-0.144193	-0.50571	-0.628327	0.633136310120283	0.482844854164227	0.452445286207956	S03	0.633136310120283	IS06		MYC	0.389532391546338	-0.434985	-0.0671092	0.109551299700874	-0.544761	0.723694683890739	-0.471175	S03	0.723694683890739	IS06		PDGFA	0.493299309534517	-0.0801265	-0.671642	0.152099139000656	0.272474383039777	S02	0.493299309534517	IS01		MCL1	0.76957984790946	0.122144376337908
TPD52	0.0755119631429255	0.274719270047453	-0.6725	0.617907918146944	0.306825162658266	-0.325885	-0.550086	S03	0.617907918146944	IS04		SELENOW	0.00282397313345927	0.43008938875402	0.29959335519976	-0.270302	-0.791707	0.631571761114524	0.619683323333487	-0.0116183	S03	0.631571761114524	IS06		PFKFB3	-0.100353	-0.442194	0.267533897898199	0.0689259207758223	-0.492978	0.711597876092202	0.214484326124177	S03	0.711597876092202	IS06		COBLL1	0.492831176156633	0.0697739711201671	-0.728281	0.207157095958354	-0.0642901	S02	0.492831176156633	IS01		TSC22D1	0.757395333024051	0.24240466013082
BMP8B	-0.0108021	-0.187531	-0.253605	0.615989987401644	-0.047207	-0.062498	-0.300148	S03	0.615989987401644	IS04		AZIN1	-0.10909	0.152271210756581	0.0957781356871096	-0.190717	-0.300048	0.626423976204748	0.22430413042146	-0.0446415	S03	0.626423976204748	IS06		SCGN	-0.345126	0.120274407774287	-0.363387	0.383209564249293	-0.387659	0.705922384129821	-0.202545	S03	0.705922384129821	IS06		CABP1	0.489644807851374	-0.208515	-0.206309	0.106599772796242	-0.156365	S02	0.489644807851374	IS01		CTTNBP2	0.731959561934377	0.274552717731905
HSPA13	0.199175179449779	0.333908181389133	-0.785154	0.61180704364832	0.394676120185114	-0.493259	-0.643088	S03	0.61180704364832	IS04		FYN	-0.56897	0.436535763949847	0.33371643246086	0.457292235053784	-0.738057	0.619447673708763	0.116992352928564	0.0111896872204792	S03	0.619447673708763	IS06		EGR1	0.402773877618983	-0.682593	-0.727566	0.619925730939673	-0.311458	0.700048361948133	-0.378729	S03	0.700048361948133	IS06		LGALSL	0.487933468247861	0.0538902267405798	-0.628644	0.221835650247058	-0.226305	S02	0.487933468247861	IS01		SYTL3	0.729607310550671	0.0409718115365567
ZNF706	0.311683657109409	0.215940662833862	-1.11567	0.608827260728067	0.532159487018023	-0.366936	-0.462846	S03	0.608827260728067	IS04		ADGRF5	-0.856777	0.440027878016582	0.227631392315943	0.571098621779178	-1.14705	0.617196387760154	0.584626357119398	0.559470241173934	S03	0.617196387760154	IS06		SLC16A1	-0.177759	-0.210161	-0.338387	0.32143327924393	-0.340914	0.697145475428921	0.324420453374988	S03	0.697145475428921	IS06		AC100803.3	0.487258862715362	0.0520986576557574	-0.244813	-0.0977348	-0.208495	S02	0.487258862715362	IS01		RGS1	0.726331800926322	0.402155050116936
SLC39A7	-0.00460836	0.215738224273578	-0.672946	0.605993750386607	0.34096505367178	-0.393689	-0.344882	S03	0.605993750386607	IS04		PCMTD1	0.312649489205776	0.209880404694127	0.040164168572423	0.0117616402368451	-0.774423	0.616709089187003	0.156222061453653	0.0370103468598523	S03	0.616709089187003	IS06		JUN	0.527913670957162	-0.460722	-1.25016	0.624364492489215	-0.163046	0.695736067929934	-0.287348	S03	0.695736067929934	IS06		PIP5K1B	0.482552229958486	0.287446928199438	-0.358581	-0.167243	-0.358585	S02	0.482552229958486	IS01		DDX3Y	0.722106965856742	-0.25241
CHPF	0.196065446164772	0.0771113893252837	-0.592077	0.605218325590513	0.412576631333031	-0.720856	-0.670975	S03	0.605218325590513	IS04		SPRED3	0.0179039830861601	-0.136052	0.0837673607192905	-0.0458495	-0.166546	0.609400467382527	-0.120594	-0.0575698	S03	0.609400467382527	IS06		MID1	-0.142943	-0.225176	0.183061362863019	-0.094262	-0.414027	0.691243464859473	0.410063607564302	S03	0.691243464859473	IS06		TACC2	0.481341990601215	-0.117748	-0.269104	-0.00778406	0.0133113422972944	S02	0.481341990601215	IS01		FOSL2	0.722062662802617	-0.0109933
CCDC167	-0.0533628	-0.110245	-0.536541	0.604856194709469	0.293439124465508	-0.538312	-0.0363421	S03	0.604856194709469	IS04		MGP	-0.518951	0.419619024166821	0.18484151444283	0.185564911473713	-0.705614	0.609132479491423	0.23698753674124	0.238858758676094	S03	0.609132479491423	IS06		MT2A	0.222884522952657	0.246832380269243	-0.993052	0.269813449171078	-0.189951	0.690224711363815	-0.900969	S03	0.690224711363815	IS06		MACF1	0.481269210868721	0.0439042614794231	-0.573875	0.00266190418978292	0.173816267807031	S02	0.481269210868721	IS01		SOCS1	0.71821210649984	0.419071694475672
DERL2	0.105552796285983	-0.0139047	-0.615814	0.604099063505933	0.30979125870299	-0.506142	-0.313519	S03	0.604099063505933	IS04		NPTN	-0.233081	0.214536302889306	0.140529132159697	0.142109664494433	-0.510597	0.60614753591578	0.228574402917819	-0.0236731	S03	0.60614753591578	IS06		SYPL1	0.418067495306129	-0.209374	0.122599334635862	0.323681661917998	-0.966661	0.688054402084571	-0.832928	S03	0.688054402084571	IS06		SLC38A11	0.480317426045931	-0.117072	-0.257576	0.167512103578912	-0.37723	S02	0.480317426045931	IS01		DDIT4	0.710990838143037	0.0119964154211622
SLC52A2	0.0353613779727866	-0.0102116	-0.508402	0.600232249002583	0.0295929543660885	-0.276079	0.0412823010891508	S03	0.600232249002583	IS04		CYTOR	-0.412744	0.020850634968587	0.566891115043086	0.205740903358063	-0.360345	0.598419674065157	0.157000734638832	-0.25943	S03	0.598419674065157	IS06		KMO	-0.0911961	-0.308288	0.351692021712705	-0.263312	-0.28262	0.686743162713384	-0.169615	S03	0.686743162713384	IS06		KIF13A	0.479029343069454	0.00990499443757894	-0.330215	-0.155303	0.162761840317745	S02	0.479029343069454	IS01		VEGFA	0.710167807294769	0.0367374963440571
EBAG9	0.114448224987928	0.10291367173905	-0.645758	0.596241389492833	0.180304833685183	-0.195095	-0.31494	S03	0.596241389492833	IS04		F2R	0.00519200084093172	0.466280454033661	0.346141626998967	0.397014388199641	-0.826748	0.593632114361977	-0.0396276	-0.285326	S03	0.593632114361977	IS06		HES1	-0.0857087	-0.313185	0.231085201005365	-0.0145524	-0.368988	0.683785535023418	-0.377923	S03	0.683785535023418	IS06		LMNA	0.473486982999528	-0.105761	-0.917857	0.317720694133494	0.431498075132693	S02	0.473486982999528	IS01		CD69	0.70237635881371	0.255908097504467
NME1	0.185582505471786	0.4985419348368	-0.545687	0.595754009030806	0.0018441985465511	-0.489967	-0.345255	S03	0.595754009030806	IS04		MRC2	0.177073739136151	0.205710666709208	-0.183826	-0.114452	-0.232736	0.592221510528314	-0.046217	-0.126935	S03	0.592221510528314	IS06		KLF10	0.383206143430238	-0.399672	-0.423273	0.296131166325473	-0.462165	0.683090046097632	-0.186361	S03	0.683090046097632	IS06		INF2	0.472056660275274	-0.183757	-0.353358	0.16820870567769	-0.0591273	S02	0.472056660275274	IS01		BCL2A1	0.69241163747053	-0.247222
DNAJC4	0.210487617932982	0.0124123485672877	-0.585283	0.593928472505876	0.312417977745294	-0.478446	-0.610685	S03	0.593928472505876	IS04		DSTN	0.279058726268724	0.276965736507424	0.218442137211695	-0.250674	-0.645154	0.582867894518626	0.0798342471712602	-0.012609	S03	0.582867894518626	IS06		SAP30	0.323671138052601	0.0121303557483949	-0.329709	0.258489225637589	-0.691295	0.682094285919162	-0.441047	S03	0.682094285919162	IS06		ADRA1A	0.471571329501014	-0.212083	-0.139874	0.0683149320538894	-0.155566	S02	0.471571329501014	IS01		KDM6B	0.687233471934399	-0.304955
UFM1	0.0705489567030741	0.350511453423529	-0.814559	0.589239747243682	0.284161879903392	-0.246433	-0.260175	S03	0.589239747243682	IS04		CDC42EP3	0.0784266400923039	0.0342518410438495	0.177492289565533	0.25781464365199	-0.474543	0.579616344651309	0.07789179422961	-0.252274	S03	0.579616344651309	IS06		AMD1	0.0747383398268911	-0.375931	-0.220483	0.488566281799494	-0.564437	0.681490070170331	-0.193272	S03	0.681490070170331	IS06		FGFR1	0.470442982177118	-0.106052	-0.229672	-0.143974	0.224623846206528	S02	0.470442982177118	IS01		ZBTB16	0.680880758349303	0.567343209960011
HAX1	0.113633370717549	-0.140584	-0.825478	0.588824711949835	0.345461871577917	-0.11831	-0.148809	S03	0.588824711949835	IS04		GNAS	-0.379697	0.30179920972328	0.426407267452514	0.0175784604283318	-0.7766	0.579536492964477	0.359598812422564	0.207583921940331	S03	0.579536492964477	IS06		SEMA3C	-0.0586118	-0.202811	-0.107275	-0.158601	-0.207103	0.68137244501367	0.439285922113482	S03	0.68137244501367	IS06		LINGO1	0.470223172206892	-0.272242	-0.590534	0.469653981893167	-0.0961101	S02	0.470223172206892	IS01		ZFP36	0.679154937450335	0.259728563918991
ZNF593	0.184975302351984	0.213974878037766	-0.599717	0.58833952677693	0.216907520828727	-0.399847	-0.539087	S03	0.58833952677693	IS04		RALB	-0.0565065	0.180358305025399	0.203686776713035	-0.0194547	-0.566597	0.579371427844804	0.124269651373254	0.0614700650186149	S03	0.579371427844804	IS06		CEBPD	0.265184395224153	-0.12793	-0.367027	0.404089044021779	-0.61566	0.681268431619116	-0.639293	S03	0.681268431619116	IS06		ADIRF	0.468635868245097	0.176317985551919	-0.800458	0.454540435135318	-0.653331	S02	0.468635868245097	IS01		FMNL3	0.678931802958683	-0.155944
AGA	0.0975320021733637	0.103188855278199	-0.520083	0.587813130960651	0.108944979042567	-0.370416	-0.22652	S03	0.587813130960651	IS04		NRARP	-0.133802	0.113776328603612	0.243222096757726	-0.154351	-0.496888	0.574975344677396	0.180793127328858	0.153470749338224	S03	0.574975344677396	IS06		SSPN	0.5332181167896	-0.0400074	-0.155372	-0.0217406	-0.743883	0.681169523455579	-0.236821	S03	0.681169523455579	IS06		MEF2C	0.468484951544723	0.263587949427664	-0.867797	0.338873596241128	-0.47782	S02	0.468484951544723	IS01		ZNF445	0.674572957433157	0.141481522203229
LRRC59	0.11993988723653	0.378426045483853	-0.685762	0.586003451424848	0.358416836600072	-0.630836	-0.495511	S03	0.586003451424848	IS04		GALNT18	-0.459458	0.568790088419572	0.111865498023271	0.213116125493742	-0.577545	0.573568361501095	0.506010709359909	-0.143708	S03	0.573568361501095	IS06		GGT1	-0.141754	-0.227832	-0.197866	0.297851064932313	-0.32234	0.680085322409006	-0.340235	S03	0.680085322409006	IS06		SGCA	0.465062157227528	-0.233198	-0.307847	0.194266062239904	-0.0772314	S02	0.465062157227528	IS01		STK4	0.670341359722111	-0.20301
GLRX	0.256820030800445	0.112616640899332	-0.534537	0.584940758953076	-0.0327348	-0.58064	-0.00208749	S03	0.584940758953076	IS04		ENPP4	0.330932741707205	0.125549202444581	-0.243232	-0.0752804	-0.366968	0.568335709618004	0.105917435435074	-0.0722627	S03	0.568335709618004	IS06		FZD1	0.285403752342325	-0.0947166	-0.552182	0.266012191110942	-0.440536	0.677283448131326	-0.303067	S03	0.677283448131326	IS06		RAP2A	0.464738936097947	-0.170525	-0.297356	-0.0810725	0.354126777321525	S02	0.464738936097947	IS01		BASP1	0.666939020264437	0.290479537956773
A1BG	0.171058357134063	-0.359995	-0.483046	0.581458912180189	0.21718496027487	-0.580197	-0.112556	S03	0.581458912180189	IS04		MTRF1L	-0.0202198	0.097125150958886	0.165230331532822	-0.219338	-0.356085	0.564613620051311	0.230673055946287	-0.00786523	S03	0.564613620051311	IS06		ATP13A3	0.00771580728468264	-0.287698	-0.166724	-0.0758139	-0.238132	0.674013394113578	0.542301503034131	S03	0.674013394113578	IS06		VANGL1	0.462969545603704	-0.224089	-0.298597	0.130934613261734	0.0244798396687761	S02	0.462969545603704	IS01		PTGS2	0.665378061330148	-0.317272
CKAP4	0.134631996942925	0.271324338149745	-0.69498	0.579030768391308	0.455832297678201	-0.583987	-0.661075	S03	0.579030768391308	IS04		GFOD1	0.300291607952459	0.315437231902737	-0.174914	0.1193483919357	-0.720795	0.560676367085508	0.0886434938275341	0.0454188386807881	S03	0.560676367085508	IS06		HNMT	0.051953063617511	0.157179470993299	-0.343027	0.383869059081097	-0.6384	0.6727348159665	-0.63336	S03	0.6727348159665	IS06		PACSIN2	0.460949651634299	0.243099339937781	-0.438347	-0.096406	-0.244079	S02	0.460949651634299	IS01		SLC2A3	0.664108001060824	-0.159182
PGRMC2	0.0103458688369198	0.176837918699985	-0.745512	0.577577104740758	0.326570813101164	-0.324602	-0.155259	S03	0.577577104740758	IS04		TNFRSF1B	0.186644059158254	0.339664220153735	-0.0992307	-0.0679107	-0.327618	0.559020620969694	-0.165418	-0.153273	S03	0.559020620969694	IS06		ANGPTL4	0.3674195144264	-0.423489	0.0215677204995097	0.407210899573096	-0.810159	0.669305043348942	-0.542601	S03	0.669305043348942	IS06		KLF9	0.460898874914753	0.428175847223633	-0.844607	-0.084419	0.0385760506052965	S02	0.460898874914753	IS01		HNRNPU	0.66233278416466	-0.0281077
AC004556.1	-0.126888	-0.0502808	-0.0150975	0.576196252841525	-0.211062	-0.153198	-0.180244	S03	0.576196252841525	IS04		MMRN2	0.439500109764993	0.546334939092665	0.134569716412742	0.170219215670542	-1.28022	0.54758896352704	0.155386635809557	0.133353798309642	S03	0.54758896352704	IS06		EIF5B	-0.0789985	-0.183443	0.215733190203459	0.0839107890057783	-0.547874	0.658751131655535	-0.185986	S03	0.658751131655535	IS06		PPM1L	0.46014301274327	0.234075568225353	-0.579116	-0.0201426	-0.141867	S02	0.46014301274327	IS01		SRSF7	0.66227759406691	-0.0448685
TAPBPL	0.393710727855517	-0.0573412	-0.644917	0.574932535442009	0.199621562604718	-0.560635	-0.409964	S03	0.574932535442009	IS04		APCDD1	-0.347535	-0.0128227	0.532638470858655	-0.010402	-0.347917	0.547321786958801	0.512238185923484	-0.220408	S03	0.547321786958801	IS06		PCBP1	0.236693068133298	-0.0970208	0.0912664973543263	0.392502522981649	-0.916398	0.654578596530751	-0.801059	S03	0.654578596530751	IS06		CRTC3	0.460079515020186	-0.0502187	-0.397571	0.059835876504052	-0.019742	S02	0.460079515020186	IS01		ZC3H12A	0.662149999335219	-0.286813
IFNAR2	0.356195515812934	0.45238208332168	-0.666566	0.570140761236606	0.0310014408181207	-0.657315	-0.249312	S03	0.570140761236606	IS04		SORT1	-0.455021	0.214676226226665	0.389030424951257	0.363310218189759	-0.450092	0.546906991168522	-0.0741039	-0.117502	S03	0.546906991168522	IS06		ATRAID	0.614338101084123	-0.221265	-0.0302925	0.318010163183676	-0.961144	0.650709588147339	-0.801654	S03	0.650709588147339	IS06		DST	0.455806668651521	0.420500706626394	-0.913354	-0.123007	0.262828661161487	S02	0.455806668651521	IS01		NFKB2	0.662110163852504	-0.34986
ARL1	0.244166906165469	-0.0114406	-0.651857	0.566889627500395	0.21681010860665	-0.401109	-0.306506	S03	0.566889627500395	IS04		IL3RA	-0.366532	0.385923745995054	0.381586593267205	0.0081881477262807	-0.745906	0.544410287027194	0.386544581787847	0.147691154063227	S03	0.544410287027194	IS06		ACTN1	-0.233298	0.0178248620592895	0.103172749050418	-0.113509	-0.383679	0.64824398683212	0.345576860991393	S03	0.64824398683212	IS06		EHD2	0.451313914753289	-0.00566337	-0.85906	0.309355297742907	0.167835154152323	S02	0.451313914753289	IS01		METRNL	0.661933590677174	-0.219409
SSR2	0.0506930209655116	0.063542707937557	-0.942702	0.566128125121422	0.433928199194263	-0.25392	0.00432192276501021	S03	0.566128125121422	IS04		IFITM2	0.347102718310332	0.193931612053397	0.203886595845902	-0.362382	-0.739175	0.541658327505578	0.0925083922721442	0.231034975657282	S03	0.541658327505578	IS06		SCARB2	0.178474979475166	-0.368697	-0.0152188	0.127214843574408	-0.528566	0.647945801596432	0.165282269388836	S03	0.647945801596432	IS06		RGS7BP	0.449479859941204	0.249393260349136	-0.485983	-0.0424447	-0.272205	S02	0.449479859941204	IS01		IKZF3	0.658181921473516	0.0199503186129614
SYVN1	-0.00619544	0.395213168584694	-0.660475	0.558329850274749	0.299713159748308	-0.280022	-0.430127	S03	0.558329850274749	IS04		TMEM132A	-0.25132	0.0930659226866885	0.10840646565526	0.142363481478174	-0.436412	0.535750954794693	0.13531736641676	0.100695957891011	S03	0.535750954794693	IS06		C5orf46	-0.366184	0.331251018167858	-0.178729	-0.135656	-0.186486	0.645357167248207	-0.0299227	S03	0.645357167248207	IS06		NEURL1B	0.449279460593642	0.150284316878187	-0.698547	0.00736012644543166	0.200650882265053	S02	0.449279460593642	IS01		SRGN	0.657907594676805	0.259546874246588
DNAJB11	-0.051756	0.220123253041777	-0.478262	0.55566445677669	0.18434918226264	-0.28013	-0.316885	S03	0.55566445677669	IS04		HIP1R	-0.12534	0.119330241557926	0.259656718331735	0.158095767469003	-0.373457	0.534656213319167	-0.116407	-0.132619	S03	0.534656213319167	IS06		LMAN1	0.387831316086956	-0.266821	-0.113553	0.42138147982821	-0.824864	0.643822216634915	-0.499652	S03	0.643822216634915	IS06		AKAP1	0.446160121193811	0.0216668963289401	-0.233412	-0.0749957	-0.150213	S02	0.446160121193811	IS01		MAT2A	0.648967809634691	-0.139438
PKHD1L1	0.00988752774773582	0.212018415944695	-0.500117	0.554271008267329	0.248085319153076	-0.495271	-0.343351	S03	0.554271008267329	IS04		HOXD10	-0.206847	-0.0985424	0.412789267451431	-0.0505513	-0.0697205	0.533035946034129	-0.196423	-0.184001	S03	0.533035946034129	IS06		DEPP1	-0.0325866	-0.0551731	-0.0542694	0.159439969725498	-0.474134	0.643706405481508	-0.414418	S03	0.643706405481508	IS06		SLC8A1	0.44272648622338	-0.11619	-0.482918	0.261052998552231	-0.131681	S02	0.44272648622338	IS01		SKIL	0.646286457947778	-0.20663
SSR1	0.0624091661911036	0.414111334260267	-0.628352	0.553933420097189	0.197562548789423	-0.314357	-0.375302	S03	0.553933420097189	IS04		DHH	0.225998898964726	-0.0200426	-0.135533	-0.130336	-0.136283	0.525373912351705	-0.0269969	-0.11119	S03	0.525373912351705	IS06		PPP1R3B	-0.0287583	-0.210704	-0.0637913	0.104222153747258	-0.380632	0.641808698389362	-0.0206146	S03	0.641808698389362	IS06		HSDL2	0.442027138815736	-0.0284508	-0.215847	-0.0845767	-0.0475173	S02	0.442027138815736	IS01		PRKX	0.645480201270116	-0.0859165
TECR	0.35632122237596	0.1535206040462	-0.669905	0.550487986036661	0.112110052094024	-0.645276	-0.146487	S03	0.550487986036661	IS04		TSPAN7	0.0802738883062888	-0.0586141	0.135142762854608	0.51907166635208	-0.910086	0.522436923434538	0.444920003945937	0.0492253668425929	S03	0.522436923434538	IS06		FAM20C	0.274408123306813	-0.218	-0.596024	0.346752440147534	-0.392168	0.638087439948119	-0.0737664	S03	0.638087439948119	IS06		CACNB2	0.441940124638534	0.066596287754751	-0.289054	-0.0177302	-0.264497	S02	0.441940124638534	IS01		DUSP6	0.643880319335971	0.00234822321619369
MCUR1	0.0895320094337312	-0.0519155	-0.544653	0.547117488136334	0.160390667015454	-0.257388	-0.16097	S03	0.547117488136334	IS04		ATP1A1	0.498283612263408	0.148220781926256	0.000555024860219372	-0.0531865	-0.80781	0.522009975031736	0.278424181206026	0.052255632779741	S03	0.522009975031736	IS06		STON2	-0.389296	-0.228247	0.0498285759310626	0.228042537726946	-0.26008	0.637914128006368	-0.164481	S03	0.637914128006368	IS06		CAP1	0.441813040938347	-0.139093	-0.749107	0.258060973462493	0.384413839485876	S02	0.441813040938347	IS01		GPR65	0.637998996817963	0.0465516125305857
IFNAR1	0.0476060684791802	0.135566132962826	-0.859883	0.54693348713245	0.436656133035024	-0.0902168	-0.334636	S03	0.54693348713245	IS04		TMEM47	-0.4484	0.100841463511241	0.33150270453131	0.512431914437283	-0.822147	0.513043533047988	-0.263891	0.446699146733552	S03	0.513043533047988	IS06		INSIG2	0.170182377141397	-0.215477	0.217727896620408	-0.0306859	-0.640709	0.634476277881203	0.049591643725091	S03	0.634476277881203	IS06		FHL5	0.436099527913712	0.146635937660344	-0.501989	-0.155974	0.234064095906915	S02	0.436099527913712	IS01		DDX5	0.637091140996447	0.0311364523950713
CYBA	0.391439789612835	0.288525580253363	-1.0136	0.544385573602727	0.226763304848647	-0.0441504	-0.344221	S03	0.544385573602727	IS04		PTPN12	-0.0674942	0.466779219974239	0.252230331384528	-0.0832811	-0.973471	0.487742133753054	0.401473373010639	0.311253748654962	S03	0.487742133753054	IS06		SPIRE1	-0.23481	-0.0434545	-0.31654	0.266725491116771	-0.280093	0.633614343865672	0.0350193679594013	S03	0.633614343865672	IS06		RABGAP1	0.425395638210931	0.0637237139412579	-0.485355	0.0503508663930325	-0.0386799	S02	0.425395638210931	IS01		NFKBIA	0.636156691889332	0.118262659877196
LCN8	0.0734995215452028	-0.0150385	-0.278985	0.537905930054448	-0.104042	-0.0993754	-0.241965	S03	0.537905930054448	IS04		CAPZA2	0.0998047699193812	0.30224292173049	0.200697324417152	-0.0465177	-0.649287	0.482573942959778	0.0581694060493109	0.0464535261228813	S03	0.482573942959778	IS06		PIM1	0.087526187584712	-0.218663	-0.0826695	0.0188069663863134	-0.311282	0.632757069693004	-0.3647	S03	0.632757069693004	IS06		MIR29B2CHG	0.423001019508449	0.0184598901760419	-0.255398	-0.0355857	-0.154209	S02	0.423001019508449	IS01		FAM53C	0.635779446437082	-0.186026
U62317.5	0.120740966719013	-0.065553	-0.476024	0.535790909953509	0.310781096599128	-0.399768	-0.558247	S03	0.535790909953509	IS04		IFITM1	0.177570099124279	0.456252711793677	-0.24855	-0.217605	-0.434669	0.481772306139925	0.431044327207893	-0.0658514	S03	0.481772306139925	IS06		MCHR1	-0.161869	-0.096269	-0.149393	0.0162058278433959	-0.198428	0.631374223998181	-0.0444206	S03	0.631374223998181	IS06		REEP1	0.422799534220691	-0.11675	-0.174492	0.0546973915305173	-0.196973	S02	0.422799534220691	IS01		SFPQ	0.634646625529978	-0.275443
ARSA	0.421271602054627	0.0946306425653918	-0.791133	0.535673192613618	0.526064863805597	-0.779256	-0.764687	S03	0.535673192613618	IS04		NXPH3	-0.077484	-0.049246	-0.0437716	0.183688360900892	-0.127512	0.480990732016356	-0.114033	-0.101753	S03	0.480990732016356	IS06		BHLHE41	0.250773909757105	0.0298922968490036	0.346834517701232	-0.283466	-0.735174	0.630100755294415	-0.0143391	S03	0.630100755294415	IS06		CRISPLD2	0.421721137111346	0.312828446314863	-0.880987	0.0909494409613273	0.0343316306825952	S02	0.421721137111346	IS01		SRSF2	0.63025723611339	-0.0862913
GNL3	-0.117568	0.500618728688911	-0.801029	0.535423638238085	0.294367032922811	-0.261681	0.0346059316675357	S03	0.535423638238085	IS04		TMSB10	0.380318576402931	0.0361713103719633	0.212580038681556	-1.02631	-0.0273276	0.471678823428459	0.0319878051340432	0.0549474790220308	S03	0.471678823428459	IS06		CDH2	0.127166378021349	-0.28233	-0.250867	0.355927217157517	-0.511462	0.627627989254152	-0.0396548	S03	0.627627989254152	IS06		PARM1	0.420413978628334	0.243102290250027	-0.715461	-0.0984179	0.299218527245698	S02	0.420413978628334	IS01		AC004687.1	0.626445918345497	-0.0412124
CREB3	0.047242344427946	0.0974303605221984	-0.55993	0.534713893986008	0.308784769527651	-0.417566	-0.355158	S03	0.534713893986008	IS04		FNDC3B	0.117027582779772	0.212227569712061	0.350700846297047	0.424904327452949	-0.723026	0.438863308058761	-0.168976	-0.197064	S03	0.438863308058761	IS06		ATF3	0.555192333308681	-0.669423	-0.860419	0.534719347399984	-0.184198	0.627465490372284	-0.486023	S03	0.627465490372284	IS06		PTPN11	0.418684411128896	-0.0442528	-0.249353	-0.125866	0.166111436620708	S02	0.418684411128896	IS01		YWHAZ	0.623753491537042	-0.168301
JCHAIN	-0.0420735	0.000143105099180684	0.383862820663388	0.533234097567834	0.330380848187454	-1.32147	-1.41513	S03	0.533234097567834	IS04		S1PR1	0.304099396723047	0.341715284505473	0.248270711864357	0.318121406776084	-0.876781	0.382213085707877	-0.32911	0.00373618375742538	S03	0.382213085707877	IS06		CYR61	0.346246550069307	-0.484636	-0.764456	0.57750162778194	-0.253356	0.625643506283735	-0.516697	S03	0.625643506283735	IS06		STK38L	0.418086760540383	-0.204772	-0.217451	-0.0090086	0.206197967843589	S02	0.418086760540383	IS01		AKAP13	0.62159539568285	0.16434749109958
SUB1	0.184341718769509	0.39175852098788	-1.01245	0.532531115776471	0.42127024428978	-0.656469	0.051282676597226	S03	0.532531115776471	IS04		MAGI1-AS1	-0.0231054	-0.0225225	-0.0226757	-0.0228728	-0.0251636	0.225225225225225	-0.0212766	-0.0236967	S03	0.225225225225225	IS06		UGCG	0.305455168026248	-0.560216	0.0358185894593464	0.205858096695542	-0.549611	0.618985273366861	-0.0381478	S03	0.618985273366861	IS06		SACS	0.418080120326612	-0.129869	-0.163719	-0.0805234	0.105341346108172	S02	0.418080120326612	IS01		SNU13	0.620995457206148	0.116334804448399
PNOC	0.274169988269631	0.0960543665647194	-0.588408	0.528127781127666	0.238309089537592	-0.226617	-0.711321	S03	0.528127781127666	IS04		SKOR1	0.0394521052020592	-0.0477093	0.000645209689214426	-0.0484514	-0.0533038	0.212789295132496	0.0619513826882648	-0.0501965	S03	0.212789295132496	IS06		AL133453.1	0.205624000272964	-0.134181	-0.00487994	-0.130156	-0.382701	0.618611105586272	-0.345649	S03	0.618611105586272	IS06		MGAT5	0.417943866716136	-0.035214	-0.371068	0.0277520754516434	0.0333060870185344	S02	0.417943866716136	IS01		IL4R	0.611082560636725	-0.0746722
UAP1	-0.0706532	-0.0306954	-0.448997	0.527817939172074	0.369451007045916	-0.264996	-0.51262	S03	0.527817939172074	IS04		AC009123.1	-0.0306	0.0533977271838988	-0.030031	-0.0302921	-0.0333258	0.195984418945476	-0.0281781	-0.0313832	S03	0.195984418945476	IS06		COPZ2	0.226764426621232	0.0821069358689866	-0.275078	0.00283391954087017	-0.44813	0.61849670954812	-0.349244	S03	0.61849670954812	IS06		HIP1	0.413670950057334	0.260505370429789	-0.830816	0.0384047884009533	0.182118304054719	S02	0.413670950057334	IS01		PER1	0.607356039314436	0.0796319920426707
TMED2	0.279995459648605	0.204205130377847	-0.739316	0.526582807750937	0.38430055469089	-0.773375	-0.363518	S03	0.526582807750937	IS04		AXIN2	0.00332414196931887	-0.0122554	0.0507445416054794	-0.0686378	0.00205566761048181	0.0885686522208185	-0.00299573	-0.0322322	S03	0.0885686522208185	IS06		STC1	0.276580692555565	-0.290474	-0.21089	0.0552940139765903	-0.360589	0.615778448535787	-0.162457	S03	0.615778448535787	IS06		ACTB	0.411632107734194	-0.36696	-0.394213	0.224129529711262	0.373003501575459	S02	0.411632107734194	IS01		GALNT6	0.606111593788106	-0.185868
SEL1L3	0.110708406413943	0.437056840260278	-0.79344	0.526333964562079	0.34204595752569	-0.0462239	-0.63405	S03	0.526333964562079	IS04		DGKH	-0.400954	0.116455210234832	0.441580615877746	0.997118443707869	-0.834559	0.0128424054396689	-0.0255848	0.122371261259806	S04	0.997118443707869	IS04		BHLHE40	0.179935822562347	-0.431499	-0.178802	0.211777284247197	-0.34293	0.609722630568292	-0.191315	S03	0.609722630568292	IS06		MYO1E	0.411307591709609	-0.00388909	-0.392229	-0.0372752	0.150648494169371	S02	0.411307591709609	IS01		TWISTNB	0.600673680981538	-0.173879
GFER	-0.0805498	-0.123534	-0.274779	0.522536347641881	0.18206563609437	-0.161593	-0.437083	S03	0.522536347641881	IS04		PLCG2	-0.299329	0.0815868209920381	0.00658191237935131	0.98800646189513	-0.474773	0.286844232076918	-0.0240384	-0.204353	S04	0.98800646189513	IS04		CAV2	0.208573140382126	-0.0446953	0.0436938221848112	0.140538818224132	-0.676387	0.604074063264394	-0.538064	S03	0.604074063264394	IS06		IQGAP1	0.409075199012013	0.108289823706166	-0.677411	0.0869152635326681	0.145224005070597	S02	0.409075199012013	IS01		LEO1	0.595238303280799	-0.180066
KRT10	0.274333782381243	-0.0297958	-0.993954	0.522460244033556	0.356803134950742	-0.10878	-0.0941014	S03	0.522460244033556	IS04		ESM1	-1.23469	-0.630029	0.699097531400486	0.984438618662036	-0.268304	0.547695685034317	-0.446898	0.380296756492039	S04	0.984438618662036	IS04		TMEM123	-0.0838361	-0.318447	0.375207219004904	0.177360790662729	-0.558573	0.602309111942191	-0.526424	S03	0.602309111942191	IS06		TMEM131L	0.404851169564284	-0.0169704	-0.279613	-0.0600899	0.0418771858205278	S02	0.404851169564284	IS01		CSRNP1	0.58565740237609	-0.252181
TMEM147	0.471737983108069	0.117976859871006	-0.784047	0.521350798427932	0.246005173338049	-0.610813	-0.369997	S03	0.521350798427932	IS04		BTNL9	-1.23376	0.524466810700367	-0.126441	0.920039481252631	-0.721271	0.394831706631442	0.647329025086997	0.399988504405038	S04	0.920039481252631	IS04		WWTR1	-0.0411874	-0.228526	-0.0850106	0.123959278006598	-0.31094	0.601721068063183	-0.121989	S03	0.601721068063183	IS06		FOXC2	0.402283021448487	0.199381341923335	-0.731673	-0.00855854	0.257229541302231	S02	0.402283021448487	IS01		BZW1	0.585200969794992	-0.186216
TMEM39A	-0.0553677	0.151203084599945	-0.517832	0.516095686755195	0.329727182879087	-0.376868	-0.341654	S03	0.516095686755195	IS04		HMCN1	-0.211334	-0.0120499	0.344062887180491	0.911858812487182	-0.544864	0.25244267757616	-0.0776847	-0.283679	S04	0.911858812487182	IS04		ALDH1A1	0.398280729544401	-0.107883	-0.740145	0.461359479692308	-0.41858	0.599803387671213	-0.67535	S03	0.599803387671213	IS06		ATP8B1	0.400679119556317	-0.0935429	-0.330844	0.0832665658890227	-0.00373275	S02	0.400679119556317	IS01		BTG2	0.58475363613926	-0.16127
COMMD3	0.119526243730374	0.122696228439208	-0.624313	0.514160275761697	0.352768625704648	-0.555961	-0.321371	S03	0.514160275761697	IS04		PDGFD	-1.27018	0.520047189667656	0.473988305470672	0.89164517785013	-0.795188	-0.148512	0.40403266515767	0.514266965098938	S04	0.89164517785013	IS04		SOX9	0.227160753714918	-0.51218	0.0288533259702453	0.171881858331703	-0.50681	0.599168665698859	0.179006022132464	S03	0.599168665698859	IS06		TACC1	0.399399589677863	0.349074575360777	-0.743782	-0.0753829	0.105371092483522	S02	0.399399589677863	IS01		AC114760.2	0.582759936646027	-0.160971
ST6GALNAC4	0.230243485414935	0.375392871885976	-0.746127	0.513387922102733	0.402043495698759	-0.610272	-0.55092	S03	0.513387922102733	IS04		ANGPT2	-0.636442	-0.162102	0.871568413119475	0.874674205698053	-0.366248	0.678409112260747	-0.432361	-0.511774	S04	0.874674205698053	IS04		UBXN4	-0.00355663	-0.326671	0.405116847909601	0.172738441650136	-0.664445	0.596933249527218	-0.3222	S03	0.596933249527218	IS06		ROCK2	0.398575446870407	0.236132369523619	-0.83884	0.052039424856165	0.241508410494562	S02	0.398575446870407	IS01		AC106739.1	0.581506738571616	0.176419271171503
SRPRA	0.00583159721360501	0.425369474746382	-0.798015	0.513364492759181	0.404018756133163	-0.557336	-0.103554	S03	0.513364492759181	IS04		NOTCH4	-0.999932	0.436709737535365	0.40990476348704	0.863618663487458	-1.07937	0.433609071974696	0.249284985903695	0.473022167434719	S04	0.863618663487458	IS04		RETREG2	0.115065743985674	-0.170908	0.0636837788427281	0.202170592875086	-0.593896	0.596809738801689	-0.470642	S03	0.596809738801689	IS06		ITGA3	0.398161989091614	-0.214713	-0.369922	0.207931571786936	0.0615881493764167	S02	0.398161989091614	IS01		G3BP2	0.578118007576215	-0.112958
PARM1	-0.0353747	0.197596172440568	-0.502212	0.511802302436794	0.336137022315685	-0.409769	-0.431376	S03	0.511802302436794	IS04		INSR	-1.31344	0.523711832430897	0.450653738803167	0.847943996470416	-0.746043	0.53596356630791	0.489128157755085	0.086644507717127	S04	0.847943996470416	IS04		COMT	0.202456490538372	-0.285813	0.132296913002989	0.316019123225604	-0.692291	0.595910991516841	-0.736723	S03	0.595910991516841	IS06		HEY2	0.392603762832081	-0.0933545	-0.601989	0.349199783882249	-0.0862409	S02	0.392603762832081	IS01		DDX27	0.574834708186767	0.0529131166861604
VOPP1	0.225268256518245	0.451100895564185	-0.714935	0.510945171685108	0.28655538927152	-0.584274	-0.425945	S03	0.510945171685108	IS04		GJA1	-0.907366	0.393687393105258	0.369935953103358	0.841158234559022	-0.743778	0.530632031767242	-0.439251	0.29367865507079	S04	0.841158234559022	IS04		TMED10	0.333983795094916	-0.362795	0.265782886479194	0.211850558453041	-0.773881	0.595715768906843	-0.62904	S03	0.595715768906843	IS06		NCKAP1	0.392102454561434	0.148841419305694	-0.56465	-0.053693	0.186934418484202	S02	0.392102454561434	IS01		FOSB	0.570815882761341	0.0307776453454488
PAOX	0.0307607811436401	-0.0945039	-0.380709	0.508492672229823	0.130075720362625	-0.129579	-0.327811	S03	0.508492672229823	IS04		LAMC1	-0.204824	0.0802947012398475	0.823779980223835	0.827721568896089	-0.869936	0.245113679116629	-0.285153	-0.172161	S04	0.827721568896089	IS04		GALNT9	-0.241069	0.0995956355482666	-0.189736	0.0709068646096736	-0.23275	0.595215466527849	-0.1883	S03	0.595215466527849	IS06		ARHGAP17	0.391450974877736	0.108310587258615	-0.513199	0.0333481944154203	0.00118373482315434	S02	0.391450974877736	IS01		RGS2	0.570246095369595	0.258061139141491
YIF1A	0.139996598867981	0.107269221442858	-0.543496	0.507182116933375	0.188370255884337	-0.305951	-0.341004	S03	0.507182116933375	IS04		FLT1	-1.19826	0.440692417188682	0.385014621506812	0.806016044607863	-0.937743	0.421521546255758	0.430634528262008	0.467288886670621	S04	0.806016044607863	IS04		MIDN	0.0697198069389042	-0.408678	0.0213711876622174	0.155448055314813	-0.435852	0.593741535465031	0.212635545014639	S03	0.593741535465031	IS06		PTPRG	0.389020734114432	0.132147786521024	-0.497428	-0.0471413	0.0970969443374523	S02	0.389020734114432	IS01		KIAA1522	0.569207788889805	-0.289761
EAF2	0.173601189351287	0.347439918933426	-0.725538	0.501573032612044	0.370740170653657	-0.121529	-0.778256	S03	0.501573032612044	IS04		KDR	-1.41587	0.456035785129529	0.55882732163479	0.76895675859364	-0.836776	0.0532102336730215	0.460875008338519	0.629820496730112	S04	0.76895675859364	IS04		MCFD2	0.0519958822843045	-0.0983905	-0.0703	0.346869438819211	-0.624403	0.591103523715237	-0.387821	S03	0.591103523715237	IS06		PCDH1	0.38150004113222	0.00969534192981179	-0.421283	0.12235953004173	-0.121191	S02	0.38150004113222	IS01		NR4A1	0.566851407867784	-0.185358
FAM3C	0.0343490781951992	0.290752638850379	-0.742772	0.497207796635974	0.331416621137931	-0.165121	-0.293524	S03	0.497207796635974	IS04		KIAA1147	-0.40079	-0.0178084	0.139206214067568	0.72540528478227	-0.469681	0.49767194953049	-0.118502	-0.0208214	S04	0.72540528478227	IS04		SNHG15	0.482825399454487	-0.258988	0.127468084527782	-0.170129	-0.572014	0.590612030317078	-0.273717	S03	0.590612030317078	IS06		PICALM	0.381161209522546	-0.0158361	-0.412456	-0.053328	0.28992803776633	S02	0.381161209522546	IS01		NFKBID	0.566566073539874	-0.188969
PRSS16	-0.0481112	-0.128449	-0.30419	0.494892692247514	0.222452127743969	-0.32708	-0.332288	S03	0.494892692247514	IS04		NETO2	-0.619499	-0.369647	0.690087096085732	0.719134042460691	-0.498574	0.0933353886029919	0.21709521123483	0.148494447908677	S04	0.719134042460691	IS04		DARS	0.548177416308763	-0.112505	-0.218447	0.4115894932185	-0.902258	0.584788724512955	-0.578597	S03	0.584788724512955	IS06		ZBTB10	0.378303923356978	0.0430182203829992	-0.282013	-0.0254115	-0.115295	S02	0.378303923356978	IS01		AHNAK	0.562341981517161	-0.442249
RPS6KB2	0.122891808882792	0.371324737442322	-0.448721	0.492036635506854	-0.0384128	-0.333724	-0.165449	S03	0.492036635506854	IS04		GRB10	-0.737997	0.698457433352544	0.450922999152759	0.717430873906633	-0.88247	0.0694208043665269	0.0604203197436945	0.194192838363261	S04	0.717430873906633	IS04		VIM	-0.114933	0.373437609975021	0.276899561576932	0.135495186634651	-0.599967	0.580629800085869	-2.1474	S03	0.580629800085869	IS06		ABL1	0.375995229165595	-0.0724249	-0.286221	-0.052192	0.19759830896722	S02	0.375995229165595	IS01		CYCS	0.561125467716165	-0.194451
FAM174A	0.204476787637773	0.0172816778679091	-0.428283	0.489173619242903	0.128712508799774	-0.542272	-0.26591	S03	0.489173619242903	IS04		CX3CL1	-0.52685	0.229436320134976	0.340196046057759	0.714131522630649	-0.760877	0.338592776064888	-0.194113	0.245186573676696	S04	0.714131522630649	IS04		CCDC47	0.0213375505069336	-0.380617	-0.0652451	0.494662787093123	-0.526871	0.580240158349549	-0.434964	S03	0.580240158349549	IS06		ISYNA1	0.368812859204266	0.368483871257394	-0.910045	0.0556498906906147	0.119745361354257	S02	0.368812859204266	IS01		NR4A2	0.560266487531324	0.210732072116929
SMOX	0.16533010715678	0.068388425546357	-0.257009	0.486424136761062	-0.171406	-0.170817	-0.222233	S03	0.486424136761062	IS04		NRP1	-0.659419	0.431890338923215	0.461494350369716	0.708623762039082	-1.00345	0.0125779906032198	0.600348062873912	0.278614721836063	S04	0.708623762039082	IS04		HBP1	0.109632756483871	-0.0821957	-0.201575	0.128952351815254	-0.473477	0.574516458436434	0.212685130968739	S03	0.574516458436434	IS06		OSBPL9	0.367428568922652	-0.0087397	-0.486608	0.0764427055104942	0.148938750981866	S02	0.367428568922652	IS01		CSF1	0.559921108103497	-0.440801
LAX1	-0.0205736	0.395024333223677	-0.413822	0.485536805743547	0.0957522366737017	-0.326786	-0.286672	S03	0.485536805743547	IS04		FZD4	-0.111679	0.423347064496845	0.118640419031989	0.705073736537317	-0.838036	0.0386612566347442	0.236384142268405	0.0100507723837385	S04	0.705073736537317	IS04		DDX18	0.116670003781061	-0.114299	0.222201495840665	0.106898845907034	-0.663106	0.573295992423637	-0.428555	S03	0.573295992423637	IS06		RASAL2	0.366482976300389	0.206321786047249	-0.548599	-0.0655837	0.100334619073314	S02	0.366482976300389	IS01		HDC	0.555575396660053	0.0926131479493016
LINC02362	0.34924421901848	0.0256386842196689	-0.486398	0.485531118051716	0.132268880545702	-0.544936	-0.423009	S03	0.485531118051716	IS04		KCNC4	-0.321175	0.0517254439260671	0.278112989756933	0.696061279595216	-0.481362	0.12106490133003	-0.0992026	0.00863031805313162	S04	0.696061279595216	IS04		FOSL1	-0.00948837	-0.231119	-0.0235494	-0.101268	-0.152126	0.571846249000546	-0.179197	S03	0.571846249000546	IS06		FRY	0.365949398889092	0.176630529268363	-0.466547	-0.0428749	-0.0254397	S02	0.365949398889092	IS01		LINC02207	0.55147910341024	0.139511967910871
AL133467.1	0.441420778399503	0.104592056192388	-0.485196	0.485106631993585	-0.0264255	-0.361051	-0.458873	S03	0.485106631993585	IS04		UNC5B	-0.902771	-0.0983287	0.514264797373976	0.638374704196905	-0.615862	0.611065252388169	0.192208664369219	0.237961369485435	S04	0.638374704196905	IS04		SLC2A1	0.241771098829417	-0.411272	0.407550098296709	9.72360573988483e-07	-0.666886	0.571681483316112	-0.0910218	S03	0.571681483316112	IS06		UBE2H	0.3583331070717	-0.0162794	-0.419038	0.00163349338116161	0.220069350279918	S02	0.3583331070717	IS01		LCP2	0.551255354387182	-0.14701
RER1	0.103341852180176	-0.0304008	-0.635993	0.483356999623308	0.156098284115004	-0.285903	0.146331428580593	S03	0.483356999623308	IS04		SMTN	-0.626874	0.338415884323742	0.453870168493689	0.627581965500394	-0.633843	0.057218854907523	-0.309574	0.298603823621008	S04	0.627581965500394	IS04		AC114803.1	0.0231859802967742	-0.0657772	-0.129492	-0.1047	-0.21992	0.569882694787831	-0.0667562	S03	0.569882694787831	IS06		POLR2J3.1	0.354726604380709	0.145235206329975	-0.478854	-0.0229059	0.0371077417730017	S02	0.354726604380709	IS01		EIF4A3	0.544529949441948	-0.158599
ST6GAL1	0.108759393237452	0.424992994742018	-0.801675	0.480981792679645	0.283420518817831	0.00430369103017017	-0.423833	S03	0.480981792679645	IS04		MYO6	-0.574321	0.280610770955606	0.407490351645096	0.616846699973015	-0.819877	0.0201990884223197	0.270578922339535	0.346125798920011	S04	0.616846699973015	IS04		TSC22D1	0.472265073288484	-0.408011	0.223895070580622	0.292569912259825	-0.842071	0.569272377842959	-0.779048	S03	0.569272377842959	IS06		KANK2	0.353161224354361	0.273280638312045	-1.03698	0.231795542463371	0.192281259556807	S02	0.353161224354361	IS01		CFAP54	0.543191007189811	-0.146701
SYTL1	0.156665083543269	0.0328021447641258	-0.572387	0.480607844628529	-0.0220241	-0.068236	0.0846249693697804	S03	0.480607844628529	IS04		IQGAP2	-0.705758	-0.177147	0.387573421543768	0.613222797854065	-0.319796	0.279435925221523	0.0118228359380589	0.158881818140742	S04	0.613222797854065	IS04		EGLN3	0.420182210905286	0.0709241729720962	-0.339937	0.344816652967954	-0.777772	0.568260949167643	-0.472457	S03	0.568260949167643	IS06		AKT3	0.347711277166273	0.180818643467064	-0.595361	-0.0340224	0.196600322531074	S02	0.347711277166273	IS01		FUS	0.542687047164797	-0.0140179
SCNN1B	0.222171195725017	-0.153476	-0.475712	0.480053914485142	0.415915345626932	-0.611321	-0.633412	S03	0.480053914485142	IS04		AFF1	0.122304672729371	0.0990574589031559	-0.0336482	0.605709773824675	-0.711688	0.0800441104026525	-0.108624	0.217376607607823	S04	0.605709773824675	IS04		FGF2	0.0853114479278022	-0.0559146	-0.198119	-0.12998	-0.245625	0.560971634180488	0.257123863549235	S03	0.560971634180488	IS06		ARGLU1	0.346479796933298	0.228817968659402	-0.366436	-0.130977	-0.0939488	S02	0.346479796933298	IS01		KIT	0.535977959846887	0.127874298896409
NCF4	0.24209835702256	0.188006933156733	-0.667222	0.469081700437789	0.0681105625267627	-0.157792	-0.115054	S03	0.469081700437789	IS04		HECW2	-0.794214	0.447864507682506	0.25135344333984	0.602518973289967	-0.797882	0.0548263696832491	0.483890600906321	0.409552358725696	S04	0.602518973289967	IS04		TMEM87A	0.012746347830487	-0.273064	0.113164467261874	0.319205620290051	-0.633936	0.560497516028872	-0.0163545	S03	0.560497516028872	IS06		CHD4	0.345781637491085	0.244814956607799	-0.7217	0.0587830234187413	0.0852709269876839	S02	0.345781637491085	IS01		GTF2B	0.535103781513889	-0.101963
WDR45	0.00516276140271315	-0.113812	-0.508662	0.468626579325972	0.429701402210054	-0.46124	-0.318308	S03	0.468626579325972	IS04		PECAM1	0.356715965185708	0.20305694198354	0.305102836825799	0.596891572472238	-1.30943	0.242601196911878	0.106757276063364	0.219544573447767	S04	0.596891572472238	IS04		SOCS3	0.456246562734065	-0.391913	-0.433155	0.382333263557782	-0.453249	0.559915783940541	-0.431004	S03	0.559915783940541	IS06		CACNA1C	0.34351996625214	0.127733207621843	-0.449636	0.00826085736728698	-0.0253116	S02	0.34351996625214	IS01		ACSL4	0.534907807861331	-0.086332
OGFOD3	0.298630388730257	0.143936931316521	-0.495038	0.466901876162256	0.235795233121337	-0.675248	-0.499875	S03	0.466901876162256	IS04		NEAT1	0.294965877239095	0.100987915527921	0.238162498313032	0.596479870176316	-1.16486	0.0537607626259439	0.0362593026751035	0.371633271901774	S04	0.596479870176316	IS04		TGFBI	-0.0430331	0.249199345926057	-0.158588	-0.196378	-0.278658	0.559246225266947	-0.0137241	S03	0.559246225266947	IS06		BMPR2	0.320413784119892	0.156499135922661	-0.518969	-0.0546344	0.200733055021975	S02	0.320413784119892	IS01		NFE2L3	0.533879014601326	-0.0111868
SEC13	0.03383291483013	0.372005617500105	-0.543085	0.466157600050386	0.278419301446395	-0.569138	-0.270688	S03	0.466157600050386	IS04		ZBTB16	-0.318238	0.272754222731763	-0.0208147	0.593149705516963	-0.475564	0.0676200754405528	0.132607140565715	0.0875723734909621	S04	0.593149705516963	IS04		SMIM37	0.309694569884163	-0.13592	0.00620984017325459	0.100018255650217	-0.597115	0.558200256606985	-0.507302	S03	0.558200256606985	IS06		PCM1	0.319847731968023	0.28349250775533	-0.512831	-0.110397	0.0387952551039166	S02	0.319847731968023	IS01		TAOK3	0.533701314487877	-0.340831
LSM10	0.126476882238464	0.0709121963641172	-0.678904	0.463984567225196	0.235136402447805	-0.236223	-0.0763998	S03	0.463984567225196	IS04		DOCK9	-0.0374825	0.196752631107728	0.453394879755123	0.587206365744715	-0.876197	0.296647976231519	-0.0125866	-0.0552668	S04	0.587206365744715	IS04		MZT2B	0.319580288217202	0.440730333009182	0.0910006727398651	0.356519061256888	-1.11077	0.557608916611105	-1.54609	S03	0.557608916611105	IS06		ATP8B2	0.315571703131954	-0.0129963	-0.262019	-0.028207	0.0688475004258318	S02	0.315571703131954	IS01		KIF13B	0.530138042272712	0.360003348669531
AC078883.1	0.102187469475583	0.133377988365727	-0.513594	0.461260821083745	0.404594417542732	-0.595718	-0.518069	S03	0.461260821083745	IS04		APP	0.079096622920065	0.225916519864301	0.324821194070627	0.586584571399246	-1.24194	0.128892257242219	-0.188013	0.553138066452195	S04	0.586584571399246	IS04		AHCYL1	0.132944415156324	-0.275469	0.246119642090158	0.0596835791193502	-0.588994	0.557197032430045	-0.0855774	S03	0.557197032430045	IS06		VEZF1	0.309451180013713	0.162691146272116	-0.338409	-0.12132	0.0331387101780671	S02	0.309451180013713	IS01		STAT3	0.528675245097691	-0.0618071
AKR1A1	0.254474173201767	0.422989021732446	-0.72545	0.460901046562105	0.430189288516955	-0.584413	-0.666769	S03	0.460901046562105	IS04		GIMAP5	-0.220792	0.283059372917562	-0.00463243	0.585643816859365	-0.416506	0.0545906705341004	-0.161151	0.0478426218831437	S04	0.585643816859365	IS04		APLP2	0.216031511668945	-0.504238	0.0358454625677354	0.497530081056806	-0.634481	0.554678510040506	-0.563409	S03	0.554678510040506	IS06		MPRIP	0.302659432542145	0.0658956667209281	-0.659865	0.217803468960638	0.0870935239918474	S02	0.302659432542145	IS01		RHOG	0.52751011082999	-0.135239
IGLC2	0.0819286164348687	-0.116847	-0.084308	0.46044830585384	0.0578927236003459	-0.256319	-0.678357	S03	0.46044830585384	IS04		CD93	-0.117241	0.200744450344501	0.537207564870938	0.56280585863303	-1.28537	0.539081212079101	0.0491417036664247	0.297704760566916	S04	0.56280585863303	IS04		EBPL	0.239430317079722	-0.00542875	0.102021849444624	0.235550111026464	-0.772467	0.554542288998378	-0.801578	S03	0.554542288998378	IS06		PKD2	0.30195017240411	0.0185129568745834	-0.366658	-0.0580411	0.265954010776782	S02	0.30195017240411	IS01		TTPAL	0.523381030461149	0.0623270164340777
IGLV2-8	-0.144268	-0.0843623	-0.131509	0.459948622478019	0.0312014364213739	-0.176311	-0.179119	S03	0.459948622478019	IS04		XAF1	0.101550160167565	0.270178151696508	0.0305469444201869	0.560877954658033	-0.866936	0.0715041876122201	0.0694976678149213	0.214360549123606	S04	0.560877954658033	IS04		TPST1	-0.000474479	-0.151364	0.168432188932987	-0.0468664	-0.393401	0.553138567975273	-0.197806	S03	0.553138567975273	IS06		SPEN	0.295172319068643	0.200845875899415	-0.405973	-0.086217	0.0157327547831141	S02	0.295172319068643	IS01		ZEB2	0.523258691831328	-0.161477
CCDC32	-0.0640677	-0.0205496	-0.499592	0.455264828039062	0.451772268822205	-0.395104	-0.365022	S03	0.455264828039062	IS04		TMEM150C	-0.438196	0.415977159135517	0.468924968406443	0.557181823446809	-0.796463	-0.185725	0.0259671140206697	0.327132035680462	S04	0.557181823446809	IS04		PDLIM2	0.00359185870109808	0.25336122128734	0.0620259475775036	0.0648619163802106	-0.607618	0.55226001211378	-0.649079	S03	0.55226001211378	IS06		PRKG1	0.273570512648135	0.168603910776357	-0.638911	0.176770417057687	-0.0373618	S02	0.273570512648135	IS01		AHR	0.523245516899866	-0.311237
KCNK6	-0.0491406	0.19875666311984	-0.429328	0.45328698624946	0.194176401516132	-0.327109	-0.195093	S03	0.45328698624946	IS04		MIR181A1HG	-0.283923	0.0867770930649506	-0.103804	0.555253930470525	-0.278294	0.338322598559283	0.00794535783718526	-0.0623749	S04	0.555253930470525	IS04		RPL36A	0.383342080367168	0.12096591717474	0.498379573997203	-0.177918	-0.902224	0.549461548792007	-0.880833	S03	0.549461548792007	IS06		KIRREL1	0.264330728758852	0.0882816639987465	-0.51925	0.124408971565076	0.0513616122694543	S02	0.264330728758852	IS01		IL1RL1	0.522538115732676	-0.148951
AUP1	0.220094503209717	-0.133088	-0.620544	0.453282077788134	0.322266222289381	-0.213477	-0.404101	S03	0.453282077788134	IS04		RASGRP3	-0.690211	0.285070026002786	0.477431842653514	0.550500537403288	-0.741432	-0.0914461	0.336635885683982	0.388357066328399	S04	0.550500537403288	IS04		PLBD1	0.268874432703045	-0.0208815	-0.430921	0.247241899919798	-0.465127	0.549267394917169	-0.243613	S03	0.549267394917169	IS06		SOX5	0.263753404924296	0.206894689357266	-0.443546	-0.0338576	0.00390786306014884	S02	0.263753404924296	IS01		ABHD2	0.522295232935707	-0.0234678
COPZ1	0.0179090366166097	0.162176656014115	-0.56948	0.447893323756856	0.356132656066528	-0.473979	-0.227835	S03	0.447893323756856	IS04		GDF7	-0.192339	-0.180294	0.0389434136403562	0.549822405844102	-0.101826	0.147215908699867	-0.20717	-0.0588632	S04	0.549822405844102	IS04		RLF	-0.028227	-0.2182	-0.305523	0.225170020915989	-0.263161	0.545780853329401	0.263797897850624	S03	0.545780853329401	IS06		BDP1	0.255959582009118	0.11161185690173	-0.316189	-0.0437385	0.0191635291400025	S02	0.255959582009118	IS01		SEMA4A	0.516655796092996	-0.179241
USP48	-0.125646	0.417199301886867	-0.510035	0.447865210735042	0.173875196851558	0.0273841604579881	-0.301499	S03	0.447865210735042	IS04		IFNGR1	-0.172637	0.389241903039241	0.0293421644972932	0.540111691924611	-0.569559	0.263084815715226	0.0363758124279066	-0.0869471	S04	0.540111691924611	IS04		CCNI	0.431564574005372	0.10306525311487	-0.270858	0.433575024513159	-0.840378	0.544738879279263	-0.95869	S03	0.544738879279263	IS06		FAM53B-AS1	0.164104382708764	-0.0369459	-0.0337549	-0.0368252	-0.0301431	S02	0.164104382708764	IS01		IDS	0.516009820696824	-0.170792
BET1	0.182880150707206	0.0655416694607014	-0.647584	0.44761374117855	0.304075269284899	-0.177972	-0.420983	S03	0.44761374117855	IS04		DDX17	0.368850205377488	0.128797696826072	0.0382869207069181	0.528812032842638	-0.947232	-0.0110255	0.15062513380208	0.221031015220752	S04	0.528812032842638	IS04		SKAP2	0.356208156050328	-0.081481	0.0185364905413274	-0.0274199	-0.607826	0.543451036115392	-0.199913	S03	0.543451036115392	IS06		AC015961.2	0.0680506318382652	-0.00157567	0.0462270373039232	-0.0651053	-0.0403459	S02	0.0680506318382652	IS01		ARHGAP18	0.515584445559591	0.338131801797925
PYCR1	0.212738755332923	0.126326501965651	-0.405813	0.445274830002083	0.0448862595918206	-0.436887	-0.234766	S03	0.445274830002083	IS04		AC130650.2	-0.0410041	-0.0629409	0.000762606389602847	0.521037443802985	-0.240486	0.15752795772426	-0.164325	-0.0799677	S04	0.521037443802985	IS04		SET	0.184855177043237	-0.0586114	-0.142813	0.308160198251916	-0.524836	0.524515609765517	-0.902174	S03	0.524515609765517	IS06		AC124319.3	0.0678609429813258	-0.0526262	0.0403443297119451	-0.0524542	0.0519244684004336	S02	0.0678609429813258	IS01		DDX24	0.515309018007372	-0.263217
FAM98A	-0.122409	0.189064225640678	-0.40948	0.442811103293215	0.108455383226427	-0.155098	-0.0180496	S03	0.442811103293215	IS04		SHANK3	-0.0464603	0.368912438780574	0.282133019372382	0.517658512337129	-0.860465	-0.178548	0.132454656457635	0.226424847229197	S04	0.517658512337129	IS04		RNMT	0.0748849887680842	-0.13143	-0.314828	0.115930840829725	-0.275918	0.52108914500584	0.243760895900336	S03	0.52108914500584	IS06		ECEL1	0.0611677136256145	-0.0518949	0.0274635549620485	-0.00751486	-0.012438	S02	0.0611677136256145	IS01		SAT1	0.513410256449245	-0.0161427
YIPF2	0.172674857329679	-0.0231056	-0.427585	0.442514053966415	0.322909132308276	-0.474702	-0.582741	S03	0.442514053966415	IS04		NPIPB5	-0.197494	0.247841029228464	-0.120001	0.512128326815528	-0.345669	0.00142117406597448	0.313326849411045	-0.051943	S04	0.512128326815528	IS04		TMBIM1	0.230147364616866	-0.0390368	-0.107028	0.138774391328479	-0.578316	0.508555631957375	-0.0767773	S03	0.508555631957375	IS06		AC092111.1	0.0362137528860693	-1.36377e-05	0.0316561976393828	-0.0177925	-0.0710537	S02	0.0362137528860693	IS01		EMILIN2	0.510014646220031	-0.155936
IDH2	0.0390539130644857	0.417151115528614	-0.62821	0.44100952103752	0.168571874230072	-0.350695	-0.0202532	S03	0.44100952103752	IS04		MACF1	0.143315585022111	0.271621727366466	0.267696928759756	0.500987122752393	-1.14092	-0.0342853	0.385916069754545	0.307720168828428	S04	0.500987122752393	IS04		COPS8	-0.0142381	-0.0633603	0.370273923996505	0.085872306724277	-0.616861	0.503508789267984	-0.560956	S03	0.503508789267984	IS06		NR2F1	-0.533261	0.938030434709231	-0.646874	-0.167734	0.272467827796316	S03	0.938030434709231	IS02		MAST4	0.5090361381512	-0.221964
HINT2	0.229023901216186	0.109422918357256	-0.615828	0.440249136057904	0.241039576913063	-0.45173	-0.22704	S03	0.440249136057904	IS04		FAM214A	-0.25596	0.14655847988243	0.302137473491124	0.472788084062025	-0.469963	0.203918734435381	-0.0846525	-0.0246507	S04	0.472788084062025	IS04		UBE2V2	0.0736621685861253	-0.0743591	0.0335853891150903	0.180452059442554	-0.521185	0.500560255439216	-0.39304	S03	0.500560255439216	IS06		TM4SF1	-0.211037	0.867482687882121	-0.761293	-0.343146	0.510218308788518	S03	0.867482687882121	IS02		ARL5B	0.508666207567237	-0.208943
C16orf74	-0.000502373	-0.186688	-0.399391	0.437723769143186	0.277007004545753	0.0269974517164006	-0.480519	S03	0.437723769143186	IS04		WDR27	0.000336022103493279	-0.0733819	0.113067813026583	0.472564795527458	-0.255682	-0.00165671	-0.105986	-0.0652886	S04	0.472564795527458	IS04		RNASET2	-0.144587	-0.809502	0.400090406697075	0.498268780318246	-0.374933	0.498578894933324	-0.665128	S03	0.498578894933324	IS06		MTRNR2L8	0.0928068439220739	0.832638650614233	-0.558894	-0.383018	-0.134309	S03	0.832638650614233	IS02		SRRM2	0.508383431968633	-0.0644083
GTF3A	0.0689294333048723	0.00172515731659217	-0.760205	0.437545578782837	0.0232428556093414	0.282122874672283	0.366745996814319	S03	0.437545578782837	IS04		MON2	0.0454519736946671	0.127127287252177	-0.0481956	0.466905371695417	-0.440295	-0.0318806	-0.00438092	0.0793132650298004	S04	0.466905371695417	IS04		FSTL3	0.0977082550945429	-0.0590963	0.123468991794343	-0.205768	-0.362784	0.497862641005392	0.0958471061157711	S03	0.497862641005392	IS06		AGTR1	-0.51894	0.806500311657392	-0.442171	0.125642192736103	-0.443094	S03	0.806500311657392	IS02		SKAP1	0.507578897147697	-0.044421
IGLL5	-0.139597	-0.124528	-0.0850203	0.436328687992963	0.106884062582238	-0.299778	-0.277641	S03	0.436328687992963	IS04		AC004918.1	-0.189385	-0.00759718	-0.0388916	0.466187194273517	-0.240869	0.305059928390642	-0.184142	0.00472885171004147	S04	0.466187194273517	IS04		SBDS	0.442073665376826	0.0201617822146339	-0.274597	0.367941856136931	-0.726257	0.497486999766765	-0.770946	S03	0.497486999766765	IS06		DCN	-0.413115	0.795489982173384	-0.416689	-0.483253	0.666109621443538	S03	0.795489982173384	IS02		ARHGEF6	0.504394716275897	-0.133292
HSCB	0.0192637461867574	0.245714428162922	-0.42121	0.433532682544664	0.110378873377841	-0.244712	-0.222289	S03	0.433532682544664	IS04		GABRE	0.0263675330751024	-0.0625095	0.205739384933804	0.464906041469292	-0.407587	-0.17655	0.192563836730602	0.00439116078274642	S04	0.464906041469292	IS04		HTRA2	-0.0685971	0.0203093796816673	-0.110695	0.269048406872311	-0.452401	0.497384822065102	-0.29729	S03	0.497384822065102	IS06		STEAP4	-0.674233	0.787793065331492	-0.473571	-0.00918065	0.167798829887862	S03	0.787793065331492	IS02		PLAT	0.501958505700921	0.152400216133697
NEU1	0.00305984357215451	-0.070399	-0.42483	0.43332558971987	0.429020300707862	-0.421117	-0.494949	S03	0.43332558971987	IS04		RIMKLB	0.0147413924994797	-0.0650742	-0.145126	0.464419043032879	-0.497472	0.0552908745913932	0.397610455855974	0.175383430810658	S04	0.464419043032879	IS04		RPL37A	0.272762130008075	0.446458600629975	0.474278113509927	-0.159934	-0.831957	0.496612156396258	-1.83558	S03	0.496612156396258	IS06		MEIS2	0.0820495842370733	0.773529025004131	-0.723389	-0.184714	-0.127842	S03	0.773529025004131	IS02		IL18R1	0.501105247761436	-0.202718
TMEM134	0.268286500869395	-0.0612911	-0.684933	0.432533856917337	0.0963544546825569	-0.134631	0.0707210427475867	S03	0.432533856917337	IS04		TSPAN13	-0.594593	0.437267206706795	0.123752884885732	0.460215433434588	-0.614316	0.0770685805840015	0.457502934512563	0.230988889469506	S04	0.460215433434588	IS04		PDLIM3	0.0776430510300031	-0.167098	-0.40647	0.174644047159007	-0.215545	0.487218837808055	0.2981629037624	S03	0.487218837808055	IS06		CYP1B1	-0.24977	0.759346134330369	-0.455367	-0.324271	0.229795057651604	S03	0.759346134330369	IS02		TUBA1B	0.500841648308328	-0.0255087
SMPDL3B	0.394490403540317	0.223089461001688	-0.36573	0.431148166237161	-0.0415548	-0.517759	-0.456674	S03	0.431148166237161	IS04		SMG1	0.0671937964463327	0.233030623053858	-0.0559594	0.457274696654084	-0.531127	0.112694122916463	0.0247952407802413	0.00544265263883682	S04	0.457274696654084	IS04		PFN2	0.281666680169271	-0.0563422	-0.157401	-0.00746272	-0.371608	0.482539893369699	-0.358659	S03	0.482539893369699	IS06		TIMP3	0.458368907230294	0.725610728814103	-1.14032	-0.35458	0.491739116181987	S03	0.725610728814103	IS02		RARRES1	0.499319786322286	0.0514294734817288
AQP3	-0.0521613	0.0886240169106794	-0.646039	0.430514517434281	0.277940513173739	-0.411497	0.291543493495205	S03	0.430514517434281	IS04		KIAA1109	0.0454071196956132	0.157185384154082	-0.014778	0.446788834761837	-0.601984	0.134252248671049	0.0435575758475071	0.124663797450721	S04	0.446788834761837	IS04		SNRNP27	0.0511174094627392	0.0272760301582974	0.116373881079696	0.0577862230271906	-0.490378	0.469821063878885	-0.486144	S03	0.469821063878885	IS06		TBX3	-0.291599	0.721420903641445	-0.572256	-0.00946019	-0.0910327	S03	0.721420903641445	IS02		GALC	0.497854976073179	-0.0638809
GLT8D1	-0.131998	-0.0863338	-0.411803	0.4296688434704	0.292432819875592	-0.219455	-0.102158	S03	0.4296688434704	IS04		MT-ND1	0.317912325633216	0.0765564004923364	0.232677424917529	0.446395342595686	-0.847362	0.138420146601605	0.0320437445462148	0.0558318560295005	S04	0.446395342595686	IS04		NIPSNAP2	0.0135341700317946	-0.147885	0.379493888183766	-0.120906	-0.453092	0.469199683647589	-0.127689	S03	0.469199683647589	IS06		DACH1	-0.270902	0.711347041840833	-0.317548	-0.130204	-0.284999	S03	0.711347041840833	IS02		PARP1	0.496031169319771	0.090760574039833
BEX5	-0.00654374	-0.0422957	-0.430428	0.429354785028175	0.21517718832749	-0.26274	-0.12532	S03	0.429354785028175	IS04		NEDD9	-0.0273213	0.335830286166644	0.28674308778599	0.442810779942972	-0.820882	-0.017177	0.102599448744453	0.157878343384879	S04	0.442810779942972	IS04		STK25	-6.74445e-05	0.0145847079758244	0.0763512087784473	0.260808036789365	-0.594986	0.468301292822394	-0.437527	S03	0.468301292822394	IS06		TSHZ2	-0.453672	0.689321986976249	-0.428589	0.092612414230923	-0.244861	S03	0.689321986976249	IS02		IRF1	0.492928292257604	-0.144406
ASNS	-0.0198005	-0.0274571	-0.426419	0.427848612750622	0.316646149200569	-0.243844	-0.365743	S03	0.427848612750622	IS04		CNKSR3	0.0761345728144363	-0.036994	0.00473955644536055	0.42944410771689	-0.311065	0.185454895829391	0.0241001453242281	-0.140262	S04	0.42944410771689	IS04		CEBPZ	-0.158921	-0.0932322	0.0590714172283167	0.3074582255076	-0.466263	0.46543582985756	-0.185237	S03	0.46543582985756	IS06		C2orf40	-0.0142465	0.67469276042724	-0.699162	-0.234666	0.289887164780283	S03	0.67469276042724	IS02		TALDO1	0.490252251845252	-0.00993234
HYOU1	-0.0207036	0.209170251933197	-0.511144	0.427485858758448	0.328638521631434	-0.290155	-0.370999	S03	0.427485858758448	IS04		AC096992.2	-0.0902187	0.0170579051218922	0.0064861028686737	0.421289593428349	-0.185344	-0.0947753	-0.0553981	0.0218555050957274	S04	0.421289593428349	IS04		BICC1	0.154392813418425	-0.29953	-0.287451	0.392969477046063	-0.417425	0.463248657137483	0.0975691319994344	S03	0.463248657137483	IS06		EPS8	0.144264034769719	0.672248252406628	-1.1896	0.179627958866706	0.0293295504650534	S03	0.672248252406628	IS02		PPP1R15B	0.489904988365905	0.0602315032280754
IGKV1D-39	0.0441229856644158	0.0277414948461541	-0.173873	0.422981581266545	-0.119352	-0.148437	-0.1508	S03	0.422981581266545	IS04		AL158152.1	-0.0426793	0.0086740580781236	0.0119561406045265	0.418415421852542	-0.154213	-0.0649075	0.00579516676005076	-0.0988731	S04	0.418415421852542	IS04		MAP3K13	0.442562924884259	0.00340859746640612	7.86962251540451e-05	0.0358330949782971	-0.69595	0.451799446711137	-0.225427	S03	0.451799446711137	IS06		ADH1B	-0.383007	0.656921252928232	-0.333034	-0.419134	0.635843227521354	S03	0.656921252928232	IS02		FAM133B	0.488348468314819	-0.148709
PITPNA-AS1	-0.0345688	-0.0737726	-0.457239	0.42285387741126	0.295423270408279	-0.187117	-0.221753	S03	0.42285387741126	IS04		JAM3	-0.322038	0.203397189330612	0.391215178160126	0.411068622112179	-0.609925	-0.00736413	0.322284227467963	0.100770114731344	S04	0.411068622112179	IS04		MSANTD3	-0.0675265	-0.00898053	0.262379201224498	0.012223550926606	-0.450091	0.442345693853181	-0.349428	S03	0.442345693853181	IS06		A2M	0.171170082938535	0.655993220201414	-1.1324	0.31104366722025	-0.352961	S03	0.655993220201414	IS02		AC020916.1	0.487667703812822	0.337941487297809
TMED4	0.174451569373178	0.119307795051554	-0.685333	0.417381282919746	0.348966660872031	-0.169394	-0.421189	S03	0.417381282919746	IS04		PHC3	-0.0399754	0.172778018248855	-0.0571427	0.407155007170675	-0.436172	0.143828295358947	0.028153994043547	0.05019709553485	S04	0.407155007170675	IS04		YWHAQ	0.211629089187643	-0.0922036	0.351782211926759	0.235468552750485	-0.81466	0.435810408485357	-0.681929	S03	0.435810408485357	IS06		EMCN	-0.658975	0.652633338725075	-0.388197	0.15839274132121	-0.0693146	S03	0.652633338725075	IS02		CDC42EP3	0.485803830388757	0.0230196539868042
CCDC57	0.12178468389559	0.213168529891579	-0.510266	0.409598664272356	0.016130204975292	-0.297891	0.10647971666658	S03	0.409598664272356	IS04		SON	0.0613895193163051	0.254311926539327	0.162326041434477	0.406274967307195	-0.908572	0.0484529892490834	0.24269931821804	0.278169521065477	S04	0.406274967307195	IS04		LINC01638	0.0848314877588508	0.0397242377165603	-0.0979316	-0.241428	-0.139178	0.428437271488171	-0.0256766	S03	0.428437271488171	IS06		C7	-0.342619	0.645608248350722	-0.355556	-0.38533	0.567039062051808	S03	0.645608248350722	IS02		HLA-E	0.482755984203952	0.127981432287908
ALG2	0.0216907340211973	0.00865830357225668	-0.529632	0.401043479867704	0.285561835217966	-0.339194	-0.0520017	S03	0.401043479867704	IS04		LENG8	0.240067508838661	-0.0622059	0.107935032629897	0.402576613475456	-0.384017	-0.0470423	-0.0553639	-0.0579417	S04	0.402576613475456	IS04		DDIT4L	-0.0310288	-0.195953	-0.197392	0.234369293004215	-0.208833	0.424159708346064	-0.119866	S03	0.424159708346064	IS06		EPAS1	0.411908807266762	0.640865957882068	-1.22556	0.083295759128052	-0.0375167	S03	0.640865957882068	IS02		JUNB	0.48017165387444	0.286045124921703
GLCCI1	0.0539515352449073	0.327213868825898	-0.498852	0.397716432920774	0.0624413869117337	-0.251891	-0.00685233	S03	0.397716432920774	IS04		AL390728.6	-0.0416748	0.153450803108648	0.115375166815261	0.394930203049105	-0.375744	-0.0197125	-0.0392154	-0.00536322	S04	0.394930203049105	IS04		RPL17	0.224106020832654	0.217213745624687	0.0269048775956689	0.203836217070337	-0.738493	0.423088442481276	-0.691446	S03	0.423088442481276	IS06		IFITM1	-0.247877	0.633821189940542	-0.516519	0.0338583345424013	-0.157822	S03	0.633821189940542	IS02		BATF	0.478365039033771	0.151514854917677
LINC00525	0.215474501496226	0.250803748342941	-0.29322	0.397419006859491	-0.128893	-0.250325	-0.254311	S03	0.397419006859491	IS04		MALAT1	0.14419144960786	0.113888137850372	0.101561948494407	0.394594411828923	-0.869821	0.112029498264236	0.207838457455501	0.296716139232042	S04	0.394594411828923	IS04		TNS3	-0.11736	-0.181909	-0.0468944	0.287911668198811	-0.387222	0.410125035258682	0.370580866988228	S03	0.410125035258682	IS06		KITLG	-0.144623	0.633750551248977	-0.597579	0.123317968254552	-0.36097	S03	0.633750551248977	IS02		TSC22D2	0.477424371973459	-0.315336
ERN1	-0.0286443	0.213191552221012	-0.470154	0.388568252958082	0.309458894328553	-0.588885	-0.0786669	S03	0.388568252958082	IS04		CARF	0.0270417049317364	-0.0223182	-0.0762413	0.388330843547768	-0.234698	0.0340233872147122	-0.0178686	0.00678072091992958	S04	0.388330843547768	IS04		HSP90AB1	0.340111480336411	-0.149151	-0.172382	0.34209483023908	-0.451475	0.384568248461456	-1.07113	S03	0.384568248461456	IS06		PTH1R	-0.148966	0.627216225528557	-0.463207	-0.100744	-0.0987848	S03	0.627216225528557	IS02		PAK1	0.47579623619478	-0.0509603
IGLV2-11	-0.0695576	-0.118795	-0.16052	0.382487026568759	0.0422092180093283	-0.137038	-0.13922	S03	0.382487026568759	IS04		C22orf34	0.0128361313909404	-0.128567	-0.119198	0.384053021715641	-0.165974	-0.0592608	-0.0353733	0.116811712044926	S04	0.384053021715641	IS04		ALPK3	0.0238157932614516	-0.166335	-0.31766	0.202957117615719	-0.137475	0.34825109558274	0.169049059921078	S03	0.34825109558274	IS06		CPE	-0.320359	0.625218788645133	-1.07235	0.571221297379332	-0.207918	S03	0.625218788645133	IS02		PHF20	0.474271965544188	0.123887997682635
B9D1	0.265870788386201	0.266939199186673	-0.450655	0.380495927503431	0.151528022138633	-0.441757	-0.473938	S03	0.380495927503431	IS04		MT-ATP6	0.0937796367849355	0.178365244857559	0.246001026485752	0.380908966650562	-0.77746	0.0865043859091043	0.103344692687592	0.135835501907852	S04	0.380908966650562	IS04		TMEM217	0.0629543663632561	-0.146345	-0.162748	0.0435786895961922	-0.115296	0.339318916557835	-0.0792868	S03	0.339318916557835	IS06		NR2F2	0.101542457755713	0.624782408856841	-1.19347	0.167050507495616	0.227311615795301	S03	0.624782408856841	IS02		TMOD3	0.471987014689152	-0.255353
PGLYRP2	-0.0397955	-0.212642	-0.257611	0.376550153074146	0.192182087922857	-0.292327	-0.109248	S03	0.376550153074146	IS04		GALNT15	-0.100295	0.337933814874787	0.311169116284638	0.372582608212986	-0.472984	-0.0978503	-0.328349	0.063276847498339	S04	0.372582608212986	IS04		ARPP21	-0.104492	-0.0979475	-0.113778	0.134225938343289	-0.101015	0.271297383118611	0.0335280380289483	S03	0.271297383118611	IS06		SERPING1	-0.179225	0.609225541067142	-0.69919	0.0320205361294635	0.111386964181924	S03	0.609225541067142	IS02		HIF1A	0.471910378097981	-0.338946
ATAD3C	0.284593096015053	0.285454347587294	-0.277866	0.376042801379418	-0.0158177	-0.472122	-0.47964	S03	0.376042801379418	IS04		UVSSA	-0.000823513	0.035208008970616	-0.0415203	0.36971328323376	-0.226307	-0.141118	0.023492748854823	0.0555537566824219	S04	0.36971328323376	IS04		SOSTDC1	-0.163918	-0.146067	-0.156758	0.191563996855856	0.040512672872576	0.20822445526167	-0.143268	S03	0.20822445526167	IS06		RGS5	0.194863130815268	0.608642646863872	-0.800974	0.382578788344518	-1.01124	S03	0.608642646863872	IS02		OSBPL8	0.471550053614262	-0.248945
ALG14	0.317035855389346	0.261319089391964	-0.478431	0.37472034597966	0.108652027578177	-0.425098	-0.412071	S03	0.37472034597966	IS04		ZBTB37	-0.0932075	0.0751755932754427	-0.020272	0.360068564361893	-0.292411	-0.0881224	0.0713110498540298	0.127072313239756	S04	0.360068564361893	IS04		AP001816.1	0.0495767824781186	-0.00395898	-0.163017	0.185665852127335	-0.182327	0.203000559508005	-0.287741	S03	0.203000559508005	IS06		ZBTB20	0.134792481164151	0.604145396441352	-0.902965	0.00725554427180722	0.0578526494576847	S03	0.604145396441352	IS02		MITF	0.471105547537989	-0.00629734
CLCC1	0.0668588235217883	0.107288833159323	-0.516857	0.371754101477676	0.217535983270182	-0.269348	-0.0959153	S03	0.371754101477676	IS04		ZNF407	0.0361491486891784	0.0548829038213778	-0.0453979	0.351654474301775	-0.2953	0.0115972309087688	0.105651438329592	-0.0174321	S04	0.351654474301775	IS04		WHRN	-0.0290782	-0.036845	-0.0854215	0.000702687719770891	-0.0269146	0.19231292424501	-0.0677308	S03	0.19231292424501	IS06		PRKAR2B	0.125058492157062	0.603968253617021	-0.411615	-0.248575	-0.23473	S03	0.603968253617021	IS02		PLAUR	0.469698	-0.20556
GPR15	-0.171467	-0.135372	-0.0548618	0.366918740537936	-0.00556041	0.108411733532724	-0.223951	S03	0.366918740537936	IS04		GAB1	-0.0425222	0.0275222589390204	0.252052640254353	0.347434373256349	-0.407727	-0.163028	0.111923152536004	0.0850376641334399	S04	0.347434373256349	IS04		MATN1-AS1	0.0408010894032492	-0.0886624	-0.0578743	0.140303359271122	-0.215244	0.188469898151308	0.104042899223536	S03	0.188469898151308	IS06		LAMC3	-0.40876	0.600508552468088	-0.478788	0.130229924160492	-0.115847	S03	0.600508552468088	IS02		SLC25A3	0.468099037406781	-0.132354
HMBS	0.0712375384619671	0.2862003071579	-0.275831	0.362894032275717	-0.0236556	-0.339164	-0.146481	S03	0.362894032275717	IS04		ARHGEF28	-0.0897203	0.199218141939107	0.131031013235511	0.345916873696567	-0.27975	0.0166666010177751	-0.0762881	-0.0943593	S04	0.345916873696567	IS04		AC092069.1	-0.144117	-0.0803868	0.00338788246807772	0.0177143587832108	0.0429055217197326	0.130024589608076	0.0115119788916052	S03	0.130024589608076	IS06		NDRG2	0.0844185896304485	0.595415953294219	-0.786831	0.0771317708991347	-0.196738	S03	0.595415953294219	IS02		NSMCE1	0.467006366000437	-0.00625021
SMDT1	0.2103490928277	-0.10009	-0.832777	0.359660113048786	0.346712949860123	0.307088806049632	-0.270259	S03	0.359660113048786	IS04		NF1	0.0936902640871509	0.0860746894226422	0.0763297608669775	0.340426830248032	-0.513556	-0.0421635	0.253906733985349	0.0611941966378296	S04	0.340426830248032	IS04		AC005899.1	-0.0235516	-0.0229358	-0.0236295	-0.0242483	-0.0252908	0.129198966408269	-0.0205846	S03	0.129198966408269	IS06		FXYD6	-0.402772	0.581119124326754	-0.775723	0.494321882854564	-0.340753	S03	0.581119124326754	IS02		CTNNBL1	0.465282270242523	0.275725512594453
CHAC2	0.0303693723464447	0.260436279843944	-0.254997	0.3578053741504	-0.0975196	-0.269268	0.028408361072378	S03	0.3578053741504	IS04		AC074117.1	0.00583844539529185	0.031714874116867	-0.0120289	0.334763788089012	-0.240885	0.109387261573097	-0.0708938	-0.0373139	S04	0.334763788089012	IS04		AC130324.2	-0.0235516	-0.0229358	-0.0236295	-0.0242483	-0.0252908	0.129198966408269	-0.0205846	S03	0.129198966408269	IS06		WNT6	-0.0233548	0.581019523482935	-0.464081	-0.0219167	-0.353179	S03	0.581019523482935	IS02		CD55	0.464541975199641	-0.218181
COPG1	0.00951635013457542	0.19587479987357	-0.419812	0.35167431970767	0.245624375497717	-0.294942	-0.273894	S03	0.35167431970767	IS04		VIP	-0.0720295	-0.0153657	-0.130318	0.333615236224397	-0.158675	-0.0252008	0.176621363399122	0.0363668045630086	S04	0.333615236224397	IS04		AL391863.1	-0.0235516	-0.0229358	-0.0236295	-0.0242483	-0.0252908	0.129198966408269	-0.0205846	S03	0.129198966408269	IS06		F10	-0.176443	0.577027966372415	-0.319468	-0.22424	0.0619149847345208	S03	0.577027966372415	IS02		CTSW	0.463452986804205	-0.107322
LINC02363	-0.0641322	0.112787601005681	-0.241101	0.351186753005741	0.0506326214161189	-0.0452408	-0.209108	S03	0.351186753005741	IS04		ARL17A	0.0685902145785427	0.0972126972342677	-0.0357696	0.328722203857491	-0.251438	-0.0135152	-0.0260945	-0.0490176	S04	0.328722203857491	IS04		NKX3-1	0.00738007764417345	-0.140237	-0.0363807	0.0795464164629078	-0.0567763	0.127112780397722	0.0255241991281891	S03	0.127112780397722	IS06		HOPX	-0.178804	0.575708995888258	-0.581989	-0.167711	0.40205124521255	S03	0.575708995888258	IS02		AL136987.1	0.46153909654691	0.0328507953208036
ALG3	0.24105612542682	0.346493366954239	-0.389939	0.347123035199042	0.040784868454711	-0.425341	-0.321116	S03	0.347123035199042	IS04		NPIPB4	-0.164439	0.0768634644315566	0.10353053766455	0.327894432843512	-0.200659	-0.0937108	0.237203292308172	-0.0635698	S04	0.327894432843512	IS04		MIR3681HG	0.0277583926918727	-0.0945273	-0.102812	0.0422320486844676	-0.02631	0.121063820550336	0.100477055416814	S03	0.121063820550336	IS06		HGF	-0.43241	0.573838801353593	-0.297441	-0.0813077	0.110368495874665	S03	0.573838801353593	IS02		QPCT	0.459570101209469	-0.138749
STX5	0.0230902023945607	-0.103354	-0.517309	0.347083915687978	0.32738995152776	-0.305591	-0.00605477	S03	0.347083915687978	IS04		AC005674.1	-0.0591795	-0.0141544	-0.0580791	0.322983339917641	-0.0644511	-0.0562179	0.0339924771869248	-0.060694	S04	0.322983339917641	IS04		MYO3B	-0.0744046	0.0483672139891347	-0.0567889	0.0774130531685417	-0.0798993	0.117234811152699	-0.0650313	S03	0.117234811152699	IS06		SNRK	0.106695496097249	0.565911913915744	-0.769998	0.0859006310777301	-0.214842	S03	0.565911913915744	IS02		SPATA13	0.4553811815402	-0.203544
LINC02227	-0.0181745	-0.0772934	-0.0904437	0.337534289894572	-0.0925971	-0.0772126	-0.0784421	S03	0.337534289894572	IS04		MT-CO3	0.138253889666782	0.156028112226483	0.175691663048851	0.320198494399664	-0.653424	-0.0492167	0.235830697869791	0.092640926925086	S04	0.320198494399664	IS04		AGBL4	-0.0273196	-0.0471045	0.013655155236017	0.0481091609120585	-0.0541135	0.0871564400637468	-0.0877794	S03	0.0871564400637468	IS06		RAPGEF5	0.0922391946009467	0.558403693941256	-0.539426	-0.13481	-0.108712	S03	0.558403693941256	IS02		USP53	0.45491157224942	0.156352139431356
SLC33A1	-0.0517054	0.0197957175776614	-0.237007	0.336018341676927	0.0829925587517195	-0.319995	0.0224392430069404	S03	0.336018341676927	IS04		ARID1B	0.157941127911545	0.208739143725919	0.00462943065536516	0.319829027494601	-0.71832	0.0593971562987693	0.150309398222382	0.221228219711299	S04	0.319829027494601	IS04		AC007638.2	-0.0488953	-0.0476168	-0.0177824	0.00636493968454073	0.0330969379642092	0.066282321042559	-0.0427355	S03	0.066282321042559	IS06		ABCC9	-0.325804	0.55574275090176	-0.676647	0.199181879116228	0.0514377369723351	S03	0.55574275090176	IS02		RSRP1	0.453851825856948	-0.0058423
KDM5D	-0.207142	0.221717987266103	-0.369222	0.335395262536256	0.0645809762323502	-0.105423	0.294232095385371	S03	0.335395262536256	IS04		TTC14	0.0282463313043111	0.0983077551020924	0.0942646512911858	0.318616533036349	-0.438566	0.00857040936612859	0.0496742137075665	0.0772111225790323	S04	0.318616533036349	IS04		FGB	1.85683817662343	-0.366163	-0.138642	-0.0434592	-0.543696	-0.558846	-0.34599	S04	1.85683817662343	IS01		GDF11	-0.075561	0.546763133050332	-0.548418	0.0744484400790178	-0.26056	S03	0.546763133050332	IS02		ZNF331	0.450852244838632	-0.107825
NCLN	0.262081077576405	0.201813751539881	-0.394153	0.331070721968436	0.00812716359735635	-0.294007	-0.233988	S03	0.331070721968436	IS04		ARID2	0.167181462976779	-0.013973	0.00584990594562524	0.313864994961994	-0.415395	0.0170821652607384	0.241026725640376	-0.00278473	S04	0.313864994961994	IS04		FGG	1.71729000161029	-0.405756	0.333964341143503	-0.314833	-0.568764	-0.510588	-0.422255	S04	1.71729000161029	IS01		SYNE2	0.425016302923079	0.533497751093214	-0.700222	-0.0508963	-0.452133	S03	0.533497751093214	IS02		TBC1D14	0.448596899391462	-0.204418
HSD17B8	0.261680433487255	-0.0443722	-0.451102	0.320557344297457	0.273657595710809	-0.480329	-0.33244	S03	0.320557344297457	IS04		PIAS2	0.0194016784171758	0.0633995274836772	0.152407513608128	0.309620476817002	-0.46109	-0.0307749	0.040806309220664	0.128818266883458	S04	0.309620476817002	IS04		PDLIM4	1.6997609213585	-0.287816	-0.645026	-0.309154	-0.470423	0.25243698715935	-0.442741	S04	1.6997609213585	IS01		GULP1	-0.0214583	0.53205898652099	-0.288832	-0.296698	0.0266067658638275	S03	0.53205898652099	IS02		CD44	0.446326729541966	0.128743047586291
SLC1A5	-0.0473444	0.252873838493652	-0.349879	0.31507622733202	0.31169889827976	-0.274228	-0.461629	S03	0.31507622733202	IS04		AL021368.2	0.0529186235877885	0.14355276914867	-0.0906484	0.308558420160055	-0.271931	-0.0241521	0.0277069225844439	-0.00110066	S04	0.308558420160055	IS04		SMIM22	1.58836310659901	-0.330955	-0.341006	-0.212493	-0.258019	-0.308313	-0.30446	S04	1.58836310659901	IS01		GPRIN3	-0.0575972	0.528442818710166	-0.420915	0.0509615445396343	-0.418918	S03	0.528442818710166	IS02		HK2	0.44360798921997	0.113115203707423
TMEM243	-0.0957898	-0.10141	-0.540862	0.315017562629351	0.30559661414039	0.264839299627473	-0.0967954	S03	0.315017562629351	IS04		AC090772.3	-0.0574139	0.0108261038733741	-0.0998759	0.308363561247086	-0.0826639	-0.0259627	-0.108213	0.0289922964495317	S04	0.308363561247086	IS04		CLDN3	1.31035574295666	-0.433702	-0.0786108	0.424976414627503	-0.774918	-0.156859	-0.79239	S04	1.31035574295666	IS01		TNS1	0.4322282865301	0.525239730005283	-1.02217	-0.0371134	0.0815000665233176	S03	0.525239730005283	IS02		SDCBP	0.441477725976651	0.0217764839984988
NUDT18	-0.041211	0.0200659042425236	-0.277327	0.306594021178357	0.0831445085063923	-0.121576	-0.0212149	S03	0.306594021178357	IS04		ZFC3H1	0.104584361986246	0.0817096413309145	0.137328200341279	0.305753818594891	-0.419872	-0.0851885	0.100664847053126	0.0116080416002353	S04	0.305753818594891	IS04		NXPH4	1.30013917148849	-0.23346	-0.0404254	-0.140701	-0.674841	0.0994676071834773	-0.587857	S04	1.30013917148849	IS01		ABCA8	-0.320459	0.516551882201094	-0.298961	-0.124433	0.158975433087409	S03	0.516551882201094	IS02		SEC22C	0.440582281376285	-0.00503909
SURF1	-0.071674	-0.194104	-0.402326	0.306001011404657	0.276870794052771	-0.414957	0.290640830008062	S03	0.306001011404657	IS04		SCHIP1	-0.0518647	-0.089697	0.238332656083245	0.302274279627891	-0.27973	-0.0807298	0.105297751012246	0.0240623428560263	S04	0.302274279627891	IS04		CLDN4	1.28958311083543	-0.453987	-0.951729	0.69638029931097	-0.46801	0.00712842987056036	-0.539159	S04	1.28958311083543	IS01		TMTC1	-0.00662505	0.514977691187666	-0.480632	-0.117835	-0.00623942	S03	0.514977691187666	IS02		TAGLN2	0.439438542493117	-0.362613
GPT2	-0.0661169	0.0723244609647469	-0.148795	0.305246639978129	0.0292666877384747	-0.202005	-0.100662	S03	0.305246639978129	IS04		AL161457.2	0.015337282807027	-0.00698893	0.0548925169401364	0.301293280909849	-0.23179	-0.0696572	-0.0247344	0.0375420573179204	S04	0.301293280909849	IS04		BICDL2	1.28739669569995	-0.0223422	-0.290828	-0.278213	-0.494065	0.000501339464623849	-0.0973608	S04	1.28739669569995	IS01		PTCH1	-0.118988	0.513937648991268	-0.319477	-0.154502	-0.0371037	S03	0.513937648991268	IS02		C17orf107	0.439194072963441	-0.195587
HRASLS2	-0.0919782	0.153180743770903	-0.127188	0.293701839093914	-0.0197804	-0.108581	-0.11031	S03	0.293701839093914	IS04		ZCCHC14	-0.05187	0.0452165595903228	-0.0109625	0.296648348819473	-0.234603	-0.0431085	0.134131469369098	0.0325382194634429	S04	0.296648348819473	IS04		MAL2	1.25958200189385	-0.339181	-0.319156	-0.047576	-0.332653	-0.0776464	-0.35821	S04	1.25958200189385	IS01		TMSB4X	-0.417216	0.513725943112284	-0.79596	0.420768962372158	0.0146471052744408	S03	0.513725943112284	IS02		LGALS8	0.437375328708134	0.0898819890131397
AC073349.1	0.0960518488356442	-0.0932284	-0.10909	0.290168231746285	-0.111687	-0.093131	-0.094614	S03	0.290168231746285	IS04		MATR3.1	0.00374053787195749	0.0364762531828963	-0.0610567	0.287694145917673	-0.184757	-0.167564	-0.0501474	0.130749308799989	S04	0.287694145917673	IS04		SLC44A4	1.25057824709364	-0.299578	-0.354105	0.144611829014926	-0.351336	-0.254237	-0.369091	S04	1.25057824709364	IS01		ZEB2	0.121020046655504	0.512279533945391	-0.795294	-0.0402519	0.188333785102475	S03	0.512279533945391	IS02		AC111188.1	0.436525301097681	-0.147567
IGLC6	0.00572472246442303	-0.0747786	0.0532496969108879	0.285201661703027	-0.118646	-0.182781	-0.185691	S03	0.285201661703027	IS04		RICTOR	0.0127240072709025	0.164031328450274	0.152076014496102	0.28731948981917	-0.520844	0.24637444652594	-0.0785843	0.0324040333463666	S04	0.28731948981917	IS04		KRT7	1.23368163289198	-0.35202	-0.422383	0.112680391376437	-0.29231	-0.149019	-0.442423	S04	1.23368163289198	IS01		SPTBN1	-0.106985	0.510691997079125	-0.795787	0.134868930399918	0.162467215337031	S03	0.510691997079125	IS02		LPCAT2	0.434281943387022	-0.0669564
AC011944.1	-0.0869648	0.0183988233264584	-0.0481449	0.283347602910111	-0.0775648	0.0018188481841392	-0.115567	S03	0.283347602910111	IS04		ATP7A	0.0372425969707	0.0526017548826786	0.0488301708802117	0.287274747093436	-0.40105	0.0977045940258943	-0.00278641	0.0870686539356395	S04	0.287274747093436	IS04		TACSTD2	1.22211725988634	-0.275712	-0.384653	-0.114841	-0.25737	-0.0774206	-0.232641	S04	1.22211725988634	IS01		SYNPO2	0.253119364213255	0.507680464011793	-0.823622	-0.226699	0.444206561629541	S03	0.507680464011793	IS02		RBM39	0.43366472566997	-0.0559057
AC026202.2	0.0655368112047563	0.0551233733353863	-0.374302	0.278067221950442	0.243002065456756	-0.142124	-0.339253	S03	0.278067221950442	IS04		RBM6	0.00504837949187885	0.0247680168130007	0.122060092683384	0.287188132161833	-0.433597	0.158059125800238	0.0658930667480883	0.0525315380913688	S04	0.287188132161833	IS04		FHL1	1.22121014799043	-0.0909771	-0.588284	0.219085736247315	-0.458147	-0.0800443	-0.548842	S04	1.22121014799043	IS01		HIC1	-0.384566	0.50450407451633	-0.668799	0.244356258450978	0.139023692356423	S03	0.50450407451633	IS02		SLC44A1	0.431856329676465	0.112771627875688
KCNIP2	0.0319187029821577	-0.0868883	-0.101671	0.270065890009959	-0.0557253	-0.0867975	-0.0881796	S03	0.270065890009959	IS04		CLCN5	-0.106026	0.0847822727377263	0.0708166221097795	0.286939304114575	-0.292137	-0.06352	0.00420796660769328	0.133423842466134	S04	0.286939304114575	IS04		C19orf33	1.22107361682285	-0.0307132	-0.0462054	0.0395001362597542	-0.682037	-0.14447	-0.757702	S04	1.22107361682285	IS01		ADAMTSL3	-0.391672	0.503819155015095	-0.494979	0.181021727970572	-0.0151477	S03	0.503819155015095	IS02		JUND	0.429861265994034	0.157247662995783
IL12A	-0.0874532	0.220922631826447	-0.129418	0.262078494982641	-0.0184639	-0.110486	-0.112245	S03	0.262078494982641	IS04		MEIS1	-0.0469236	-0.0976771	0.0253434353550928	0.281995575991596	-0.196235	0.0867518795667263	0.0463788353630778	0.0298871621948634	S04	0.281995575991596	IS04		MT3	1.18326165312315	0.288854888182774	-0.531982	-0.171107	-0.3979	-0.137896	-0.217908	S04	1.18326165312315	IS01		GEM	-0.344283	0.503773797708142	-0.656799	0.128230323354915	0.305325528584183	S03	0.503773797708142	IS02		GLUL	0.426541846922645	-0.0896186
ALG9	-0.0280204	0.0270108646212935	-0.281521	0.255026925615074	0.23062963385043	-0.234421	-0.186377	S03	0.255026925615074	IS04		AASS	0.099682598675042	0.10501355575371	-0.030396	0.281787163680751	-0.240783	-0.00719354	-0.107905	-0.0295199	S04	0.281787163680751	IS04		ANPEP	1.14941270844903	-0.135322	-0.814879	0.667813292784646	-0.304412	-0.448992	-0.490919	S04	1.14941270844903	IS01		KIF5C	0.0490600249535434	0.497887255989401	-0.369238	-0.14646	-0.184821	S03	0.497887255989401	IS02		RAB27B	0.423104257421523	0.0265191070941897
PDIK1L	0.0862466710467156	0.0778996207396505	-0.291546	0.253907455191043	0.156338301446142	-0.229564	-0.25797	S03	0.253907455191043	IS04		RBM12B	0.11898295674117	0.119728825813853	-0.0187213	0.281166735729952	-0.413772	0.00642288930448126	0.172330462897563	0.0194713467790642	S04	0.281166735729952	IS04		MUC12	1.13618647231392	-0.303859	-0.0968915	-0.123818	-0.457394	0.0170540091562743	-0.277495	S04	1.13618647231392	IS01		KCNE4	0.040324831188847	0.497185440686372	-0.845253	0.355184292872756	-0.409148	S03	0.497185440686372	IS02		SELENOK	0.422308610088679	0.00423922177477495
UBE2L5	0.0087378809665614	-0.0631619	-0.073908	0.252437630391435	-0.0756677	-0.0630959	-0.0641006	S03	0.252437630391435	IS04		CMTM4	-0.107474	0.0697529693251985	0.101363144015819	0.280802624137294	-0.167465	-0.0362801	-0.0295666	-0.0296758	S04	0.280802624137294	IS04		PNMA6A	1.12071798635694	0.0313289698339773	-0.258581	0.0894541450431962	-0.503356	-0.270768	-0.276334	S04	1.12071798635694	IS01		C2CD2	0.199767864884229	0.496490452173681	-0.514483	-0.202241	-0.0379602	S03	0.496490452173681	IS02		ESYT1	0.421250293331158	-0.318586
GNG3	-0.0534661	-0.0473701	-0.0554294	0.248823179207258	-0.0567491	-0.0473206	-0.0480741	S03	0.248823179207258	IS04		PLGLB1	-0.0882083	0.062721829980137	0.0675456145343024	0.279663356163013	-0.176764	0.0454283548323434	0.0189879012690816	-0.0732004	S04	0.279663356163013	IS04		TAPBPL	1.10022936588005	-0.320317	-0.471922	0.405172332636609	-0.428689	-0.142119	-0.464734	S04	1.10022936588005	IS01		MAN1C1	-0.237599	0.496138524406739	-0.271475	-0.196337	0.183341688362492	S03	0.496138524406739	IS02		TMEM233	0.419266153562097	-0.0196928
AC074351.1	-0.053023	-0.0469775	-0.05497	0.246760809509167	-0.0562788	-0.0469284	-0.0476757	S03	0.246760809509167	IS04		BTAF1	0.131713326975424	0.0594140751876891	0.0765147923927755	0.277355620936535	-0.29222	-0.08871	0.188730724940096	-0.117446	S04	0.277355620936535	IS04		HCFC1R1	1.05553953048058	0.240487853263471	-0.699223	0.305817117275126	-0.642229	0.127017941485457	-0.930418	S04	1.05553953048058	IS01		CCDC102B	-0.335617	0.49032548625155	-0.836955	0.391966090181761	0.0743564471874787	S03	0.49032548625155	IS02		INTS6	0.418581433192506	0.117282851976664
IGHV5-51	-0.148699	-0.131745	-0.0839451	0.245125885783104	0.152342847305957	-0.131607	-0.133703	S03	0.245125885783104	IS04		ZNF585B	0.0370421750920427	0.0359610852280855	-0.083345	0.276729939821972	-0.228178	-0.0695668	0.102714266868108	0.0565585378540402	S04	0.276729939821972	IS04		AOC1	1.03939587411148	-0.484406	-0.62616	0.816456154733839	-0.626775	0.0482868150785311	-0.661046	S04	1.03939587411148	IS01		CTSC	-0.510636	0.486629562088461	-0.569999	0.144962960004894	0.404761253261713	S03	0.486629562088461	IS02		RBM8A	0.417434260072487	0.147625561413277
AL159163.1	0.00768029197240059	0.0279208471504294	-0.153836	0.242206049611141	0.0304234704908717	-0.131331	-0.133422	S03	0.242206049611141	IS04		ERCC6	0.0782386603864591	0.0463609431824816	0.00962230734931554	0.276220139164852	-0.308393	0.0701687422445746	0.195702255069379	-0.0871051	S04	0.276220139164852	IS04		RTL8A	1.03587365540771	0.173092623297246	-0.0983301	0.0592793209533849	-0.83251	0.0562835910409218	-0.630337	S04	1.03587365540771	IS01		TCF21	-0.128785	0.477293187316128	-0.391779	-0.0771574	0.0167481730761888	S03	0.477293187316128	IS02		HSD17B4	0.41639102723725	0.285943147296221
TRAF3	-0.278225	0.112771681681761	-0.182678	0.229874444030267	0.13711865184305	0.0903648148399042	-0.00446577	S03	0.229874444030267	IS04		DPY19L3	0.0311597862164349	0.202784908635197	-0.00503811	0.272934030746819	-0.305533	-0.0450533	-0.0437534	0.0205042027909624	S04	0.272934030746819	IS04		CLDN7	1.0191189451943	-0.481812	0.666907047031276	0.305092285695969	-0.691538	-0.562661	-0.70662	S04	1.0191189451943	IS01		PAWR	0.112053682017521	0.475405573706647	-0.630309	-0.0159124	-0.0562466	S03	0.475405573706647	IS02		CD84	0.414723744685837	0.0189668933481904
AL136528.1	-0.0485042	-0.0429739	-0.0502852	0.225730905974666	-0.0514825	-0.042929	-0.0436126	S03	0.225730905974666	IS04		TIA1	0.158873919714024	0.0628249032361474	0.0465411006541874	0.270728269718694	-0.54728	0.0716977268505121	0.00242033986334832	0.182372914316347	S04	0.270728269718694	IS04		BCAM	1.01681510047653	-0.303359	-0.010146	0.0243016600613859	-0.603192	0.121651973896925	-0.531756	S04	1.01681510047653	IS01		PLCB4	0.210240976638107	0.473464373083075	-0.340747	-0.192136	-0.326014	S03	0.473464373083075	IS02		HIST1H4C	0.410684400742675	0.202011164902867
SLCO5A1	-0.0449989	0.156169942738886	-0.205123	0.196576301621069	0.177690255373922	-0.177842	-0.24149	S03	0.196576301621069	IS04		AC093802.1	-0.0433436	-0.0422503	-0.0425377	0.267471729493342	-0.0472046	0.00122766509283809	-0.039913	-0.0444529	S04	0.267471729493342	IS04		TSPAN1	0.999632106368734	-0.239662	-0.79421	0.992825522139722	-0.19499	-0.677635	-0.745085	S04	0.999632106368734	IS01		CPM	0.260603555404436	0.472661897681514	-0.623184	0.0858278039648531	-0.499567	S03	0.472661897681514	IS02		KRT1	0.410017721753136	-0.154274
IGLV1-47	-0.108936	-0.0268373	-0.102762	0.196207790956779	0.14223492853089	-0.125024	-0.146507	S03	0.196207790956779	IS04		ZMAT1	0.157616308701294	0.0331995639673594	-0.0563744	0.26737352178264	-0.321707	-0.00125478	0.157527198648421	-0.0110145	S04	0.26737352178264	IS04		LINC02471	0.992951336909877	-0.0410517	-0.42029	0.0121262492414173	-0.186979	-0.235168	-0.289374	S04	0.992951336909877	IS01		PDGFRB	0.167971424061414	0.469917364303801	-1.17488	0.451673950667692	-0.176461	S03	0.469917364303801	IS02		ATP6V0A2	0.409002234995409	-0.0592915
AL359513.1	0.0457512289554435	0.0988692363149904	-0.0796634	0.187165378373025	-0.0619778	-0.237064	-0.0199269	S03	0.187165378373025	IS04		AC036108.3	-0.0176457	-0.00863645	-0.0478218	0.261870544014008	-0.0614783	-0.0358657	-0.0869322	-0.0230832	S04	0.261870544014008	IS04		FGA	0.986563274175656	-0.257322	0.237499381757059	-0.165035	-0.360752	-0.27207	-0.339486	S04	0.986563274175656	IS01		USP53	0.0118575073393906	0.46785080378124	-0.313505	-0.225391	0.00526432325540585	S03	0.46785080378124	IS02		FADS1	0.408843836111224	-0.128462
IGLV5-48	0.0269062921489328	-0.0713401	-0.116036	0.180831581778104	0.100182486609233	-0.171701	-0.174435	S03	0.180831581778104	IS04		INO80D	0.235387459859569	0.148281751428956	0.00476308851982672	0.261360045517034	-0.505227	-0.0112669	0.130785011469029	0.0349609098790537	S04	0.261360045517034	IS04		BCAP31	0.977305396201711	-0.289173	0.171331391730289	0.147395072628736	-0.824563	0.150113927879413	-0.713175	S04	0.977305396201711	IS01		KCNJ8	-0.442799	0.466613533131543	-0.775835	0.46381575292914	0.0272390099357852	S03	0.466613533131543	IS02		TSEN54	0.407752109291896	-0.27177
SLC16A1-AS1	-0.150591	0.122217387304598	-0.149911	0.178478830643174	-0.0107438	0.0401398616176467	0.152488899031847	S03	0.178478830643174	IS04		AC245060.5	-0.0521719	-0.0703428	0.0725594966456984	0.25646828649238	-0.129738	-0.0552888	0.0465179899174755	0.00270886005205747	S04	0.25646828649238	IS04		SPAG4	0.976033642386218	-0.0172216	0.285587085853708	0.0490505635348005	-0.870378	-0.0434933	-0.637926	S04	0.976033642386218	IS01		ADGRF5	0.191749188223708	0.463313866677279	-1.02438	0.189261531179948	0.0971630943441076	S03	0.463313866677279	IS02		CPA3	0.404568506289993	0.159647163444626
KIAA0513	0.10786477872016	-0.000875129	-0.14611	0.176156872973298	0.000523383282789995	-0.276902	0.000564451702030989	S03	0.176156872973298	IS04		AL354836.1	-0.152786	0.0103389485857797	0.117718517670526	0.255716777298113	-0.147939	0.118954624798583	-0.00114297	-0.0685249	S04	0.255716777298113	IS04		NAPSA	0.968625461903103	-0.422927	-0.579461	0.881595644733692	-0.323771	-0.453389	-0.580352	S04	0.968625461903103	IS01		P2RY14	-0.233918	0.461066819488398	-0.304864	0.051014981885764	-0.213006	S03	0.461066819488398	IS02		TPSB2	0.404227027708204	0.211620369559397
AC073389.3	-0.0378357	-0.0335218	-0.039225	0.176081542406176	-0.0401589	-0.0334868	-0.03402	S03	0.176081542406176	IS04		AC004951.1	0.225671997646607	0.0414746333568696	-0.0244515	0.253655232048352	-0.274204	-0.0566895	-0.058294	-0.0235144	S04	0.253655232048352	IS04		PNMA3	0.965977909739645	-0.13293	-0.237982	-0.154966	-0.251884	-0.149222	0.205176197899471	S04	0.965977909739645	IS01		SMOC2	0.358581543882433	0.459662825699259	-0.661342	-0.26697	0.193875826578889	S03	0.459662825699259	IS02		ALAS1	0.403757485050247	0.200861211903566
LINC02325	-0.0378357	-0.0335218	-0.039225	0.176081542406176	-0.0401589	-0.0334868	-0.03402	S03	0.176081542406176	IS04		AGAP6	0.124072644963269	0.0625884370377026	0.00881752366823731	0.25267109712675	-0.196665	-0.109423	-0.0630067	-0.0367902	S04	0.25267109712675	IS04		NME3	0.959314133558828	-0.102775	-0.176776	0.17720011534819	-0.826485	0.284080350045878	-0.523327	S04	0.959314133558828	IS01		NR3C1	0.26750589564091	0.459093503442656	-0.735297	-0.0712836	0.0448701666392655	S03	0.459093503442656	IS02		LYST	0.403168961102601	-0.0436177
IL17F	-0.0378357	-0.0335218	-0.039225	0.176081542406176	-0.0401589	-0.0334868	-0.03402	S03	0.176081542406176	IS04		AL591845.1	-0.0413149	0.0779587386854081	-0.0526674	0.2510808598313	-0.128393	-0.133185	0.0201162777034342	0.0420887493456056	S04	0.2510808598313	IS04		MSLN	0.953884782393379	-0.180787	0.267737765507403	-0.311861	-0.298278	-0.26213	-0.292658	S04	0.953884782393379	IS01		ANO3	-0.247378	0.457948141673678	-0.259372	0.0120479145740599	-0.182439	S03	0.457948141673678	IS02		P2RY14	0.401890214334414	0.0887158685884289
TMEM269	-0.0378357	-0.0335218	-0.039225	0.176081542406176	-0.0401589	-0.0334868	-0.03402	S03	0.176081542406176	IS04		KANTR	-0.00967827	0.025619437912317	-0.00636654	0.247490963473732	-0.215962	-0.0272365	-0.0435546	0.0907019723112747	S04	0.247490963473732	IS04		PPDPF	0.933346684884721	0.255755037637503	-0.475446	0.423333210124705	-0.833243	0.211657526646659	-1.35095	S04	0.933346684884721	IS01		EDNRB	0.412446202173939	0.456758419907852	-0.685866	0.0500108356483781	-0.508344	S03	0.456758419907852	IS02		HS6ST1	0.401644698375631	-0.0147356
LY6D	-0.0378357	-0.0335218	-0.039225	0.176081542406176	-0.0401589	-0.0334868	-0.03402	S03	0.176081542406176	IS04		ZNF117	0.141734407265823	0.13646949993921	0.0066931485584882	0.245814466378781	-0.269783	-0.138601	-0.113444	0.0293022878592749	S04	0.245814466378781	IS04		PTN	0.926851809214068	-0.430028	-0.357759	-0.152804	-0.59207	0.835353255507216	-0.487351	S04	0.926851809214068	IS01		NR2F2-AS1	0.154265418217181	0.455677075801399	-0.589239	-0.0704026	-0.0329664	S03	0.455677075801399	IS02		SWAP70	0.400012342654332	0.100113247151643
LTK	-0.0353165	-0.20223	-0.119445	0.171999408415304	0.0312741060853701	-0.070094	0.151528095325056	S03	0.171999408415304	IS04		TTN-AS1	-0.00133517	0.165546206524398	0.00391868363611045	0.245479223331766	-0.2846	-0.0255307	-0.0451438	0.0558353238140791	S04	0.245479223331766	IS04		MUC3A	0.922293565869926	-0.242905	-0.178107	-0.0214819	-0.397949	0.0719337440318432	-0.301289	S04	0.922293565869926	IS01		SLC38A2	0.00813440864640816	0.452119512210615	-0.434107	-0.138747	0.0693135955441076	S03	0.452119512210615	IS02		CNST	0.399781227100098	0.180917450135631
FLT3	-0.0668711	0.103587660799562	-0.157791	0.169635722067433	0.0701176411570433	-0.178507	0.0411224493702219	S03	0.169635722067433	IS04		AC007878.1	0.0609546684422623	-0.0737362	-0.0796102	0.24149497369338	-0.0965131	0.0466568139626976	-0.0698317	-0.015877	S04	0.24149497369338	IS04		CES2	0.91418752750294	-0.163015	-0.696863	0.862383142145462	-0.518876	-0.259627	-0.4743	S04	0.91418752750294	IS01		SELENBP1	-0.239101	0.450684267768926	-0.453757	0.152105672333078	-0.139852	S03	0.450684267768926	IS02		TNIK	0.399427899543217	-0.00589789
IGHV1-2	0.0696322701713185	0.127625379179688	-0.0568488	0.166434268721335	-0.0740794	-0.110911	-0.176769	S03	0.166434268721335	IS04		FENDRR	-0.126237	0.140802572898427	-0.000267512	0.240602828983427	-0.190438	0.159792914093097	-0.0301833	-0.0446751	S04	0.240602828983427	IS04		UBR4	0.909221383175923	0.34474354394349	-0.104312	-0.165181	-0.582872	-0.117937	-0.203825	S04	0.909221383175923	IS01		PSIP1	-0.0554902	0.450446691285312	-0.543865	0.0335311793681801	-0.00697765	S03	0.450446691285312	IS02		PBX1	0.398637385387198	-0.0823971
IGLV2-18	-0.0976974	-0.0865582	-0.00305836	0.164093547281562	-0.0341072	-0.0864678	0.100964672988004	S03	0.164093547281562	IS04		AC012065.4	0.0633685283734629	-0.0659248	-0.0204144	0.234831685975526	-0.0736553	0.00218045556007173	-0.0622779	-0.0693616	S04	0.234831685975526	IS04		REG1A	0.899212062126839	-0.263704	-0.575015	0.462016813618399	-0.124591	-0.322438	-0.541003	S04	0.899212062126839	IS01		CD81	-0.0730938	0.447891429282012	-1.01365	0.374301349220946	0.11533239613367	S03	0.447891429282012	IS02		PARP4	0.397868098542206	-0.0566577
AC098936.1	-0.0986482	0.0788370591805332	-0.102271	0.162062933468946	0.0835204098411894	-0.0873093	-0.0886996	S03	0.162062933468946	IS04		USP24	0.0556333123064918	0.042521862302223	0.064005560001391	0.234148878799914	-0.313552	0.0915125501558208	0.12620214210026	-0.0490822	S04	0.234148878799914	IS04		SPINT2	0.894544065041793	-0.351901	0.093252140887538	0.378699685470579	-1.10637	0.468039419291078	-0.736729	S04	0.894544065041793	IS01		TNS2	0.225527902454925	0.446596461608813	-0.656028	-0.0562822	-0.0345205	S03	0.446596461608813	IS02		TUBB4B	0.397342416546923	0.0184488816938884
SLC22A31	-0.0175678	-0.109567	-0.128208	0.150872817817599	0.137598337748699	-0.109453	-0.111196	S03	0.150872817817599	IS04		MFSD14C	0.059730293345696	0.2204707130815	0.0074248668093108	0.229011827324527	-0.448857	-0.0652506	0.0607082754635621	0.15388633599551	S04	0.229011827324527	IS04		RBP5	0.891686794965433	0.53968366835546	-0.715536	0.483015757959874	-0.483952	-0.417077	-0.600419	S04	0.891686794965433	IS01		ETS1	0.176101143946976	0.44525732803371	-0.596345	-0.00943752	-0.16005	S03	0.44525732803371	IS02		KCNQ1	0.39731710217408	-0.0916546
UMODL1	0.0412390156720424	-0.0445895	-0.0521758	0.14344265873215	-0.053418	-0.0445429	-0.0452522	S03	0.14344265873215	IS04		AC021097.1	-0.0527998	-0.0662681	0.0363289292071813	0.222615910080484	-0.0293801	-0.0674671	-0.106084	0.00560153135604099	S04	0.222615910080484	IS04		BNIP3	0.89130047386159	0.361718369493541	0.137266131664707	0.330121984017101	-1.04844	-0.121936	-1.11113	S04	0.89130047386159	IS01		HRC	0.230660154752696	0.444801219914871	-0.522139	0.0149842224579944	-0.420296	S03	0.444801219914871	IS02		ST8SIA6	0.392779939420887	-0.0736149
DUSP5	-0.329205	0.192050086264305	-0.489445	-0.371098	1.04617014360477	-0.0503506	-0.119969	S04	1.04617014360477	IS05		SLC25A29	0.13045714160538	0.0470372207521713	-0.0135538	0.221331447419896	-0.267518	0.0315385462381279	-0.0371591	0.00320572180643901	S04	0.221331447419896	IS04		CARHSP1	0.888676146552161	0.140168109015795	-0.546518	0.430759939317162	-0.712932	0.153151300914334	-0.824032	S04	0.888676146552161	IS01		FAM13C	-0.183369	0.444331894718801	-0.640328	0.187460741329657	0.037913692720952	S03	0.444331894718801	IS02		FER	0.39208179682229	-0.0309776
TRIB1	-0.147753	0.424531245312351	-0.653256	0.0963362807723646	0.947004742892466	-0.602267	-0.521257	S04	0.947004742892466	IS05		TRPM6	0.00920211940728983	0.0901874086054502	-0.0440089	0.216906485405077	-0.169245	0.0882305077612415	0.0967002813677546	-0.108397	S04	0.216906485405077	IS04		NDUFB9	0.886937710145172	-0.0946505	-0.110694	0.342107071312164	-0.737779	0.104578071761636	-1.07595	S04	0.886937710145172	IS01		LMO4	-0.0429551	0.443340288417288	-0.494305	-0.00262857	-0.0196827	S03	0.443340288417288	IS02		MAPK1	0.390450861955261	-0.24746
HERPUD1	0.323473784804192	0.137040130099977	-0.88933	0.592764061262872	0.878685009374703	-0.875521	-1.2379	S04	0.878685009374703	IS05		AC112503.1	-0.0365154	-0.0355943	-0.0358365	0.215670444524862	-0.0397682	-0.0346881	-0.0336253	-0.00743499	S04	0.215670444524862	IS04		ABHD11	0.884838363186336	-0.304871	0.0965458709829928	0.111065660181017	-0.479275	-0.158666	-0.283986	S04	0.884838363186336	IS01		CLMN	0.420726991088817	0.44198488511178	-0.596464	-0.0343426	-0.465276	S03	0.44198488511178	IS02		ABCC4	0.390214755707824	-0.128082
ANKRD37	-0.139333	0.00155696118154226	-0.333572	-0.237198	0.849487299293131	-0.223282	-0.31763	S04	0.849487299293131	IS05		TJP2	0.105394208072105	0.0345680667233633	-0.0788559	0.214779515877246	-0.149395	-0.0547017	0.0143482692390565	-0.0235307	S04	0.214779515877246	IS04		TNFRSF12A	0.883506663818278	-0.363787	-0.435338	0.227326108088832	-0.418251	0.317121371400312	-0.764219	S04	0.883506663818278	IS01		EFHD1	0.364259316365212	0.441075249675697	-0.828209	-0.0524468	0.059422972829957	S03	0.441075249675697	IS02		LYN	0.38991946047826	0.102802333103244
RAB30	-0.0915196	0.470865467562722	-0.733901	0.17472994864826	0.809379950667896	-0.236765	-0.637073	S04	0.809379950667896	IS05		AC080013.6	0.0215423092872718	-0.065644	-0.0660906	0.206056373209671	-0.0733416	-0.0639727	0.191524864462985	-0.0409624	S04	0.206056373209671	IS04		LMTK3	0.879920587107702	-0.256457	-0.108622	-0.0518884	-0.226494	-0.140529	-0.238501	S04	0.879920587107702	IS01		MEIS1	0.0995591909157009	0.438086381029048	-0.309238	-0.247074	-0.0238206	S03	0.438086381029048	IS02		STXBP6	0.388888594920407	0.15529428295429
HSPA5	0.0556717683454755	0.340720393095135	-1.15534	0.594616714003041	0.779025277886569	-0.542583	-0.385317	S04	0.779025277886569	IS05		ZNF154	0.113034766868567	-0.113509	-0.0667251	0.201194228186792	-0.228222	-0.00123091	0.00468433417313178	0.152238059147674	S04	0.201194228186792	IS04		CD70	0.879579294835911	0.033201297746497	-0.33814	0.229826363020432	-0.614422	0.0929238484872556	-0.583666	S04	0.879579294835911	IS01		CNBP	0.158269951196423	0.437027723251129	-0.868063	0.0954157337426289	0.131554428639287	S03	0.437027723251129	IS02		ARMCX3	0.388748608922231	0.169879841869525
YPEL5	-0.307414	0.0357136877028745	-0.688583	-0.229536	0.74006231723069	0.578850957816313	0.298078645241649	S04	0.74006231723069	IS05		PCDHGB5	-0.05043	0.0611519317110292	-0.0319975	0.200221912762827	-0.0786792	0.0322532331638311	-0.0633261	-0.0385857	S04	0.200221912762827	IS04		LY6E	0.8763331214307	-0.11217	-0.794321	0.645097739933413	-0.716092	0.476855688146302	-1.2169	S04	0.8763331214307	IS01		RUNX1T1	0.140339009635854	0.434800407152525	-0.504301	-0.0843283	-0.0850099	S03	0.434800407152525	IS02		IQGAP2	0.388497066733537	-0.0204629
ATF5	-0.109639	-0.0987906	-0.406722	0.0565868899761566	0.738164076712401	-0.41392	-0.283068	S04	0.738164076712401	IS05		AC110285.2	0.0113872583712097	-0.0204199	-0.0176714	0.200099040735755	-0.104394	-0.0842713	0.0318455283935192	0.0198853535197771	S04	0.200099040735755	IS04		CAPG	0.873485072137439	0.059900006863896	-0.355473	0.143266993062785	-0.685712	0.317667984531436	-0.766638	S04	0.873485072137439	IS01		PGM5	0.21317869950451	0.434021793829748	-0.364847	-0.135717	-0.324204	S03	0.434021793829748	IS02		IRS2	0.384602956367054	0.289850791086664
CTSS	0.106676280061814	-0.0378806	-0.925753	0.242507545141122	0.725663042366146	-0.107516	-0.219347	S04	0.725663042366146	IS05		AC090630.1	-0.0019915	-0.0943139	0.181086776385935	0.197214398188574	-0.0930108	-0.0180118	-0.0670818	-0.0796253	S04	0.197214398188574	IS04		ZFHX4	0.870853695825647	-0.12415	0.167569035799558	-0.280918	-0.259259	-0.266774	-0.0384291	S04	0.870853695825647	IS01		EPB41L2	-0.167917	0.432869931798932	-0.627359	0.0821452829872855	0.239562653085044	S03	0.432869931798932	IS02		PRKCB	0.381015672712362	-0.0786821
MAN1A1	-0.158275	0.549259706531843	-0.763315	0.512171600665575	0.721011448855493	-0.669532	-0.597764	S04	0.721011448855493	IS05		AL358113.1	0.0363674869973245	-0.0316863	-0.028325	0.188959950687261	-0.102627	-0.0356523	-0.0353963	0.0207713823669316	S04	0.188959950687261	IS04		MOGAT3	0.869336384114141	-0.154968	-0.26851	0.123256118200231	-0.319906	-0.256864	0.347847195458322	S04	0.869336384114141	IS01		IFITM2	0.144126761791968	0.431536074895909	-0.934698	0.208140446116305	0.0410207258929303	S03	0.431536074895909	IS02		OAZ1	0.379005515539697	0.126346844432978
GNG7	-0.0383469	-0.0842581	-0.799988	0.290855972573743	0.70787320236287	0.321208403652065	-0.584329	S04	0.70787320236287	IS05		MMS22L	-0.0395836	0.105788592768441	-0.0281204	0.188395552797191	-0.0994054	-0.129494	0.0842349501598339	-0.0132204	S04	0.188395552797191	IS04		RARRES2	0.857601761318684	-0.150981	-0.179213	0.327702784100822	-0.928515	0.535419593409541	-1.21302	S04	0.857601761318684	IS01		CAST	0.115192518692478	0.428236514817753	-0.589531	-0.102555	0.152212632015836	S03	0.428236514817753	IS02		KIAA1549	0.376103263597299	0.168180452624627
SLAMF7	0.160835773713887	0.459492285919958	-0.776902	0.446749357886475	0.706212996778771	-0.752458	-0.871359	S04	0.706212996778771	IS05		PCDHGA9	-0.0483197	0.00315710936634943	0.0470895057351592	0.18792317729267	-0.149014	0.0236553862048525	0.0250797303012555	0.00563889733926024	S04	0.18792317729267	IS04		TMEM176B	0.85631640659752	-0.126212	-0.321186	0.681225520093892	-1.05793	0.421051931466792	-1.17154	S04	0.85631640659752	IS01		FKBP5	0.40505755891476	0.425224475472158	-0.447346	-0.285381	-0.132853	S03	0.425224475472158	IS02		PRMT9	0.375935108867885	0.12980293474555
AC007952.4	-0.18414	0.349015753570598	-0.383931	-0.282905	0.703637744932844	-0.163663	-0.0481722	S04	0.703637744932844	IS05		KIAA0895L	-0.0512106	0.0696060200976725	0.168037236775433	0.177228191571209	-0.26506	-0.200343	0.156571131320638	0.0963946946451436	S04	0.177228191571209	IS04		PRSS8	0.851782520091063	-0.237833	-0.471167	0.319338136674305	-0.328835	-0.0510511	-0.229884	S04	0.851782520091063	IS01		PTEN	0.2194279110112	0.421135756022183	-0.747293	0.0584868895815439	-0.0563732	S03	0.421135756022183	IS02		ZNRF1	0.374868114223378	0.138184409390776
DNAJB9	0.255281035340641	0.0867161889193589	-0.927415	0.654806219785065	0.693239972480078	-0.761312	-0.775271	S04	0.693239972480078	IS05		AC016831.7	0.13482532058783	0.0681543246604765	-0.0224309	0.175453642452056	-0.0988403	-0.16618	0.0726783834786399	-0.105804	S04	0.175453642452056	IS04		BIRC7	0.850966820163357	-0.315645	-0.210728	0.133824730506539	-0.238239	-0.170453	-0.143901	S04	0.850966820163357	IS01		FRMD3	0.0419930920235019	0.418377674083638	-0.686646	0.287075983160539	-0.37388	S03	0.418377674083638	IS02		ANXA11	0.374808181358426	0.129828862709956
ITM2C	0.51463945166185	0.366029352953545	-0.872518	0.609990424341938	0.686186229734952	-1.29633	-1.07372	S04	0.686186229734952	IS05		AC079148.1	-0.06179	0.0165140378524452	-0.0134852	0.165715216103953	-0.00365979	-0.0586978	-0.0568994	-0.0204656	S04	0.165715216103953	IS04		TMEM59	0.845822440451882	-0.230797	-0.505576	0.548373708046546	-0.960524	0.650147006409019	-0.805544	S04	0.845822440451882	IS01		TMEM47	0.255492292663008	0.41690406343342	-0.939316	0.123559267215311	0.0927997428148443	S03	0.41690406343342	IS02		ABCD3	0.374230951820926	0.18087988491019
POU2AF1	0.125898000532628	0.502572474261663	-0.976612	0.492725205558383	0.684983768876826	-0.250796	-0.872991	S04	0.684983768876826	IS05		EBLN2	-0.0478097	0.132249642176239	0.0100701856627199	0.163804127452018	-0.202113	-0.00156202	-0.0155597	0.0557352282662334	S04	0.163804127452018	IS04		METTL27	0.84397534994338	-0.225113	-0.279573	0.312944235349498	-0.524981	0.0854453901919831	-0.585545	S04	0.84397534994338	IS01		ITM2B	-0.0748293	0.41501139164758	-0.501635	0.0729254551934301	-0.058988	S03	0.41501139164758	IS02		ANKRD28	0.373936860880738	-0.0294321
CD27	-0.00249856	0.112548546286223	-0.790092	0.641365994072249	0.683042610318299	-0.6175	-0.671815	S04	0.683042610318299	IS05		NR2C1	0.117374121449654	0.0596353253206683	0.00744747015629688	0.162506901707106	-0.375702	0.0715206877430951	0.0811482810691726	0.0964737465563129	S04	0.162506901707106	IS04		DDRGK1	0.843313676375203	-0.0637032	-0.613545	0.536515301513501	-0.641004	0.220235087634945	-0.7762	S04	0.843313676375203	IS01		ZBTB38	0.27020384043907	0.414441821125616	-0.607107	-0.169123	0.121358569658675	S03	0.414441821125616	IS02		LACTB	0.372289543941971	-0.226336
WNT10A	-0.125943	-0.0460929	-0.407967	0.0911584511462897	0.67015294245024	-0.30736	-0.294362	S04	0.67015294245024	IS05		AC006064.1	-0.0231054	-0.0225225	-0.0226757	0.159235668789809	-0.0251636	-0.0219491	-0.0212766	-0.0236967	S04	0.159235668789809	IS04		KRT18	0.842456188139346	0.255466466490617	-0.0903234	0.50270615733183	-0.722471	-0.301676	-1.38826	S04	0.842456188139346	IS01		SEC62	-0.103294	0.413174126598672	-0.684675	0.121691374558693	0.200364935814442	S03	0.413174126598672	IS02		RNF130	0.367657476425662	-0.0259622
TNFRSF13B	-0.265916	-0.1128	-0.482548	0.0137160106261989	0.666076323133902	0.46745800150011	-0.301684	S04	0.666076323133902	IS05		AL359881.1	-0.0231054	-0.0225225	-0.0226757	0.159235668789809	-0.0251636	-0.0219491	-0.0212766	-0.0236967	S04	0.159235668789809	IS04		FAM96B	0.838644524032615	0.34500066365258	-0.181078	0.288751831546763	-0.862302	0.0254816186994217	-0.897577	S04	0.838644524032615	IS01		SON	0.23742548229141	0.412712647622609	-0.767033	0.0141991355149433	0.0624352928080312	S03	0.412712647622609	IS02		PARVB	0.359618923404399	0.25410927479043
HSH2D	0.0408528169347053	0.338567537196374	-0.776611	0.360118843854699	0.663650969450154	-0.386392	-0.583751	S04	0.663650969450154	IS05		LINC02242	-0.0231054	-0.0225225	-0.0226757	0.159235668789809	-0.0251636	-0.0219491	-0.0212766	-0.0236967	S04	0.159235668789809	IS04		TMC4	0.835929208197091	-0.247546	0.00606590291226391	0.0672581566570824	-0.306765	-0.286238	-0.0625494	S04	0.835929208197091	IS01		BST2	-0.173039	0.410396734865444	-0.843785	0.361220767410506	0.0785575174964603	S03	0.410396734865444	IS02		TRIR	0.359400037038457	0.190777197717565
COBLL1	-0.0885386	0.46960212488552	-0.75511	0.161673483471446	0.650382933642621	0.118812254457055	-0.505772	S04	0.650382933642621	IS05		AC012309.1	-0.0231054	-0.0225225	-0.0226757	0.159235668789809	-0.0251636	-0.0219491	-0.0212766	-0.0236967	S04	0.159235668789809	IS04		C8orf82	0.835681070473448	0.0494336159712877	-0.456586	0.34267516396172	-0.589723	0.040060249122035	-0.375938	S04	0.835681070473448	IS01		NMUR1	-0.121849	0.406960624026488	-0.322704	0.072543811714413	-0.279891	S03	0.406960624026488	IS02		PLA2G2C	0.358991787791169	-0.0981304
BTG2	0.034260039125803	0.616057805107834	-0.916858	0.0275752605187642	0.650318336160622	0.244107252437984	-0.364275	S04	0.650318336160622	IS05		OR2A7	-0.0231054	-0.0225225	-0.0226757	0.159235668789809	-0.0251636	-0.0219491	-0.0212766	-0.0236967	S04	0.159235668789809	IS04		VKORC1	0.833689640379269	-0.126892	-0.125295	0.219092190547001	-0.995189	0.636378946439542	-0.963695	S04	0.833689640379269	IS01		COL25A1	-0.316646	0.405786410364207	-0.17813	0.0635134501058077	-0.217263	S03	0.405786410364207	IS02		MIR222HG	0.356700043442697	-0.24011
TMEM156	-0.0704688	-0.18924	-0.562461	0.139355347735603	0.638824980590258	0.0628721751233446	-0.278423	S04	0.638824980590258	IS05		AL391294.1	-0.0231054	-0.0225225	-0.0226757	0.159235668789809	-0.0251636	-0.0219491	-0.0212766	-0.0236967	S04	0.159235668789809	IS04		PRAP1	0.833073132349657	-0.19337	-0.00294382	0.0631953811456406	-0.302073	-0.303233	-0.152259	S04	0.833073132349657	IS01		CTNNAL1	0.0676730944021566	0.404241085472794	-0.411766	-0.228363	0.23324009694096	S03	0.404241085472794	IS02		CYLD	0.35593418522826	-0.276918
AC104024.1	-0.163648	0.262196405158666	-0.284629	-0.112448	0.635879073623762	-0.289357	-0.293964	S04	0.635879073623762	IS05		AC025430.1	-0.0231054	-0.0225225	-0.0226757	0.159235668789809	-0.0251636	-0.0219491	-0.0212766	-0.0236967	S04	0.159235668789809	IS04		CA3	0.832022357659604	-0.104634	-0.245231	-0.169147	-0.256182	0.0585221030156682	-0.138449	S04	0.832022357659604	IS01		SRRM2	0.180964837217598	0.404224399269218	-0.69245	0.0443227941476233	-0.0277594	S03	0.404224399269218	IS02		JOSD1	0.355635092019357	-0.145239
SPATS2	0.00602030294868714	0.612985020409071	-0.787297	0.540877484971011	0.633486558238567	-0.840786	-0.625331	S04	0.633486558238567	IS05		AL391832.1	-0.0231054	-0.0225225	-0.0226757	0.159235668789809	-0.0251636	-0.0219491	-0.0212766	-0.0236967	S04	0.159235668789809	IS04		POLR2C	0.82446052037385	0.189240176741716	-0.378572	0.312352194331293	-0.611845	-0.0115725	-0.720702	S04	0.82446052037385	IS01		NBEAL1	0.322319434577217	0.396394834470573	-0.667018	-0.0895628	0.0171735523775734	S03	0.396394834470573	IS02		RPL38	0.353723095195756	0.024420253162622
RASGRP3	-0.295168	0.138576469020675	-0.583505	0.358749311364423	0.625114196102406	-0.0228666	-0.401744	S04	0.625114196102406	IS05		RP1L1	-0.0464461	-0.00277555	0.046536723851022	0.148069045539855	-0.0801982	-0.0699534	-0.0678101	0.0542209024544536	S04	0.148069045539855	IS04		SNRPB	0.823900177838708	0.0756994687070075	-0.231062	0.1966918823925	-0.725065	0.243581668675721	-0.879145	S04	0.823900177838708	IS01		VIPR1	-0.00892878	0.392703125985303	-0.282084	-0.07933	-0.167037	S03	0.392703125985303	IS02		ANKRD9	0.352773250927889	0.0435263399790808
ICAM2	0.104857121768264	0.247910986269253	-0.818596	0.540478471361638	0.622692302721948	-0.774685	-0.466883	S04	0.622692302721948	IS05		ZNF738	0.0341387172541865	0.0477109567654818	0.104155966330054	0.132364370095985	-0.218425	-0.0159615	-0.0470366	0.0415776581732058	S04	0.132364370095985	IS04		PLLP	0.813998139250303	-0.164427	-0.136515	0.241769424099127	-0.332533	-0.293556	-0.349928	S04	0.813998139250303	IS01		NRP1	-0.0849401	0.392061831295284	-0.730784	0.19745280065743	0.137282968784438	S03	0.392061831295284	IS02		SEMA7A	0.349945431597182	-0.111009
ISCU	-0.111732	-0.207067	-0.821767	0.523141762574063	0.603241909671662	-0.20356	-0.0621317	S04	0.603241909671662	IS05		LINC00472	-0.0443699	-0.000548957	0.0182288389539804	0.130357127961498	-0.112262	0.0597209305349599	-0.0862503	0.0557802578938592	S04	0.130357127961498	IS04		BLOC1S1	0.811707988491382	0.0403078389116751	-0.0287976	0.305808178157992	-0.678647	-0.0992949	-0.856331	S04	0.811707988491382	IS01		ACVRL1	-0.342445	0.391946644040916	-0.38722	0.106213766464918	0.121455937452039	S03	0.391946644040916	IS02		RPL13A	0.348029986885037	0.170907503997241
SSR4	0.575598322772599	0.243257591584952	-0.50415	0.580038264340173	0.592121143861798	-1.90779	-1.09125	S04	0.592121143861798	IS05		SLC35E2A	0.0465386096432738	0.0335795934833176	-0.0239417	0.0838829911269865	-0.185632	0.0666622422781231	-0.00217625	0.0723773822915578	S04	0.0838829911269865	IS04		GSTK1	0.810909334048012	0.0355864840505599	-0.294094	0.60426318763659	-0.894451	0.035990189955621	-0.494187	S04	0.810909334048012	IS01		KCNK3	0.160745966649043	0.390705171526646	-0.214107	-0.33274	0.00253250941280866	S03	0.390705171526646	IS02		AHI1	0.347936543964515	-0.316223
TRAM1	0.228447480927447	0.49751564385159	-0.954477	0.576939084777512	0.584921877572323	-0.86515	-0.530782	S04	0.584921877572323	IS05		MCAM	-0.191393	-0.102682	1.20839279634604	0.290938993196379	-0.614535	-0.0334715	-0.142709	-0.108269	S05	1.20839279634604	IS03		C12orf75	0.810566851932047	0.177093871124114	0.0996057640483717	0.153015240327799	-0.845546	0.0209429808685569	-0.778627	S04	0.810566851932047	IS01		MT-ND3	-0.00301099	0.389732223246522	-0.299865	-0.0669942	-0.164931	S03	0.389732223246522	IS02		MAPRE1	0.345832553313992	0.313753056218539
ATF4	0.154842315149161	0.250595135480899	-0.71469	0.379729720495232	0.579099332375258	-0.596895	-0.527485	S04	0.579099332375258	IS05		GABRD	-0.495862	0.258972102958782	1.1355676092211	0.056868101861573	-0.328143	-0.20772	0.0625620239372236	-0.195219	S05	1.1355676092211	IS03		METTL26	0.810148725027193	0.493701683398652	-0.394086	0.437119576189115	-0.986389	0.175242596197082	-1.10638	S04	0.810148725027193	IS01		NR2F1-AS1	-0.227957	0.386783091218462	-0.404985	0.00574310438365474	0.204741910569578	S03	0.386783091218462	IS02		PRKCA	0.338093483177165	-0.0611178
ARFGAP3	0.0847930499950665	0.301075384390895	-0.853034	0.538091253115336	0.577797884923865	-0.664594	-0.385016	S04	0.577797884923865	IS05		APLN	-0.297624	-0.348077	1.11181556869024	0.241024153213639	-0.264154	-0.253387	-0.369014	0.0870087461528467	S05	1.11181556869024	IS03		CRIP2	0.807807763264979	-0.017713	-0.491342	0.14045238131419	-0.580671	0.420140070956271	-0.60865	S04	0.807807763264979	IS01		PBX1	0.217308880739444	0.384477433964518	-0.539963	-0.231702	0.280419544853473	S03	0.384477433964518	IS02		MBP	0.336903831758627	0.0736966073646599
FAAH2	-0.0480589	-0.117517	-0.329053	0.00123857355644065	0.571649752101444	-0.297042	-0.162317	S04	0.571649752101444	IS05		PXDN	-0.662105	0.0378699382584936	1.08562341844383	0.480881083207954	-0.557169	-0.123595	-0.218372	0.156822395589594	S05	1.08562341844383	IS03		RTL8C	0.806440710706384	-0.141669	0.0395535401574424	0.0954492715661807	-0.668008	0.103620412717314	-0.342114	S04	0.806440710706384	IS01		TSPAN7	-0.239956	0.384124123123081	-0.449321	0.298754998882243	-0.314805	S03	0.384124123123081	IS02		TRIM24	0.329110620943634	-0.153917
AC012645.3	-0.0642958	-0.147037	-0.304337	-0.101859	0.568593076279418	-0.180642	-0.0517291	S04	0.568593076279418	IS05		TP53I11	-0.903853	0.356330417529146	1.0723328925851	0.169262396219215	-0.589389	-0.343668	-0.118995	0.532894097105483	S05	1.0723328925851	IS03		TMEM92	0.803746537962794	-0.197845	0.145694468929723	0.0915023976482597	-0.42048	-0.26178	-0.333254	S04	0.803746537962794	IS01		CDC42BPA	0.008216223663869	0.383869747351798	-0.661377	0.214840432022754	-0.140947	S03	0.383869747351798	IS02		RHOBTB3	0.325921689747345	0.0988792590418026
GORASP2	0.0388249655125179	-0.151907	-0.591685	0.4170616958547	0.567818855754737	-0.578842	-0.290005	S04	0.567818855754737	IS05		CA2	-0.767712	0.302868241162446	1.06469296724126	0.408206396027245	-0.353141	-0.246554	-0.528269	0.0827097128818962	S05	1.06469296724126	IS03		ALDH2	0.802670222687435	-0.119162	-0.0375537	0.564702733796035	-0.659125	-0.289223	-0.700366	S04	0.802670222687435	IS01		CDKN2C	-0.0285723	0.383859960567344	-0.465776	-0.0223043	0.0777096182529834	S03	0.383859960567344	IS02		HNRNPDL	0.325830758833144	-0.223268
ADTRP	-0.0917377	-0.117606	-0.212297	-0.124327	0.566166424787529	-0.105096	-0.236156	S04	0.566166424787529	IS05		LOXL2	-0.410796	0.177577902617833	1.01530232420367	0.256346168344661	-0.424782	-0.0425683	-0.358553	-0.0816213	S05	1.01530232420367	IS03		HSBP1	0.794477084442735	0.0801782850209598	-0.207753	0.3263806010677	-0.794605	0.236994083820994	-1.10155	S04	0.794477084442735	IS01		ADRA2C	0.079980280739396	0.382117184650057	-0.193664	-0.263699	-0.0399852	S03	0.382117184650057	IS02		TRA2B	0.323691602294977	-0.155812
PLA2G2D	-0.226108	0.06037432047218	-0.318255	0.0739810704505035	0.566046201651752	-0.11553	-0.276024	S04	0.566046201651752	IS05		CDH13	-0.881974	0.404014172121816	1.00952890262546	0.441263023693743	-0.640072	-0.0430052	-0.527841	0.353446769334461	S05	1.00952890262546	IS03		APRT	0.789338958176605	0.329958170824238	-0.331377	0.294494984982988	-0.842482	0.194610054314936	-0.850612	S04	0.789338958176605	IS01		H3F3B	-0.0164268	0.380928239806469	-0.733672	0.209855579074258	0.0374756029585445	S03	0.380928239806469	IS02		LCP1	0.3160624221608	-0.0352386
CDV3	-0.030565	0.171498303662015	-0.853302	0.350398152542951	0.555223425335154	-0.319336	0.0682192012226586	S04	0.555223425335154	IS05		PNP	0.0936783227082778	-0.0363447	0.992322033586897	-0.426548	-0.451495	0.141921779799192	0.0504412599665429	-0.0334769	S05	0.992322033586897	IS03		PRR13	0.783161917486076	0.195529890182335	0.12204764812905	0.265760112536354	-0.861462	-0.0938017	-0.782694	S04	0.783161917486076	IS01		C1QTNF7	-0.0657497	0.379555312696783	-0.254159	-0.0997659	-0.0592815	S03	0.379555312696783	IS02		NCL	0.315331254278784	-0.0265865
CDK2AP2	-0.0737144	-0.0429618	-0.637793	0.350864304451482	0.554324883692744	-0.545299	0.0606038407672386	S04	0.554324883692744	IS05		LAMA4	0.0264194790858194	0.213686778595914	0.971272652863531	0.495411359369296	-0.72619	0.0309719089353147	-0.512633	-0.265658	S05	0.971272652863531	IS03		TMEM176A	0.779883517542382	-0.0965772	-0.0590826	0.638182087042215	-1.0665	0.338013404301895	-1.50102	S04	0.779883517542382	IS01		GBP4	0.0568355741079147	0.37737227311574	-0.487537	0.0098610793857466	-0.0663928	S03	0.37737227311574	IS02		TMEM44	0.31313223493091	0.149827560017969
FNDC3A	-0.0258444	0.263284298065866	-0.773353	0.549153726446883	0.552692062967173	-0.507735	-0.408238	S04	0.552692062967173	IS05		LAMB1	-0.0944034	0.171973656196183	0.931752927072149	0.577994937643718	-0.715122	0.0322243763348906	-0.152604	-0.333741	S05	0.931752927072149	IS03		RIDA	0.776216323516117	0.24289179365645	-0.703461	0.632339801694393	-0.559371	-0.117001	-0.673562	S04	0.776216323516117	IS01		DLC1	0.0423010769896877	0.376278557079347	-0.829005	0.20922366901981	0.125695048608357	S03	0.376278557079347	IS02		LXN	0.312359084268337	0.0359688543915331
UBALD2	-0.0595985	0.326151559394437	-0.641379	-0.0557137	0.551774856865393	-0.0671903	0.115233167515337	S04	0.551774856865393	IS05		SERPINE1	-0.147284	-0.0944026	0.93141915397935	0.36124855764947	-0.36674	-0.0326952	-0.293462	-0.236051	S05	0.93141915397935	IS03		ALDOC	0.772611788986624	-0.0979598	-0.0429066	0.100248218753686	-0.584205	0.0965242109695122	-0.46733	S04	0.772611788986624	IS01		ANGPT1	-0.114263	0.374683286166663	-0.663556	0.223932584878247	0.0459071756245708	S03	0.374683286166663	IS02		CD48	0.311729754192918	-0.00589051
LINC00309	-0.0801252	0.171620356543672	-0.223808	-0.174675	0.548010123922256	-0.231337	-0.23502	S04	0.548010123922256	IS05		KCNQ1	-0.379876	0.111666383311567	0.916979280746602	0.0891147859164645	-0.397117	-0.0746944	-0.0872342	0.0273112874662206	S05	0.916979280746602	IS03		TPI1	0.77228235200979	0.294752665266999	0.0462196116491938	0.284540736665835	-1.02548	0.221824930065614	-1.38786	S04	0.77228235200979	IS01		BBX	0.209521693694092	0.370693477220906	-0.823599	0.140559618282301	0.0239026107384505	S03	0.370693477220906	IS02		LRRFIP1	0.311463875777777	-0.00222545
IQCG	-0.0167147	0.119064205220145	-0.372316	-0.000226855	0.544068787781168	-0.4088	-0.170587	S04	0.544068787781168	IS05		IVNS1ABP	-0.868727	0.361696952244923	0.916571070683423	0.685066711547324	-0.624673	-0.179869	0.113315425325439	0.0342120321743989	S05	0.916571070683423	IS03		KRT8	0.769859709692438	0.0147889769359398	0.0800630327613382	0.494831649141868	-0.857762	-0.142896	-0.781077	S04	0.769859709692438	IS01		CDK11B	0.00572799873234651	0.369285763646803	-0.341334	-0.0402784	-0.119369	S03	0.369285763646803	IS02		RGS10	0.310267908984039	0.292125613350393
TENT5C	0.0245751336147166	0.491931307874402	-0.689713	0.462379984423489	0.538655857925009	-0.562164	-0.633046	S04	0.538655857925009	IS05		LBH	-0.817223	0.350796530208358	0.9042510486172	-0.133688	-0.430607	-0.523457	0.588143361825984	0.456984618660178	S05	0.9042510486172	IS03		MCRIP2	0.768683402665697	0.141691311708469	-0.27138	0.436241195386596	-0.671891	-0.077873	-0.748967	S04	0.768683402665697	IS01		SGIP1	0.0438545708446231	0.368874777700436	-0.47831	-0.105558	0.199212724602899	S03	0.368874777700436	IS02		MBOAT7	0.309419526101574	-0.16246
PABPC4	-0.115385	0.0897042260386735	-0.509954	0.348423668244638	0.536792000356438	-0.284052	-0.42031	S04	0.536792000356438	IS05		KCNJ2	-0.302725	-0.31807	0.886973523942869	0.12476601565445	-0.346159	0.585844259358695	-0.27562	-0.110624	S05	0.886973523942869	IS03		CD63	0.764364192318747	-0.129958	0.316844945835053	0.351635143782977	-1.04034	0.307352572400108	-1.576	S04	0.764364192318747	IS01		MCF2	-0.176722	0.368606866207182	-0.177363	-0.0209728	-0.169643	S03	0.368606866207182	IS02		RPSA	0.30813387193337	0.188798739165604
SRP54	-0.0871211	0.166152910975874	-0.67324	0.522351301829185	0.535267203887257	-0.376508	-0.44228	S04	0.535267203887257	IS05		NID1	-0.240981	-0.00962018	0.885696176992831	0.470777986772755	-0.627304	-0.0858954	-0.292854	0.0826725082778825	S05	0.885696176992831	IS03		BCKDK	0.75832683541815	0.0359517093441708	-0.125955	0.137920844414241	-0.699628	0.208097043488118	-0.585735	S04	0.75832683541815	IS01		PHACTR2	0.0844542158081473	0.367994578374616	-0.58367	0.0730611120177523	-0.0553057	S03	0.367994578374616	IS02		SLC9A1	0.293559579471476	0.0552482937610257
LMF1	0.212587040611723	-0.101831	-0.51233	0.259587356124717	0.531623192573032	-0.559966	-0.464073	S04	0.531623192573032	IS05		KCNE3	-0.715166	-0.154012	0.863215942615601	0.780475796973964	-0.403769	0.577887550612859	-0.261737	-0.327985	S05	0.863215942615601	IS03		ZNHIT1	0.756230130823579	0.265341171617669	-0.112995	0.214513715789932	-0.869336	0.158348009459747	-0.712697	S04	0.756230130823579	IS01		EDNRA	0.215812614452957	0.367437863474866	-0.770694	0.18736430919965	-0.168907	S03	0.367437863474866	IS02		FERMT3	0.291617706326589	-0.171276
MANEA	0.0220605386911422	0.400421941784801	-0.642608	0.392362872866243	0.525505507343264	-0.611609	-0.445757	S04	0.525505507343264	IS05		COL4A2	-0.613206	0.413935515761741	0.859126385995667	0.525048325304295	-1.03024	-0.371232	0.405676311653771	0.442601948349243	S05	0.859126385995667	IS03		ACY3	0.753213352844636	-0.0051837	-0.467531	0.735676751878438	-0.552574	-0.281718	-0.475829	S04	0.753213352844636	IS01		DDX17	0.329718680280972	0.367280782287231	-0.720391	-0.012242	-0.00329261	S03	0.367280782287231	IS02		AL022238.2	0.290593081633378	0.136088611108495
GMPPB	0.114677373998979	0.185150340984379	-0.60288	0.508752229400594	0.524736979363162	-0.709712	-0.664465	S04	0.524736979363162	IS05		FOLH1	-0.599029	-0.108873	0.835721793307486	0.140155072956172	-0.356673	-0.0270012	0.407885440878153	0.117701145529259	S05	0.835721793307486	IS03		SEZ6L2	0.749863476897703	-0.248264	-0.0850081	0.0933053054042485	-0.748387	0.534957254291418	-0.613577	S04	0.749863476897703	IS01		LINC01943	-0.269981	0.366716235810905	-0.214316	-0.0951728	0.194288419835191	S03	0.366716235810905	IS02		FMO5	0.28850292265267	0.27647857968153
IGKV1-17	-0.083879	-0.148066	-0.173257	-0.129323	0.516535994894411	-0.147911	-0.150266	S04	0.516535994894411	IS05		PTP4A3	-0.616714	0.0945083028363178	0.831187780264161	-0.043194	-0.427896	0.685412858959218	-0.0509845	-0.0168119	S05	0.831187780264161	IS03		TMEM208	0.749575923853627	-0.10944	-0.171024	0.328920185331162	-0.751495	0.275732411278677	-0.754654	S04	0.749575923853627	IS01		ETV1	-0.250425	0.365519903768045	-0.295722	0.0560097863755337	-0.0114964	S03	0.365519903768045	IS02		GPD1L	0.285770793556041	-0.275032
DPEP1	0.416739786100335	-0.0800919	-0.390652	-0.14882	0.515861040860953	-0.414308	-0.433415	S04	0.515861040860953	IS05		COL18A1	0.012441628381117	0.139161965914529	0.823664051516845	0.298984117699894	-0.846199	0.416987669523836	-0.493835	-0.0131115	S05	0.823664051516845	IS03		RPA3	0.748787385044773	-0.129048	0.181160713677136	0.227340445334555	-0.781385	0.120856689516934	-0.885469	S04	0.748787385044773	IS01		PTPRK	0.105347950747172	0.365368046537035	-0.538828	0.165792550600277	-0.354452	S03	0.365368046537035	IS02		RPL27A	0.282602069629164	0.181905164834907
MYL2	-0.0930132	-0.0979283	-0.327267	0.193848948555443	0.510531808421537	-0.344596	-0.287826	S04	0.510531808421537	IS05		CDKN2B	-0.17548	0.15740917579479	0.784933443307035	-0.135898	-0.289355	-0.105171	-0.158497	0.0199940669117084	S05	0.784933443307035	IS03		GCSH	0.748249495033146	0.0704688116678986	-0.0791818	0.262688991730841	-0.740361	0.0920213869473433	-0.757767	S04	0.748249495033146	IS01		IL1R1	-0.231002	0.358764956544082	-0.536976	0.212030939494132	0.0605525164028401	S03	0.358764956544082	IS02		PARVG	0.282147222186689	0.0426129128692391
KIF19	0.0707570013472729	0.243661626886979	-0.413114	-0.0120608	0.499679610286149	-0.257015	-0.358295	S04	0.499679610286149	IS05		COL4A1	-0.744061	0.394341857096604	0.78110356550627	0.612929127739158	-0.94102	-0.328937	0.415865601091092	0.420522583031468	S05	0.78110356550627	IS03		MGST1	0.747107539560223	0.148433451277928	-0.506529	0.352245913336251	-0.762198	0.360156348032883	-0.663852	S04	0.747107539560223	IS01		SPECC1	0.17679768002393	0.358004080439289	-0.64727	0.0492643115278753	-0.0117044	S03	0.358004080439289	IS02		FAM129B	0.269916587899672	-0.156334
CXorf21	0.0240905807393105	0.0285255450171034	-0.420813	-0.0594792	0.487274771443917	0.000178175520811125	-0.166359	S04	0.487274771443917	IS05		TNFRSF4	-0.659981	0.0689576816376423	0.781044804360724	0.106325490325922	-0.436679	0.467584959604347	0.160617933722042	0.00974024968503543	S05	0.781044804360724	IS03		VPS28	0.744426559368158	0.153670939308483	-0.106657	0.409108776792881	-0.864152	0.0902088563751387	-0.963145	S04	0.744426559368158	IS01		MALAT1	0.252164445715207	0.356967328147166	-0.322282	-0.13227	-0.299287	S03	0.356967328147166	IS02		RELB	0.269739747304068	-0.248115
AC004130.1	-0.226821	-0.132083	-0.32905	0.314622266205139	0.48549051661243	-0.163953	-0.326223	S04	0.48549051661243	IS05		DYSF	-0.6303	0.300497307570711	0.772799511563734	0.287815944527658	-0.7862	-0.322064	0.729981338825007	0.338087637940058	S05	0.772799511563734	IS03		GSTM3	0.742259355284323	-0.10717	-0.465713	0.0569240476856193	-0.546317	0.544228356060124	-0.420252	S04	0.742259355284323	IS01		VAMP2	0.149570730577691	0.354617638298432	-0.748843	0.145589228336679	0.00782758572164947	S03	0.354617638298432	IS02		AP1S2	0.266171426032095	0.0981104501100835
Z93241.1	-0.0763387	0.149987006507127	-0.245658	-0.243426	0.48374660033984	-0.106364	-0.00291307	S04	0.48374660033984	IS05		TNFAIP8L1	-0.190995	0.165525031131601	0.771648686247099	0.0315519216413723	-0.609863	-0.164123	-0.0260662	0.274914633485627	S05	0.771648686247099	IS03		MMP24OS	0.730913481360219	0.151908373839672	0.331535799342909	0.22135428987906	-0.839064	-0.121506	-1.12114	S04	0.730913481360219	IS01		SERPINB6	0.0835793007389669	0.354294149698868	-0.804383	0.155519073474314	0.181910189279432	S03	0.354294149698868	IS02		PAQR6	0.2627242113516	-0.17077
C2orf88	0.172789324305522	0.241780902652572	-0.578844	0.306311806969743	0.477661736233993	-0.559802	-0.503781	S04	0.477661736233993	IS05		MAP1B	0.0653873154490406	0.0679119565788374	0.764546475345137	-0.176748	-0.403891	-0.141388	-0.0447443	0.0403670011892171	S05	0.764546475345137	IS03		NAA20	0.730579565139721	0.173765097366338	-0.197989	0.228347192103522	-0.785279	0.214254621365122	-0.664262	S04	0.730579565139721	IS01		ADAMTS9-AS2	0.144893363319126	0.349911396811154	-0.149423	-0.296514	-0.075359	S03	0.349911396811154	IS02		IDI1	0.26053378942075	0.124559513186443
SLC38A10	-0.0336398	0.228434165392131	-0.508347	0.344568328657136	0.476320178719969	-0.452775	-0.410427	S04	0.476320178719969	IS05		LXN	-0.248763	0.278510402215358	0.76144857554278	0.175476321233692	-0.516144	-0.121733	0.0786205397183246	-0.0583624	S05	0.76144857554278	IS03		NDUFA12	0.728790044700113	0.272328255738293	-0.0923799	0.289722712448864	-0.910972	0.173279528040868	-0.925772	S04	0.728790044700113	IS01		NBL1	-0.148331	0.349164025223401	-0.491611	0.00910562196399462	0.308413915076085	S03	0.349164025223401	IS02		AC005050.1	0.254811115074744	-0.0569103
TGFBR3L	-0.109017	0.0185323407498976	-0.327002	0.10691553858441	0.476069213082503	-0.279165	-0.165763	S04	0.476069213082503	IS05		PGM2L1	-0.247948	0.199419139844108	0.76076938265439	0.185654115267932	-0.587993	0.253054247573138	-0.0324164	-0.101055	S05	0.76076938265439	IS03		EIF3H	0.725485233973048	0.335472942340061	-0.166574	0.314727748919481	-0.900064	0.1900346864955	-1.09208	S04	0.725485233973048	IS01		NORAD	0.154885578962093	0.347725133644089	-0.623066	-0.0010265	0.107416829671942	S03	0.347725133644089	IS02		AC106739.2	0.247315693202103	-0.0545168
ERP29	0.00866453363987468	-0.0825288	-0.924767	0.411897678944621	0.474965815046923	0.213852017475288	-0.0190437	S04	0.474965815046923	IS05		SERPINH1	0.0710292996963518	0.104411314225584	0.750481819409802	-0.0736961	-0.849454	0.159664720718034	0.00863409834337324	0.277013238381973	S05	0.750481819409802	IS03		STUB1	0.723635624612008	0.173760157251176	-0.490196	0.425449757220066	-0.777827	0.303243417032055	-0.754118	S04	0.723635624612008	IS01		ARID1B	0.200937544168416	0.346963383288908	-0.488476	-0.0945811	0.00573948847580242	S03	0.346963383288908	IS02		AC020571.1	0.240696707864097	-0.256995
C1orf167	-0.123415	-0.175366	-0.205202	0.0343511171205253	0.474047119224072	-0.175183	-0.177972	S04	0.474047119224072	IS05		GMFG	-0.481814	0.333401190630587	0.749164533029573	-0.304727	-0.474933	-0.323697	0.270130798632337	0.507389790317096	S05	0.749164533029573	IS03		ADIRF	0.718566954332446	0.507809413651052	-1.50429	0.708845864943814	-0.378959	0.267523874950588	-1.01005	S04	0.718566954332446	IS01		SPAG9	0.117754411217033	0.340948861664119	-0.416941	-0.0959905	0.0221124290274066	S03	0.340948861664119	IS02		AL135960.1	0.239233149269961	-0.150443
FICD	0.0197161234065646	0.107601170408793	-0.558151	0.387899806411505	0.459191126333035	-0.294957	-0.479042	S04	0.459191126333035	IS05		MARCKSL1	0.502511002469673	0.27141392038504	0.74809075409979	-0.429396	-0.779062	-0.405668	0.0334193445324015	0.3178153578344	S05	0.74809075409979	IS03		CYC1	0.717079442031901	0.0696849411652771	-0.148663	0.470237085013016	-0.845405	0.100183217804669	-0.778402	S04	0.717079442031901	IS01		ZEB1	0.0541284194892726	0.339841086004844	-0.607849	0.166784041349944	-0.106621	S03	0.339841086004844	IS02		RPL7	0.238411587100163	0.106066184392339
AC026369.3	-0.104245	-0.135683	-0.257804	0.172134339093811	0.456324372577107	-0.273219	-0.277569	S04	0.456324372577107	IS05		ANGPTL2	-0.470418	-0.126718	0.746389394244911	0.474463767109592	-0.380288	0.736144378163106	-0.246339	-0.350197	S05	0.746389394244911	IS03		CTSD	0.716530484040728	-0.169674	0.376256912706667	0.27703479975014	-0.820085	-0.00175932	-0.937462	S04	0.716530484040728	IS01		NCKAP5	0.16998524930783	0.339258325499617	-0.379439	-0.0608242	-0.191372	S03	0.339258325499617	IS02		SDSL	0.232986288432476	0.0460418267978749
ARX	-0.0659688	-0.086136	-0.19406	-0.0539606	0.449116164608422	-0.165671	-0.168309	S04	0.449116164608422	IS05		CCND1	-0.510926	0.397396254615943	0.739258797810493	-0.411464	-0.393833	-0.673056	0.226653736118638	0.714499530873276	S05	0.739258797810493	IS03		CRYAB	0.71480378135009	0.344928509730349	-1.366	0.619617613542219	-0.284646	0.256107715057297	-1.02934	S04	0.71480378135009	IS01		NEDD4	-0.105655	0.339214406448237	-0.260804	-0.0807832	0.057404343757122	S03	0.339214406448237	IS02		GPX4	0.221438053159066	-0.0522397
LCORL	-0.129045	0.340006062135584	-0.426073	0.154336491569322	0.448000476580597	-0.122827	-0.345678	S04	0.448000476580597	IS05		SLC27A3	-0.169401	0.121416696443322	0.738297900612972	0.113652295850149	-0.460366	-0.104975	-0.0696715	0.0441797609963104	S05	0.738297900612972	IS03		COX6C	0.714647480360315	0.212919585990124	-0.00329182	0.282994798709989	-0.769535	0.0586874444095388	-1.30897	S04	0.714647480360315	IS01		FZD1	-0.19411	0.338808595422286	-0.38446	0.0219319933973102	0.18659091861037	S03	0.338808595422286	IS02		AL731557.1	0.218559623923796	-0.291179
EPRS	-0.0950876	0.162759120830036	-0.786904	0.398331819697236	0.447321156316243	-0.184464	0.0975673943948806	S04	0.447321156316243	IS05		RFLNB	-0.830639	0.357795404774688	0.737040450254178	0.0375040217919172	-0.577801	-0.210617	0.280780334643115	0.574666832230145	S05	0.737040450254178	IS03		PDLIM1	0.708575234474827	-0.124208	0.169383602511137	0.300546965791979	-0.640587	-0.122604	-0.736076	S04	0.708575234474827	IS01		HOXC4	-0.0413457	0.338603916514871	-0.253546	-0.118149	0.0292207478594057	S03	0.338603916514871	IS02		TUBA1A	0.204774787527678	-0.0605692
TBC1D9	-0.108514	0.440429347245334	-0.496509	0.0583215264524636	0.445824390624534	0.0928467955841508	-0.310033	S04	0.445824390624534	IS05		S100A16	0.16435430663281	0.291806456917619	0.73482181568478	-0.50741	-0.762397	-0.0710173	0.163782334315312	0.394617877023573	S05	0.73482181568478	IS03		DDIT3	0.707341561019878	-0.133798	-0.33662	0.373977427907557	-0.552592	0.112077812572944	-0.332402	S04	0.707341561019878	IS01		KAT6B	0.145066521606794	0.336899284639825	-0.515305	-0.0187338	-0.00354991	S03	0.336899284639825	IS02		RPL37	0.18824663876169	0.137817084470102
EIF2AK4	-0.0435957	0.422499454696941	-0.563275	0.246201263375716	0.443852223336997	-0.301785	-0.301574	S04	0.443852223336997	IS05		OAF	0.0560544057650187	0.0238595082127503	0.715075687905837	-0.197431	-0.481405	-0.00947727	0.573176702912665	-0.111497	S05	0.715075687905837	IS03		OCIAD2	0.704255233197581	0.21236397054771	-0.13731	0.682590643342104	-0.932499	-0.0644105	-1.15899	S04	0.704255233197581	IS01		EIF4A2	0.289088502442546	0.336625928548923	-0.687828	-0.016455	0.0752185174161192	S03	0.336625928548923	IS02		BBS4	0.182919268640945	-0.248349
AARS	-0.0210929	0.136463794560579	-0.421455	0.17023300364957	0.443342017346689	-0.265157	-0.2894	S04	0.443342017346689	IS05		SMOX	-0.251399	0.321845467592323	0.712020917664361	-0.0930546	-0.36254	-0.209677	-0.0210599	0.0807684456898831	S05	0.712020917664361	IS03		ELOB	0.703364035789472	0.353579430583351	0.158925147202035	0.13452203131998	-0.893911	0.104774994775363	-1.28516	S04	0.703364035789472	IS01		STXBP4	0.0623707362435721	0.335184581040978	-0.367115	-0.0810726	-0.000570983	S03	0.335184581040978	IS02		AP000763.3	0.172405996144398	-0.103051
B4GALT3	0.0138458759901067	-0.0193528	-0.412288	0.293800226877396	0.434499467761006	-0.464391	-0.293947	S04	0.434499467761006	IS05		JUP	-0.49471	0.586260067417836	0.711259787281042	0.128273393657837	-0.828086	-0.350313	0.142593080466815	0.505007010094574	S05	0.711259787281042	IS03		TATDN1	0.701556486527654	0.0495631294257647	-0.157719	0.12971362698618	-0.511423	0.0187868870182173	-0.415431	S04	0.701556486527654	IS01		FNDC3A	0.00500852941256185	0.333966271717924	-0.388373	-0.0812582	0.124728336785926	S03	0.333966271717924	IS02		SLC4A8	0.162700356812435	-0.173081
PQBP1	0.0944851983748479	0.142180959347126	-0.755364	0.368835335369971	0.431213971642522	-0.327404	-0.100529	S04	0.431213971642522	IS05		AFAP1L1	-0.369255	0.170798575037854	0.710886976908695	0.156037991444826	-0.726622	-0.218391	0.322356091216077	0.40136214697572	S05	0.710886976908695	IS03		LAMTOR5	0.699780558785937	0.162143745789787	-0.305495	0.521269493136415	-0.784377	0.152541658247768	-1.21461	S04	0.699780558785937	IS01		CD302	-0.192923	0.333946014427283	-0.371436	-0.0361231	0.295447242589696	S03	0.333946014427283	IS02		CADM2	0.162221548943501	-0.0691682
AC106897.1	-0.0709654	-0.125059	-0.221263	0.0753540729611442	0.428947810536313	-0.244389	-0.203995	S04	0.428947810536313	IS05		YWHAH	-0.529101	0.259761706939343	0.710677426603409	-0.102191	-0.650167	0.146145623917772	0.383429888175652	0.346067114272071	S05	0.710677426603409	IS03		MRPS34	0.696640203991849	0.337224879460616	-0.393231	0.426136233529903	-0.832808	0.174830382225755	-0.811984	S04	0.696640203991849	IS01		SETBP1	0.13967079528098	0.333595301376668	-0.39115	-0.16098	0.0979502791999133	S03	0.333595301376668	IS02		TAF9	0.161779412026581	-0.0641206
IGLV4-69	-0.049066	-0.119276	-0.139569	-0.134944	0.426556110189053	-0.119151	-0.121049	S04	0.426556110189053	IS05		PDGFB	-0.633308	0.435005516881792	0.709159657544495	0.20195212155145	-0.568291	-0.199662	0.117725689942706	0.27818846101046	S05	0.709159657544495	IS03		CETN2	0.696088598646133	0.154521411701315	0.212017300031587	0.032493852187047	-0.727734	-0.0175139	-0.57849	S04	0.696088598646133	IS01		NCKIPSD	-0.0334872	0.332452975942466	-0.280678	-0.0486454	-0.0695577	S03	0.332452975942466	IS02		AP005329.3	0.1486775673922	-0.0994361
BLNK	0.00921167478346523	0.324385124305038	-0.656643	0.271575253451281	0.418573311473095	0.246070785552569	-0.568288	S04	0.418573311473095	IS05		PCDH17	0.266187073914894	0.313392781338171	0.705787158412413	-0.0252815	-0.919286	-0.415258	0.598185200729336	0.128939564823782	S05	0.705787158412413	IS03		NDUFAB1	0.692429494453424	0.256844464850537	-0.103764	0.400164672575593	-0.792406	-0.00488181	-1.08522	S04	0.692429494453424	IS01		ADGRE5	0.00916883185897509	0.332396908069983	-0.521843	0.0193216967306281	0.139639856220806	S03	0.332396908069983	IS02		MCTP1	0.129247413351586	-0.00573726
KDELR3	0.135842897653816	-0.283225	-0.507524	0.406871540405825	0.418439810993341	-0.410184	-0.324362	S04	0.418439810993341	IS05		SEMA3F	-0.164753	0.170208230381871	0.699288059004704	0.201983130468154	-0.799281	-0.0676419	0.36136786556008	0.172604690256118	S05	0.699288059004704	IS03		PGAM1	0.691833721907223	-0.00758045	0.40552798232187	0.415792965097814	-0.952409	-0.0773378	-1.19139	S04	0.691833721907223	IS01		PPFIBP1	-0.121566	0.331521510670915	-0.288543	-0.00205367	-0.0210853	S03	0.331521510670915	IS02		AP002478.1	0.128940354797396	0.128249555577847
DUSP26	0.147617423479255	0.059685941929392	-0.226626	-0.170928	0.41795060587021	-0.254592	-0.258646	S04	0.41795060587021	IS05		SPRY4	-0.755551	0.243416468214226	0.694785683058853	0.501475941539259	-0.644414	-0.0987192	0.0257026943122163	0.36412118313629	S05	0.694785683058853	IS03		NSMCE1	0.684563241286656	0.144580444459265	-0.339948	0.331805253234651	-0.62134	0.103357966479233	-0.662677	S04	0.684563241286656	IS01		TLE4	0.0848823862333291	0.330854822395198	-0.340684	-0.0823074	-0.0679894	S03	0.330854822395198	IS02		FSIP1	0.111334777396661	-0.0716176
HMCES	0.0770717227395866	0.156561840692677	-0.465979	0.136482742994451	0.414344717825637	-0.182426	-0.33616	S04	0.414344717825637	IS05		CRMP1	-0.195973	-0.195402	0.692036425378399	-0.0801627	-0.23909	-0.310544	0.0694428080457133	0.297856595099594	S05	0.692036425378399	IS03		ARL6IP4	0.683234395166928	0.226675384704043	-0.145107	0.437271861165717	-0.958304	0.186195738477715	-0.83143	S04	0.683234395166928	IS01		APP	0.159843300130484	0.32966691934349	-0.651907	0.0761496726764937	0.0250189761214122	S03	0.32966691934349	IS02		LINC00323	0.0929873678458141	0.0455064840547069
PPCDC	0.20043688410544	0.194223145635733	-0.523586	0.217800777171556	0.411494977965153	-0.398001	-0.448869	S04	0.411494977965153	IS05		MGLL	-0.0287276	0.451072424512475	0.688841140395136	-0.023649	-0.658974	-0.0379041	0.185524732080104	-0.0800293	S05	0.688841140395136	IS03		DTD1	0.679783269398965	0.16258397871814	-0.0452748	0.0541606572273541	-0.596517	0.0656433059180335	-0.617667	S04	0.679783269398965	IS01		NUCKS1	0.0785170324093612	0.328674678272882	-0.757387	0.186622078831075	0.0970200724161099	S03	0.328674678272882	IS02		TENM2	-0.133285	-0.120225
DCPS	-0.0925574	0.162847635776425	-0.591975	0.274292584681502	0.408694565860026	-0.20307	0.0169547589601264	S04	0.408694565860026	IS05		CCDC85B	0.105100454144085	0.30497673468225	0.68600472069121	-0.417206	-0.960912	0.208991417382273	0.524447448313725	0.319697508315119	S05	0.68600472069121	IS03		PRDX1	0.678945901427182	0.0921536871197532	-0.175449	0.427212825452645	-0.854073	0.29846123119091	-1.22898	S04	0.678945901427182	IS01		TRERF1	-0.201182	0.328527340987831	-0.271032	-0.0376251	0.149084341054604	S03	0.328527340987831	IS02		ELSPBP1	0.0723795686367023	-0.106412
C19orf38	0.0322503281471464	0.181101063332596	-0.356253	0.145588981452704	0.408573458145234	-0.327011	-0.390086	S04	0.408573458145234	IS05		PLEKHO1	-0.300887	-0.181672	0.678846997087143	-0.165366	-0.255619	-0.126656	-0.435404	0.585405918687012	S05	0.678846997087143	IS03		PDZK1IP1	0.678874917882692	-0.0410458	0.00238979260156271	0.495365499990221	-0.793974	0.0634789286446191	-1.13079	S04	0.678874917882692	IS01		PEAR1	-0.00214676	0.328048751107183	-0.514912	0.081761042953955	0.0217557489824376	S03	0.328048751107183	IS02		SIK1B	0.161119385156808	-0.13264
AC245014.3	-0.181943	0.227399800180301	-0.108598	-0.131779	0.403061739554845	-0.23497	-0.0838413	S04	0.403061739554845	IS05		GPR4	-0.472282	0.308598726263853	0.6769823845614	0.162428888865187	-0.595896	0.199489965741586	-0.0389769	0.145814074524326	S05	0.6769823845614	IS03		PHPT1	0.677085345542051	0.378602946287914	-0.253002	0.417493196803955	-0.987341	0.297865043816621	-1.16092	S04	0.677085345542051	IS01		CALCOCO2	0.140004879501949	0.327235762499742	-0.536597	-0.0674066	0.164262543486345	S03	0.327235762499742	IS02		LGALS12	-0.124244	0.0583009645030059
CNPY2	0.320496177892544	0.166248526588865	-0.797713	0.376835917210197	0.401748678243811	-0.70153	-0.0956409	S04	0.401748678243811	IS05		LAYN	-0.167558	0.156160485679011	0.675996854169215	0.17889997206646	-0.495564	-0.164709	0.140595400584992	0.00136781112376091	S05	0.675996854169215	IS03		HSD3B7	0.675826795389245	0.0982623603816438	-0.32018	0.29813676752912	-0.622268	0.0904878442737716	-0.285006	S04	0.675826795389245	IS01		HES1	0.0322648913389137	0.327147798220041	-0.409033	-0.129054	0.23531352266777	S03	0.327147798220041	IS02		MAPK6	0.386668187317719	-0.239024
IGKV1D-17	-0.107853	-0.0955562	-0.111814	-0.108109	0.398916044599832	-0.0954564	-0.0969764	S04	0.398916044599832	IS05		COLGALT1	-0.103469	-0.0350432	0.673617269070842	-0.0385442	-0.280391	-0.0620424	-0.108972	0.0497028927677237	S05	0.673617269070842	IS03		PEBP1	0.675722143725224	0.550848412712296	-0.524685	0.675401059918579	-0.876282	0.0125581663841654	-1.23497	S04	0.675722143725224	IS01		BCL6	0.147081092439925	0.327079571538971	-0.353749	-0.122664	-0.0448704	S03	0.327079571538971	IS02		SLC7A4	-0.0631634	-0.0569745
PSAT1	-0.0416583	-0.000176741	-0.369914	0.340291541807722	0.39752977183714	-0.37179	-0.377711	S04	0.39752977183714	IS05		COL21A1	-0.345721	-0.12929	0.671316436033804	0.241278605909391	-0.376623	-0.302735	-0.42087	0.504083994991266	S05	0.671316436033804	IS03		CNPY2	0.6746667906729	-0.0700737	0.18416910345261	0.215848463468558	-0.930672	0.25353259459721	-0.468076	S04	0.6746667906729	IS01		RAPGEF2	0.0804270325140817	0.326200286502686	-0.535596	0.146932862041081	-0.199648	S03	0.326200286502686	IS02		CCL1	-0.0630659	-0.0568866
RWDD2A	-0.00051007	-0.0548633	-0.349887	0.23412951880946	0.395593941389801	-0.339844	-0.271018	S04	0.395593941389801	IS05		ARHGAP18	-0.641931	0.262448546207314	0.660175378786743	0.481168705217792	-0.721817	-0.28635	0.246413984111422	0.410293055250565	S05	0.660175378786743	IS03		SMIM26	0.674449001649561	0.352445010114444	-0.228477	0.230943544834392	-0.781036	0.212611451750245	-1.01413	S04	0.674449001649561	IS01		FAM118A	0.181528624345956	0.325385296630223	-0.410247	-0.129379	0.0190962990794649	S03	0.325385296630223	IS02		HRH4	-0.0630436	-0.0568664
DNPH1	-0.0465015	-0.201566	-0.679409	0.384832381025725	0.394139791622526	-0.303894	0.330784694555297	S04	0.394139791622526	IS05		PCDH12	-0.183007	0.324344009709398	0.659756422076904	0.305214168252584	-0.758186	-0.519226	0.162339344059406	0.329318312784194	S05	0.659756422076904	IS03		H2AFJ	0.674129581970841	0.472418119883344	-0.884354	0.341310567714531	-0.606996	0.345900713695376	-0.6612	S04	0.674129581970841	IS01		GNAI1	0.0215987266879847	0.32478490687077	-0.541716	0.103551192538705	-0.0065314	S03	0.32478490687077	IS02		GRIK5	-0.151369	-0.136537
IGHV3-13	-0.092746	-0.108861	-0.127382	-0.0747641	0.388596537274827	-0.108747	-0.110479	S04	0.388596537274827	IS05		APLNR	0.0745703950815998	0.324100656088558	0.656377764530047	-0.244801	-0.646612	-0.761564	0.303388944157326	0.513666253739674	S05	0.656377764530047	IS03		TSR3	0.66937396943464	0.294532875793679	-0.298713	0.237481753960811	-0.684855	0.136716379670649	-0.676431	S04	0.66937396943464	IS01		PARD3	0.0632909620021591	0.32456706116109	-0.479998	0.0332264146961492	-0.0261448	S03	0.32456706116109	IS02		LINC02352	0.0456431191501375	0.0269304122533387
MOXD1	0.0450682074166059	0.0984387125810522	-0.207844	-0.144408	0.386534536863655	-0.177439	-0.180264	S04	0.386534536863655	IS05		NPNT	-0.115068	0.0983840676128949	0.655799115677734	-0.168915	-0.301519	-0.0794327	-0.231974	0.171542383193153	S05	0.655799115677734	IS03		NMRAL1	0.664527259523886	-0.0175502	-0.143983	0.284734852926808	-0.465127	-0.132596	-0.408425	S04	0.664527259523886	IS01		HOXA6	-0.0329131	0.322743980389239	-0.153023	-0.187232	0.0228740607465552	S03	0.322743980389239	IS02		MATK	0.0708969699350217	-0.135109
SEC23B	-0.0463974	-0.0010744	-0.513761	0.282015043314558	0.384621719241536	-0.119099	-0.129718	S04	0.384621719241536	IS05		SPARC	-0.736962	0.413447787226415	0.653171894405331	0.554479018620967	-0.869863	-0.0265895	0.0282349260761838	0.441793860758686	S05	0.653171894405331	IS03		UQCRB	0.66348914933635	0.29526915550892	-0.232702	0.322390066491123	-0.75264	0.262161389950341	-1.59617	S04	0.66348914933635	IS01		GRAMD2B	-0.0194244	0.321001300699461	-0.276001	-0.0884633	0.00994412285252149	S03	0.321001300699461	IS02		LINC00484	0.0318185432918455	0.0228757996949778
ARID3A	-0.187627	0.348185927589829	-0.462237	0.278271171974285	0.384079287252226	-0.130632	-0.249202	S04	0.384079287252226	IS05		FSTL1	0.331290204610333	-0.210812	0.651674395556346	0.393360601760992	-0.719048	0.312549889124157	-0.0836673	-0.242271	S05	0.651674395556346	IS03		TUFM	0.661904370621036	-0.112297	-0.0710821	0.430930485348695	-0.681556	0.0651485367669596	-0.76213	S04	0.661904370621036	IS01		FIGN	0.0735917330505655	0.320809198377071	-0.435342	-0.0713235	0.110464781615717	S03	0.320809198377071	IS02		AC019129.2	-0.108276	0.0182294261615844
TIFA	-0.0443337	0.274861625260663	-0.589183	0.302673156979569	0.383788901605243	-0.417488	0.00591824094103033	S04	0.383788901605243	IS05		HTRA1	0.228683420729805	0.230489627369714	0.640306815815209	0.186803676251833	-1.0642	0.0405953882004485	0.246629393873518	0.149504593901323	S05	0.640306815815209	IS03		NDUFB2	0.659710056466572	0.239784519946709	0.270590912070261	0.256197389853579	-1.00515	0.158559246805184	-1.3737	S04	0.659710056466572	IS01		CBLB	0.042702452932481	0.31998717109054	-0.258085	-0.113852	-0.0578596	S03	0.31998717109054	IS02		SEZ6	-0.0457996	-0.136905
SIK1	-0.137328	0.0132250788920209	-0.208297	-0.162928	0.378862836125671	0.270950949998233	-0.0818217	S04	0.378862836125671	IS05		ADM	-0.304461	0.282347104353935	0.629093678699565	0.208098643880197	-0.197279	-0.0527001	-0.279221	-0.218754	S05	0.629093678699565	IS03		RRAD	0.654303385473949	-0.157735	-0.352358	-0.0508759	-0.399519	0.453247361692437	-0.225777	S04	0.654303385473949	IS01		KCNT2	-0.0405766	0.319879183507721	-0.259605	-0.131208	0.105982286955626	S03	0.319879183507721	IS02		AL158211.3	-0.0499377	0.0225494218547193
AMPD1	-0.0113248	0.0164217736810814	-0.350992	0.222351451923505	0.378398294520787	-0.340376	-0.246176	S04	0.378398294520787	IS05		PLXNA2	-0.34958	0.236616751772398	0.629019411821498	0.471095422048265	-0.758502	0.243060935025587	-0.0606026	0.0561235530352031	S05	0.629019411821498	IS03		FUOM	0.651094627627204	-0.0728854	0.163871815535251	0.140716672286225	-0.550612	-0.0648593	-0.627166	S04	0.651094627627204	IS01		RBMS3	-0.016762	0.318379409942333	-0.612043	0.102027531500135	0.18901135780272	S03	0.318379409942333	IS02		AL133163.2	-0.0766519	-0.0691414
GAB1	-0.077869	0.37109926749373	-0.429303	0.21571874732057	0.37647336947466	-0.312067	-0.258885	S04	0.37647336947466	IS05		ADAMTS7	-0.300171	0.245365734288156	0.626592580876698	0.0508036848044709	-0.330248	-0.265239	0.0458526181970642	0.0946487605428103	S05	0.626592580876698	IS03		SRSF9	0.650737300782068	0.11226723886794	0.457558936182396	0.144144054094913	-1.11872	0.242150086293934	-0.825754	S04	0.650737300782068	IS01		DDX5	0.211080506224569	0.318172048021913	-0.719399	0.168836596074936	-0.106459	S03	0.318172048021913	IS02		CCL2	0.0828972184434806	-0.284063
PAIP2B	0.296094283415976	-0.100594	-0.563538	0.370133414586054	0.370261601123385	-0.500107	-0.408536	S04	0.370261601123385	IS05		FSCN1	-0.100928	0.421931027413076	0.625806955372305	-0.175912	-0.790781	-0.460513	0.496706450258363	0.472298643138735	S05	0.625806955372305	IS03		PHB2	0.649742492574611	0.033212159345598	0.494609343327715	0.22288861036552	-0.903579	-0.0655961	-0.918971	S04	0.649742492574611	IS01		PRRC2B	0.137332896780598	0.317499362358625	-0.49204	0.0359160939183393	-0.106498	S03	0.317499362358625	IS02		LINC01136	-0.0742309	-0.12101
PREB	0.0216438106598206	0.128360002543801	-0.388575	0.311523795476424	0.369302740480919	-0.495798	-0.343793	S04	0.369302740480919	IS05		CALM1	-0.260877	0.278862778633637	0.620536133599072	-0.404944	-0.532197	0.151637131300206	0.365019484076904	0.276809023172997	S05	0.620536133599072	IS03		LYG1	0.648647153612741	0.0567486261694229	-0.491834	0.301724820611421	-0.336974	-0.0162876	-0.405159	S04	0.648647153612741	IS01		NR4A1	0.285294415121302	0.315491951123468	-0.685309	-0.0201759	0.129351067592417	S03	0.315491951123468	IS02		RAB33A	0.0320453430771691	-0.0127985
DNAAF1	-0.00811472	0.110311822833835	-0.30857	0.136688457216769	0.368173014814323	-0.233611	-0.324233	S04	0.368173014814323	IS05		AKIP1	-0.0809843	0.25196243856734	0.620506776533883	-0.224034	-0.365908	-0.185898	0.199195733121765	0.0597816151328288	S05	0.620506776533883	IS03		MDH2	0.644986378346166	0.221460115220943	0.328441731030403	0.160932807511416	-0.993103	0.168785919836254	-1.12561	S04	0.644986378346166	IS01		CHD9	0.0158636551177465	0.315217605494068	-0.630362	0.183059267670275	0.0073144346161444	S03	0.315217605494068	IS02		ARSI	-0.0317331	0.220279070315165
CHAC1	0.0673139473873706	-0.0116848	-0.261971	0.0117412745921414	0.366375074403891	-0.27657	-0.184258	S04	0.366375074403891	IS05		RAB13	0.150352790747855	0.466731706728098	0.607945287312643	-0.397222	-0.910121	0.000548947418904421	0.411310943903981	0.316208972713596	S05	0.607945287312643	IS03		IDH3G	0.644353002952142	0.00385930142037721	0.167487761680685	0.147028446507999	-0.6405	-0.0481045	-0.49693	S04	0.644353002952142	IS01		NPY1R	0.166481237892177	0.314620213098273	-0.404362	-0.0297039	-0.156512	S03	0.314620213098273	IS02		GPR153	-0.125994	-0.0872513
DENND6B	0.0680330281739433	-0.0176935	-0.346501	0.12273772271471	0.365900547772618	-0.370627	-0.132824	S04	0.365900547772618	IS05		C1orf54	0.0893683942613962	0.365431825659157	0.607610732000728	-0.324165	-0.419975	-0.152863	-0.0392868	0.0660924492734831	S05	0.607610732000728	IS03		MYL6B	0.640632038461624	0.223828924866429	-0.344936	0.276579335157688	-0.774196	0.333628354156032	-0.642048	S04	0.640632038461624	IS01		SERINC3	0.0467394319546497	0.312294156892738	-0.598214	0.086902619009459	0.115293790911033	S03	0.312294156892738	IS02		TNF	-0.202061	-0.179853
BMI1	-0.119676	0.0466853570111467	-0.545591	0.351586617129222	0.359084223334361	-0.173616	0.00779657155293314	S04	0.359084223334361	IS05		ESAM	-0.233926	0.492200057333796	0.607382526633466	0.113284244085284	-1.10802	0.375863068530969	0.336443621314501	0.257687515437038	S05	0.607382526633466	IS03		TMEM219	0.636133736552498	-0.038012	-0.131614	0.42275895845392	-0.699008	0.172120798791491	-1.01761	S04	0.636133736552498	IS01		AC090337.1	-0.100287	0.309148074236961	-0.234873	-0.0232272	-0.0531588	S03	0.309148074236961	IS02		CD83	0.401760843081431	-0.252162
FAM30A	-0.124657	0.0760520247456972	-0.358131	0.178196951415553	0.356507511035583	0.278361046486777	-0.448526	S04	0.356507511035583	IS05		SNTB1	-0.420569	0.0155508787965132	0.605084065325981	0.191566294498439	-0.265956	-0.142872	-0.373944	0.299201020554068	S05	0.605084065325981	IS03		WDR54	0.634552893833235	-0.0599884	-0.0654769	0.262682740518843	-0.827375	0.373963846633469	-0.582111	S04	0.634552893833235	IS01		DSE	-0.0938042	0.308383998506736	-0.256962	-0.125891	0.19405668347376	S03	0.308383998506736	IS02		AC025259.3	-0.0439349	-0.156723
FBXO16	0.19913933600494	0.25485434447732	-0.357156	0.0056325754596172	0.352524817736625	-0.348329	-0.353876	S04	0.352524817736625	IS05		N4BP3	-0.184608	-0.123918	0.602720543912972	-0.0102986	-0.118622	-0.174993	-0.00868485	0.0470822367683147	S05	0.602720543912972	IS03		COX6A1	0.632621988637378	0.271552761894019	0.319904850708432	0.332883474411274	-0.929415	-0.0694438	-1.38337	S04	0.632621988637378	IS01		H1FX	0.108023323590698	0.308303578666788	-0.534797	0.0854453155311219	-0.0741088	S03	0.308303578666788	IS02		OR2L3	-0.0446428	-0.0402686
DENND2C	-0.0456037	-0.0322253	-0.319639	0.217933568446374	0.348992361197912	-0.270966	-0.189323	S04	0.348992361197912	IS05		SCAMP5	-0.24211	0.13665663864143	0.600406695431307	-0.0427705	-0.136508	-0.0786999	-0.124899	-0.0572666	S05	0.600406695431307	IS03		TMEM230	0.622475543936956	0.14275202108674	-0.00570309	0.171650904374919	-0.776689	0.215479500720849	-0.703466	S04	0.622475543936956	IS01		ERCC6L2	0.080275592377321	0.30737802236803	-0.395381	-0.067883	0.0527727645162166	S03	0.30737802236803	IS02		AC092954.1	-0.0446428	-0.0402686
TMEM56	0.0904491116967474	0.0716531528258305	-0.330351	0.114259303508031	0.346445633800994	-0.196935	-0.370482	S04	0.346445633800994	IS05		AP2S1	0.10933599712969	0.207209813538049	0.593437702272003	-0.503789	-0.626004	0.295556851674646	0.215456058392395	0.199508465292172	S05	0.593437702272003	IS03		RPL30	0.621411075857767	0.441305072374241	-0.195906	0.208301638287289	-0.628242	0.212556882194104	-2.07812	S04	0.621411075857767	IS01		RASGRP2	0.0322045085320055	0.307355719299373	-0.578679	0.176291374952125	-0.0752896	S03	0.307355719299373	IS02		TRAV8-5	-0.0446428	-0.0402686
AC016831.1	-0.167075	0.342389793111216	-0.19931	-0.157961	0.345811345747053	0.105071488508293	-0.118802	S04	0.345811345747053	IS05		ATOX1	0.0338726895663437	0.178276571315566	0.591666012812965	-0.589152	-0.50909	0.241961220310292	0.24574175923647	0.235788247880067	S05	0.591666012812965	IS03		GNB2	0.618742548733364	0.101913310020412	-0.197872	0.229180868238507	-0.879267	0.504765137502784	-0.673493	S04	0.618742548733364	IS01		FOXD2	-0.0125622	0.304754567349324	-0.308726	0.0263064427724371	-0.151945	S03	0.304754567349324	IS02		AC131934.1	-0.0446428	-0.0402686
LYPD6B	-0.116758	-0.14527	-0.169985	0.0993242565173834	0.345167242280895	-0.145118	-0.147429	S04	0.345167242280895	IS05		F2RL3	-0.672856	0.479834155860756	0.584788300943897	0.421528253875316	-0.534198	-0.348856	-0.219796	0.38846381983833	S05	0.584788300943897	IS03		RPL8	0.616764486042917	0.437618662349909	-0.0767008	0.228988032491066	-0.696759	0.203445814488796	-2.25762	S04	0.616764486042917	IS01		N4BP2L2	0.247333666440696	0.304569292477921	-0.655488	0.0339337608797222	0.0433010454566796	S03	0.304569292477921	IS02		AC025040.1	-0.0446428	-0.0402686
AC007569.1	-0.113696	0.293157297103115	-0.21961	0.000967045046666252	0.3435214200138	-0.187483	-0.190468	S04	0.3435214200138	IS05		SYNM	-0.487584	0.533020410658395	0.581993456955584	0.296793160058881	-0.465991	-0.0943434	-0.137776	0.0148051343234738	S05	0.581993456955584	IS03		TRAPPC2L	0.612557250247109	0.3853713045188	-0.283986	0.375557456360929	-0.749792	0.0836375954874986	-0.931667	S04	0.612557250247109	IS01		PLEKHA4	-0.0204948	0.304528173680324	-0.493098	0.0933873779648658	0.0369062791235434	S03	0.304528173680324	IS02		AC105265.4	-0.0446428	-0.0402686
ABCB9	-0.118647	-0.128932	-0.294873	0.329698072374425	0.340135103976174	-0.236514	-0.244604	S04	0.340135103976174	IS05		PMEPA1	-0.0580952	0.275501006069284	0.58166261980463	-0.217062	-0.507882	-0.029517	-0.0784552	0.245361761438144	S05	0.58166261980463	IS03		FAHD1	0.61122897815544	0.204870446897451	-0.672068	0.581410257649538	-0.550276	0.0160358231572246	-0.320598	S04	0.61122897815544	IS01		GCC2	-0.0583543	0.304134340659364	-0.371915	0.0296730646111704	0.0197143611115002	S03	0.304134340659364	IS02		AC015818.2	-0.0446428	-0.0402686
CITED2	0.309436843182646	0.224602450531478	-0.498737	0.106212811821296	0.337264934772908	-0.435548	-0.32026	S04	0.337264934772908	IS05		PALD1	-0.0404661	-0.0609492	0.579771517923259	-0.161449	-0.339358	-0.302942	0.0694919032788997	0.334945223294176	S05	0.579771517923259	IS03		NDUFB10	0.607396684659897	0.496487318064246	-0.175501	0.493028364936828	-0.917858	0.0319425487993874	-1.23074	S04	0.607396684659897	IS01		CEBPD	0.00314479889772268	0.303475600914042	0.0260046072404667	-0.32471	-0.00837748	S03	0.303475600914042	IS02		AP000919.3	-0.0446428	-0.0402686
PAQR6	-0.103708	0.0289019375584044	-0.0827522	0.000766845477134828	0.335100506659118	-0.224542	-0.228118	S04	0.335100506659118	IS05		KCNN3	-0.544111	0.302988053092363	0.578104144950062	0.365716937930366	-0.704843	0.555507690591333	0.191537581281153	-0.0604718	S05	0.578104144950062	IS03		DPP4	0.605636289772287	-0.512171	-0.58238	0.5737212576919	-0.418152	0.403568277675861	-0.406168	S04	0.605636289772287	IS01		LRRC17	-0.0160082	0.302150397088515	-0.40757	-0.0463651	0.183121916879652	S03	0.302150397088515	IS02		AC107204.1	-0.0446428	-0.0402686
AC078883.3	-0.0278731	-0.0702752	-0.306327	0.276722969080274	0.334625945357438	-0.310921	-0.266051	S04	0.334625945357438	IS05		ICAM2	-0.200724	0.284782500630358	0.569492634542699	-0.274147	-0.85794	0.400283491659257	0.404934145887702	0.384028869270479	S05	0.569492634542699	IS03		EDF1	0.604282867030758	0.329928722322174	-0.272671	0.472133584202341	-0.92299	0.285259697278173	-1.14568	S04	0.604282867030758	IS01		ZRANB2	0.107364275067469	0.300643524239592	-0.403457	-0.0589392	0.021703360822402	S03	0.300643524239592	IS02		AC097652.1	-0.0446428	-0.0402686
AC016907.2	-0.0899427	-0.0796877	-0.0932454	-0.0901556	0.332670145973783	-0.0796045	-0.080872	S04	0.332670145973783	IS05		MAP4K4	-0.129022	0.344344759569572	0.567518497865301	0.14709634696694	-0.720156	-0.087333	0.0874871526481802	0.190847196730717	S05	0.567518497865301	IS03		IDH3B	0.603403614723499	0.190685664689603	-0.374852	0.340766401446009	-0.56362	0.0705457541018591	-0.545472	S04	0.603403614723499	IS01		PNRC1	0.126037368265382	0.300027707883739	-0.346276	-0.0493702	-0.123837	S03	0.300027707883739	IS02		CELF2-AS1	-0.0446428	-0.0402686
CCDC110	-0.0240119	-0.0509583	-0.228691	0.113421306839256	0.331998555696673	-0.214089	-0.217498	S04	0.331998555696673	IS05		UBTD1	0.348818147195196	-0.0129459	0.5651663267571	-0.193572	-0.348498	-0.222522	-0.0582078	0.00965858444408384	S05	0.5651663267571	IS03		GAPDH	0.599743915998208	0.385066943921156	0.219230542652519	0.187971052524969	-0.678173	0.0146663817145294	-2.36186	S04	0.599743915998208	IS01		MT-CYB	0.260176865017214	0.299564116364716	-0.725617	0.237314359384641	-0.27423	S03	0.299564116364716	IS02		AC010266.2	-0.0446428	-0.0402686
AP001160.1	-0.168483	0.162418048871012	-0.178454	-0.133702	0.329061722507478	-0.223549	0.258325602543057	S04	0.329061722507478	IS05		PHLDB1	-0.231989	-0.042782	0.563613288933615	0.0592818967029924	-0.497732	-0.0648475	0.127397774366418	0.344156261521646	S05	0.563613288933615	IS03		DUSP23	0.597785290791611	0.0474512982614082	0.418773869805728	0.095134279280849	-0.845112	0.0958172759648617	-0.824992	S04	0.597785290791611	IS01		STAT3	0.166760583435298	0.299203474675066	-0.536445	-0.0482329	0.143147124735587	S03	0.299203474675066	IS02		RASGEF1B	0.389102609610946	-0.170645
HID1	-0.0584722	0.184746919279538	-0.317	0.306203817330711	0.322934363646321	-0.37309	-0.379031	S04	0.322934363646321	IS05		TSPAN15	-0.501957	-0.0624759	0.563270397266031	0.131495591592455	-0.398073	-0.0117468	0.199555990030454	0.350617306328192	S05	0.563270397266031	IS03		UQCRQ	0.59621106466287	0.241386815161729	0.249455660783706	0.346070373166739	-0.900663	-0.0244302	-1.21532	S04	0.59621106466287	IS01		DIAPH2	0.022646035965332	0.298966777462889	-0.380255	0.0166571133599257	-0.0482459	S03	0.298966777462889	IS02		DIAPH2-AS1	-0.0970773	-0.163653
PODXL2	0.0790567074560345	0.258560925246919	-0.315003	0.0834685372171118	0.317805539972196	-0.313284	-0.318272	S04	0.317805539972196	IS05		APLP2	0.0276091675648516	0.348458092527103	0.556823962136388	0.427216664149219	-1.04447	0.432774160000169	-0.0593137	-0.0308805	S05	0.556823962136388	IS03		NDUFS5	0.594336654432805	0.337802338545404	-0.564166	0.453425387307118	-0.873467	0.578280395864988	-1.34631	S04	0.594336654432805	IS01		ABI2	0.06972970702552	0.298763214190773	-0.632341	0.153308148911123	0.0282638290975523	S03	0.298763214190773	IS02		NKILA	-0.0472025	0.133024077368812
AL360012.1	-0.131768	0.146836183153918	-0.214228	-0.119585	0.31696299680452	0.0451475631710426	0.0539772089022911	S04	0.31696299680452	IS05		C15orf39	-0.364892	0.167747382645632	0.556442248622155	0.0273367987996851	-0.303564	0.412366856469677	-0.207367	-0.0555165	S05	0.556442248622155	IS03		POLR2J	0.588967987269379	0.250896621977605	0.247891354071375	0.0137930620000577	-0.848801	0.213963670035181	-0.913998	S04	0.588967987269379	IS01		TRIM44	0.0729894935139068	0.297988520663235	-0.452147	0.0410509877756201	-0.0487295	S03	0.297988520663235	IS02		LEKR1	0.0392249591047233	-0.158963
IGKV1-12	-0.0439604	-0.086512	-0.101231	-0.0978763	0.316370520772708	-0.0864216	-0.0877977	S04	0.316370520772708	IS05		TMED9	0.135069593980588	0.160210057002945	0.555208835401052	-0.162143	-0.746557	0.212860738064987	0.200526842766385	0.164061263239419	S05	0.555208835401052	IS03		MACC1	0.588241025997093	-0.399138	-0.414353	0.069218374688163	-0.136692	0.224017027709389	0.231606325492402	S04	0.588241025997093	IS01		IL6ST	0.13460478293962	0.29739676597718	-0.669319	0.0178285605582829	0.284730698746721	S03	0.29739676597718	IS02		AL022341.2	0.0411723489348978	-0.104874
ICAM3	0.194818337369205	-0.108078	-0.746704	0.289592504692987	0.316127298518663	-0.230668	0.235944841555263	S04	0.316127298518663	IS05		FAM213A	0.451453976789781	0.0448016744779345	0.55519146530215	0.0939813698561868	-0.591536	0.143681804171314	-0.433813	-0.119726	S05	0.55519146530215	IS03		CITED4	0.585313653194382	0.310593596790849	-0.77728	0.369576725345318	-0.548449	0.334292009358663	-0.542911	S04	0.585313653194382	IS01		PCMTD2	0.00192919430871181	0.296431753328067	-0.243366	-0.120344	0.0413999292005669	S03	0.296431753328067	IS02		NTRK1	0.110233556106448	0.102461500982062
NAGLU	0.261950981028262	0.29927067284593	-0.478512	0.265699351849832	0.314603996013111	-0.573688	-0.475507	S04	0.314603996013111	IS05		SLIRP	-0.0426109	-0.000222093	0.554440844778275	-0.317246	-0.49474	0.165481916984391	0.132498515746754	0.318557032680915	S05	0.554440844778275	IS03		NDUFB4	0.583880459387205	0.274085310352647	0.484891511687469	0.0577958757813165	-0.878668	-0.049298	-0.903911	S04	0.583880459387205	IS01		MBNL1	0.2108496306206	0.295863961689273	-0.5793	-0.0917965	0.250592129950709	S03	0.295863961689273	IS02		DAPL1	-0.0610805	0.144062756520734
CPTP	0.0915787322228542	0.0407575955595393	-0.398211	0.134606591365554	0.309483384206681	-0.235056	-0.123865	S04	0.309483384206681	IS05		GNG11	0.0283089268716983	0.442921331934102	0.552352244769518	-0.139886	-1.036	0.140962408409507	0.335889760978297	0.37326824053146	S05	0.552352244769518	IS03		BRI3	0.582633787953489	0.497985784681537	0.0321930281957376	0.18779708534155	-1.0698	0.362619483528299	-1.15893	S04	0.582633787953489	IS01		RYK	0.098207108053719	0.295852705484638	-0.47333	0.0478558808302283	-0.0596303	S03	0.295852705484638	IS02		PLK3	0.375656151212489	-0.20939
SH3D21	0.0112347619508696	0.135681446620881	-0.242369	0.00333280797011653	0.308108341435343	-0.139195	-0.210208	S04	0.308108341435343	IS05		PLXND1	-0.0603691	0.464539346345362	0.550290266378386	0.533219274533687	-1.07036	0.0125375417678051	0.12144329654008	0.0888098804051993	S05	0.550290266378386	IS03		ECHS1	0.578279338696933	0.11182451535651	0.323563205578702	0.485593748346814	-0.816373	-0.31089	-0.83494	S04	0.578279338696933	IS01		ROR1	-0.0964236	0.295409348051275	-0.221347	-0.0934083	0.0953612290847031	S03	0.295409348051275	IS02		MIER1	0.360025374594202	-0.0252124
CARMIL1	-0.0920392	0.204228721748956	-0.262298	0.0883401092466956	0.305695168316134	-0.142354	-0.184094	S04	0.305695168316134	IS05		KLHL5	-0.534366	0.229022387731227	0.548654960010477	0.436636122229003	-0.69436	-0.155187	0.110886884166827	0.409236300906561	S05	0.548654960010477	IS03		METTL9	0.573352451809286	0.222781329502757	-0.445655	0.492128230742407	-0.780848	0.311521192177271	-0.835142	S04	0.573352451809286	IS01		CA11	-0.0567012	0.294099855051927	-0.281699	-0.0276288	0.00397728668021405	S03	0.294099855051927	IS02		GADD45B	0.278654347701554	0.0279057396708152
AL391056.1	0.100300619549631	-0.125945	-0.274256	0.256429255568929	0.304134418540078	-0.368783	-0.374656	S04	0.304134418540078	IS05		IQCA1	-0.0193536	-0.13474	0.54837438532855	-0.0596263	-0.155302	-0.0111003	0.314223394140211	-0.200262	S05	0.54837438532855	IS03		GOLM1	0.571864791240146	-0.473006	-0.146164	0.444710261824318	-0.172998	-0.174532	-0.51617	S04	0.571864791240146	IS01		GHR	-0.105451	0.291330526532398	-0.259528	-0.0453428	0.0817935525922276	S03	0.291330526532398	IS02		BHLHE40	0.000727078876976393	-0.343827
AL121944.1	-0.0991695	0.0810909408438383	-0.261312	-0.0931792	0.303208161011241	0.244177925311456	-0.0373136	S04	0.303208161011241	IS05		ATP1B3	0.23583817447093	-0.0243366	0.547657363819323	-0.0279996	-0.707149	0.192923991034049	-0.0377376	0.174002826212413	S05	0.547657363819323	IS03		MRPL51	0.569845731887232	0.508351019826962	0.0762073707988957	0.315201420069483	-0.969885	0.0619460081872294	-1.18947	S04	0.569845731887232	IS01		PCDH18	-0.15964	0.291229598994942	-0.471294	0.153794612591541	0.107436446948293	S03	0.291229598994942	IS02		TIAM1	0.351775724121603	-0.0747019
IGKV2-4	-0.0818221	-0.072493	-0.0848266	-0.0820158	0.302634617504557	-0.0724173	-0.0735704	S04	0.302634617504557	IS05		RNF7	0.118078669556352	0.0286518598718715	0.546332485540273	-0.392646	-0.597675	0.105240321574465	0.0383722536948793	0.428913510594423	S05	0.546332485540273	IS03		SCAND1	0.569089198451663	0.277156866116952	0.135865804159897	0.369123718198938	-0.938371	0.0542754700911647	-0.966808	S04	0.569089198451663	IS01		CSKMT	-0.120246	0.289547874304871	-0.219051	-0.0621668	0.0733424022751865	S03	0.289547874304871	IS02		PLXNA4	0.136718166291716	-0.179473
TXLNB	-0.0770439	-0.0245715	-0.374385	0.23100238697187	0.29767395889986	0.0230984007179662	-0.172643	S04	0.29767395889986	IS05		PSMB5	0.101004211110528	0.320617401352716	0.546222145478377	-0.503332	-0.608661	0.129614189899886	0.363862199759116	0.17507096754808	S05	0.546222145478377	IS03		OXR1	0.557667215799972	-0.226719	-0.571979	0.176162745797921	-0.279206	0.269732256364806	0.496333094545713	S04	0.557667215799972	IS01		WASF2	0.19435132671827	0.287628784993477	-0.725105	0.0927457750861691	0.15424621888669	S03	0.287628784993477	IS02		TBX1	-0.0949256	0.137677691303248
IGHGP	0.0825853616036446	0.183853044341841	-0.240754	-0.0484213	0.296431585274784	-0.205534	-0.208807	S04	0.296431585274784	IS05		NOP10	0.134574491281968	0.158837759674247	0.544152589641585	-0.639695	-0.536547	0.150719381580041	0.313757460048182	0.302159	S05	0.544152589641585	IS03		ATP6V1F	0.556387123460651	0.406338790699128	-0.154341	0.424138015968239	-0.863533	0.118500354582526	-1.10441	S04	0.556387123460651	IS01		HDGFL3	0.00500302356215652	0.287573564795051	-0.48649	-0.0202276	0.263783771738128	S03	0.287573564795051	IS02		RAP1GAP2	0.165706635545207	-0.0955312
IZUMO4	-0.0991223	0.0903482693893867	-0.271671	0.100500425876266	0.295712451148142	0.000348684974501784	-0.173948	S04	0.295712451148142	IS05		HOMER3	0.0745334971952738	-0.0849532	0.54339413871375	-0.263896	-0.311719	-0.0968114	-0.175237	0.309592178030705	S05	0.54339413871375	IS03		TRMT112	0.545502173126821	0.365158995952218	0.356030966383544	0.303884210726625	-0.918704	-0.139313	-1.10896	S04	0.545502173126821	IS01		CACNA2D1	0.0829736218386317	0.286831572721284	-0.344151	-0.0710913	0.0107618476041331	S03	0.286831572721284	IS02		STRIP2	-0.0513805	-0.117578
HERC5	-0.138095	-0.077312	-0.278058	0.126381385247525	0.291852826145868	-0.0804993	0.0828110445379868	S04	0.291852826145868	IS05		HOXD9	-0.206704	0.0671435144953968	0.541005440163134	-0.0741761	-0.307437	0.475971109816965	0.00631820182840339	-0.148244	S05	0.541005440163134	IS03		NDUFA13	0.530945684168406	-0.0703916	0.356324786204665	0.063529648200108	-0.918721	0.457848375434005	-0.853656	S04	0.530945684168406	IS01		ASAP1	0.129739752317097	0.286695296405658	-0.751119	0.127031672216357	0.225067581694649	S03	0.286695296405658	IS02		H3F3A	0.174070650462559	-0.109874
EML6	-0.134397	-0.0154931	-0.264591	0.288770837052789	0.289003258917201	-0.177802	-0.229481	S04	0.289003258917201	IS05		SPRY1	-0.194073	0.360775824510975	0.540089219968623	0.411848806117938	-0.666732	-0.310101	-0.309947	0.277729846092495	S05	0.540089219968623	IS03		RAB11FIP1	0.529296532429644	-0.221724	-0.0160884	0.165394261818408	-0.309272	-0.0789523	-0.121323	S04	0.529296532429644	IS01		FGD4	-0.057141	0.285922206695333	-0.231666	-0.0965439	0.0813685488696598	S03	0.285922206695333	IS02		CSF2RB	0.167094616201682	-0.162544
MESP1	0.211683145304728	0.127568820692173	-0.339335	0.0363979775638114	0.278641729482064	-0.356694	-0.191516	S04	0.278641729482064	IS05		RCN3	-0.228293	-0.0181327	0.533580898340767	-0.0469146	-0.27056	0.044597584251282	0.448191682139844	-0.0514826	S05	0.533580898340767	IS03		MT1G	0.525565158409094	-0.280128	-0.614567	0.402255729511874	0.121578817815259	-0.168819	-0.445483	S04	0.525565158409094	IS01		ADGRB3	-0.0401483	0.283158494148004	-0.116544	-0.131726	-0.0625153	S03	0.283158494148004	IS02		HBS1L	0.166998241210358	-0.0536345
SLC1A4	0.202949192059333	0.126098114234145	-0.361114	0.21849954105475	0.278550944292743	-0.406935	-0.434493	S04	0.278550944292743	IS05		FHOD1	-0.102007	0.242485847452091	0.532318215315808	-0.041332	-0.4391	-0.259173	0.0694692312970945	0.194092564313299	S05	0.532318215315808	IS03		FIS1	0.52029502824738	0.23176986542467	0.123141884988025	0.392744022180163	-1.00223	0.228680797870516	-1.06461	S04	0.52029502824738	IS01		FUS	0.0802610473518227	0.2830038130133	-0.450238	0.0105888426089251	0.0334157355133641	S03	0.2830038130133	IS02		CRISPLD1	-0.0122947	0.0056703407122156
AC107982.3	-0.0742241	-0.0657613	-0.0769496	-0.0743998	0.274532033134333	-0.0656926	-0.0667387	S04	0.274532033134333	IS05		ISG15	-0.0632642	-0.0221999	0.531909304080599	-0.291504	-0.468088	0.440378460297353	-0.131604	0.260926016915271	S05	0.531909304080599	IS03		TRADD	0.505772620565953	0.236311188242985	-0.44292	0.45049232927389	-0.684005	0.252955107370158	-0.674001	S04	0.505772620565953	IS01		CNTN4	0.079430304816215	0.282194372075529	-0.358797	0.0352056984419328	-0.173595	S03	0.282194372075529	IS02		TNFRSF9	0.0256077436612282	-0.23658
ESR1	-0.0348326	0.25791473452361	-0.21393	0.0410710474424567	0.273286823084476	-0.214036	-0.217444	S04	0.273286823084476	IS05		SCAND1	0.104451914974114	0.094140449096132	0.523100988422752	-0.388723	-0.609025	0.149553092400568	0.270660435375991	0.293900489735188	S05	0.523100988422752	IS03		CDKN1A	0.463162799658058	-0.313392	-0.164858	0.287571774160009	-0.594392	0.446125613498324	-0.162784	S04	0.463162799658058	IS01		KMT2E	0.173433074823766	0.280439362436983	-0.551373	-0.0143557	0.127234530215492	S03	0.280439362436983	IS02		AL645728.1	0.00416320349879594	-0.142239
PXT1	-0.0455579	-0.0988858	-0.11571	-0.0109126	0.272740817446375	-0.0987825	-0.100355	S04	0.272740817446375	IS05		NPR1	0.161765507061982	0.0781986537693397	0.522641554893858	0.104997165454913	-0.646675	-0.28919	-0.33379	0.419030598137529	S05	0.522641554893858	IS03		PROM1	0.385416478269875	-0.237603	-0.470063	0.208019216460571	-0.172359	0.278228367269939	0.0118649556059905	S04	0.385416478269875	IS01		EZH1	0.186207876060379	0.279496655260535	-0.363305	-0.0649678	-0.107568	S03	0.279496655260535	IS02		TCF7	0.136808217767214	0.0631482885919206
ITGB7	-0.162388	0.079423564596696	-0.42196	0.138995223450576	0.270624433465063	0.0130676937503375	0.250486660745138	S04	0.270624433465063	IS05		ELOB	0.0717200542694229	0.18907426322926	0.518635302681163	-0.573378	-0.547406	0.401708337110353	0.120189434199124	0.24183293556242	S05	0.518635302681163	IS03		PARD6B	0.326552979383137	-0.0810498	0.0104505015737333	0.31037434528305	-0.530101	0.147018109500064	-0.381213	S04	0.326552979383137	IS01		CREBRF	0.102654748855743	0.279174091449974	-0.377649	-0.0774649	0.0690064019290943	S03	0.279174091449974	IS02		ICAM1	0.270621001054321	-0.328255
SND1	-0.126766	0.225300471049789	-0.516728	0.263855366814063	0.265406730206019	0.123780085483555	-0.0584726	S04	0.265406730206019	IS05		TEX264	-0.121212	0.25219335016174	0.518371830794138	-0.0709608	-0.561774	-0.0589873	0.284466694162654	0.176304011418583	S05	0.518371830794138	IS03		DEPTOR	0.305982694982858	-0.13107	0.0570026339623012	0.0831167586202757	-0.170788	-0.0775887	-0.201861	S04	0.305982694982858	IS01		CSF1	0.221378424764762	0.275778487932821	-0.451093	-0.0926186	0.0579355372352419	S03	0.275778487932821	IS02		CTR9	0.115858476677358	-0.210334
SDR42E2	-0.147107	0.121669120389594	-0.201134	-0.0222381	0.257932585204752	0.10304744268855	-0.0242314	S04	0.257932585204752	IS05		CFL1	0.237296627489052	0.231210597195375	0.51728128449786	-0.704667	-0.573024	0.238564362619563	0.300737246288033	0.228937771049192	S05	0.51728128449786	IS03		RIN2	0.260397124822609	-0.0782572	-0.11883	0.249027296479016	-0.312277	0.0608463874849589	-0.0524649	S04	0.260397124822609	IS01		CASTOR3	0.02010695896216	0.27510771207547	-0.141638	-0.161196	-0.0296522	S03	0.27510771207547	IS02		ICAM4	-0.124028	-0.111874
AC026202.3	-0.0972562	-0.0861673	-0.100827	0.0235615679781332	0.257850231353686	-0.0860773	-0.087448	S04	0.257850231353686	IS05		PSMA3	0.0792788624304799	0.256742180265941	0.515736746658784	-0.186433	-0.700881	0.0981818417129899	0.131791652022418	0.235242169448341	S05	0.515736746658784	IS03		AC025263.1	0.246207522666147	-0.0578276	-0.140592	0.00397731910056594	-0.0623355	0.0136197394704298	0.0420046892933464	S04	0.246207522666147	IS01		AC068888.1	0.14919696458862	0.27442666929193	-0.343603	-0.14787	0.0997493277153738	S03	0.27442666929193	IS02		CASQ1	-0.108853	-0.0981869
USP3-AS1	-0.0879253	0.115444532353952	-0.178357	0.00516171036078486	0.248958594352009	-0.152265	0.00101238423364501	S04	0.248958594352009	IS05		LYSMD2	-0.159032	0.377310771681026	0.512757129966703	-0.256264	-0.396136	-0.0397578	0.13025212377424	0.12328012852024	S05	0.512757129966703	IS03		MBNL3	0.215852614723868	-0.154808	0.0946373836731218	0.0551864994150371	-0.0664463	-0.110545	-0.187915	S04	0.215852614723868	IS01		RARB	0.186032260214311	0.268931312787185	-0.468387	-0.0667054	0.100310398684695	S03	0.268931312787185	IS02		HIPK1-AS1	0.0141004726911172	0.035270294187222
[truncated: 273 more rows]
[truncated: 32 more columns]

## Sheet: BC_State
B_cell_gene_info											Endothelium_gene_info												Epithelium_gene_info																			Fibroblast_gene_info
Gene	IS01	IS02	IS03	IS04	IS05	IS06	State	MaxFC	InitialState		Gene	IS01	IS02	IS03	IS04	IS05	IS06	IS07	State	MaxFC	InitialState		Gene	IS01	IS02	IS03	IS04	IS05	IS06	IS07	IS08	IS09	IS10	IS11	IS12	IS13	IS14	State	MaxFC	InitialState		Gene	IS01	IS02	IS03	IS04	IS05	IS06	IS07
[truncated: 1,000 more rows]
[truncated: 30 more columns]

## Sheet: PCa_State
B_cell_gene_info														Endothelium_gene_info														Epithelium_gene_info																	Fibroblast_gene_info
[truncated: 993 more rows]
[truncated: 48 more columns]

## Sheet: ccRCC_LR
ccRCC_EC1					ccRCC_EC2					ccRCC_EC3					ccRCC_EC4					ccRCC_EC5					ccRCC_EC6
[truncated: 1,051 more rows]

[truncated: 5 more sheets: BC_LR, PCa_LR, ccRCC_spatial_Ecotype_gsva, PCa_spatial_Ecotype_gsva, Ecotypes feature genes]
