# Supplementary material for: Integrating Multi-Omics Atlas to Uncover Genetic and Epigenetic Mechanisms and Reveal Cell State Evolution Across Ecotypes in Male Urological Cancers
Source: Int J Mol Sci. 2026 Mar 16;27(6):2712. doi: 10.3390/ijms27062712 (PMC13026699; doi:10.3390/ijms27062712)
Supplement: Supplementary file 1 [file ijms-27-02712-s001.zip › Table S6.xlsx]

## Sheet: ccRCC_Ecotypes_function
Table S6. Functional enrichment analysis of cellular states within ecotypes and signature gene sets of macrophages and fibroblasts.
ccRCC Ecotypes EC1 function
ONTOLOGY	ID	Description	GeneRatio	BgRatio	pvalue	p.adjust	qvalue	geneID	Count	celltype
BP	GO:0033089	positive regulation of T cell differentiation in thymus	3/68	11/18888	7.21351e-06	0.00526048	0.00418617	IL7R/IL2RG/ADA	3	B_cells_S01
BP	GO:0050900	leukocyte migration	9/68	396/18888	1.18117e-05	0.00526048	0.00418617	TNFRSF18/CXCR3/RAC2/SELPLG/CD177/ADA/NOD2/IL23A/GCSAM	9	B_cells_S01
BP	GO:0098761	cellular response to interleukin-7	3/68	14/18888	1.57907e-05	0.00526048	0.00418617	IL7R/LSP1/IL2RG	3	B_cells_S01
BP	GO:0002685	regulation of leukocyte migration	7/68	230/18888	1.86898e-05	0.00526048	0.00418617	TNFRSF18/CXCR3/RAC2/ADA/NOD2/IL23A/GCSAM	7	B_cells_S01
BP	GO:0098760	response to interleukin-7	3/68	15/18888	1.96874e-05	0.00526048	0.00418617	IL7R/LSP1/IL2RG	3	B_cells_S01
BP	GO:2000107	negative regulation of leukocyte apoptotic process	4/68	57/18888	5.25613e-05	0.0104356	0.0083044	IL7R/TSC22D3/ADA/NOD2	4	B_cells_S01
BP	GO:0071887	leukocyte apoptotic process	5/68	116/18888	6.13412e-05	0.0104356	0.0083044	IL7R/TSC22D3/ADA/IRF3/NOD2	5	B_cells_S01
BP	GO:0042113	B cell activation	7/68	278/18888	6.24886e-05	0.0104356	0.0083044	IL7R/TBC1D10C/TNFRSF4/ITM2A/IL2RG/ADA/NOD2	7	B_cells_S01
BP	GO:0070233	negative regulation of T cell apoptotic process	3/68	24/18888	8.55671e-05	0.012702	0.0101079	IL7R/TSC22D3/ADA	3	B_cells_S01
BP	GO:0050864	regulation of B cell activation	5/68	130/18888	0.000105308	0.0130139	0.0103562	TBC1D10C/TNFRSF4/IL2RG/ADA/NOD2	5	B_cells_S01
BP	GO:0032740	positive regulation of interleukin-17 production	3/68	27/18888	0.000122706	0.0130139	0.0103562	SLAMF6/NOD2/IL23A	3	B_cells_S01
BP	GO:0033081	regulation of T cell differentiation in thymus	3/68	27/18888	0.000122706	0.0130139	0.0103562	IL7R/IL2RG/ADA	3	B_cells_S01
BP	GO:0007159	leukocyte cell-cell adhesion	8/68	419/18888	0.000126633	0.0130139	0.0103562	IL7R/RAC2/SELPLG/IL2RG/CD177/ADA/NOD2/IL23A	8	B_cells_S01
BP	GO:0002260	lymphocyte homeostasis	4/68	76/18888	0.000162171	0.0154757	0.0123152	IL7R/SIT1/TSC22D3/ADA	4	B_cells_S01
BP	GO:0050871	positive regulation of B cell activation	4/68	83/18888	0.00022793	0.0201157	0.0160076	TNFRSF4/IL2RG/ADA/NOD2	4	B_cells_S01
BP	GO:0090022	regulation of neutrophil chemotaxis	3/68	34/18888	0.000246547	0.0201157	0.0160076	RAC2/NOD2/IL23A	3	B_cells_S01
BP	GO:0002703	regulation of leukocyte mediated immunity	6/68	246/18888	0.000255964	0.0201157	0.0160076	IL7R/RAC2/CD177/SLAMF6/NOD2/IL23A	6	B_cells_S01
BP	GO:0002443	leukocyte mediated immunity	8/68	469/18888	0.000272725	0.0202099	0.0160825	IL7R/RAC2/CD177/SLAMF6/IL21R/NOD2/IL23A/IGHV2-70	8	B_cells_S01
BP	GO:2000106	regulation of leukocyte apoptotic process	4/68	89/18888	0.000297984	0.0202099	0.0160825	IL7R/TSC22D3/ADA/NOD2	4	B_cells_S01
BP	GO:0002335	mature B cell differentiation	3/68	37/18888	0.00031767	0.0202099	0.0160825	ITM2A/IL2RG/ADA	3	B_cells_S01
BP	GO:0070229	negative regulation of lymphocyte apoptotic process	3/68	37/18888	0.00031767	0.0202099	0.0160825	IL7R/TSC22D3/ADA	3	B_cells_S01
BP	GO:0070232	regulation of T cell apoptotic process	3/68	39/18888	0.000371723	0.0225737	0.0179636	IL7R/TSC22D3/ADA	3	B_cells_S01
BP	GO:0050863	regulation of T cell activation	7/68	382/18888	0.000439792	0.0246264	0.0195971	IL7R/SIT1/RAC2/IL2RG/ADA/NOD2/IL23A	7	B_cells_S01
BP	GO:0002460	adaptive immune response based on somatic recombination of immune receptors built from immunoglobulin superfamily domains	7/68	385/18888	0.000460823	0.0246264	0.0195971	IL7R/SLAMF6/ADA/IL21R/NOD2/IL23A/IGHV2-70	7	B_cells_S01
BP	GO:0002697	regulation of immune effector process	7/68	385/18888	0.000460823	0.0246264	0.0195971	IL7R/TNFRSF4/RAC2/CD177/SLAMF6/NOD2/IL23A	7	B_cells_S01
BP	GO:0043029	T cell homeostasis	3/68	46/18888	0.000606422	0.0296487	0.0235937	IL7R/SIT1/TSC22D3	3	B_cells_S01
BP	GO:1902622	regulation of neutrophil migration	3/68	46/18888	0.000606422	0.0296487	0.0235937	RAC2/NOD2/IL23A	3	B_cells_S01
BP	GO:0001776	leukocyte homeostasis	4/68	108/18888	0.00062138	0.0296487	0.0235937	IL7R/SIT1/TSC22D3/ADA	4	B_cells_S01
BP	GO:0032620	interleukin-17 production	3/68	48/18888	0.000687412	0.0306127	0.0243609	SLAMF6/NOD2/IL23A	3	B_cells_S01
BP	GO:0032660	regulation of interleukin-17 production	3/68	48/18888	0.000687412	0.0306127	0.0243609	SLAMF6/NOD2/IL23A	3	B_cells_S01
BP	GO:0002366	leukocyte activation involved in immune response	6/68	301/18888	0.000744526	0.0320867	0.0255338	RAC2/ITM2A/CD177/SLAMF6/ADA/IL23A	6	B_cells_S01
BP	GO:0002263	cell activation involved in immune response	6/68	305/18888	0.000797442	0.0332508	0.0264602	RAC2/ITM2A/CD177/SLAMF6/ADA/IL23A	6	B_cells_S01
BP	GO:0071622	regulation of granulocyte chemotaxis	3/68	51/18888	0.000821314	0.0332508	0.0264602	RAC2/NOD2/IL23A	3	B_cells_S01
BP	GO:0030217	T cell differentiation	6/68	310/18888	0.000867629	0.0337382	0.0268481	IL7R/RUNX2/IL2RG/SLAMF6/ADA/IL23A	6	B_cells_S01
BP	GO:0045582	positive regulation of T cell differentiation	4/68	119/18888	0.000893844	0.0337382	0.0268481	IL7R/IL2RG/ADA/IL23A	4	B_cells_S01
BP	GO:0030098	lymphocyte differentiation	7/68	432/18888	0.000909113	0.0337382	0.0268481	IL7R/RUNX2/ITM2A/IL2RG/SLAMF6/ADA/IL23A	7	B_cells_S01
BP	GO:0046638	positive regulation of alpha-beta T cell differentiation	3/68	54/18888	0.000970734	0.0350514	0.0278931	IL2RG/ADA/IL23A	3	B_cells_S01
BP	GO:0048872	homeostasis of number of cells	6/68	322/18888	0.00105558	0.0360486	0.0286867	IL7R/SIT1/RAC2/TSC22D3/ADA/NOD2	6	B_cells_S01
BP	GO:0046632	alpha-beta T cell differentiation	4/68	125/18888	0.00107343	0.0360486	0.0286867	IL2RG/SLAMF6/ADA/IL23A	4	B_cells_S01
BP	GO:0070231	T cell apoptotic process	3/68	56/18888	0.0010793	0.0360486	0.0286867	IL7R/TSC22D3/ADA	3	B_cells_S01
BP	GO:0071888	macrophage apoptotic process	2/68	14/18888	0.00113015	0.0366295	0.0291489	IRF3/NOD2	2	B_cells_S01
BP	GO:0051251	positive regulation of lymphocyte activation	6/68	328/18888	0.00116058	0.0366295	0.0291489	IL7R/TNFRSF4/IL2RG/ADA/NOD2/IL23A	6	B_cells_S01
BP	GO:0070228	regulation of lymphocyte apoptotic process	3/68	58/18888	0.00119525	0.0366295	0.0291489	IL7R/TSC22D3/ADA	3	B_cells_S01
BP	GO:1990266	neutrophil migration	4/68	129/18888	0.00120636	0.0366295	0.0291489	RAC2/CD177/NOD2/IL23A	4	B_cells_S01
BP	GO:0031098	stress-activated protein kinase signaling cascade	3/68	59/18888	0.00125606	0.0372909	0.0296753	STK26/CCDC88C/NOD2	3	B_cells_S01
BP	GO:0045621	positive regulation of lymphocyte differentiation	4/68	133/18888	0.00135043	0.0392211	0.0312113	IL7R/IL2RG/ADA/IL23A	4	B_cells_S01
BP	GO:0006935	chemotaxis	7/68	466/18888	0.00140858	0.0400396	0.0318626	CXCR3/RAC2/LSP1/PLXNA3/NOD2/PLP2/IL23A	7	B_cells_S01
BP	GO:0042330	taxis	7/68	468/18888	0.00144355	0.0401789	0.0319734	CXCR3/RAC2/LSP1/PLXNA3/NOD2/PLP2/IL23A	7	B_cells_S01
BP	GO:0072540	T-helper 17 cell lineage commitment	2/68	17/18888	0.00167728	0.0457316	0.0363921	SLAMF6/IL23A	2	B_cells_S01
BP	GO:1903131	mononuclear cell differentiation	7/68	484/18888	0.00174848	0.0467193	0.0371781	IL7R/RUNX2/ITM2A/IL2RG/SLAMF6/ADA/IL23A	7	B_cells_S01
BP	GO:0046513	ceramide biosynthetic process	3/68	68/18888	0.00189217	0.0482797	0.0384199	SMPD1/ST6GALNAC6/SMPD2	3	B_cells_S01
BP	GO:0050854	regulation of antigen receptor-mediated signaling pathway	3/68	68/18888	0.00189217	0.0482797	0.0384199	LPXN/ADA/GCSAM	3	B_cells_S01
BP	GO:0002696	positive regulation of leukocyte activation	6/68	362/18888	0.00191529	0.0482797	0.0384199	IL7R/TNFRSF4/IL2RG/ADA/NOD2/IL23A	6	B_cells_S01
CC	GO:0009897	external side of plasma membrane	8/69	405/19894	7.78052e-05	0.0102703	0.00999183	IL7R/TNFRSF4/TNFRSF18/CXCR3/IL2RG/SLAMF6/ADA/IL21R	8	B_cells_S01
BP	GO:0006986	response to unfolded protein	11/120	138/18888	1.24751e-09	3.18489e-06	2.82462e-06	HSPH1/DNAJB1/HSPA8/HSP90AA1/DNAJB4/DNAJA1/HSP90AB1/PPP1R15A/HSPA5/SERP1/SERP2	11	Mast_cells_S05
BP	GO:0035966	response to topologically incorrect protein	11/120	152/18888	3.4842e-09	4.44758e-06	3.94448e-06	HSPH1/DNAJB1/HSPA8/HSP90AA1/DNAJB4/DNAJA1/HSP90AB1/PPP1R15A/HSPA5/SERP1/SERP2	11	Mast_cells_S05
BP	GO:0009408	response to heat	8/120	104/18888	3.24928e-07	0.000276513	0.000245235	DNAJA4/DNAJB1/HSP90AA1/DNAJB4/DNAJA1/HSP90AB1/IER5/DNAJB6	8	Mast_cells_S05
BP	GO:0042026	protein refolding	5/120	27/18888	6.87112e-07	0.000438549	0.000388942	DNAJA4/HSPA8/HSP90AA1/DNAJA1/HSPA5	5	Mast_cells_S05
BP	GO:0051085	chaperone cofactor-dependent protein refolding	5/120	32/18888	1.67101e-06	0.000742191	0.000658236	HSPH1/DNAJB1/HSPA8/DNAJB4/HSPA5	5	Mast_cells_S05
BP	GO:0006457	protein folding	10/120	225/18888	1.74428e-06	0.000742191	0.000658236	HSPH1/DNAJA4/DNAJB1/HSPA8/HSP90AA1/DNAJB4/DNAJA1/HSP90AB1/DNAJB6/HSPA5	10	Mast_cells_S05
BP	GO:1903320	regulation of protein modification by small protein conjugation or removal	10/120	241/18888	3.22842e-06	0.00109936	0.000975003	HSP90AA1/DNAJA1/HSP90AB1/UBB/EGR1/DDX3X/HSPA5/UBE2S/SQSTM1/SOX4	10	Mast_cells_S05
BP	GO:0051084	'de novo' post-translational protein folding	5/120	37/18888	3.52647e-06	0.00109936	0.000975003	HSPH1/DNAJB1/HSPA8/DNAJB4/HSPA5	5	Mast_cells_S05
BP	GO:1901873	regulation of post-translational protein modification	10/120	246/18888	3.87554e-06	0.00109936	0.000975003	HSP90AA1/DNAJA1/HSP90AB1/UBB/EGR1/DDX3X/HSPA5/UBE2S/SQSTM1/SOX4	10	Mast_cells_S05
BP	GO:0031396	regulation of protein ubiquitination	9/120	198/18888	4.88977e-06	0.00124836	0.00110715	HSP90AA1/DNAJA1/HSP90AB1/UBB/DDX3X/HSPA5/UBE2S/SQSTM1/SOX4	9	Mast_cells_S05
BP	GO:0006458	'de novo' protein folding	5/120	41/18888	5.94101e-06	0.00137885	0.00122288	HSPH1/DNAJB1/HSPA8/DNAJB4/HSPA5	5	Mast_cells_S05
BP	GO:0061077	chaperone-mediated protein folding	6/120	75/18888	8.16619e-06	0.00173736	0.00154083	HSPH1/DNAJB1/HSPA8/DNAJB4/DNAJB6/HSPA5	6	Mast_cells_S05
BP	GO:0140467	integrated stress response signaling	5/120	46/18888	1.0595e-05	0.0020807	0.00184534	PPP1R15A/JUN/FOS/HSPA5/NFE2	5	Mast_cells_S05
BP	GO:0009266	response to temperature stimulus	8/120	172/18888	1.41964e-05	0.00258881	0.00229597	DNAJA4/DNAJB1/HSP90AA1/DNAJB4/DNAJA1/HSP90AB1/IER5/DNAJB6	8	Mast_cells_S05
BP	GO:0031333	negative regulation of protein-containing complex assembly	7/120	147/18888	4.2808e-05	0.00728592	0.00646175	HSPA8/MYADM/DDX3X/HSPA5/LMO4/JMJD6/SPTB	7	Mast_cells_S05
BP	GO:0045428	regulation of nitric oxide biosynthetic process	5/120	63/18888	4.98489e-05	0.00792431	0.00702793	HSP90AA1/KLF2/HSP90AB1/DYNLL1/DDAH2	5	Mast_cells_S05
BP	GO:0090084	negative regulation of inclusion body assembly	3/120	12/18888	5.27667e-05	0.00792431	0.00702793	DNAJA4/DNAJB1/DNAJB6	3	Mast_cells_S05
BP	GO:0080164	regulation of nitric oxide metabolic process	5/120	65/18888	5.799e-05	0.00822492	0.00729454	HSP90AA1/KLF2/HSP90AB1/DYNLL1/DDAH2	5	Mast_cells_S05
BP	GO:0034605	cellular response to heat	5/120	67/18888	6.71212e-05	0.00856802	0.00759882	DNAJB1/HSP90AA1/HSP90AB1/IER5/DNAJB6	5	Mast_cells_S05
BP	GO:2000630	positive regulation of miRNA metabolic process	5/120	67/18888	6.71212e-05	0.00856802	0.00759882	JUN/FOS/EGR1/NEAT1/GATA2	5	Mast_cells_S05
BP	GO:0043254	regulation of protein-containing complex assembly	11/120	418/18888	7.30888e-05	0.00888551	0.0078804	HSPA8/HSP90AA1/MYADM/DDX3X/HSPA5/LMO4/ABCA1/ALOX15/JMJD6/STXBP5/SPTB	11	Mast_cells_S05
BP	GO:0043306	positive regulation of mast cell degranulation	3/120	14/18888	8.64975e-05	0.0100376	0.0089022	IL13/GATA2/GATA1	3	Mast_cells_S05
BP	GO:1903532	positive regulation of secretion by cell	9/120	288/18888	9.38302e-05	0.0104152	0.00923702	IL13/SERP1/GATA2/GATA1/GRK2/PLA2G4A/DYNLL1/STXBP5/SOX4	9	Mast_cells_S05
BP	GO:0045429	positive regulation of nitric oxide biosynthetic process	4/120	40/18888	0.000118656	0.0120213	0.0106614	HSP90AA1/KLF2/HSP90AB1/DDAH2	4	Mast_cells_S05
BP	GO:0006809	nitric oxide biosynthetic process	5/120	77/18888	0.000130553	0.0120213	0.0106614	HSP90AA1/KLF2/HSP90AB1/DYNLL1/DDAH2	5	Mast_cells_S05
BP	GO:0030851	granulocyte differentiation	4/120	41/18888	0.000130842	0.0120213	0.0106614	GATA2/GATA1/TESC/CBFA2T3	4	Mast_cells_S05
BP	GO:1904407	positive regulation of nitric oxide metabolic process	4/120	41/18888	0.000130842	0.0120213	0.0106614	HSP90AA1/KLF2/HSP90AB1/DDAH2	4	Mast_cells_S05
BP	GO:1900034	regulation of cellular response to heat	3/120	16/18888	0.000131843	0.0120213	0.0106614	DNAJB1/IER5/DNAJB6	3	Mast_cells_S05
BP	GO:0045936	negative regulation of phosphate metabolic process	10/120	378/18888	0.000150668	0.0124054	0.0110021	DNAJA1/PPP1R15A/MYADM/HEXIM1/DUSP1/SAMSN1/LAX1/SEMA4D/DYNLL1/CBFA2T3	10	Mast_cells_S05
BP	GO:0031214	biomineral tissue development	7/120	180/18888	0.000152817	0.0124054	0.0110021	TENT5A/SLC24A3/BMP2K/GATA1/ALOX15/MSX2/WNT11	7	Mast_cells_S05
BP	GO:0010563	negative regulation of phosphorus metabolic process	10/120	379/18888	0.000153933	0.0124054	0.0110021	DNAJA1/PPP1R15A/MYADM/HEXIM1/DUSP1/SAMSN1/LAX1/SEMA4D/DYNLL1/CBFA2T3	10	Mast_cells_S05
BP	GO:0090083	regulation of inclusion body assembly	3/120	17/18888	0.000159354	0.0124054	0.0110021	DNAJA4/DNAJB1/DNAJB6	3	Mast_cells_S05
BP	GO:0030282	bone mineralization	6/120	127/18888	0.000160351	0.0124054	0.0110021	TENT5A/SLC24A3/BMP2K/GATA1/ALOX15/WNT11	6	Mast_cells_S05
BP	GO:0051047	positive regulation of secretion	9/120	312/18888	0.000171547	0.012607	0.011181	IL13/SERP1/GATA2/GATA1/GRK2/PLA2G4A/DYNLL1/STXBP5/SOX4	9	Mast_cells_S05
BP	GO:0051972	regulation of telomerase activity	4/120	44/18888	0.000172834	0.012607	0.011181	HSP90AA1/HSP90AB1/HNRNPA2B1/CERS1	4	Mast_cells_S05
BP	GO:0046209	nitric oxide metabolic process	5/120	84/18888	0.000196911	0.0139643	0.0123847	HSP90AA1/KLF2/HSP90AB1/DYNLL1/DDAH2	5	Mast_cells_S05
BP	GO:2001057	reactive nitrogen species metabolic process	5/120	85/18888	0.000208165	0.0143634	0.0127386	HSP90AA1/KLF2/HSP90AB1/DYNLL1/DDAH2	5	Mast_cells_S05
BP	GO:0045727	positive regulation of translation	6/120	134/18888	0.000214784	0.0144301	0.0127978	PPP1R15A/DDX3X/FXR1/SERP1/PABPC1/SOX4	6	Mast_cells_S05
BP	GO:2000628	regulation of miRNA metabolic process	5/120	90/18888	0.000271966	0.0178033	0.0157895	JUN/FOS/EGR1/NEAT1/GATA2	5	Mast_cells_S05
BP	GO:0031400	negative regulation of protein modification process	10/120	426/18888	0.000391397	0.0249809	0.0221552	DNAJA1/PPP1R15A/MYADM/HEXIM1/DUSP1/SAMSN1/LAX1/SEMA4D/SQSTM1/SOX4	10	Mast_cells_S05
BP	GO:0002279	mast cell activation involved in immune response	4/120	55/18888	0.000411486	0.0256225	0.0227242	IL13/GATA2/GATA1/ENPP3	4	Mast_cells_S05
BP	GO:1902895	positive regulation of miRNA transcription	4/120	56/18888	0.00044098	0.0266422	0.0236285	JUN/FOS/EGR1/GATA2	4	Mast_cells_S05
BP	GO:0043302	positive regulation of leukocyte degranulation	3/120	24/18888	0.000459168	0.0266422	0.0236285	IL13/GATA2/GATA1	3	Mast_cells_S05
BP	GO:0070841	inclusion body assembly	3/120	24/18888	0.000459168	0.0266422	0.0236285	DNAJA4/DNAJB1/DNAJB6	3	Mast_cells_S05
BP	GO:0043086	negative regulation of catalytic activity	10/120	449/18888	0.000589458	0.0334419	0.0296591	DNAJA1/PPP1R15A/DDX3X/DNAJB6/HEXIM1/DUSP1/LAX1/CSTB/CERS1/AKAP5	10	Mast_cells_S05
BP	GO:0034250	positive regulation of amide metabolic process	6/120	163/18888	0.000611912	0.0339611	0.0301195	PPP1R15A/DDX3X/FXR1/SERP1/PABPC1/SOX4	6	Mast_cells_S05
BP	GO:0010586	miRNA metabolic process	5/120	108/18888	0.000630013	0.0342218	0.0303507	JUN/FOS/EGR1/NEAT1/GATA2	5	Mast_cells_S05
BP	GO:0043304	regulation of mast cell degranulation	3/120	28/18888	0.000729565	0.0388037	0.0344143	IL13/GATA2/GATA1	3	Mast_cells_S05
BP	GO:0060479	lung cell differentiation	3/120	29/18888	0.00080999	0.0404828	0.0359035	KLF2/IL13/FOXJ1	3	Mast_cells_S05
BP	GO:0060487	lung epithelial cell differentiation	3/120	29/18888	0.00080999	0.0404828	0.0359035	KLF2/IL13/FOXJ1	3	Mast_cells_S05
BP	GO:0030219	megakaryocyte differentiation	4/120	66/18888	0.000824112	0.0404828	0.0359035	GATA2/GATA1/PIP4K2A/TESC	4	Mast_cells_S05
BP	GO:0030217	T cell differentiation	8/120	310/18888	0.000824561	0.0404828	0.0359035	EGR1/EGR3/LFNG/ANXA1/FOXJ1/JMJD6/VAV1/SOX4	8	Mast_cells_S05
BP	GO:0002274	myeloid leukocyte activation	7/120	241/18888	0.000884522	0.0426073	0.0377876	IL13/GATA2/GATA1/ANXA1/JMJD6/ENPP3/PLA2G4A	7	Mast_cells_S05
BP	GO:0045576	mast cell activation	4/120	68/18888	0.000922181	0.0428872	0.0380359	IL13/GATA2/GATA1/ENPP3	4	Mast_cells_S05
BP	GO:0042326	negative regulation of phosphorylation	8/120	316/18888	0.000933113	0.0428872	0.0380359	DNAJA1/MYADM/HEXIM1/DUSP1/SAMSN1/LAX1/SEMA4D/DYNLL1	8	Mast_cells_S05
BP	GO:0002262	myeloid cell homeostasis	6/120	177/18888	0.00094073	0.0428872	0.0380359	KLF2/GATA2/GATA1/GCNT4/ANXA1/JMJD6	6	Mast_cells_S05
BP	GO:0008380	RNA splicing	10/120	484/18888	0.00104509	0.0460019	0.0407983	HSPA8/SRSF5/HNRNPA2B1/CLK1/PABPC1/CELF2/JMJD6/EIF1/RBM38/LSM2	10	Mast_cells_S05
BP	GO:1903131	mononuclear cell differentiation	10/120	484/18888	0.00104509	0.0460019	0.0407983	FOS/EGR1/EGR3/GATA1/LFNG/ANXA1/FOXJ1/JMJD6/VAV1/SOX4	10	Mast_cells_S05
MF	GO:0051082	unfolded protein binding	9/122	122/18522	1.1316e-07	4.15298e-05	3.51392e-05	DNAJA4/DNAJB1/HSPA8/HSP90AA1/DNAJB4/DNAJA1/HSP90AB1/DNAJB6/HSPA5	9	Mast_cells_S05
MF	GO:0044183	protein folding chaperone	7/122	69/18522	3.47938e-07	6.38467e-05	5.4022e-05	HSPH1/DNAJB1/HSPA8/HSP90AA1/HSP90AB1/DNAJB6/HSPA5	7	Mast_cells_S05
MF	GO:0140662	ATP-dependent protein folding chaperone	5/122	40/18522	6.24713e-06	0.000764232	0.000646633	HSPH1/HSPA8/HSP90AA1/HSP90AB1/HSPA5	5	Mast_cells_S05
MF	GO:0060590	ATPase regulator activity	5/122	49/18522	1.72674e-05	0.00148612	0.00125744	HSPH1/DNAJB1/DNAJB4/DNAJA1/DNAJB6	5	Mast_cells_S05
MF	GO:0031072	heat shock protein binding	7/122	130/18522	2.44653e-05	0.00148612	0.00125744	DNAJA4/DNAJB1/HSPA8/DNAJA1/HSP90AB1/DNAJB6/HSPA5	7	Mast_cells_S05
MF	GO:0001671	ATPase activator activity	4/122	27/18522	2.79631e-05	0.00148612	0.00125744	DNAJB1/DNAJB4/DNAJA1/DNAJB6	4	Mast_cells_S05
MF	GO:0051087	protein-folding chaperone binding	7/122	133/18522	2.83456e-05	0.00148612	0.00125744	DNAJA4/DNAJB1/HSPA8/DNAJB4/DNAJA1/DNAJB6/HSPA5	7	Mast_cells_S05
MF	GO:0140693	molecular condensate scaffold activity	4/122	35/18522	8.01e-05	0.00367459	0.00310914	HNRNPA2B1/FXR1/NEAT1/SQSTM1	4	Mast_cells_S05
MF	GO:0030544	Hsp70 protein binding	4/122	51/18522	0.000352472	0.0132971	0.011251	DNAJA4/DNAJB1/DNAJA1/DNAJB6	4	Mast_cells_S05
MF	GO:0045296	cadherin binding	9/122	333/18522	0.00036232	0.0132971	0.011251	DNAJB1/HSPA8/HSP90AB1/DDX3X/EIF5/HSPA5/PCMT1/ANXA1/PAK6	9	Mast_cells_S05
MF	GO:0023026	MHC class II protein complex binding	3/122	27/18522	0.000726556	0.0242405	0.0205104	HSPA8/HSP90AA1/HSP90AB1	3	Mast_cells_S05
MF	GO:0043022	ribosome binding	5/122	110/18522	0.000805308	0.0245757	0.020794	DDX3X/HSPA5/FXR1/LETM2/EIF1	5	Mast_cells_S05
MF	GO:0043021	ribonucleoprotein complex binding	6/122	169/18522	0.000891829	0.0245757	0.020794	DDX3X/HSPA5/FXR1/NEAT1/LETM2/EIF1	6	Mast_cells_S05
MF	GO:0031625	ubiquitin protein ligase binding	8/122	305/18522	0.000937493	0.0245757	0.020794	HSPA8/HSP90AA1/DNAJA1/HSP90AB1/JUN/UBB/HSPA5/SQSTM1	8	Mast_cells_S05
MF	GO:0044389	ubiquitin-like protein ligase binding	8/122	324/18522	0.00137872	0.0337327	0.0285419	HSPA8/HSP90AA1/DNAJA1/HSP90AB1/JUN/UBB/HSPA5/SQSTM1	8	Mast_cells_S05
MF	GO:0023023	MHC protein complex binding	3/122	37/18522	0.00183973	0.0381404	0.0322714	HSPA8/HSP90AA1/HSP90AB1	3	Mast_cells_S05
MF	GO:0008330	protein tyrosine/threonine phosphatase activity	2/122	10/18522	0.00187065	0.0381404	0.0322714	DUSP1/DUSP2	2	Mast_cells_S05
MF	GO:0033550	MAP kinase tyrosine phosphatase activity	2/122	10/18522	0.00187065	0.0381404	0.0322714	DUSP1/DUSP2	2	Mast_cells_S05
MF	GO:0140666	annealing activity	2/122	11/18522	0.00227651	0.0423151	0.0358037	DDX3X/FXR1	2	Mast_cells_S05
MF	GO:0035198	miRNA binding	3/122	40/18522	0.002306	0.0423151	0.0358037	HNRNPA2B1/NEAT1/SOX4	3	Mast_cells_S05
MF	GO:0003727	single-stranded RNA binding	4/122	87/18522	0.00261744	0.0457428	0.038704	DDX3X/FXR1/PABPC1/JMJD6	4	Mast_cells_S05
BP	GO:0001909	leukocyte mediated cytotoxicity	15/105	144/18888	2.51884e-15	4.52132e-12	3.73319e-12	FCGR3A/KLRD1/GZMB/PRF1/CX3CR1/KLRB1/NKG7/CD160/GZMM/NCR3/NCR1/KIR3DL1/HLA-C/IL18RAP/HLA-E	15	Lymphoid_S03
BP	GO:0002443	leukocyte mediated immunity	22/105	469/18888	1.09246e-14	9.80485e-12	8.09572e-12	FCGR3A/KLRD1/GZMB/SPON2/PRF1/CX3CR1/KLRB1/NKG7/SH2D1B/CD160/GZMM/PTGDR/NCR3/TBX21/NCR1/KIR3DL1/ITGB2/HLA-C/SPN/IL18RAP/SASH3/HLA-E	22	Lymphoid_S03
BP	GO:0002228	natural killer cell mediated immunity	12/105	79/18888	1.7165e-14	1.02704e-11	8.48013e-12	FCGR3A/KLRD1/GZMB/KLRB1/NKG7/SH2D1B/CD160/NCR3/NCR1/KIR3DL1/IL18RAP/HLA-E	12	Lymphoid_S03
BP	GO:0046631	alpha-beta T cell activation	15/105	181/18888	7.71844e-14	3.46365e-11	2.85988e-11	NKG7/CD160/CD247/TBX21/LGALS9B/RUNX3/SPN/ZAP70/TRBC1/IRF1/SASH3/JAK1/HLA-E/HSPH1/LGALS9C	15	Lymphoid_S03
BP	GO:0042267	natural killer cell mediated cytotoxicity	11/105	76/18888	3.88642e-13	1.39522e-10	1.15202e-10	FCGR3A/KLRD1/GZMB/KLRB1/NKG7/CD160/NCR3/NCR1/KIR3DL1/IL18RAP/HLA-E	11	Lymphoid_S03
BP	GO:0001906	cell killing	15/105	226/18888	1.98888e-12	5.69866e-10	4.7053e-10	FCGR3A/KLRD1/GZMB/PRF1/CX3CR1/KLRB1/NKG7/CD160/GZMM/NCR3/NCR1/KIR3DL1/HLA-C/IL18RAP/HLA-E	15	Lymphoid_S03
BP	GO:0002449	lymphocyte mediated immunity	18/105	372/18888	2.22232e-12	5.69866e-10	4.7053e-10	FCGR3A/KLRD1/GZMB/PRF1/KLRB1/NKG7/SH2D1B/CD160/GZMM/NCR3/TBX21/NCR1/KIR3DL1/HLA-C/SPN/IL18RAP/SASH3/HLA-E	18	Lymphoid_S03
BP	GO:0002703	regulation of leukocyte mediated immunity	14/105	246/18888	8.94482e-11	2.00699e-08	1.65715e-08	KLRD1/CX3CR1/KLRB1/SH2D1B/CD160/NCR3/TBX21/NCR1/ITGB2/HLA-C/SPN/IL18RAP/SASH3/HLA-E	14	Lymphoid_S03
BP	GO:0007159	leukocyte cell-cell adhesion	17/105	419/18888	1.51781e-10	3.02719e-08	2.4995e-08	CX3CR1/CD160/TBX21/ITGB2/LGALS9B/RUNX3/SPN/ZAP70/FYN/CD47/TSPAN32/ADAM8/IRF1/SASH3/HLA-E/HSPH1/LGALS9C	17	Lymphoid_S03
BP	GO:0022407	regulation of cell-cell adhesion	18/105	496/18888	2.52481e-10	4.53203e-08	3.74203e-08	CD160/TBX21/ITGB2/LGALS9B/RUNX3/SPN/ZAP70/FYN/CD47/TSPAN32/ADAM8/IRF1/AKNA/SASH3/JAK1/HLA-E/HSPH1/LGALS9C	18	Lymphoid_S03
BP	GO:1903037	regulation of leukocyte cell-cell adhesion	16/105	382/18888	3.48908e-10	5.69355e-08	4.70108e-08	CD160/TBX21/ITGB2/LGALS9B/RUNX3/SPN/ZAP70/FYN/CD47/TSPAN32/ADAM8/IRF1/SASH3/HLA-E/HSPH1/LGALS9C	16	Lymphoid_S03
BP	GO:0002697	regulation of immune effector process	16/105	385/18888	3.91106e-10	5.8503e-08	4.83051e-08	KLRD1/SPON2/CX3CR1/KLRB1/SH2D1B/CD160/NCR3/TBX21/NCR1/ITGB2/CD244/HLA-C/SPN/IL18RAP/SASH3/HLA-E	16	Lymphoid_S03
BP	GO:0002715	regulation of natural killer cell mediated immunity	8/105	53/18888	5.01367e-10	6.44103e-08	5.31827e-08	KLRD1/KLRB1/SH2D1B/CD160/NCR3/NCR1/IL18RAP/HLA-E	8	Lymphoid_S03
BP	GO:0002706	regulation of lymphocyte mediated immunity	12/105	186/18888	5.12128e-10	6.44103e-08	5.31827e-08	KLRD1/KLRB1/SH2D1B/CD160/NCR3/TBX21/NCR1/HLA-C/SPN/IL18RAP/SASH3/HLA-E	12	Lymphoid_S03
BP	GO:0031341	regulation of cell killing	10/105	110/18888	5.38248e-10	6.44103e-08	5.31827e-08	KLRD1/PRF1/CX3CR1/KLRB1/CD160/NCR3/NCR1/HLA-C/IL18RAP/HLA-E	10	Lymphoid_S03
BP	GO:0046634	regulation of alpha-beta T cell activation	10/105	115/18888	8.36098e-10	9.37998e-08	7.74491e-08	CD160/TBX21/LGALS9B/RUNX3/ZAP70/IRF1/SASH3/HLA-E/HSPH1/LGALS9C	10	Lymphoid_S03
BP	GO:0001910	regulation of leukocyte mediated cytotoxicity	9/105	96/18888	3.10626e-09	3.13159e-07	2.58571e-07	KLRD1/CX3CR1/KLRB1/CD160/NCR3/NCR1/HLA-C/IL18RAP/HLA-E	9	Lymphoid_S03
BP	GO:0050863	regulation of T cell activation	15/105	382/18888	3.14032e-09	3.13159e-07	2.58571e-07	CD160/TBX21/LGALS9B/RUNX3/SPN/ZAP70/FYN/CD47/TSPAN32/ADAM8/IRF1/SASH3/HLA-E/HSPH1/LGALS9C	15	Lymphoid_S03
BP	GO:0042269	regulation of natural killer cell mediated cytotoxicity	7/105	49/18888	9.50188e-09	8.97678e-07	7.41199e-07	KLRD1/KLRB1/CD160/NCR3/NCR1/IL18RAP/HLA-E	7	Lymphoid_S03
BP	GO:0002705	positive regulation of leukocyte mediated immunity	10/105	150/18888	1.11716e-08	1.00265e-06	8.27877e-07	KLRD1/SH2D1B/CD160/NCR3/TBX21/ITGB2/HLA-C/IL18RAP/SASH3/HLA-E	10	Lymphoid_S03
BP	GO:0002699	positive regulation of immune effector process	12/105	257/18888	1.98349e-08	1.69541e-06	1.39987e-06	KLRD1/SPON2/SH2D1B/CD160/NCR3/TBX21/ITGB2/CD244/HLA-C/IL18RAP/SASH3/HLA-E	12	Lymphoid_S03
BP	GO:0045088	regulation of innate immune response	15/105	440/18888	2.0879e-08	1.70354e-06	1.40658e-06	KLRD1/KLRB1/SH2D1B/CD160/TXK/NCR3/NCR1/PYHIN1/CYBA/FYN/IL18RAP/ADAM8/IRF1/SIRT2/HLA-E	15	Lymphoid_S03
BP	GO:0035710	CD4-positive, alpha-beta T cell activation	9/105	120/18888	2.24404e-08	1.75133e-06	1.44605e-06	NKG7/CD160/TBX21/LGALS9B/RUNX3/SPN/SASH3/JAK1/LGALS9C	9	Lymphoid_S03
BP	GO:0002717	positive regulation of natural killer cell mediated immunity	6/105	34/18888	3.02807e-08	2.26474e-06	1.86996e-06	KLRD1/SH2D1B/CD160/NCR3/IL18RAP/HLA-E	6	Lymphoid_S03
BP	GO:0002708	positive regulation of lymphocyte mediated immunity	9/105	128/18888	3.94357e-08	2.83148e-06	2.33791e-06	KLRD1/SH2D1B/CD160/NCR3/TBX21/HLA-C/IL18RAP/SASH3/HLA-E	9	Lymphoid_S03
BP	GO:0002768	immune response-regulating cell surface receptor signaling pathway	13/105	360/18888	1.01516e-07	7.00852e-06	5.78683e-06	FCGR3A/KLRD1/TRDC/CD160/CD247/TXK/NCR3/KIR2DL1/CYBA/ZAP70/TRBC1/FYN/CD47	13	Lymphoid_S03
BP	GO:0045089	positive regulation of innate immune response	13/105	365/18888	1.19069e-07	7.91588e-06	6.53603e-06	KLRD1/SH2D1B/CD160/TXK/NCR3/PYHIN1/CYBA/FYN/IL18RAP/ADAM8/IRF1/SIRT2/HLA-E	13	Lymphoid_S03
BP	GO:0050867	positive regulation of cell activation	13/105	380/18888	1.8929e-07	1.21348e-05	1.00195e-05	FCGR3A/PLEK/CD160/TBX21/RUNX3/SPN/ZAP70/FYN/CD47/ADAM8/SASH3/HLA-E/HSPH1	13	Lymphoid_S03
BP	GO:0031343	positive regulation of cell killing	7/105	76/18888	2.13898e-07	1.32395e-05	1.09317e-05	KLRD1/PRF1/CD160/NCR3/HLA-C/IL18RAP/HLA-E	7	Lymphoid_S03
BP	GO:0002833	positive regulation of response to biotic stimulus	13/105	390/18888	2.54827e-07	1.48654e-05	1.22741e-05	KLRD1/SH2D1B/CD160/TXK/NCR3/PYHIN1/CYBA/FYN/IL18RAP/ADAM8/IRF1/SIRT2/HLA-E	13	Lymphoid_S03
BP	GO:0022409	positive regulation of cell-cell adhesion	12/105	325/18888	2.56728e-07	1.48654e-05	1.22741e-05	CD160/ITGB2/RUNX3/SPN/ZAP70/FYN/CD47/ADAM8/SASH3/JAK1/HLA-E/HSPH1	12	Lymphoid_S03
BP	GO:0051251	positive regulation of lymphocyte activation	12/105	328/18888	2.83277e-07	1.58901e-05	1.31202e-05	FCGR3A/CD160/TBX21/RUNX3/SPN/ZAP70/FYN/CD47/ADAM8/SASH3/HLA-E/HSPH1	12	Lymphoid_S03
BP	GO:0042098	T cell proliferation	10/105	213/18888	3.05748e-07	1.66308e-05	1.37318e-05	CCND3/LGALS9B/SPN/ZAP70/FYN/TSPAN32/IRF1/SASH3/HLA-E/LGALS9C	10	Lymphoid_S03
BP	GO:1903039	positive regulation of leukocyte cell-cell adhesion	11/105	277/18888	4.07433e-07	2.15101e-05	1.77605e-05	CD160/ITGB2/RUNX3/SPN/ZAP70/FYN/CD47/ADAM8/SASH3/HLA-E/HSPH1	11	Lymphoid_S03
BP	GO:0006968	cellular defense response	6/105	52/18888	4.2274e-07	2.16805e-05	1.79013e-05	PRF1/CX3CR1/KIR3DL2/NCR1/CXCR2/SPN	6	Lymphoid_S03
BP	GO:0045954	positive regulation of natural killer cell mediated cytotoxicity	5/105	29/18888	5.15083e-07	2.56826e-05	2.12057e-05	KLRD1/CD160/NCR3/IL18RAP/HLA-E	5	Lymphoid_S03
BP	GO:0002456	T cell mediated immunity	8/105	129/18888	6.09093e-07	2.87717e-05	2.37563e-05	KLRD1/PRF1/GZMM/TBX21/HLA-C/SPN/SASH3/HLA-E	8	Lymphoid_S03
BP	GO:0050868	negative regulation of T cell activation	8/105	129/18888	6.09093e-07	2.87717e-05	2.37563e-05	TBX21/LGALS9B/RUNX3/SPN/TSPAN32/IRF1/HLA-E/LGALS9C	8	Lymphoid_S03
BP	GO:0002696	positive regulation of leukocyte activation	12/105	362/18888	8.07045e-07	3.71448e-05	3.06699e-05	FCGR3A/CD160/TBX21/RUNX3/SPN/ZAP70/FYN/CD47/ADAM8/SASH3/HLA-E/HSPH1	12	Lymphoid_S03
BP	GO:0046651	lymphocyte proliferation	11/105	308/18888	1.15852e-06	5.19888e-05	4.29264e-05	FCGR3A/CCND3/LGALS9B/SPN/ZAP70/FYN/TSPAN32/IRF1/SASH3/HLA-E/LGALS9C	11	Lymphoid_S03
BP	GO:0030101	natural killer cell activation	7/105	98/18888	1.22486e-06	5.32527e-05	4.397e-05	FCGR3A/KLRD1/NKG7/NCR3/NCR1/CD244/HLA-E	7	Lymphoid_S03
BP	GO:0002695	negative regulation of leukocyte activation	9/105	192/18888	1.24602e-06	5.32527e-05	4.397e-05	CST7/TBX21/LGALS9B/RUNX3/SPN/TSPAN32/IRF1/HLA-E/LGALS9C	9	Lymphoid_S03
BP	GO:0071706	tumor necrosis factor superfamily cytokine production	9/105	194/18888	1.35804e-06	5.5402e-05	4.57446e-05	FCGR3A/SPON2/CX3CR1/CYBA/SPN/CD47/ADAM8/SASH3/HLA-E	9	Lymphoid_S03
BP	GO:1903555	regulation of tumor necrosis factor superfamily cytokine production	9/105	194/18888	1.35804e-06	5.5402e-05	4.57446e-05	FCGR3A/SPON2/CX3CR1/CYBA/SPN/CD47/ADAM8/SASH3/HLA-E	9	Lymphoid_S03
BP	GO:0032943	mononuclear cell proliferation	11/105	315/18888	1.44233e-06	5.74411e-05	4.74282e-05	FCGR3A/CCND3/LGALS9B/SPN/ZAP70/FYN/TSPAN32/IRF1/SASH3/HLA-E/LGALS9C	11	Lymphoid_S03
BP	GO:0050870	positive regulation of T cell activation	10/105	253/18888	1.47203e-06	5.74411e-05	4.74282e-05	CD160/RUNX3/SPN/ZAP70/FYN/CD47/ADAM8/SASH3/HLA-E/HSPH1	10	Lymphoid_S03
BP	GO:1903038	negative regulation of leukocyte cell-cell adhesion	8/105	148/18888	1.7255e-06	6.58993e-05	5.44121e-05	TBX21/LGALS9B/RUNX3/SPN/TSPAN32/IRF1/HLA-E/LGALS9C	8	Lymphoid_S03
BP	GO:0022408	negative regulation of cell-cell adhesion	9/105	203/18888	1.9766e-06	7.39167e-05	6.10319e-05	TBX21/LGALS9B/RUNX3/SPN/TSPAN32/IRF1/AKNA/HLA-E/LGALS9C	9	Lymphoid_S03
BP	GO:0071674	mononuclear cell migration	9/105	206/18888	2.23069e-06	8.17163e-05	6.74719e-05	CX3CR1/CCL4/TBX21/CXCR2/SPN/CXCR1/ZAP70/CD47/ADAM8	9	Lymphoid_S03
BP	GO:0001912	positive regulation of leukocyte mediated cytotoxicity	6/105	69/18888	2.30622e-06	8.27934e-05	6.83613e-05	KLRD1/CD160/NCR3/HLA-C/IL18RAP/HLA-E	6	Lymphoid_S03
BP	GO:0002429	immune response-activating cell surface receptor signaling pathway	11/105	332/18888	2.40006e-06	8.44728e-05	6.97479e-05	KLRD1/TRDC/CD160/CD247/TXK/NCR3/CYBA/ZAP70/TRBC1/FYN/CD47	11	Lymphoid_S03
BP	GO:0045785	positive regulation of cell adhesion	13/105	485/18888	2.92037e-06	0.000100809	8.32363e-05	CD160/ADGRG1/ITGB2/RUNX3/SPN/ZAP70/FYN/CD47/ADAM8/SASH3/JAK1/HLA-E/HSPH1	13	Lymphoid_S03
BP	GO:0050866	negative regulation of cell activation	9/105	215/18888	3.16903e-06	0.000104979	8.66799e-05	CST7/TBX21/LGALS9B/RUNX3/SPN/TSPAN32/IRF1/HLA-E/LGALS9C	9	Lymphoid_S03
BP	GO:1903557	positive regulation of tumor necrosis factor superfamily cytokine production	7/105	113/18888	3.19426e-06	0.000104979	8.66799e-05	FCGR3A/SPON2/CYBA/SPN/ADAM8/SASH3/HLA-E	7	Lymphoid_S03
BP	GO:0046635	positive regulation of alpha-beta T cell activation	6/105	73/18888	3.21664e-06	0.000104979	8.66799e-05	CD160/RUNX3/ZAP70/SASH3/HLA-E/HSPH1	6	Lymphoid_S03
BP	GO:0051250	negative regulation of lymphocyte activation	8/105	165/18888	3.88789e-06	0.000123605	0.000102059	TBX21/LGALS9B/RUNX3/SPN/TSPAN32/IRF1/HLA-E/LGALS9C	8	Lymphoid_S03
BP	GO:0046640	regulation of alpha-beta T cell proliferation	5/105	43/18888	3.92506e-06	0.000123605	0.000102059	LGALS9B/ZAP70/IRF1/HLA-E/LGALS9C	5	Lymphoid_S03
BP	GO:0002757	immune response-activating signaling pathway	13/105	500/18888	4.07072e-06	0.000125982	0.000104021	KLRD1/TRDC/CD160/CD247/TXK/NCR3/CYBA/ZAP70/TRBC1/FYN/CD47/IRF1/SIRT2	13	Lymphoid_S03
BP	GO:0070661	leukocyte proliferation	11/105	352/18888	4.20671e-06	0.000127984	0.000105674	FCGR3A/CCND3/LGALS9B/SPN/ZAP70/FYN/TSPAN32/IRF1/SASH3/HLA-E/LGALS9C	11	Lymphoid_S03
BP	GO:0032609	type II interferon production	7/105	119/18888	4.50874e-06	0.000132675	0.000109548	CD160/TXK/LGALS9B/CD244/CD47/SASH3/LGALS9C	7	Lymphoid_S03
BP	GO:0032649	regulation of type II interferon production	7/105	119/18888	4.50874e-06	0.000132675	0.000109548	CD160/TXK/LGALS9B/CD244/CD47/SASH3/LGALS9C	7	Lymphoid_S03
BP	GO:2000514	regulation of CD4-positive, alpha-beta T cell activation	6/105	78/18888	4.7457e-06	0.000137396	0.000113446	CD160/TBX21/LGALS9B/RUNX3/SASH3/LGALS9C	6	Lymphoid_S03
BP	GO:0046633	alpha-beta T cell proliferation	5/105	46/18888	5.51592e-06	0.00015716	0.000129765	LGALS9B/ZAP70/IRF1/HLA-E/LGALS9C	5	Lymphoid_S03
BP	GO:0046632	alpha-beta T cell differentiation	7/105	125/18888	6.24583e-06	0.000175176	0.00014464	TBX21/RUNX3/SPN/ZAP70/IRF1/SASH3/JAK1	7	Lymphoid_S03
BP	GO:0002366	leukocyte activation involved in immune response	10/105	301/18888	6.90637e-06	0.000190266	0.0001571	FCGR3A/CX3CR1/NKG7/SH2D1B/PTGDR/TBX21/ITGB2/CD244/SPN/JAK1	10	Lymphoid_S03
BP	GO:0050670	regulation of lymphocyte proliferation	9/105	237/18888	6.99587e-06	0.000190266	0.0001571	FCGR3A/LGALS9B/SPN/ZAP70/TSPAN32/IRF1/SASH3/HLA-E/LGALS9C	9	Lymphoid_S03
BP	GO:0042129	regulation of T cell proliferation	8/105	181/18888	7.69571e-06	0.000204659	0.000168984	LGALS9B/SPN/ZAP70/TSPAN32/IRF1/SASH3/HLA-E/LGALS9C	8	Lymphoid_S03
BP	GO:0002263	cell activation involved in immune response	10/105	305/18888	7.75309e-06	0.000204659	0.000168984	FCGR3A/CX3CR1/NKG7/SH2D1B/PTGDR/TBX21/ITGB2/CD244/SPN/JAK1	10	Lymphoid_S03
BP	GO:0032944	regulation of mononuclear cell proliferation	9/105	241/18888	8.00606e-06	0.000208274	0.000171968	FCGR3A/LGALS9B/SPN/ZAP70/TSPAN32/IRF1/SASH3/HLA-E/LGALS9C	9	Lymphoid_S03
BP	GO:0032640	tumor necrosis factor production	8/105	189/18888	1.05578e-05	0.00026692	0.000220392	FCGR3A/SPON2/CX3CR1/CYBA/SPN/CD47/SASH3/HLA-E	8	Lymphoid_S03
BP	GO:0032680	regulation of tumor necrosis factor production	8/105	189/18888	1.05578e-05	0.00026692	0.000220392	FCGR3A/SPON2/CX3CR1/CYBA/SPN/CD47/SASH3/HLA-E	8	Lymphoid_S03
BP	GO:0050900	leukocyte migration	11/105	396/18888	1.2779e-05	0.000318588	0.000263054	CX3CR1/CCL4/TBX21/CXCR2/ITGB2/SPN/CXCR1/ZAP70/FYN/CD47/ADAM8	11	Lymphoid_S03
BP	GO:0050852	T cell receptor signaling pathway	7/105	146/18888	1.72656e-05	0.000424543	0.000350539	TRDC/CD160/CD247/TXK/ZAP70/TRBC1/FYN	7	Lymphoid_S03
BP	GO:0070663	regulation of leukocyte proliferation	9/105	267/18888	1.81376e-05	0.000439959	0.000363267	FCGR3A/LGALS9B/SPN/ZAP70/TSPAN32/IRF1/SASH3/HLA-E/LGALS9C	9	Lymphoid_S03
BP	GO:0002709	regulation of T cell mediated immunity	6/105	99/18888	1.88425e-05	0.000450963	0.000372353	KLRD1/TBX21/HLA-C/SPN/SASH3/HLA-E	6	Lymphoid_S03
BP	GO:0002819	regulation of adaptive immune response	8/105	207/18888	2.04035e-05	0.000481683	0.000397718	KLRD1/CD160/TBX21/HLA-C/SPN/IRF1/SASH3/HLA-E	8	Lymphoid_S03
BP	GO:0001913	T cell mediated cytotoxicity	5/105	60/18888	2.06627e-05	0.000481683	0.000397718	KLRD1/PRF1/GZMM/HLA-C/HLA-E	5	Lymphoid_S03
BP	GO:0001819	positive regulation of cytokine production	12/105	500/18888	2.17317e-05	0.000500108	0.000412932	FCGR3A/SPON2/CD160/TXK/TBX21/CYBA/CD244/SPN/ADAM8/IRF1/SASH3/HLA-E	12	Lymphoid_S03
BP	GO:0002438	acute inflammatory response to antigenic stimulus	4/105	30/18888	2.2108e-05	0.000502327	0.000414764	FCGR3A/CXCR2/SPN/HLA-E	4	Lymphoid_S03
BP	GO:0032760	positive regulation of tumor necrosis factor production	6/105	109/18888	3.25599e-05	0.000722218	0.000596325	FCGR3A/SPON2/CYBA/SPN/SASH3/HLA-E	6	Lymphoid_S03
BP	GO:2000515	negative regulation of CD4-positive, alpha-beta T cell activation	4/105	33/18888	3.25903e-05	0.000722218	0.000596325	TBX21/LGALS9B/RUNX3/LGALS9C	4	Lymphoid_S03
BP	GO:0002444	myeloid leukocyte mediated immunity	6/105	112/18888	3.79536e-05	0.0008234	0.000679869	FCGR3A/SPON2/CX3CR1/PTGDR/ITGB2/HLA-E	6	Lymphoid_S03
BP	GO:0002704	negative regulation of leukocyte mediated immunity	5/105	68/18888	3.80736e-05	0.0008234	0.000679869	KLRD1/CX3CR1/TBX21/SPN/HLA-E	5	Lymphoid_S03
BP	GO:0019722	calcium-mediated signaling	8/105	232/18888	4.60034e-05	0.00098305	0.00081169	FCGR3A/CX3CR1/PLEK/CCL4/CXCR2/CXCR1/CALM1/ZAP70	8	Lymphoid_S03
BP	GO:0071677	positive regulation of mononuclear cell migration	5/105	71/18888	4.69312e-05	0.000991077	0.000818318	CX3CR1/CCL4/SPN/CD47/ADAM8	5	Lymphoid_S03
BP	GO:0042130	negative regulation of T cell proliferation	5/105	73/18888	5.36678e-05	0.00112016	0.000924899	LGALS9B/SPN/TSPAN32/HLA-E/LGALS9C	5	Lymphoid_S03
BP	GO:0071346	cellular response to type II interferon	6/105	120/18888	5.59086e-05	0.00115352	0.000952442	TXK/CCL4/CALM1/CD47/IRF1/JAK1	6	Lymphoid_S03
BP	GO:0002460	adaptive immune response based on somatic recombination of immune receptors built from immunoglobulin superfamily domains	10/105	385/18888	5.68981e-05	0.00116059	0.000958284	FCGR3A/KLRD1/PRF1/GZMM/TBX21/HLA-C/SPN/SASH3/JAK1/HLA-E	10	Lymphoid_S03
BP	GO:0007162	negative regulation of cell adhesion	9/105	310/18888	5.82054e-05	0.00117392	0.000969287	TBX21/LGALS9B/RUNX3/SPN/TSPAN32/IRF1/AKNA/HLA-E/LGALS9C	9	Lymphoid_S03
BP	GO:0002274	myeloid leukocyte activation	8/105	241/18888	6.01447e-05	0.00119955	0.000990453	FCGR3A/CX3CR1/CST7/PTGDR/CXCR2/ITGB2/IL18RAP/TSPAN32	8	Lymphoid_S03
BP	GO:0002720	positive regulation of cytokine production involved in immune response	5/105	81/18888	8.8383e-05	0.00174338	0.00143948	SPON2/CD160/TBX21/SASH3/HLA-E	5	Lymphoid_S03
BP	GO:0043368	positive T cell selection	4/105	43/18888	9.4182e-05	0.00183757	0.00151726	TBX21/SPN/ZAP70/JAK1	4	Lymphoid_S03
BP	GO:0002702	positive regulation of production of molecular mediator of immune response	6/105	134/18888	0.000103194	0.00199175	0.00164456	SPON2/CD160/TBX21/CD244/SASH3/HLA-E	6	Lymphoid_S03
BP	GO:0002437	inflammatory response to antigenic stimulus	5/105	84/18888	0.0001051	0.00200697	0.00165712	FCGR3A/CXCR2/SPN/FYN/HLA-E	5	Lymphoid_S03
BP	GO:0002347	response to tumor cell	4/105	45/18888	0.000112742	0.00210804	0.00174058	PRF1/NKG7/CD160/ABI3	4	Lymphoid_S03
BP	GO:0046636	negative regulation of alpha-beta T cell activation	4/105	45/18888	0.000112742	0.00210804	0.00174058	TBX21/LGALS9B/RUNX3/LGALS9C	4	Lymphoid_S03
BP	GO:0002524	hypersensitivity	3/105	18/18888	0.000128192	0.00237222	0.0019587	FCGR3A/SPN/HLA-E	3	Lymphoid_S03
BP	GO:0050672	negative regulation of lymphocyte proliferation	5/105	89/18888	0.000138239	0.00253203	0.00209066	LGALS9B/SPN/TSPAN32/HLA-E/LGALS9C	5	Lymphoid_S03
BP	GO:0034341	response to type II interferon	6/105	142/18888	0.000141916	0.00257313	0.00212459	TXK/CCL4/CALM1/CD47/IRF1/JAK1	6	Lymphoid_S03
BP	GO:0032945	negative regulation of mononuclear cell proliferation	5/105	90/18888	0.000145729	0.00261584	0.00215986	LGALS9B/SPN/TSPAN32/HLA-E/LGALS9C	5	Lymphoid_S03
BP	GO:0050851	antigen receptor-mediated signaling pathway	7/105	208/18888	0.000162313	0.00288467	0.00238183	TRDC/CD160/CD247/TXK/ZAP70/TRBC1/FYN	7	Lymphoid_S03
BP	GO:2001185	regulation of CD8-positive, alpha-beta T cell activation	3/105	20/18888	0.000177649	0.00311673	0.00257343	RUNX3/IRF1/HLA-E	3	Lymphoid_S03
BP	GO:0043367	CD4-positive, alpha-beta T cell differentiation	5/105	94/18888	0.000178843	0.00311673	0.00257343	TBX21/RUNX3/SPN/SASH3/JAK1	5	Lymphoid_S03
BP	GO:0002687	positive regulation of leukocyte migration	6/105	149/18888	0.000184519	0.00318473	0.00262959	CX3CR1/CCL4/CXCR2/SPN/CD47/ADAM8	6	Lymphoid_S03
BP	GO:0002295	T-helper cell lineage commitment	3/105	21/18888	0.000206421	0.00352882	0.00291369	TBX21/SPN/JAK1	3	Lymphoid_S03
BP	GO:0070664	negative regulation of leukocyte proliferation	5/105	98/18888	0.000217414	0.00368168	0.00303991	LGALS9B/SPN/TSPAN32/HLA-E/LGALS9C	5	Lymphoid_S03
BP	GO:0045058	T cell selection	4/105	56/18888	0.000265198	0.00444888	0.00367337	TBX21/SPN/ZAP70/JAK1	4	Lymphoid_S03
BP	GO:0002707	negative regulation of lymphocyte mediated immunity	4/105	57/18888	0.000284001	0.00472021	0.0038974	KLRD1/TBX21/SPN/HLA-E	4	Lymphoid_S03
BP	GO:0043373	CD4-positive, alpha-beta T cell lineage commitment	3/105	24/18888	0.000310347	0.00511076	0.00421988	TBX21/SPN/JAK1	3	Lymphoid_S03
BP	GO:0030217	T cell differentiation	8/105	310/18888	0.000337964	0.00551496	0.00455362	TBX21/RUNX3/SPN/ZAP70/ADAM8/IRF1/SASH3/JAK1	8	Lymphoid_S03
BP	GO:0002526	acute inflammatory response	5/105	109/18888	0.00035641	0.00576171	0.00475736	FCGR3A/CXCR2/SPN/ADAM8/HLA-E	5	Lymphoid_S03
BP	GO:0006909	phagocytosis	7/105	237/18888	0.000359505	0.00576171	0.00475736	SPON2/BIN2/CYBA/ITGB2/CDC42SE1/FYN/CD47	7	Lymphoid_S03
BP	GO:0002820	negative regulation of adaptive immune response	4/105	61/18888	0.000368867	0.00585944	0.00483805	KLRD1/CD160/TBX21/SPN	4	Lymphoid_S03
BP	GO:0097529	myeloid leukocyte migration	7/105	239/18888	0.000378144	0.00595411	0.00491622	CX3CR1/CCL4/CXCR2/ITGB2/CXCR1/CD47/ADAM8	7	Lymphoid_S03
BP	GO:0001911	negative regulation of leukocyte mediated cytotoxicity	3/105	26/18888	0.00039546	0.0060671	0.00500951	KLRD1/CX3CR1/HLA-E	3	Lymphoid_S03
BP	GO:0002363	alpha-beta T cell lineage commitment	3/105	26/18888	0.00039546	0.0060671	0.00500951	TBX21/SPN/JAK1	3	Lymphoid_S03
BP	GO:0060333	type II interferon-mediated signaling pathway	3/105	26/18888	0.00039546	0.0060671	0.00500951	TXK/IRF1/JAK1	3	Lymphoid_S03
BP	GO:0035458	cellular response to interferon-beta	3/105	27/18888	0.0004431	0.00674037	0.00556543	PYHIN1/CALM1/IRF1	3	Lymphoid_S03
BP	GO:0036037	CD8-positive, alpha-beta T cell activation	3/105	28/18888	0.000494273	0.0073935	0.0061047	RUNX3/IRF1/HLA-E	3	Lymphoid_S03
BP	GO:0043369	CD4-positive or CD8-positive, alpha-beta T cell lineage commitment	3/105	28/18888	0.000494273	0.0073935	0.0061047	TBX21/SPN/JAK1	3	Lymphoid_S03
BP	GO:0002418	immune response to tumor cell	3/105	29/18888	0.000549084	0.00796489	0.0065765	PRF1/NKG7/CD160	3	Lymphoid_S03
BP	GO:0002710	negative regulation of T cell mediated immunity	3/105	29/18888	0.000549084	0.00796489	0.0065765	KLRD1/TBX21/SPN	3	Lymphoid_S03
BP	GO:0031342	negative regulation of cell killing	3/105	29/18888	0.000549084	0.00796489	0.0065765	KLRD1/CX3CR1/HLA-E	3	Lymphoid_S03
BP	GO:0002718	regulation of cytokine production involved in immune response	5/105	120/18888	0.000554052	0.00796489	0.0065765	SPON2/CD160/TBX21/SASH3/HLA-E	5	Lymphoid_S03
BP	GO:0045580	regulation of T cell differentiation	6/105	183/18888	0.000554658	0.00796489	0.0065765	TBX21/RUNX3/ZAP70/ADAM8/IRF1/SASH3	6	Lymphoid_S03
BP	GO:0002698	negative regulation of immune effector process	5/105	121/18888	0.000575409	0.0081973	0.00676839	KLRD1/CX3CR1/TBX21/SPN/HLA-E	5	Lymphoid_S03
BP	GO:0002711	positive regulation of T cell mediated immunity	4/105	69/18888	0.00059063	0.00834788	0.00689272	TBX21/HLA-C/SASH3/HLA-E	4	Lymphoid_S03
BP	GO:0002367	cytokine production involved in immune response	5/105	122/18888	0.000597379	0.00837731	0.00691702	SPON2/CD160/TBX21/SASH3/HLA-E	5	Lymphoid_S03
BP	GO:0001562	response to protozoan	3/105	30/18888	0.000607637	0.00839006	0.00692755	NKG7/SPN/TSPAN32	3	Lymphoid_S03
BP	GO:0038094	Fc-gamma receptor signaling pathway	3/105	30/18888	0.000607637	0.00839006	0.00692755	FCGR3A/CD247/FYN	3	Lymphoid_S03
BP	GO:0071675	regulation of mononuclear cell migration	5/105	123/18888	0.000619973	0.00845067	0.0069776	CX3CR1/CCL4/SPN/CD47/ADAM8	5	Lymphoid_S03
BP	GO:0002700	regulation of production of molecular mediator of immune response	6/105	187/18888	0.000621442	0.00845067	0.0069776	SPON2/CD160/TBX21/CD244/SASH3/HLA-E	6	Lymphoid_S03
BP	GO:0072676	lymphocyte migration	5/105	125/18888	0.000667076	0.00900302	0.00743366	CCL4/TBX21/SPN/ZAP70/ADAM8	5	Lymphoid_S03
BP	GO:0002822	regulation of adaptive immune response based on somatic recombination of immune receptors built from immunoglobulin superfamily domains	6/105	192/18888	0.000713519	0.00955796	0.00789187	KLRD1/TBX21/HLA-C/SPN/SASH3/HLA-E	6	Lymphoid_S03
BP	GO:0050777	negative regulation of immune response	6/105	194/18888	0.000753173	0.0100144	0.00826875	KLRD1/CD160/TBX21/SPN/FYN/HLA-E	6	Lymphoid_S03
BP	GO:1990266	neutrophil migration	5/105	129/18888	0.000769269	0.0100834	0.00832569	CCL4/CXCR2/ITGB2/CXCR1/ADAM8	5	Lymphoid_S03
BP	GO:0046637	regulation of alpha-beta T cell differentiation	4/105	74/18888	0.000769594	0.0100834	0.00832569	TBX21/RUNX3/ZAP70/SASH3	4	Lymphoid_S03
BP	GO:0045123	cellular extravasation	4/105	75/18888	0.000809507	0.0105295	0.00869402	CX3CR1/SPN/CD47/ADAM8	4	Lymphoid_S03
BP	GO:0002323	natural killer cell activation involved in immune response	3/105	34/18888	0.000881262	0.0112189	0.00926329	FCGR3A/NKG7/CD244	3	Lymphoid_S03
BP	GO:0002360	T cell lineage commitment	3/105	34/18888	0.000881262	0.0112189	0.00926329	TBX21/SPN/JAK1	3	Lymphoid_S03
BP	GO:0035456	response to interferon-beta	3/105	34/18888	0.000881262	0.0112189	0.00926329	PYHIN1/CALM1/IRF1	3	Lymphoid_S03
BP	GO:0032729	positive regulation of type II interferon production	4/105	77/18888	0.000893683	0.0112969	0.00932769	CD160/TXK/CD244/SASH3	4	Lymphoid_S03
BP	GO:0043299	leukocyte degranulation	4/105	79/18888	0.000983845	0.0123497	0.0101969	FCGR3A/NKG7/PTGDR/ITGB2	4	Lymphoid_S03
BP	GO:0006935	chemotaxis	9/105	466/18888	0.00116247	0.0144905	0.0119646	CX3CR1/BIN2/CCL4/CXCR2/LGR6/ITGB2/SPN/CXCR1/ADAM8	9	Lymphoid_S03
BP	GO:0002285	lymphocyte activation involved in immune response	6/105	212/18888	0.00119178	0.0147235	0.0121569	FCGR3A/NKG7/TBX21/CD244/SPN/JAK1	6	Lymphoid_S03
BP	GO:0042330	taxis	9/105	468/18888	0.00119756	0.0147235	0.0121569	CX3CR1/BIN2/CCL4/CXCR2/LGR6/ITGB2/SPN/CXCR1/ADAM8	9	Lymphoid_S03
BP	GO:0050671	positive regulation of lymphocyte proliferation	5/105	143/18888	0.0012207	0.0149058	0.0123075	FCGR3A/SPN/ZAP70/SASH3/HLA-E	5	Lymphoid_S03
BP	GO:0045619	regulation of lymphocyte differentiation	6/105	215/18888	0.0012807	0.0155329	0.0128253	TBX21/RUNX3/ZAP70/ADAM8/IRF1/SASH3	6	Lymphoid_S03
BP	GO:0035025	positive regulation of Rho protein signal transduction	3/105	39/18888	0.00131907	0.0156021	0.0128824	ADGRG1/GPR65/ARHGEF3	3	Lymphoid_S03
BP	GO:0001794	type IIa hypersensitivity	2/105	10/18888	0.00133798	0.0156021	0.0128824	FCGR3A/HLA-E	2	Lymphoid_S03
BP	GO:0002445	type II hypersensitivity	2/105	10/18888	0.00133798	0.0156021	0.0128824	FCGR3A/HLA-E	2	Lymphoid_S03
BP	GO:0002883	regulation of hypersensitivity	2/105	10/18888	0.00133798	0.0156021	0.0128824	SPN/HLA-E	2	Lymphoid_S03
BP	GO:0032819	positive regulation of natural killer cell proliferation	2/105	10/18888	0.00133798	0.0156021	0.0128824	FCGR3A/HLA-E	2	Lymphoid_S03
BP	GO:0032946	positive regulation of mononuclear cell proliferation	5/105	146/18888	0.00133856	0.0156021	0.0128824	FCGR3A/SPN/ZAP70/SASH3/HLA-E	5	Lymphoid_S03
BP	GO:0032814	regulation of natural killer cell activation	3/105	41/18888	0.00152626	0.0176328	0.0145591	FCGR3A/KLRD1/HLA-E	3	Lymphoid_S03
BP	GO:0035023	regulation of Rho protein signal transduction	4/105	89/18888	0.00153243	0.0176328	0.0145591	ADGRG1/GPR65/CDC42SE1/ARHGEF3	4	Lymphoid_S03
BP	GO:0031640	killing of cells of another organism	4/105	90/18888	0.00159693	0.0181423	0.0149799	GZMB/PRF1/NKG7/GZMM	4	Lymphoid_S03
BP	GO:0141061	disruption of cell in another organism	4/105	90/18888	0.00159693	0.0181423	0.0149799	GZMB/PRF1/NKG7/GZMM	4	Lymphoid_S03
BP	GO:0002423	natural killer cell mediated immune response to tumor cell	2/105	11/18888	0.00162938	0.0182518	0.0150702	NKG7/CD160	2	Lymphoid_S03
BP	GO:0043320	natural killer cell degranulation	2/105	11/18888	0.00162938	0.0182518	0.0150702	FCGR3A/NKG7	2	Lymphoid_S03
BP	GO:0042119	neutrophil activation	3/105	42/18888	0.00163707	0.0182518	0.0150702	CXCR2/ITGB2/IL18RAP	3	Lymphoid_S03
BP	GO:0097530	granulocyte migration	5/105	154/18888	0.00169392	0.0187691	0.0154973	CCL4/CXCR2/ITGB2/CXCR1/ADAM8	5	Lymphoid_S03
BP	GO:2000403	positive regulation of lymphocyte migration	3/105	43/18888	0.00175279	0.0193021	0.0159375	CCL4/SPN/ADAM8	3	Lymphoid_S03
BP	GO:0070098	chemokine-mediated signaling pathway	4/105	93/18888	0.00180173	0.0195067	0.0161064	CX3CR1/CCL4/CXCR2/CXCR1	4	Lymphoid_S03
BP	GO:0141060	disruption of anatomical structure in another organism	4/105	93/18888	0.00180173	0.0195067	0.0161064	GZMB/PRF1/NKG7/GZMM	4	Lymphoid_S03
BP	GO:0002685	regulation of leukocyte migration	6/105	230/18888	0.00180396	0.0195067	0.0161064	CX3CR1/CCL4/CXCR2/SPN/CD47/ADAM8	6	Lymphoid_S03
BP	GO:0050848	regulation of calcium-mediated signaling	4/105	94/18888	0.00187386	0.0201411	0.0166302	PLEK/CCL4/CALM1/ZAP70	4	Lymphoid_S03
BP	GO:0032817	regulation of natural killer cell proliferation	2/105	12/18888	0.00194818	0.0205705	0.0169847	FCGR3A/HLA-E	2	Lymphoid_S03
BP	GO:0045060	negative thymic T cell selection	2/105	12/18888	0.00194818	0.0205705	0.0169847	SPN/ZAP70	2	Lymphoid_S03
BP	GO:2000562	negative regulation of CD4-positive, alpha-beta T cell proliferation	2/105	12/18888	0.00194818	0.0205705	0.0169847	LGALS9B/LGALS9C	2	Lymphoid_S03
BP	GO:0009615	response to virus	8/105	409/18888	0.00202298	0.0212353	0.0175337	SPON2/PRF1/CCL4/TBX21/SPN/TSPAN32/IRF1/JAK1	8	Lymphoid_S03
BP	GO:0030595	leukocyte chemotaxis	6/105	237/18888	0.00209746	0.0218892	0.0180736	CX3CR1/CCL4/CXCR2/ITGB2/CXCR1/ADAM8	6	Lymphoid_S03
BP	GO:0060326	cell chemotaxis	7/105	322/18888	0.00214484	0.0222543	0.018375	CX3CR1/BIN2/CCL4/CXCR2/ITGB2/CXCR1/ADAM8	7	Lymphoid_S03
BP	GO:0070665	positive regulation of leukocyte proliferation	5/105	164/18888	0.00223011	0.023006	0.0189957	FCGR3A/SPN/ZAP70/SASH3/HLA-E	5	Lymphoid_S03
BP	GO:0002357	defense response to tumor cell	2/105	13/18888	0.00229405	0.0232646	0.0192092	PRF1/ABI3	2	Lymphoid_S03
BP	GO:0043383	negative T cell selection	2/105	13/18888	0.00229405	0.0232646	0.0192092	SPN/ZAP70	2	Lymphoid_S03
BP	GO:0070493	thrombin-activated receptor signaling pathway	2/105	13/18888	0.00229405	0.0232646	0.0192092	PLEK/IQGAP2	2	Lymphoid_S03
BP	GO:0001774	microglial cell activation	3/105	48/18888	0.00240767	0.0238772	0.019715	CX3CR1/CST7/ITGB2	3	Lymphoid_S03
BP	GO:0002673	regulation of acute inflammatory response	3/105	48/18888	0.00240767	0.0238772	0.019715	SPN/ADAM8/HLA-E	3	Lymphoid_S03
BP	GO:0002861	regulation of inflammatory response to antigenic stimulus	3/105	48/18888	0.00240767	0.0238772	0.019715	SPN/FYN/HLA-E	3	Lymphoid_S03
BP	GO:0031295	T cell costimulation	3/105	48/18888	0.00240767	0.0238772	0.019715	CD160/SPN/FYN	3	Lymphoid_S03
BP	GO:1990868	response to chemokine	4/105	101/18888	0.00243567	0.0238909	0.0197263	CX3CR1/CCL4/CXCR2/CXCR1	4	Lymphoid_S03
BP	GO:1990869	cellular response to chemokine	4/105	101/18888	0.00243567	0.0238909	0.0197263	CX3CR1/CCL4/CXCR2/CXCR1	4	Lymphoid_S03
BP	GO:0031294	lymphocyte costimulation	3/105	49/18888	0.00255441	0.0246123	0.020322	CD160/SPN/FYN	3	Lymphoid_S03
BP	GO:0036230	granulocyte activation	3/105	49/18888	0.00255441	0.0246123	0.020322	CXCR2/ITGB2/IL18RAP	3	Lymphoid_S03
BP	GO:0045581	negative regulation of T cell differentiation	3/105	49/18888	0.00255441	0.0246123	0.020322	TBX21/RUNX3/IRF1	3	Lymphoid_S03
BP	GO:0050727	regulation of inflammatory response	8/105	425/18888	0.00256407	0.0246123	0.020322	NKG7/CST7/SPN/FYN/CD47/ADAM8/AKNA/HLA-E	8	Lymphoid_S03
BP	GO:0001914	regulation of T cell mediated cytotoxicity	3/105	50/18888	0.00270657	0.0257231	0.0212392	KLRD1/HLA-C/HLA-E	3	Lymphoid_S03
BP	GO:0042102	positive regulation of T cell proliferation	4/105	104/18888	0.00270845	0.0257231	0.0212392	SPN/ZAP70/SASH3/HLA-E	4	Lymphoid_S03
BP	GO:0030098	lymphocyte differentiation	8/105	432/18888	0.00283383	0.0267722	0.0221055	TBX21/RUNX3/SPN/ZAP70/ADAM8/IRF1/SASH3/JAK1	8	Lymphoid_S03
BP	GO:0002269	leukocyte activation involved in inflammatory response	3/105	51/18888	0.00286421	0.0269176	0.0222255	CX3CR1/CST7/ITGB2	3	Lymphoid_S03
BP	GO:0030593	neutrophil chemotaxis	4/105	107/18888	0.00300149	0.0280608	0.0231694	CCL4/CXCR2/ITGB2/CXCR1	4	Lymphoid_S03
BP	GO:0001787	natural killer cell proliferation	2/105	15/18888	0.00306584	0.0282215	0.0233021	FCGR3A/HLA-E	2	Lymphoid_S03
BP	GO:0010919	regulation of inositol phosphate biosynthetic process	2/105	15/18888	0.00306584	0.0282215	0.0233021	PLEK/CD244	2	Lymphoid_S03
BP	GO:0043374	CD8-positive, alpha-beta T cell differentiation	2/105	15/18888	0.00306584	0.0282215	0.0233021	RUNX3/IRF1	2	Lymphoid_S03
BP	GO:0002639	positive regulation of immunoglobulin production	3/105	53/18888	0.00319619	0.0292713	0.0241689	TBX21/SASH3/HLA-E	3	Lymphoid_S03
BP	GO:0042116	macrophage activation	4/105	110/18888	0.0033155	0.0302098	0.0249438	FCGR3A/CX3CR1/CST7/ITGB2	4	Lymphoid_S03
BP	GO:0038093	Fc receptor signaling pathway	3/105	54/18888	0.00337066	0.0304037	0.0251039	FCGR3A/CD247/FYN	3	Lymphoid_S03
BP	GO:0046638	positive regulation of alpha-beta T cell differentiation	3/105	54/18888	0.00337066	0.0304037	0.0251039	RUNX3/ZAP70/SASH3	3	Lymphoid_S03
BP	GO:0007229	integrin-mediated signaling pathway	4/105	111/18888	0.00342496	0.0307187	0.025364	PLEK/ITGB2/CD47/TSPAN32	4	Lymphoid_S03
BP	GO:0002486	antigen processing and presentation of endogenous peptide antigen via MHC class I via ER pathway, TAP-independent	2/105	16/18888	0.00349115	0.0307187	0.025364	HLA-C/HLA-E	2	Lymphoid_S03
BP	GO:0002864	regulation of acute inflammatory response to antigenic stimulus	2/105	16/18888	0.00349115	0.0307187	0.025364	SPN/HLA-E	2	Lymphoid_S03
BP	GO:0046642	negative regulation of alpha-beta T cell proliferation	2/105	16/18888	0.00349115	0.0307187	0.025364	LGALS9B/LGALS9C	2	Lymphoid_S03
BP	GO:0050665	hydrogen peroxide biosynthetic process	2/105	16/18888	0.00349115	0.0307187	0.025364	CYBA/FYN	2	Lymphoid_S03
BP	GO:0002823	negative regulation of adaptive immune response based on somatic recombination of immune receptors built from immunoglobulin superfamily domains	3/105	56/18888	0.00373683	0.0325612	0.0268853	KLRD1/TBX21/SPN	3	Lymphoid_S03
BP	GO:0043370	regulation of CD4-positive, alpha-beta T cell differentiation	3/105	56/18888	0.00373683	0.0325612	0.0268853	TBX21/RUNX3/SASH3	3	Lymphoid_S03
BP	GO:0002886	regulation of myeloid leukocyte mediated immunity	3/105	57/18888	0.00392866	0.0335379	0.0276917	CX3CR1/ITGB2/HLA-E	3	Lymphoid_S03
BP	GO:0061900	glial cell activation	3/105	57/18888	0.00392866	0.0335379	0.0276917	CX3CR1/CST7/ITGB2	3	Lymphoid_S03
BP	GO:0002476	antigen processing and presentation of endogenous peptide antigen via MHC class Ib	2/105	17/18888	0.00394234	0.0335379	0.0276917	HLA-C/HLA-E	2	Lymphoid_S03
BP	GO:0002484	antigen processing and presentation of endogenous peptide antigen via MHC class I via ER pathway	2/105	17/18888	0.00394234	0.0335379	0.0276917	HLA-C/HLA-E	2	Lymphoid_S03
BP	GO:0072540	T-helper 17 cell lineage commitment	2/105	17/18888	0.00394234	0.0335379	0.0276917	TBX21/JAK1	2	Lymphoid_S03
BP	GO:0061756	leukocyte adhesion to vascular endothelial cell	3/105	58/18888	0.00412638	0.034938	0.0288478	CX3CR1/ITGB2/SPN	3	Lymphoid_S03
BP	GO:0045620	negative regulation of lymphocyte differentiation	3/105	59/18888	0.00433005	0.0364904	0.0301296	TBX21/RUNX3/IRF1	3	Lymphoid_S03
BP	GO:0045582	positive regulation of T cell differentiation	4/105	119/18888	0.00439041	0.0368261	0.0304068	RUNX3/ZAP70/ADAM8/SASH3	4	Lymphoid_S03
BP	GO:0002428	antigen processing and presentation of peptide antigen via MHC class Ib	2/105	18/18888	0.0044191	0.0368944	0.0304631	HLA-C/HLA-E	2	Lymphoid_S03
BP	GO:0032233	positive regulation of actin filament bundle assembly	3/105	61/18888	0.00475547	0.0395188	0.0326301	PLEK/GPR65/CD47	3	Lymphoid_S03
BP	GO:0002693	positive regulation of cellular extravasation	2/105	19/18888	0.00492116	0.0405206	0.0334572	CD47/ADAM8	2	Lymphoid_S03
BP	GO:0010801	negative regulation of peptidyl-threonine phosphorylation	2/105	19/18888	0.00492116	0.0405206	0.0334572	CALM1/SIRT2	2	Lymphoid_S03
BP	GO:0002824	positive regulation of adaptive immune response based on somatic recombination of immune receptors built from immunoglobulin superfamily domains	4/105	125/18888	0.00522456	0.0428223	0.0353577	TBX21/HLA-C/SASH3/HLA-E	4	Lymphoid_S03
BP	GO:0045953	negative regulation of natural killer cell mediated cytotoxicity	2/105	20/18888	0.00544822	0.0444525	0.0367038	KLRD1/HLA-E	2	Lymphoid_S03
BP	GO:1903131	mononuclear cell differentiation	8/105	484/18888	0.00559823	0.0454698	0.0375437	TBX21/RUNX3/SPN/ZAP70/ADAM8/IRF1/SASH3/JAK1	8	Lymphoid_S03
BP	GO:0071621	granulocyte chemotaxis	4/105	128/18888	0.00567886	0.0459169	0.0379129	CCL4/CXCR2/ITGB2/CXCR1	4	Lymphoid_S03
BP	GO:0070613	regulation of protein processing	3/105	66/18888	0.00592665	0.0474448	0.0391745	CST7/PRKACB/ADAM8	3	Lymphoid_S03
BP	GO:0002716	negative regulation of natural killer cell mediated immunity	2/105	21/18888	0.00599999	0.0474448	0.0391745	KLRD1/HLA-E	2	Lymphoid_S03
BP	GO:0002888	positive regulation of myeloid leukocyte mediated immunity	2/105	21/18888	0.00599999	0.0474448	0.0391745	ITGB2/HLA-E	2	Lymphoid_S03
BP	GO:0043371	negative regulation of CD4-positive, alpha-beta T cell differentiation	2/105	21/18888	0.00599999	0.0474448	0.0391745	TBX21/RUNX3	2	Lymphoid_S03
BP	GO:0071379	cellular response to prostaglandin stimulus	2/105	21/18888	0.00599999	0.0474448	0.0391745	PTGDR/GNG2	2	Lymphoid_S03
BP	GO:0002821	positive regulation of adaptive immune response	4/105	131/18888	0.00615883	0.0484873	0.0400352	TBX21/HLA-C/SASH3/HLA-E	4	Lymphoid_S03
CC	GO:0044194	cytolytic granule	4/110	14/19894	8.4871e-07	0.000155314	0.00012686	GZMB/PRF1/NKG7/SRGN	4	Lymphoid_S03
CC	GO:0009897	external side of plasma membrane	12/110	405/19894	2.5123e-06	0.000229876	0.000187762	FCGR3A/KLRD1/CX3CR1/FCRL6/CXCR2/ITGB2/CD244/HLA-C/SPN/CXCR1/CLEC2B/HLA-E	12	Lymphoid_S03
CC	GO:0070821	tertiary granule membrane	5/110	73/19894	5.25275e-05	0.00306816	0.00250606	CYBA/ITGB2/CD47/ADAM8/CD53	5	Lymphoid_S03
CC	GO:0030667	secretory granule membrane	9/110	317/19894	6.70635e-05	0.00306816	0.00250606	CXCR2/CYBA/ITGB2/IQGAP2/HLA-C/CXCR1/CD47/ADAM8/CD53	9	Lymphoid_S03
CC	GO:0001772	immunological synapse	4/110	45/19894	0.000110707	0.00405188	0.00330956	GZMB/PRF1/ZAP70/CD53	4	Lymphoid_S03
CC	GO:0035579	specific granule membrane	5/110	91/19894	0.000150303	0.00458425	0.00374439	CYBA/ITGB2/CD47/ADAM8/CD53	5	Lymphoid_S03
CC	GO:0098802	plasma membrane signaling receptor complex	8/110	325/19894	0.000450121	0.0117675	0.00961162	TRDC/CD247/ITGB2/ZAP70/TRBC1/IL18RAP/TSPAN32/TRBV30	8	Lymphoid_S03
CC	GO:0097386	glial cell projection	3/110	37/19894	0.00111455	0.0254953	0.0208245	ADGRG1/FYN/SIRT2	3	Lymphoid_S03
CC	GO:0042101	T cell receptor complex	5/110	150/19894	0.00147814	0.0285691	0.0233351	TRDC/CD247/ZAP70/TRBC1/TRBV30	5	Lymphoid_S03
CC	GO:0098858	actin-based cell projection	6/110	226/19894	0.00161381	0.0285691	0.0233351	ARL4C/IQGAP2/ABI3/SPN/MYO1F/SYTL1	6	Lymphoid_S03
CC	GO:0042105	alpha-beta T cell receptor complex	2/110	12/19894	0.00192851	0.0285691	0.0233351	CD247/TRBC1	2	Lymphoid_S03
CC	GO:0042581	specific granule	5/110	160/19894	0.00196257	0.0285691	0.0233351	CYBA/ITGB2/CD47/ADAM8/CD53	5	Lymphoid_S03
CC	GO:0005902	microvillus	4/110	97/19894	0.00206596	0.0285691	0.0233351	IQGAP2/SPN/MYO1F/SYTL1	4	Lymphoid_S03
CC	GO:0070820	tertiary granule	5/110	164/19894	0.00218561	0.0285691	0.0233351	CYBA/ITGB2/CD47/ADAM8/CD53	5	Lymphoid_S03
CC	GO:0031234	extrinsic component of cytoplasmic side of plasma membrane	3/110	49/19894	0.00251878	0.0307291	0.0250994	GNG2/ZAP70/JAK1	3	Lymphoid_S03
MF	GO:0140375	immune receptor activity	9/104	151/18522	1.77975e-07	4.3426e-05	4.02786e-05	KLRF1/FCGR3A/KLRD1/CX3CR1/CD160/CXCR2/KIR3DL1/CXCR1/IL18RAP	9	Lymphoid_S03
MF	GO:0042287	MHC protein binding	5/104	42/18522	3.65344e-06	0.00044572	0.000413416	KLRD1/FCRL6/KIR3DL2/CD244/HLA-E	5	Lymphoid_S03
MF	GO:0032393	MHC class I receptor activity	3/104	15/18522	7.44998e-05	0.00605932	0.00562016	KLRF1/CD160/KIR3DL1	3	Lymphoid_S03
MF	GO:0004715	non-membrane spanning protein tyrosine kinase activity	4/104	45/18522	0.000117078	0.00714177	0.00662416	TXK/ZAP70/FYN/JAK1	4	Lymphoid_S03
MF	GO:0016493	C-C chemokine receptor activity	3/104	23/18522	0.000280655	0.0124141	0.0115143	CX3CR1/CXCR2/CXCR1	3	Lymphoid_S03
MF	GO:0019957	C-C chemokine binding	3/104	24/18522	0.000319443	0.0124141	0.0115143	CX3CR1/CXCR2/CXCR1	3	Lymphoid_S03
MF	GO:0001637	G protein-coupled chemoattractant receptor activity	3/104	26/18522	0.000407018	0.0124141	0.0115143	CX3CR1/CXCR2/CXCR1	3	Lymphoid_S03
MF	GO:0004950	chemokine receptor activity	3/104	26/18522	0.000407018	0.0124141	0.0115143	CX3CR1/CXCR2/CXCR1	3	Lymphoid_S03
MF	GO:0019956	chemokine binding	3/104	33/18522	0.0008301	0.0225049	0.0208739	CX3CR1/CXCR2/CXCR1	3	Lymphoid_S03
MF	GO:0043014	alpha-tubulin binding	3/104	43/18522	0.00180281	0.0426501	0.039559	ARL4C/FYN/HSPH1	3	Lymphoid_S03
MF	GO:0005095	GTPase inhibitor activity	2/104	12/18522	0.00198663	0.0426501	0.039559	IQGAP2/CDC42SE1	2	Lymphoid_S03
MF	GO:0004896	cytokine receptor activity	4/104	96/18522	0.00209755	0.0426501	0.039559	CX3CR1/CXCR2/CXCR1/IL18RAP	4	Lymphoid_S03
ccRCC Ecotypes EC2 function
ONTOLOGY	ID	Description	GeneRatio	BgRatio	pvalue	p.adjust	qvalue	geneID	Count	celltype
BP	GO:0034976	response to endoplasmic reticulum stress	10/111	269/18888	4.23227e-06	0.00439602	0.00423351	HERPUD1/HSPA5/MAN1A1/DNAJB9/ATF4/GORASP2/ERP29/FICD/EIF2AK4/CHAC1	10	B_cells_S04
BP	GO:0070972	protein localization to endoplasmic reticulum	6/111	79/18888	7.05186e-06	0.00439602	0.00423351	HERPUD1/HSPA5/MAN1A1/TRAM1/SRP54/KDELR3	6	B_cells_S04
BP	GO:0045047	protein targeting to ER	5/111	46/18888	7.2422e-06	0.00439602	0.00423351	HERPUD1/HSPA5/MAN1A1/TRAM1/SRP54	5	B_cells_S04
BP	GO:0072599	establishment of protein localization to endoplasmic reticulum	5/111	50/18888	1.0987e-05	0.00500183	0.00481693	HERPUD1/HSPA5/MAN1A1/TRAM1/SRP54	5	B_cells_S04
BP	GO:0006986	response to unfolded protein	7/111	138/18888	1.72159e-05	0.00582271	0.00560746	HERPUD1/HSPA5/DNAJB9/TRAM1/ATF4/FICD/CHAC1	7	B_cells_S04
BP	GO:0002377	immunoglobulin production	8/111	194/18888	1.91852e-05	0.00582271	0.00560746	DNAJB9/IGKV1-17/IGLV4-69/HMCES/IGKV1D-17/IGKV1-12/IGKV2-28/IGKV1-8	8	B_cells_S04
BP	GO:0035966	response to topologically incorrect protein	7/111	152/18888	3.21163e-05	0.00835483	0.00804598	HERPUD1/HSPA5/DNAJB9/TRAM1/ATF4/FICD/CHAC1	7	B_cells_S04
BP	GO:1903894	regulation of IRE1-mediated unfolded protein response	3/111	14/18888	6.85876e-05	0.0156123	0.0150351	HSPA5/DNAJB9/FICD	3	B_cells_S04
BP	GO:0030968	endoplasmic reticulum unfolded protein response	5/111	76/18888	8.48629e-05	0.0171706	0.0165359	HERPUD1/HSPA5/DNAJB9/ATF4/FICD	5	B_cells_S04
BP	GO:1905897	regulation of response to endoplasmic reticulum stress	5/111	84/18888	0.000136624	0.0248792	0.0239595	HERPUD1/HSPA5/DNAJB9/ERP29/FICD	5	B_cells_S04
BP	GO:0140467	integrated stress response signaling	4/111	46/18888	0.000152413	0.0252313	0.0242986	HSPA5/ATF4/EIF2AK4/HERC5	4	B_cells_S04
BP	GO:0034620	cellular response to unfolded protein	5/111	90/18888	0.000189143	0.0287024	0.0276414	HERPUD1/HSPA5/DNAJB9/ATF4/FICD	5	B_cells_S04
BP	GO:0036498	IRE1-mediated unfolded protein response	3/111	20/18888	0.000209356	0.029326	0.0282419	HSPA5/DNAJB9/FICD	3	B_cells_S04
BP	GO:0045947	negative regulation of translational initiation	3/111	22/18888	0.000280404	0.0364726	0.0351243	ATF4/EIF2AK4/PAIP2B	3	B_cells_S04
BP	GO:0035967	cellular response to topologically incorrect protein	5/111	102/18888	0.000339013	0.0411562	0.0396348	HERPUD1/HSPA5/DNAJB9/ATF4/FICD	5	B_cells_S04
CC	GO:0019814	immunoglobulin complex	10/127	165/19894	1.06462e-07	1.95889e-05	1.95889e-05	IGKV1-17/IGLV4-69/IGKV1D-17/IGHV3-13/IGKV1-12/IGKV2-28/IGHV1-3/IGHV3-72/IGHV3-33/IGKV1-8	10	B_cells_S04
MF	GO:0051087	protein-folding chaperone binding	6/118	133/18522	0.00020895	0.0439283	0.0424822	HSPA5/DNAJB9/IQCG/ERP29/FICD/RNF207	6	B_cells_S04
MF	GO:0030544	Hsp70 protein binding	4/118	51/18522	0.000310447	0.0439283	0.0424822	DNAJB9/IQCG/FICD/RNF207	4	B_cells_S04
BP	GO:0045785	positive regulation of cell adhesion	18/99	485/18888	6.35918e-11	1.44926e-07	1.10918e-07	THY1/EFNB1/TEK/PLPP3/PODXL/HLA-DRB1/HLA-DPA1/HLA-DRA/TGFBR2/CD74/HLA-DMA/HES1/PPM1F/CD81/FERMT2/HLA-DOA/EFEMP2/RIN2	18	Endothelium_S07
BP	GO:0022407	regulation of cell-cell adhesion	17/99	496/18888	7.75592e-10	8.83787e-07	6.76398e-07	CEACAM1/THY1/EFNB1/CD9/PLPP3/LRRC32/PODXL/HLA-DRB1/HLA-DPA1/HLA-DRA/TGFBR2/CD74/HLA-DMA/HES1/PPM1F/CD81/HLA-DOA	17	Endothelium_S07
BP	GO:0019886	antigen processing and presentation of exogenous peptide antigen via MHC class II	6/99	31/18888	1.17793e-08	5.42964e-06	4.15552e-06	HLA-DRB1/HLA-DPA1/HLA-DRA/CD74/HLA-DMA/HLA-DOA	6	Endothelium_S07
BP	GO:0002399	MHC class II protein complex assembly	5/99	16/18888	1.49059e-08	5.42964e-06	4.15552e-06	HLA-DRB1/HLA-DPA1/HLA-DRA/HLA-DMA/HLA-DOA	5	Endothelium_S07
BP	GO:0002503	peptide antigen assembly with MHC class II protein complex	5/99	16/18888	1.49059e-08	5.42964e-06	4.15552e-06	HLA-DRB1/HLA-DPA1/HLA-DRA/HLA-DMA/HLA-DOA	5	Endothelium_S07
BP	GO:0022409	positive regulation of cell-cell adhesion	13/99	325/18888	1.49568e-08	5.42964e-06	4.15552e-06	THY1/EFNB1/PLPP3/PODXL/HLA-DRB1/HLA-DPA1/HLA-DRA/TGFBR2/CD74/HLA-DMA/HES1/CD81/HLA-DOA	13	Endothelium_S07
BP	GO:0051251	positive regulation of lymphocyte activation	13/99	328/18888	1.66773e-08	5.42964e-06	4.15552e-06	THY1/EFNB1/GAS6/HLA-DRB1/HLA-DPA1/HLA-DRA/TGFBR2/CD74/HLA-DMA/HES1/TLR4/CD81/HLA-DOA	13	Endothelium_S07
BP	GO:0002495	antigen processing and presentation of peptide antigen via MHC class II	6/99	35/18888	2.55326e-08	7.2736e-06	5.56678e-06	HLA-DRB1/HLA-DPA1/HLA-DRA/CD74/HLA-DMA/HLA-DOA	6	Endothelium_S07
BP	GO:0002504	antigen processing and presentation of peptide or polysaccharide antigen via MHC class II	6/99	37/18888	3.62616e-08	9.18223e-06	7.02753e-06	HLA-DRB1/HLA-DPA1/HLA-DRA/CD74/HLA-DMA/HLA-DOA	6	Endothelium_S07
BP	GO:0002696	positive regulation of leukocyte activation	13/99	362/18888	5.31844e-08	1.2089e-05	9.25218e-06	THY1/EFNB1/GAS6/HLA-DRB1/HLA-DPA1/HLA-DRA/TGFBR2/CD74/HLA-DMA/HES1/TLR4/CD81/HLA-DOA	13	Endothelium_S07
BP	GO:0002396	MHC protein complex assembly	5/99	21/18888	6.80145e-08	1.2089e-05	9.25218e-06	HLA-DRB1/HLA-DPA1/HLA-DRA/HLA-DMA/HLA-DOA	5	Endothelium_S07
BP	GO:0002501	peptide antigen assembly with MHC protein complex	5/99	21/18888	6.80145e-08	1.2089e-05	9.25218e-06	HLA-DRB1/HLA-DPA1/HLA-DRA/HLA-DMA/HLA-DOA	5	Endothelium_S07
BP	GO:0002478	antigen processing and presentation of exogenous peptide antigen	6/99	41/18888	6.89586e-08	1.2089e-05	9.25218e-06	HLA-DRB1/HLA-DPA1/HLA-DRA/CD74/HLA-DMA/HLA-DOA	6	Endothelium_S07
BP	GO:0050870	positive regulation of T cell activation	11/99	253/18888	8.93986e-08	1.4207e-05	1.08732e-05	THY1/EFNB1/HLA-DRB1/HLA-DPA1/HLA-DRA/TGFBR2/CD74/HLA-DMA/HES1/CD81/HLA-DOA	11	Endothelium_S07
BP	GO:0050867	positive regulation of cell activation	13/99	380/18888	9.35084e-08	1.4207e-05	1.08732e-05	THY1/EFNB1/GAS6/HLA-DRB1/HLA-DPA1/HLA-DRA/TGFBR2/CD74/HLA-DMA/HES1/TLR4/CD81/HLA-DOA	13	Endothelium_S07
BP	GO:1903039	positive regulation of leukocyte cell-cell adhesion	11/99	277/18888	2.22775e-07	3.14525e-05	2.40719e-05	THY1/EFNB1/HLA-DRB1/HLA-DPA1/HLA-DRA/TGFBR2/CD74/HLA-DMA/HES1/CD81/HLA-DOA	11	Endothelium_S07
BP	GO:0019884	antigen processing and presentation of exogenous antigen	6/99	50/18888	2.34617e-07	3.14525e-05	2.40719e-05	HLA-DRB1/HLA-DPA1/HLA-DRA/CD74/HLA-DMA/HLA-DOA	6	Endothelium_S07
BP	GO:0001954	positive regulation of cell-matrix adhesion	6/99	56/18888	4.67387e-07	5.91764e-05	4.52901e-05	THY1/TEK/PPM1F/FERMT2/EFEMP2/RIN2	6	Endothelium_S07
BP	GO:0150117	positive regulation of cell-substrate junction organization	5/99	31/18888	5.44821e-07	6.53499e-05	5.00149e-05	THY1/TEK/PPM1F/FERMT2/IQSEC1	5	Endothelium_S07
BP	GO:0050863	regulation of T cell activation	12/99	382/18888	7.48588e-07	8.12397e-05	6.2176e-05	THY1/EFNB1/LRRC32/HLA-DRB1/HLA-DPA1/HLA-DRA/TGFBR2/CD74/HLA-DMA/HES1/CD81/HLA-DOA	12	Endothelium_S07
BP	GO:1903037	regulation of leukocyte cell-cell adhesion	12/99	382/18888	7.48588e-07	8.12397e-05	6.2176e-05	THY1/EFNB1/LRRC32/HLA-DRB1/HLA-DPA1/HLA-DRA/TGFBR2/CD74/HLA-DMA/HES1/CD81/HLA-DOA	12	Endothelium_S07
BP	GO:0150116	regulation of cell-substrate junction organization	6/99	68/18888	1.49779e-06	0.000155157	0.000118748	THY1/TEK/PPM1F/SLK/FERMT2/IQSEC1	6	Endothelium_S07
BP	GO:0007159	leukocyte cell-cell adhesion	12/99	419/18888	1.96678e-06	0.000194882	0.000149151	THY1/EFNB1/LRRC32/HLA-DRB1/HLA-DPA1/HLA-DRA/TGFBR2/CD74/HLA-DMA/HES1/CD81/HLA-DOA	12	Endothelium_S07
BP	GO:0048002	antigen processing and presentation of peptide antigen	6/99	72/18888	2.10224e-06	0.000199625	0.000152781	HLA-DRB1/HLA-DPA1/HLA-DRA/CD74/HLA-DMA/HLA-DOA	6	Endothelium_S07
BP	GO:1903706	regulation of hemopoiesis	12/99	424/18888	2.22364e-06	0.000202707	0.00015514	CEACAM1/MEIS2/TCIM/GAS6/HLA-DRB1/HLA-DRA/KLF10/TGFBR2/CD74/TLR4/HLA-DOA/ZBTB46	12	Endothelium_S07
BP	GO:0051223	regulation of protein transport	12/99	440/18888	3.25638e-06	0.000285434	0.000218454	GAS6/CHRM3/HLA-DRB1/RAPGEF4/DNAJC1/PPM1F/TLR4/CD81/PIM3/SLC51B/IFI27/PCM1	12	Endothelium_S07
BP	GO:0010634	positive regulation of epithelial cell migration	8/99	177/18888	4.2059e-06	0.000338007	0.00025869	TEK/PLPP3/JCAD/FGFR1/TGFBR2/PPM1F/RIN2/IQSEC1	8	Endothelium_S07
BP	GO:0001952	regulation of cell-matrix adhesion	7/99	125/18888	4.22124e-06	0.000338007	0.00025869	THY1/TEK/PPM1F/SLK/FERMT2/EFEMP2/RIN2	7	Endothelium_S07
BP	GO:0050670	regulation of lymphocyte proliferation	9/99	237/18888	4.3011e-06	0.000338007	0.00025869	EFNB1/LRRC32/HLA-DRB1/HLA-DPA1/TGFBR2/CD74/HES1/TLR4/CD81	9	Endothelium_S07
BP	GO:0032944	regulation of mononuclear cell proliferation	9/99	241/18888	4.92776e-06	0.000374345	0.000286502	EFNB1/LRRC32/HLA-DRB1/HLA-DPA1/TGFBR2/CD74/HES1/TLR4/CD81	9	Endothelium_S07
BP	GO:0001654	eye development	11/99	393/18888	6.73162e-06	0.000494883	0.000378754	PBX1/MEIS2/THY1/RARB/TGFBR2/HIPK2/MAF/HES1/ARHGEF15/SKIL/TBC1D20	11	Endothelium_S07
BP	GO:0150063	visual system development	11/99	397/18888	7.40696e-06	0.000527514	0.000403728	PBX1/MEIS2/THY1/RARB/TGFBR2/HIPK2/MAF/HES1/ARHGEF15/SKIL/TBC1D20	11	Endothelium_S07
BP	GO:1904951	positive regulation of establishment of protein localization	10/99	326/18888	8.18486e-06	0.000562189	0.000430266	GAS6/CHRM3/RHOU/HLA-DRB1/RAPGEF4/MYO1C/TLR4/CD81/SLC51B/PCM1	10	Endothelium_S07
BP	GO:0048880	sensory system development	11/99	403/18888	8.53081e-06	0.000562189	0.000430266	PBX1/MEIS2/THY1/RARB/TGFBR2/HIPK2/MAF/HES1/ARHGEF15/SKIL/TBC1D20	11	Endothelium_S07
BP	GO:1902105	regulation of leukocyte differentiation	10/99	328/18888	8.63389e-06	0.000562189	0.000430266	CEACAM1/GAS6/HLA-DRB1/HLA-DRA/KLF10/TGFBR2/CD74/TLR4/HLA-DOA/ZBTB46	10	Endothelium_S07
BP	GO:0051894	positive regulation of focal adhesion assembly	4/99	26/18888	9.71539e-06	0.000615038	0.000470713	THY1/TEK/PPM1F/FERMT2	4	Endothelium_S07
BP	GO:0050671	positive regulation of lymphocyte proliferation	7/99	143/18888	1.02476e-05	0.000631195	0.000483079	EFNB1/HLA-DPA1/TGFBR2/CD74/HES1/TLR4/CD81	7	Endothelium_S07
BP	GO:0070663	regulation of leukocyte proliferation	9/99	267/18888	1.12463e-05	0.000674481	0.000516207	EFNB1/LRRC32/HLA-DRB1/HLA-DPA1/TGFBR2/CD74/HES1/TLR4/CD81	9	Endothelium_S07
BP	GO:0032946	positive regulation of mononuclear cell proliferation	7/99	146/18888	1.17366e-05	0.000685839	0.0005249	EFNB1/HLA-DPA1/TGFBR2/CD74/HES1/TLR4/CD81	7	Endothelium_S07
BP	GO:0150115	cell-substrate junction organization	6/99	103/18888	1.68824e-05	0.000961875	0.000736161	THY1/TEK/PPM1F/SLK/FERMT2/IQSEC1	6	Endothelium_S07
BP	GO:0030099	myeloid cell differentiation	11/99	439/18888	1.89385e-05	0.00104618	0.00080068	CEACAM1/MEIS2/HLA-DRB1/KLF10/TGFBR2/CD74/HIPK2/MAF/TLR4/CD81/ZBTB46	11	Endothelium_S07
BP	GO:0051893	regulation of focal adhesion assembly	5/99	63/18888	1.97392e-05	0.00104618	0.00080068	THY1/TEK/PPM1F/SLK/FERMT2	5	Endothelium_S07
BP	GO:0090109	regulation of cell-substrate junction assembly	5/99	63/18888	1.97392e-05	0.00104618	0.00080068	THY1/TEK/PPM1F/SLK/FERMT2	5	Endothelium_S07
BP	GO:0070665	positive regulation of leukocyte proliferation	7/99	164/18888	2.49322e-05	0.00129137	0.000988341	EFNB1/HLA-DPA1/TGFBR2/CD74/HES1/TLR4/CD81	7	Endothelium_S07
BP	GO:0010632	regulation of epithelial cell migration	9/99	298/18888	2.68344e-05	0.00135902	0.00104011	CEACAM1/TEK/PLPP3/JCAD/FGFR1/TGFBR2/PPM1F/RIN2/IQSEC1	9	Endothelium_S07
BP	GO:0051347	positive regulation of transferase activity	10/99	376/18888	2.80107e-05	0.00138775	0.0010621	TEK/TCIM/GAS6/HLA-DRB1/FGFR1/TGFBR2/CD74/HMBOX1/TLR4/FERMT2	10	Endothelium_S07
BP	GO:0033674	positive regulation of kinase activity	9/99	303/18888	3.05688e-05	0.00148226	0.00113443	TEK/TCIM/GAS6/HLA-DRB1/FGFR1/TGFBR2/CD74/TLR4/FERMT2	9	Endothelium_S07
BP	GO:0046651	lymphocyte proliferation	9/99	308/18888	3.47353e-05	0.00161922	0.00123926	EFNB1/LRRC32/HLA-DRB1/HLA-DPA1/TGFBR2/CD74/HES1/TLR4/CD81	9	Endothelium_S07
BP	GO:0019882	antigen processing and presentation	6/99	117/18888	3.48144e-05	0.00161922	0.00123926	HLA-DRB1/HLA-DPA1/HLA-DRA/CD74/HLA-DMA/HLA-DOA	6	Endothelium_S07
BP	GO:0002573	myeloid leukocyte differentiation	8/99	239/18888	3.71686e-05	0.00169414	0.0012966	CEACAM1/HLA-DRB1/KLF10/TGFBR2/CD74/TLR4/CD81/ZBTB46	8	Endothelium_S07
BP	GO:0032943	mononuclear cell proliferation	9/99	315/18888	4.13706e-05	0.0018487	0.00141488	EFNB1/LRRC32/HLA-DRB1/HLA-DPA1/TGFBR2/CD74/HES1/TLR4/CD81	9	Endothelium_S07
BP	GO:1903829	positive regulation of protein localization	11/99	483/18888	4.53268e-05	0.00196557	0.00150433	GAS6/CHRM3/RHOU/HLA-DRB1/RAPGEF4/MYO1C/TLR4/CD81/FERMT2/SLC51B/PCM1	11	Endothelium_S07
BP	GO:0035909	aorta morphogenesis	4/99	38/18888	4.5711e-05	0.00196557	0.00150433	TGFBR2/MYLK/HES1/EFEMP2	4	Endothelium_S07
BP	GO:0042129	regulation of T cell proliferation	7/99	181/18888	4.68333e-05	0.00197654	0.00151272	EFNB1/LRRC32/HLA-DRB1/HLA-DPA1/TGFBR2/HES1/CD81	7	Endothelium_S07
BP	GO:0010811	positive regulation of cell-substrate adhesion	6/99	124/18888	4.8264e-05	0.00199989	0.00153059	THY1/TEK/PPM1F/FERMT2/EFEMP2/RIN2	6	Endothelium_S07
BP	GO:0051222	positive regulation of protein transport	8/99	251/18888	5.25477e-05	0.0021385	0.00163668	GAS6/CHRM3/HLA-DRB1/RAPGEF4/TLR4/CD81/SLC51B/PCM1	8	Endothelium_S07
BP	GO:0002761	regulation of myeloid leukocyte differentiation	6/99	128/18888	5.76417e-05	0.00230466	0.00176385	CEACAM1/HLA-DRB1/KLF10/CD74/TLR4/ZBTB46	6	Endothelium_S07
BP	GO:1902107	positive regulation of leukocyte differentiation	7/99	190/18888	6.36654e-05	0.00245921	0.00188213	GAS6/HLA-DRB1/HLA-DRA/KLF10/TGFBR2/CD74/ZBTB46	7	Endothelium_S07
BP	GO:1903708	positive regulation of hemopoiesis	7/99	190/18888	6.36654e-05	0.00245921	0.00188213	GAS6/HLA-DRB1/HLA-DRA/KLF10/TGFBR2/CD74/ZBTB46	7	Endothelium_S07
BP	GO:0002468	dendritic cell antigen processing and presentation	3/99	16/18888	7.44378e-05	0.0028274	0.00216392	HLA-DRB1/HLA-DRA/CD74	3	Endothelium_S07
BP	GO:0048041	focal adhesion assembly	5/99	85/18888	8.41072e-05	0.0031423	0.00240493	THY1/TEK/PPM1F/SLK/FERMT2	5	Endothelium_S07
BP	GO:0022408	negative regulation of cell-cell adhesion	7/99	203/18888	9.64374e-05	0.00348479	0.00266705	CEACAM1/CD9/LRRC32/PODXL/HLA-DRB1/CD74/PPM1F	7	Endothelium_S07
BP	GO:0070661	leukocyte proliferation	9/99	352/18888	9.70587e-05	0.00348479	0.00266705	EFNB1/LRRC32/HLA-DRB1/HLA-DPA1/TGFBR2/CD74/HES1/TLR4/CD81	9	Endothelium_S07
BP	GO:2000516	positive regulation of CD4-positive, alpha-beta T cell activation	4/99	46/18888	9.78616e-05	0.00348479	0.00266705	HLA-DRB1/HLA-DRA/TGFBR2/CD81	4	Endothelium_S07
BP	GO:0090713	immunological memory process	3/99	18/18888	0.000107643	0.00377414	0.0028885	HLA-DRB1/HLA-DRA/CD81	3	Endothelium_S07
BP	GO:0002088	lens development in camera-type eye	5/99	90/18888	0.000110388	0.00381174	0.00291728	TGFBR2/HIPK2/MAF/SKIL/TBC1D20	5	Endothelium_S07
BP	GO:0042098	T cell proliferation	7/99	213/18888	0.000130056	0.00442386	0.00338576	EFNB1/LRRC32/HLA-DRB1/HLA-DPA1/TGFBR2/HES1/CD81	7	Endothelium_S07
BP	GO:1901888	regulation of cell junction assembly	7/99	215/18888	0.000137804	0.00461845	0.00353468	THY1/TEK/MYO1C/PPM1F/SLK/ARHGEF15/FERMT2	7	Endothelium_S07
BP	GO:0072073	kidney epithelium development	6/99	152/18888	0.000148929	0.00468673	0.00358694	PBX1/RARB/PODXL/FGFR1/MTSS1/HES1	6	Endothelium_S07
BP	GO:0045655	regulation of monocyte differentiation	3/99	20/18888	0.000149244	0.00468673	0.00358694	HLA-DRB1/CD74/ZBTB46	3	Endothelium_S07
BP	GO:0007044	cell-substrate junction assembly	5/99	96/18888	0.000149771	0.00468673	0.00358694	THY1/TEK/PPM1F/SLK/FERMT2	5	Endothelium_S07
BP	GO:0072091	regulation of stem cell proliferation	5/99	96/18888	0.000149771	0.00468673	0.00358694	PBX1/RARB/FGFR1/TGFBR2/FERMT2	5	Endothelium_S07
BP	GO:0045637	regulation of myeloid cell differentiation	7/99	218/18888	0.000150123	0.00468673	0.00358694	CEACAM1/MEIS2/HLA-DRB1/KLF10/CD74/TLR4/ZBTB46	7	Endothelium_S07
BP	GO:0010631	epithelial cell migration	9/99	375/18888	0.000156418	0.00481725	0.00368683	CEACAM1/TEK/PLPP3/JCAD/FGFR1/TGFBR2/PPM1F/RIN2/IQSEC1	9	Endothelium_S07
BP	GO:0010810	regulation of cell-substrate adhesion	7/99	221/18888	0.000163322	0.00496281	0.00379824	THY1/TEK/PPM1F/SLK/FERMT2/EFEMP2/RIN2	7	Endothelium_S07
BP	GO:0090132	epithelium migration	9/99	378/18888	0.000166024	0.00497853	0.00381027	CEACAM1/TEK/PLPP3/JCAD/FGFR1/TGFBR2/PPM1F/RIN2/IQSEC1	9	Endothelium_S07
BP	GO:0090130	tissue migration	9/99	383/18888	0.000183128	0.0054201	0.00414822	CEACAM1/TEK/PLPP3/JCAD/FGFR1/TGFBR2/PPM1F/RIN2/IQSEC1	9	Endothelium_S07
BP	GO:0043410	positive regulation of MAPK cascade	10/99	475/18888	0.00019419	0.00567385	0.00434242	TEK/GAS6/JCAD/HLA-DRB1/FGFR1/CD74/HIPK2/TLR4/CD81/FERMT2	10	Endothelium_S07
BP	GO:0042102	positive regulation of T cell proliferation	5/99	104/18888	0.000218017	0.00628939	0.00481352	EFNB1/HLA-DPA1/TGFBR2/HES1/CD81	5	Endothelium_S07
BP	GO:0007160	cell-matrix adhesion	7/99	241/18888	0.000277353	0.00787827	0.00602956	THY1/TEK/PPM1F/SLK/FERMT2/EFEMP2/RIN2	7	Endothelium_S07
BP	GO:0051897	positive regulation of phosphatidylinositol 3-kinase/protein kinase B signal transduction	6/99	171/18888	0.000281919	0.00787827	0.00602956	IGFBP5/TEK/GAS6/FGFR1/FERMT2/MTDH	6	Endothelium_S07
BP	GO:0001667	ameboidal-type cell migration	10/99	498/18888	0.000283466	0.00787827	0.00602956	CEACAM1/EFNB1/TEK/PLPP3/JCAD/FGFR1/TGFBR2/PPM1F/RIN2/IQSEC1	10	Endothelium_S07
BP	GO:0032233	positive regulation of actin filament bundle assembly	4/99	61/18888	0.000294698	0.00809177	0.00619296	MTSS1/PPM1F/ARHGEF15/FERMT2	4	Endothelium_S07
BP	GO:0051896	regulation of phosphatidylinositol 3-kinase/protein kinase B signal transduction	7/99	253/18888	0.00037194	0.0100882	0.00772092	IGFBP5/CEACAM1/TEK/GAS6/FGFR1/FERMT2/MTDH	7	Endothelium_S07
BP	GO:0035904	aorta development	4/99	65/18888	0.000376261	0.0100882	0.00772092	TGFBR2/MYLK/HES1/EFEMP2	4	Endothelium_S07
BP	GO:0043010	camera-type eye development	8/99	346/18888	0.000470831	0.0123856	0.0094792	THY1/TGFBR2/HIPK2/MAF/HES1/ARHGEF15/SKIL/TBC1D20	8	Endothelium_S07
BP	GO:0048645	animal organ formation	4/99	69/18888	0.000472816	0.0123856	0.0094792	GATA5/FGFR1/TGFBR2/HES1	4	Endothelium_S07
BP	GO:0002286	T cell activation involved in immune response	5/99	124/18888	0.000491543	0.0127298	0.00974266	CEACAM1/HLA-DRB1/HLA-DRA/CD74/CD81	5	Endothelium_S07
BP	GO:0022612	gland morphogenesis	5/99	125/18888	0.00050992	0.0130574	0.00999335	IGFBP5/CEACAM1/FGFR1/SOSTDC1/TGFBR2	5	Endothelium_S07
BP	GO:0032835	glomerulus development	4/99	71/18888	0.000527177	0.0132435	0.0101358	TEK/PODXL/MTSS1/HES1	4	Endothelium_S07
BP	GO:0072089	stem cell proliferation	5/99	126/18888	0.00052881	0.0132435	0.0101358	PBX1/RARB/FGFR1/TGFBR2/FERMT2	5	Endothelium_S07
BP	GO:0110053	regulation of actin filament organization	7/99	273/18888	0.000585629	0.0143563	0.0109875	LIMA1/KANK3/KANK4/MTSS1/PPM1F/ARHGEF15/FERMT2	7	Endothelium_S07
BP	GO:0046635	positive regulation of alpha-beta T cell activation	4/99	73/18888	0.000585844	0.0143563	0.0109875	HLA-DRB1/HLA-DRA/TGFBR2/CD81	4	Endothelium_S07
BP	GO:0031589	cell-substrate adhesion	8/99	359/18888	0.000600051	0.014548	0.0111342	THY1/TEK/GAS6/PPM1F/SLK/FERMT2/EFEMP2/RIN2	8	Endothelium_S07
BP	GO:0019883	antigen processing and presentation of endogenous antigen	3/99	32/18888	0.000620386	0.0148774	0.0113863	HLA-DRB1/HLA-DRA/CD74	3	Endothelium_S07
BP	GO:0010595	positive regulation of endothelial cell migration	5/99	131/18888	0.000631269	0.0148774	0.0113863	TEK/PLPP3/JCAD/FGFR1/RIN2	5	Endothelium_S07
BP	GO:0010720	positive regulation of cell development	9/99	454/18888	0.00063322	0.0148774	0.0113863	GAS6/HLA-DRB1/HLA-DRA/KLF10/TGFBR2/CD74/HES1/SKIL/ZBTB46	9	Endothelium_S07
BP	GO:0002791	regulation of peptide secretion	6/99	200/18888	0.000647384	0.015055	0.0115222	CRHBP/CHRM3/HLA-DRB1/RAPGEF4/CD74/PIM3	6	Endothelium_S07
BP	GO:0045621	positive regulation of lymphocyte differentiation	5/99	133/18888	0.000676165	0.0153887	0.0117776	GAS6/HLA-DRB1/HLA-DRA/TGFBR2/CD74	5	Endothelium_S07
BP	GO:0031128	developmental induction	3/99	33/18888	0.000679839	0.0153887	0.0117776	GATA5/FGFR1/HIPK2	3	Endothelium_S07
BP	GO:0090087	regulation of peptide transport	6/99	202/18888	0.000681994	0.0153887	0.0117776	CRHBP/CHRM3/HLA-DRB1/RAPGEF4/CD74/PIM3	6	Endothelium_S07
BP	GO:2000514	regulation of CD4-positive, alpha-beta T cell activation	4/99	78/18888	0.000752585	0.0168151	0.0128693	HLA-DRB1/HLA-DRA/TGFBR2/CD81	4	Endothelium_S07
BP	GO:0007015	actin filament organization	9/99	467/18888	0.000773836	0.0171221	0.0131042	RHOU/LIMA1/KANK3/MYO1C/KANK4/MTSS1/PPM1F/ARHGEF15/FERMT2	9	Endothelium_S07
BP	GO:0061041	regulation of wound healing	5/99	138/18888	0.000798858	0.0172451	0.0131984	CEACAM1/CD9/MYLK/FERMT2/ANO6	5	Endothelium_S07
BP	GO:0010721	negative regulation of cell development	7/99	288/18888	0.000802409	0.0172451	0.0131984	CEACAM1/THY1/CD74/HES1/TLR4/ZBTB46/PCM1	7	Endothelium_S07
BP	GO:0030224	monocyte differentiation	3/99	35/18888	0.000809367	0.0172451	0.0131984	HLA-DRB1/CD74/ZBTB46	3	Endothelium_S07
BP	GO:0045859	regulation of protein kinase activity	9/99	470/18888	0.000809663	0.0172451	0.0131984	CEACAM1/THY1/TCIM/GAS6/FGFR1/TGFBR2/PPM1F/TLR4/FERMT2	9	Endothelium_S07
BP	GO:0032388	positive regulation of intracellular transport	5/99	140/18888	0.00085232	0.0178078	0.013629	GAS6/CD81/SLC51B/TBC1D20/PCM1	5	Endothelium_S07
BP	GO:0007389	pattern specification process	9/99	474/18888	0.000859529	0.0178078	0.013629	PBX1/MEIS2/EFNB1/GATA5/FGFR1/SOSTDC1/TGFBR2/HIPK2/HES1	9	Endothelium_S07
BP	GO:0003151	outflow tract morphogenesis	4/99	81/18888	0.00086734	0.0178078	0.013629	DHRS3/TGFBR2/HES1/NPY1R	4	Endothelium_S07
BP	GO:0048844	artery morphogenesis	4/99	81/18888	0.00086734	0.0178078	0.013629	TGFBR2/MYLK/HES1/EFEMP2	4	Endothelium_S07
BP	GO:0002285	lymphocyte activation involved in immune response	6/99	212/18888	0.000877105	0.0178475	0.0136594	CEACAM1/HLA-DRB1/HLA-DRA/CD74/TLR4/CD81	6	Endothelium_S07
BP	GO:0034341	response to type II interferon	5/99	142/18888	0.000908407	0.0181103	0.0138605	MRC1/HLA-DPA1/MYO1C/CD74/TLR4	5	Endothelium_S07
BP	GO:0050921	positive regulation of chemotaxis	5/99	142/18888	0.000908407	0.0181103	0.0138605	GAS6/FGFR1/CD74/PPM1F/ANO6	5	Endothelium_S07
BP	GO:0045619	regulation of lymphocyte differentiation	6/99	215/18888	0.000943302	0.0181103	0.0138605	GAS6/HLA-DRB1/HLA-DRA/TGFBR2/CD74/HLA-DOA	6	Endothelium_S07
BP	GO:0050866	negative regulation of cell activation	6/99	215/18888	0.000943302	0.0181103	0.0138605	CEACAM1/CD9/LRRC32/HLA-DRB1/CD74/ZBTB46	6	Endothelium_S07
BP	GO:0070374	positive regulation of ERK1 and ERK2 cascade	6/99	215/18888	0.000943302	0.0181103	0.0138605	TEK/GAS6/HLA-DRB1/CD74/TLR4/FERMT2	6	Endothelium_S07
BP	GO:0001570	vasculogenesis	4/99	83/18888	0.00095037	0.0181103	0.0138605	CEACAM1/TGFBR2/EGFL7/RIN2	4	Endothelium_S07
BP	GO:0070306	lens fiber cell differentiation	3/99	37/18888	0.000953592	0.0181103	0.0138605	MAF/SKIL/TBC1D20	3	Endothelium_S07
BP	GO:0071404	cellular response to low-density lipoprotein particle stimulus	3/99	37/18888	0.000953592	0.0181103	0.0138605	CD9/TLR4/CD81	3	Endothelium_S07
BP	GO:0051345	positive regulation of hydrolase activity	9/99	482/18888	0.000966783	0.0182091	0.0139361	THY1/NET1/FGFR1/RAPGEF4/UACA/PPM1F/ARHGEF15/FERMT2/TBC1D20	9	Endothelium_S07
BP	GO:0043087	regulation of GTPase activity	7/99	298/18888	0.000979147	0.0182908	0.0139987	THY1/NET1/RAPGEF4/ARHGEF15/FERMT2/CCPG1/TBC1D20	7	Endothelium_S07
BP	GO:0043491	phosphatidylinositol 3-kinase/protein kinase B signal transduction	7/99	299/18888	0.000998384	0.0184985	0.0141577	IGFBP5/CEACAM1/TEK/GAS6/FGFR1/FERMT2/MTDH	7	Endothelium_S07
BP	GO:0055094	response to lipoprotein particle	3/99	38/18888	0.00103141	0.0189563	0.014508	CD9/TLR4/CD81	3	Endothelium_S07
BP	GO:1902903	regulation of supramolecular fiber organization	8/99	392/18888	0.00106031	0.0193316	0.0147953	LIMA1/KANK3/KANK4/MTSS1/PPM1F/ARHGEF15/FERMT2/EFEMP2	8	Endothelium_S07
BP	GO:0035025	positive regulation of Rho protein signal transduction	3/99	39/18888	0.00111313	0.0200577	0.0153509	TEK/NET1/ARHGEF3	3	Endothelium_S07
BP	GO:0002263	cell activation involved in immune response	7/99	305/18888	0.00112015	0.0200577	0.0153509	CEACAM1/TCIM/HLA-DRB1/HLA-DRA/CD74/TLR4/CD81	7	Endothelium_S07
BP	GO:0033157	regulation of intracellular protein transport	5/99	149/18888	0.00112654	0.0200577	0.0153509	GAS6/CD81/SLC51B/IFI27/PCM1	5	Endothelium_S07
BP	GO:0070372	regulation of ERK1 and ERK2 cascade	7/99	308/18888	0.00118526	0.0202518	0.0154995	CEACAM1/TEK/GAS6/HLA-DRB1/CD74/TLR4/FERMT2	7	Endothelium_S07
BP	GO:0002361	CD4-positive, CD25-positive, alpha-beta regulatory T cell differentiation	2/99	10/18888	0.00119076	0.0202518	0.0154995	HLA-DRB1/HLA-DRA	2	Endothelium_S07
BP	GO:0010454	negative regulation of cell fate commitment	2/99	10/18888	0.00119076	0.0202518	0.0154995	SOSTDC1/HES1	2	Endothelium_S07
BP	GO:0045657	positive regulation of monocyte differentiation	2/99	10/18888	0.00119076	0.0202518	0.0154995	HLA-DRB1/CD74	2	Endothelium_S07
BP	GO:1900748	positive regulation of vascular endothelial growth factor signaling pathway	2/99	10/18888	0.00119076	0.0202518	0.0154995	JCAD/MYO1C	2	Endothelium_S07
BP	GO:2000563	positive regulation of CD4-positive, alpha-beta T cell proliferation	2/99	10/18888	0.00119076	0.0202518	0.0154995	TGFBR2/CD81	2	Endothelium_S07
BP	GO:0007162	negative regulation of cell adhesion	7/99	310/18888	0.00123029	0.0207691	0.0158954	CEACAM1/CD9/LRRC32/PODXL/HLA-DRB1/CD74/PPM1F	7	Endothelium_S07
BP	GO:0044403	biological process involved in symbiotic interaction	7/99	311/18888	0.0012533	0.021002	0.0160737	MRC1/GAS6/HLA-DRB1/CD74/CD81/IFI27/TBC1D20	7	Endothelium_S07
BP	GO:0071402	cellular response to lipoprotein particle stimulus	3/99	41/18888	0.00128859	0.0214357	0.0164056	CD9/TLR4/CD81	3	Endothelium_S07
BP	GO:0002685	regulation of leukocyte migration	6/99	230/18888	0.00133397	0.0218714	0.016739	THY1/CD9/GAS6/CD74/CD81/ANO6	6	Endothelium_S07
BP	GO:0043547	positive regulation of GTPase activity	6/99	230/18888	0.00133397	0.0218714	0.016739	THY1/NET1/RAPGEF4/ARHGEF15/FERMT2/TBC1D20	6	Endothelium_S07
BP	GO:0046718	symbiont entry into host cell	5/99	156/18888	0.0013813	0.0224857	0.0172092	MRC1/GAS6/HLA-DRB1/CD74/CD81	5	Endothelium_S07
BP	GO:0001822	kidney development	7/99	319/18888	0.00144982	0.0226555	0.0173391	PBX1/TEK/RARB/PODXL/FGFR1/MTSS1/HES1	7	Endothelium_S07
BP	GO:0019058	viral life cycle	7/99	319/18888	0.00144982	0.0226555	0.0173391	MRC1/GAS6/HLA-DRB1/CD74/CD81/IFI27/TBC1D20	7	Endothelium_S07
BP	GO:0032060	bleb assembly	2/99	11/18888	0.00145041	0.0226555	0.0173391	MYLK/ANO6	2	Endothelium_S07
BP	GO:0090331	negative regulation of platelet aggregation	2/99	11/18888	0.00145041	0.0226555	0.0173391	CEACAM1/CD9	2	Endothelium_S07
BP	GO:2000343	positive regulation of chemokine (C-X-C motif) ligand 2 production	2/99	11/18888	0.00145041	0.0226555	0.0173391	CD74/TLR4	2	Endothelium_S07
BP	GO:0010594	regulation of endothelial cell migration	6/99	234/18888	0.00145648	0.0226555	0.0173391	CEACAM1/TEK/PLPP3/JCAD/FGFR1/RIN2	6	Endothelium_S07
BP	GO:0072006	nephron development	5/99	158/18888	0.00146132	0.0226555	0.0173391	PBX1/TEK/PODXL/MTSS1/HES1	5	Endothelium_S07
BP	GO:0010453	regulation of cell fate commitment	3/99	43/18888	0.00148053	0.0227982	0.0174484	FGFR1/SOSTDC1/HES1	3	Endothelium_S07
BP	GO:0090316	positive regulation of intracellular protein transport	4/99	95/18888	0.00156952	0.0237324	0.0181634	GAS6/CD81/SLC51B/PCM1	4	Endothelium_S07
BP	GO:0030890	positive regulation of B cell proliferation	3/99	44/18888	0.00158286	0.0237324	0.0181634	CD74/TLR4/CD81	3	Endothelium_S07
BP	GO:0032689	negative regulation of type II interferon production	3/99	44/18888	0.00158286	0.0237324	0.0181634	GAS6/HLA-DRB1/TLR4	3	Endothelium_S07
BP	GO:0060443	mammary gland morphogenesis	3/99	44/18888	0.00158286	0.0237324	0.0181634	IGFBP5/SOSTDC1/TGFBR2	3	Endothelium_S07
BP	GO:0044409	symbiont entry into host	5/99	163/18888	0.00167629	0.0247065	0.0189089	MRC1/GAS6/HLA-DRB1/CD74/CD81	5	Endothelium_S07
BP	GO:0051017	actin filament bundle assembly	5/99	163/18888	0.00167629	0.0247065	0.0189089	LIMA1/MTSS1/PPM1F/ARHGEF15/FERMT2	5	Endothelium_S07
BP	GO:0097028	dendritic cell differentiation	3/99	45/18888	0.00168951	0.0247065	0.0189089	GAS6/TGFBR2/ZBTB46	3	Endothelium_S07
BP	GO:0045638	negative regulation of myeloid cell differentiation	4/99	97/18888	0.00169464	0.0247065	0.0189089	CEACAM1/MEIS2/TLR4/ZBTB46	4	Endothelium_S07
BP	GO:0072001	renal system development	7/99	329/18888	0.00172847	0.0247065	0.0189089	PBX1/TEK/RARB/PODXL/FGFR1/MTSS1/HES1	7	Endothelium_S07
BP	GO:0043380	regulation of memory T cell differentiation	2/99	12/18888	0.00173455	0.0247065	0.0189089	HLA-DRB1/HLA-DRA	2	Endothelium_S07
BP	GO:0097084	vascular associated smooth muscle cell development	2/99	12/18888	0.00173455	0.0247065	0.0189089	HES1/EFEMP2	2	Endothelium_S07
BP	GO:2001214	positive regulation of vasculogenesis	2/99	12/18888	0.00173455	0.0247065	0.0189089	CEACAM1/RIN2	2	Endothelium_S07
BP	GO:0002792	negative regulation of peptide secretion	3/99	46/18888	0.00180056	0.0250764	0.019192	CRHBP/CD74/PIM3	3	Endothelium_S07
BP	GO:0050856	regulation of T cell receptor signaling pathway	3/99	46/18888	0.00180056	0.0250764	0.019192	CEACAM1/THY1/CD81	3	Endothelium_S07
BP	GO:0070371	ERK1 and ERK2 cascade	7/99	332/18888	0.00181972	0.0250764	0.019192	CEACAM1/TEK/GAS6/HLA-DRB1/CD74/TLR4/FERMT2	7	Endothelium_S07
BP	GO:0001657	ureteric bud development	4/99	99/18888	0.00182654	0.0250764	0.019192	PBX1/RARB/FGFR1/HES1	4	Endothelium_S07
BP	GO:0002709	regulation of T cell mediated immunity	4/99	99/18888	0.00182654	0.0250764	0.019192	CEACAM1/HLA-DRB1/HLA-DRA/CD81	4	Endothelium_S07
BP	GO:0060349	bone morphogenesis	4/99	99/18888	0.00182654	0.0250764	0.019192	DHRS3/TEK/RARB/TGFBR2	4	Endothelium_S07
BP	GO:0061572	actin filament bundle organization	5/99	167/18888	0.00186431	0.0253537	0.0194042	LIMA1/MTSS1/PPM1F/ARHGEF15/FERMT2	5	Endothelium_S07
BP	GO:0008593	regulation of Notch signaling pathway	4/99	100/18888	0.00189508	0.0253537	0.0194042	GATA5/TCIM/HES1/EGFL7	4	Endothelium_S07
BP	GO:0072163	mesonephric epithelium development	4/99	100/18888	0.00189508	0.0253537	0.0194042	PBX1/RARB/FGFR1/HES1	4	Endothelium_S07
BP	GO:0072164	mesonephric tubule development	4/99	100/18888	0.00189508	0.0253537	0.0194042	PBX1/RARB/FGFR1/HES1	4	Endothelium_S07
BP	GO:0042060	wound healing	8/99	430/18888	0.00190236	0.0253537	0.0194042	CEACAM1/CD9/GAS6/PLPP3/MYLK/TLR4/FERMT2/ANO6	8	Endothelium_S07
BP	GO:0002790	peptide secretion	6/99	247/18888	0.00191465	0.0253691	0.019416	CRHBP/CHRM3/HLA-DRB1/RAPGEF4/CD74/PIM3	6	Endothelium_S07
BP	GO:0034111	negative regulation of homotypic cell-cell adhesion	2/99	13/18888	0.00204293	0.0267577	0.0204787	CEACAM1/CD9	2	Endothelium_S07
BP	GO:0043379	memory T cell differentiation	2/99	13/18888	0.00204293	0.0267577	0.0204787	HLA-DRB1/HLA-DRA	2	Endothelium_S07
BP	GO:0001823	mesonephros development	4/99	104/18888	0.00218712	0.0283208	0.021675	PBX1/RARB/FGFR1/HES1	4	Endothelium_S07
BP	GO:0022600	digestive system process	4/99	104/18888	0.00218712	0.0283208	0.021675	SGK1/CHRM3/LIMA1/TLR4	4	Endothelium_S07
BP	GO:0046883	regulation of hormone secretion	6/99	254/18888	0.0022027	0.0283613	0.021706	CRHBP/CHRM3/HLA-DRB1/FGFR1/RAPGEF4/PIM3	6	Endothelium_S07
BP	GO:0032956	regulation of actin cytoskeleton organization	7/99	344/18888	0.00222274	0.0284586	0.0217805	LIMA1/KANK3/KANK4/MTSS1/PPM1F/ARHGEF15/FERMT2	7	Endothelium_S07
BP	GO:1902905	positive regulation of supramolecular fiber organization	5/99	175/18888	0.0022861	0.0288327	0.0220668	MTSS1/PPM1F/ARHGEF15/FERMT2/EFEMP2	5	Endothelium_S07
BP	GO:0001914	regulation of T cell mediated cytotoxicity	3/99	50/18888	0.00228992	0.0288327	0.0220668	CEACAM1/HLA-DRB1/HLA-DRA	3	Endothelium_S07
BP	GO:0043114	regulation of vascular permeability	3/99	50/18888	0.00228992	0.0288327	0.0220668	CEACAM1/TEK/FERMT2	3	Endothelium_S07
BP	GO:0045860	positive regulation of protein kinase activity	6/99	257/18888	0.0023357	0.0292476	0.0223844	TCIM/GAS6/FGFR1/TGFBR2/TLR4/FERMT2	6	Endothelium_S07
BP	GO:0046598	positive regulation of viral entry into host cell	2/99	14/18888	0.00237529	0.029261	0.0223946	HLA-DRB1/CD74	2	Endothelium_S07
BP	GO:0075294	positive regulation by symbiont of entry into host	2/99	14/18888	0.00237529	0.029261	0.0223946	HLA-DRB1/CD74	2	Endothelium_S07
BP	GO:0090715	immunological memory formation process	2/99	14/18888	0.00237529	0.029261	0.0223946	HLA-DRB1/HLA-DRA	2	Endothelium_S07
BP	GO:0051496	positive regulation of stress fiber assembly	3/99	51/18888	0.00242386	0.0295606	0.0226239	PPM1F/ARHGEF15/FERMT2	3	Endothelium_S07
BP	GO:0032231	regulation of actin filament bundle assembly	4/99	107/18888	0.00242555	0.0295606	0.0226239	MTSS1/PPM1F/ARHGEF15/FERMT2	4	Endothelium_S07
BP	GO:0048732	gland development	8/99	449/18888	0.00248638	0.0301408	0.023068	IGFBP5/PBX1/CEACAM1/FGFR1/SOSTDC1/TGFBR2/HIPK2/HES1	8	Endothelium_S07
BP	GO:1901890	positive regulation of cell junction assembly	4/99	108/18888	0.00250884	0.0302419	0.0231453	THY1/TEK/PPM1F/FERMT2	4	Endothelium_S07
BP	GO:1903034	regulation of response to wounding	5/99	179/18888	0.00252126	0.0302419	0.0231453	CEACAM1/CD9/MYLK/FERMT2/ANO6	5	Endothelium_S07
BP	GO:0010543	regulation of platelet activation	3/99	52/18888	0.00256255	0.0304973	0.0233408	CEACAM1/CD9/TLR4	3	Endothelium_S07
BP	GO:0071772	response to BMP	5/99	180/18888	0.0025827	0.0304973	0.0233408	GATA5/SOSTDC1/HIPK2/HES1/SKIL	5	Endothelium_S07
BP	GO:0071773	cellular response to BMP stimulus	5/99	180/18888	0.0025827	0.0304973	0.0233408	GATA5/SOSTDC1/HIPK2/HES1/SKIL	5	Endothelium_S07
BP	GO:0034329	cell junction assembly	8/99	453/18888	0.00262559	0.0308439	0.0236061	THY1/TEK/CD9/MYO1C/PPM1F/SLK/ARHGEF15/FERMT2	8	Endothelium_S07
BP	GO:0070863	positive regulation of protein exit from endoplasmic reticulum	2/99	15/18888	0.00273138	0.0317633	0.0243097	CD81/SLC51B	2	Endothelium_S07
BP	GO:0001938	positive regulation of endothelial cell proliferation	4/99	111/18888	0.00277049	0.0317633	0.0243097	TEK/JCAD/FGFR1/EGFL7	4	Endothelium_S07
BP	GO:0007229	integrin-mediated signaling pathway	4/99	111/18888	0.00277049	0.0317633	0.0243097	CEACAM1/THY1/PLPP3/FERMT2	4	Endothelium_S07
BP	GO:0007219	Notch signaling pathway	5/99	183/18888	0.00277354	0.0317633	0.0243097	GATA5/TCIM/TGFBR2/HES1/EGFL7	5	Endothelium_S07
BP	GO:0045580	regulation of T cell differentiation	5/99	183/18888	0.00277354	0.0317633	0.0243097	HLA-DRB1/HLA-DRA/TGFBR2/CD74/HLA-DOA	5	Endothelium_S07
BP	GO:0032386	regulation of intracellular transport	6/99	267/18888	0.00282312	0.0321272	0.0245882	GAS6/CD81/SLC51B/IFI27/TBC1D20/PCM1	6	Endothelium_S07
BP	GO:0002762	negative regulation of myeloid leukocyte differentiation	3/99	54/18888	0.00285444	0.0321272	0.0245882	CEACAM1/TLR4/ZBTB46	3	Endothelium_S07
BP	GO:0046638	positive regulation of alpha-beta T cell differentiation	3/99	54/18888	0.00285444	0.0321272	0.0245882	HLA-DRB1/HLA-DRA/TGFBR2	3	Endothelium_S07
BP	GO:1902106	negative regulation of leukocyte differentiation	4/99	112/18888	0.0028617	0.0321272	0.0245882	CEACAM1/CD74/TLR4/ZBTB46	4	Endothelium_S07
BP	GO:0003007	heart morphogenesis	6/99	269/18888	0.00292912	0.0324052	0.024801	DHRS3/TEK/GATA5/TGFBR2/HES1/NPY1R	6	Endothelium_S07
BP	GO:0048762	mesenchymal cell differentiation	6/99	269/18888	0.00292912	0.0324052	0.024801	EFNB1/GATA5/FGFR1/TGFBR2/HES1/FERMT2	6	Endothelium_S07
BP	GO:0050708	regulation of protein secretion	6/99	269/18888	0.00292912	0.0324052	0.024801	CHRM3/HLA-DRB1/RAPGEF4/DNAJC1/TLR4/PIM3	6	Endothelium_S07
BP	GO:0060840	artery development	4/99	113/18888	0.00295495	0.032533	0.0248988	TGFBR2/MYLK/HES1/EFEMP2	4	Endothelium_S07
BP	GO:0015833	peptide transport	6/99	271/18888	0.00303808	0.0331887	0.0254007	CRHBP/CHRM3/HLA-DRB1/RAPGEF4/CD74/PIM3	6	Endothelium_S07
BP	GO:0045766	positive regulation of angiogenesis	5/99	187/18888	0.00304363	0.0331887	0.0254007	TEK/JCAD/TGFBR2/HIPK2/MTDH	5	Endothelium_S07
BP	GO:0030852	regulation of granulocyte differentiation	2/99	16/18888	0.00311094	0.0336012	0.0257163	CEACAM1/ZBTB46	2	Endothelium_S07
BP	GO:2001212	regulation of vasculogenesis	2/99	16/18888	0.00311094	0.0336012	0.0257163	CEACAM1/RIN2	2	Endothelium_S07
BP	GO:0046634	regulation of alpha-beta T cell activation	4/99	115/18888	0.00314765	0.0338372	0.025897	HLA-DRB1/HLA-DRA/TGFBR2/CD81	4	Endothelium_S07
BP	GO:2000648	positive regulation of stem cell proliferation	3/99	56/18888	0.00316601	0.0338748	0.0259257	PBX1/FGFR1/FERMT2	3	Endothelium_S07
BP	GO:0002062	chondrocyte differentiation	4/99	116/18888	0.00324714	0.0345382	0.0264335	RARB/FGFR1/TGFBR2/MAF	4	Endothelium_S07
BP	GO:1904018	positive regulation of vasculature development	5/99	190/18888	0.00325832	0.0345382	0.0264335	TEK/JCAD/TGFBR2/HIPK2/MTDH	5	Endothelium_S07
BP	GO:0006066	alcohol metabolic process	7/99	373/18888	0.00348215	0.0358837	0.0274632	DHRS3/PLPP1/PLPP3/FGFR1/SQLE/LIMA1/CETP	7	Endothelium_S07
BP	GO:0090287	regulation of cellular response to growth factor stimulus	7/99	373/18888	0.00348215	0.0358837	0.0274632	JCAD/FGFR1/SOSTDC1/MYO1C/HIPK2/HES1/SKIL	7	Endothelium_S07
BP	GO:0030324	lung development	5/99	193/18888	0.00348372	0.0358837	0.0274632	IGFBP5/FGFR1/TGFBR2/HIPK2/HES1	5	Endothelium_S07
BP	GO:0061005	cell differentiation involved in kidney development	3/99	58/18888	0.00349767	0.0358837	0.0274632	PODXL/MTSS1/HES1	3	Endothelium_S07
BP	GO:0072132	mesenchyme morphogenesis	3/99	58/18888	0.00349767	0.0358837	0.0274632	GATA5/FGFR1/TGFBR2	3	Endothelium_S07
BP	GO:0033631	cell-cell adhesion mediated by integrin	2/99	17/18888	0.00351373	0.0358837	0.0274632	PLPP3/PODXL	2	Endothelium_S07
BP	GO:0045217	cell-cell junction maintenance	2/99	17/18888	0.00351373	0.0358837	0.0274632	MTSS1/FERMT2	2	Endothelium_S07
BP	GO:0032609	type II interferon production	4/99	119/18888	0.00355845	0.0358837	0.0274632	GAS6/HLA-DRB1/HLA-DPA1/TLR4	4	Endothelium_S07
BP	GO:0032649	regulation of type II interferon production	4/99	119/18888	0.00355845	0.0358837	0.0274632	GAS6/HLA-DRB1/HLA-DPA1/TLR4	4	Endothelium_S07
BP	GO:0045582	positive regulation of T cell differentiation	4/99	119/18888	0.00355845	0.0358837	0.0274632	HLA-DRB1/HLA-DRA/TGFBR2/CD74	4	Endothelium_S07
BP	GO:1903707	negative regulation of hemopoiesis	4/99	119/18888	0.00355845	0.0358837	0.0274632	CEACAM1/CD74/TLR4/ZBTB46	4	Endothelium_S07
BP	GO:0035710	CD4-positive, alpha-beta T cell activation	4/99	120/18888	0.00366657	0.0366496	0.0280494	HLA-DRB1/HLA-DRA/TGFBR2/CD81	4	Endothelium_S07
BP	GO:0071346	cellular response to type II interferon	4/99	120/18888	0.00366657	0.0366496	0.0280494	MRC1/HLA-DPA1/MYO1C/TLR4	4	Endothelium_S07
BP	GO:0030510	regulation of BMP signaling pathway	4/99	121/18888	0.0037769	0.0373352	0.0285742	SOSTDC1/HIPK2/HES1/SKIL	4	Endothelium_S07
BP	GO:0072009	nephron epithelium development	4/99	121/18888	0.0037769	0.0373352	0.0285742	PBX1/PODXL/MTSS1/HES1	4	Endothelium_S07
BP	GO:0030323	respiratory tube development	5/99	197/18888	0.00380145	0.0373352	0.0285742	IGFBP5/FGFR1/TGFBR2/HIPK2/HES1	5	Endothelium_S07
BP	GO:0090276	regulation of peptide hormone secretion	5/99	197/18888	0.00380145	0.0373352	0.0285742	CRHBP/CHRM3/HLA-DRB1/RAPGEF4/PIM3	5	Endothelium_S07
BP	GO:0050673	epithelial cell proliferation	8/99	482/18888	0.00382681	0.0373352	0.0285742	IGFBP5/CEACAM1/TEK/JCAD/FGFR1/MTSS1/HES1/EGFL7	8	Endothelium_S07
BP	GO:0001913	T cell mediated cytotoxicity	3/99	60/18888	0.00384984	0.0373352	0.0285742	CEACAM1/HLA-DRB1/HLA-DRA	3	Endothelium_S07
BP	GO:0060350	endochondral bone morphogenesis	3/99	60/18888	0.00384984	0.0373352	0.0285742	TEK/RARB/TGFBR2	3	Endothelium_S07
BP	GO:0051090	regulation of DNA-binding transcription factor activity	7/99	381/18888	0.00391041	0.0373969	0.0286214	PLPP3/SGK1/HIPK2/HES1/TLR4/MTDH/TCEAL7	7	Endothelium_S07
BP	GO:1903131	mononuclear cell differentiation	8/99	484/18888	0.00392313	0.0373969	0.0286214	PBX1/GAS6/HLA-DRB1/HLA-DRA/TGFBR2/CD74/HLA-DOA/ZBTB46	8	Endothelium_S07
BP	GO:0002830	positive regulation of type 2 immune response	2/99	18/18888	0.00393949	0.0373969	0.0286214	CD74/CD81	2	Endothelium_S07
BP	GO:0010544	negative regulation of platelet activation	2/99	18/18888	0.00393949	0.0373969	0.0286214	CEACAM1/CD9	2	Endothelium_S07
BP	GO:0043116	negative regulation of vascular permeability	2/99	18/18888	0.00393949	0.0373969	0.0286214	CEACAM1/FERMT2	2	Endothelium_S07
BP	GO:0043542	endothelial cell migration	6/99	286/18888	0.00395466	0.0373969	0.0286214	CEACAM1/TEK/PLPP3/JCAD/FGFR1/RIN2	6	Endothelium_S07
BP	GO:0032970	regulation of actin filament-based process	7/99	385/18888	0.00413902	0.0389786	0.0298319	LIMA1/KANK3/KANK4/MTSS1/PPM1F/ARHGEF15/FERMT2	7	Endothelium_S07
BP	GO:0002763	positive regulation of myeloid leukocyte differentiation	3/99	62/18888	0.00422288	0.0393216	0.0300944	HLA-DRB1/KLF10/CD74	3	Endothelium_S07
BP	GO:2000351	regulation of endothelial cell apoptotic process	3/99	62/18888	0.00422288	0.0393216	0.0300944	TEK/GAS6/ANO6	3	Endothelium_S07
BP	GO:0051701	biological process involved in interaction with host	5/99	202/18888	0.0042272	0.0393216	0.0300944	MRC1/GAS6/HLA-DRB1/CD74/CD81	5	Endothelium_S07
BP	GO:0141091	transforming growth factor beta receptor superfamily signaling pathway	7/99	388/18888	0.00431703	0.039994	0.030609	LRRC32/SOSTDC1/TGFBR2/HIPK2/HES1/SKIL/FERMT2	7	Endothelium_S07
BP	GO:0003417	growth plate cartilage development	2/99	19/18888	0.00438798	0.0403234	0.0308611	RARB/TGFBR2	2	Endothelium_S07
BP	GO:0098543	detection of other organism	2/99	19/18888	0.00438798	0.0403234	0.0308611	HLA-DRB1/TLR4	2	Endothelium_S07
BP	GO:0003206	cardiac chamber morphogenesis	4/99	127/18888	0.0044865	0.040899	0.0313016	DHRS3/TEK/TGFBR2/HES1	4	Endothelium_S07
BP	GO:0071902	positive regulation of protein serine/threonine kinase activity	4/99	127/18888	0.0044865	0.040899	0.0313016	TCIM/FGFR1/TLR4/FERMT2	4	Endothelium_S07
BP	GO:0030888	regulation of B cell proliferation	3/99	64/18888	0.00461714	0.0417558	0.0319574	CD74/TLR4/CD81	3	Endothelium_S07
BP	GO:0048524	positive regulation of viral process	3/99	64/18888	0.00461714	0.0417558	0.0319574	HLA-DRB1/CD74/TBC1D20	3	Endothelium_S07
BP	GO:0002456	T cell mediated immunity	4/99	129/18888	0.00474168	0.0425488	0.0325643	CEACAM1/HLA-DRB1/HLA-DRA/CD81	4	Endothelium_S07
BP	GO:0007264	small GTPase-mediated signal transduction	8/99	500/18888	0.00476308	0.0425488	0.0325643	TEK/NET1/RHOU/RAPGEF4/ARHGEF3/ARHGEF15/RIN2/IQSEC1	8	Endothelium_S07
BP	GO:0030225	macrophage differentiation	3/99	65/18888	0.00482235	0.0425488	0.0325643	HLA-DRB1/TLR4/ZBTB46	3	Endothelium_S07
BP	GO:0090303	positive regulation of wound healing	3/99	65/18888	0.00482235	0.0425488	0.0325643	MYLK/FERMT2/ANO6	3	Endothelium_S07
BP	GO:0002577	regulation of antigen processing and presentation	2/99	20/18888	0.00485895	0.0425488	0.0325643	CD74/HLA-DOA	2	Endothelium_S07
BP	GO:0006670	sphingosine metabolic process	2/99	20/18888	0.00485895	0.0425488	0.0325643	PLPP1/PLPP3	2	Endothelium_S07
BP	GO:0072567	chemokine (C-X-C motif) ligand 2 production	2/99	20/18888	0.00485895	0.0425488	0.0325643	CD74/TLR4	2	Endothelium_S07
BP	GO:2000341	regulation of chemokine (C-X-C motif) ligand 2 production	2/99	20/18888	0.00485895	0.0425488	0.0325643	CD74/TLR4	2	Endothelium_S07
BP	GO:0045931	positive regulation of mitotic cell cycle	4/99	130/18888	0.00487285	0.0425488	0.0325643	PBX1/MEIS2/FGFR1/HES1	4	Endothelium_S07
BP	GO:0002366	leukocyte activation involved in immune response	6/99	301/18888	0.00506223	0.0440337	0.0337008	CEACAM1/HLA-DRB1/HLA-DRA/CD74/TLR4/CD81	6	Endothelium_S07
BP	GO:0060760	positive regulation of response to cytokine stimulus	3/99	67/18888	0.0052491	0.0454856	0.0348119	GAS6/CD74/TLR4	3	Endothelium_S07
BP	GO:0051056	regulation of small GTPase mediated signal transduction	6/99	304/18888	0.00530861	0.045827	0.0350732	TEK/NET1/RHOU/ARHGEF3/ARHGEF15/IQSEC1	6	Endothelium_S07
BP	GO:0050854	regulation of antigen receptor-mediated signaling pathway	3/99	68/18888	0.00547073	0.0468714	0.0358726	CEACAM1/THY1/CD81	3	Endothelium_S07
BP	GO:0072577	endothelial cell apoptotic process	3/99	68/18888	0.00547073	0.0468714	0.0358726	TEK/GAS6/ANO6	3	Endothelium_S07
BP	GO:0050678	regulation of epithelial cell proliferation	7/99	407/18888	0.00558287	0.0476531	0.0364708	CEACAM1/TEK/JCAD/FGFR1/MTSS1/HES1/EGFL7	7	Endothelium_S07
BP	GO:0002711	positive regulation of T cell mediated immunity	3/99	69/18888	0.0056979	0.0482083	0.0368958	HLA-DRB1/HLA-DRA/CD81	3	Endothelium_S07
BP	GO:0030193	regulation of blood coagulation	3/99	69/18888	0.0056979	0.0482083	0.0368958	CEACAM1/CD9/ANO6	3	Endothelium_S07
BP	GO:0007586	digestion	4/99	136/18888	0.00571139	0.0482083	0.0368958	SGK1/CHRM3/LIMA1/TLR4	4	Endothelium_S07
BP	GO:0001759	organ induction	2/99	22/18888	0.00586737	0.0484483	0.0370795	GATA5/FGFR1	2	Endothelium_S07
BP	GO:0002089	lens morphogenesis in camera-type eye	2/99	22/18888	0.00586737	0.0484483	0.0370795	HIPK2/TBC1D20	2	Endothelium_S07
BP	GO:0002837	regulation of immune response to tumor cell	2/99	22/18888	0.00586737	0.0484483	0.0370795	CEACAM1/HLA-DRB1	2	Endothelium_S07
BP	GO:0035739	CD4-positive, alpha-beta T cell proliferation	2/99	22/18888	0.00586737	0.0484483	0.0370795	TGFBR2/CD81	2	Endothelium_S07
BP	GO:0046519	sphingoid metabolic process	2/99	22/18888	0.00586737	0.0484483	0.0370795	PLPP1/PLPP3	2	Endothelium_S07
BP	GO:2000561	regulation of CD4-positive, alpha-beta T cell proliferation	2/99	22/18888	0.00586737	0.0484483	0.0370795	TGFBR2/CD81	2	Endothelium_S07
BP	GO:0046879	hormone secretion	6/99	311/18888	0.00591762	0.0486869	0.037262	CRHBP/CHRM3/HLA-DRB1/FGFR1/RAPGEF4/PIM3	6	Endothelium_S07
BP	GO:0042886	amide transport	6/99	312/18888	0.00600862	0.0492577	0.0376989	CRHBP/CHRM3/HLA-DRB1/RAPGEF4/CD74/PIM3	6	Endothelium_S07
BP	GO:0060541	respiratory system development	5/99	220/18888	0.00604339	0.0493652	0.0377812	IGFBP5/FGFR1/TGFBR2/HIPK2/HES1	5	Endothelium_S07
CC	GO:0042613	MHC class II protein complex	6/102	17/19894	1.85066e-10	3.70133e-08	2.64937e-08	HLA-DRB1/HLA-DPA1/HLA-DRA/CD74/HLA-DMA/HLA-DOA	6	Endothelium_S07
CC	GO:0042611	MHC protein complex	6/102	25/19894	2.56194e-09	2.56194e-07	1.83381e-07	HLA-DRB1/HLA-DPA1/HLA-DRA/CD74/HLA-DMA/HLA-DOA	6	Endothelium_S07
CC	GO:0031252	cell leading edge	11/102	426/19894	1.18329e-05	0.000564611	0.000404143	THY1/JCAD/PODXL/LIMA1/MYO1C/MYLK/MTSS1/TLR4/SLK/FERMT2/CTNND1	11	Endothelium_S07
CC	GO:0098553	lumenal side of endoplasmic reticulum membrane	4/102	29/19894	1.40173e-05	0.000564611	0.000404143	HLA-DRB1/HLA-DPA1/HLA-DRA/CD74	4	Endothelium_S07
CC	GO:0045121	membrane raft	9/102	286/19894	1.64765e-05	0.000564611	0.000404143	THY1/EFNB1/TEK/PLPP1/PLPP3/PODXL/TGFBR2/MYO1C/CAVIN2	9	Endothelium_S07
CC	GO:0098857	membrane microdomain	9/102	287/19894	1.69383e-05	0.000564611	0.000404143	THY1/EFNB1/TEK/PLPP1/PLPP3/PODXL/TGFBR2/MYO1C/CAVIN2	9	Endothelium_S07
CC	GO:0030669	clathrin-coated endocytic vesicle membrane	5/102	75/19894	4.16808e-05	0.00116674	0.000835142	CD9/HLA-DRB1/HLA-DPA1/HLA-DRA/CD74	5	Endothelium_S07
CC	GO:0098576	lumenal side of membrane	4/102	39/19894	4.66697e-05	0.00116674	0.000835142	HLA-DRB1/HLA-DPA1/HLA-DRA/CD74	4	Endothelium_S07
CC	GO:0005925	focal adhesion	10/102	421/19894	6.09179e-05	0.00135373	0.000968987	THY1/TEK/CD9/EHD3/PPFIBP1/RHOU/LIMA1/TNS3/CD81/FERMT2	10	Endothelium_S07
CC	GO:0030055	cell-substrate junction	10/102	431/19894	7.40368e-05	0.00144105	0.00103149	THY1/TEK/CD9/EHD3/PPFIBP1/RHOU/LIMA1/TNS3/CD81/FERMT2	10	Endothelium_S07
CC	GO:0030139	endocytic vesicle	9/102	350/19894	7.92902e-05	0.00144105	0.00103149	CD9/EHD3/HLA-DRB1/HLA-DPA1/HLA-DRA/MYO1C/CD74/MTSS1/RIN2	9	Endothelium_S07
CC	GO:0031253	cell projection membrane	9/102	354/19894	8.64631e-05	0.00144105	0.00103149	CEACAM1/THY1/DHRS3/EHD3/JCAD/PODXL/LIMA1/MYO1C/FERMT2	9	Endothelium_S07
CC	GO:0045334	clathrin-coated endocytic vesicle	5/102	93/19894	0.00011669	0.00179523	0.00128501	CD9/HLA-DRB1/HLA-DPA1/HLA-DRA/CD74	5	Endothelium_S07
CC	GO:0005767	secondary lysosome	3/102	22/19894	0.000187733	0.0026819	0.00191968	CRHBP/HLA-DRB1/HLA-DRA	3	Endothelium_S07
CC	GO:0012507	ER to Golgi transport vesicle membrane	4/102	64/19894	0.000326814	0.00435752	0.00311907	HLA-DRB1/HLA-DPA1/HLA-DRA/CD74	4	Endothelium_S07
CC	GO:0001726	ruffle	6/102	182/19894	0.000351482	0.00439352	0.00314484	JCAD/PODXL/LIMA1/MYO1C/MTSS1/TLR4	6	Endothelium_S07
CC	GO:0009925	basal plasma membrane	7/102	286/19894	0.000680255	0.008003	0.00572847	CEACAM1/TEK/PLPP3/CHRM3/MYO1C/CD81/SLC51B	7	Endothelium_S07
CC	GO:0030665	clathrin-coated vesicle membrane	5/102	138/19894	0.000725738	0.00806376	0.00577195	CD9/HLA-DRB1/HLA-DPA1/HLA-DRA/CD74	5	Endothelium_S07
CC	GO:0001725	stress fiber	4/102	85/19894	0.000959301	0.00943596	0.00675416	TEK/LIMA1/MYLK/FERMT2	4	Endothelium_S07
CC	GO:0097517	contractile actin filament bundle	4/102	85/19894	0.000959301	0.00943596	0.00675416	TEK/LIMA1/MYLK/FERMT2	4	Endothelium_S07
CC	GO:0045178	basal part of cell	7/102	305/19894	0.000990776	0.00943596	0.00675416	CEACAM1/TEK/PLPP3/CHRM3/MYO1C/CD81/SLC51B	7	Endothelium_S07
CC	GO:0009897	external side of plasma membrane	8/102	405/19894	0.00114113	0.0101939	0.00729672	THY1/CD9/LRRC32/HLA-DRB1/TGFBR2/CD74/TLR4/FCGRT	8	Endothelium_S07
CC	GO:0005770	late endosome	7/102	314/19894	0.0011723	0.0101939	0.00729672	CRHBP/HLA-DRB1/HLA-DPA1/HLA-DRA/CD74/HLA-DMA/HLA-DOA	7	Endothelium_S07
CC	GO:0042641	actomyosin	4/102	91/19894	0.00123692	0.0103077	0.00737813	TEK/LIMA1/MYLK/FERMT2	4	Endothelium_S07
CC	GO:0030134	COPII-coated ER to Golgi transport vesicle	4/102	94/19894	0.00139489	0.0111579	0.00798672	HLA-DRB1/HLA-DPA1/HLA-DRA/CD74	4	Endothelium_S07
CC	GO:0032432	actin filament bundle	4/102	95/19894	0.00145053	0.0111579	0.00798672	TEK/LIMA1/MYLK/FERMT2	4	Endothelium_S07
CC	GO:0005902	microvillus	4/102	97/19894	0.00156642	0.0113438	0.00811976	CEACAM1/TEK/PODXL/MYO1C	4	Endothelium_S07
CC	GO:0001772	immunological synapse	3/102	45/19894	0.00158813	0.0113438	0.00811976	HLA-DRB1/HLA-DRA/CD81	3	Endothelium_S07
CC	GO:0031902	late endosome membrane	5/102	174/19894	0.00203186	0.0140129	0.0100303	HLA-DRB1/HLA-DPA1/HLA-DRA/HLA-DMA/HLA-DOA	5	Endothelium_S07
CC	GO:0032588	trans-Golgi network membrane	4/102	106/19894	0.00216841	0.014456	0.0103475	HLA-DRB1/HLA-DPA1/HLA-DRA/CD74	4	Endothelium_S07
CC	GO:0044754	autolysosome	2/102	15/19894	0.00261685	0.0168829	0.0120846	HLA-DRB1/HLA-DRA	2	Endothelium_S07
CC	GO:0005912	adherens junction	5/102	188/19894	0.00284076	0.0177547	0.0127086	CEACAM1/PLPP3/JCAD/FERMT2/CTNND1	5	Endothelium_S07
CC	GO:0030666	endocytic vesicle membrane	5/102	204/19894	0.0040253	0.0241732	0.0173029	CD9/HLA-DRB1/HLA-DPA1/HLA-DRA/CD74	5	Endothelium_S07
CC	GO:0030662	coated vesicle membrane	5/102	205/19894	0.00410945	0.0241732	0.0173029	CD9/HLA-DRB1/HLA-DPA1/HLA-DRA/CD74	5	Endothelium_S07
CC	GO:0030136	clathrin-coated vesicle	5/102	218/19894	0.00532102	0.0304059	0.0217642	CD9/HLA-DRB1/HLA-DPA1/HLA-DRA/CD74	5	Endothelium_S07
CC	GO:0070821	tertiary granule membrane	3/102	73/19894	0.00627678	0.034871	0.0249603	CEACAM1/SERPINB6/ANO6	3	Endothelium_S07
CC	GO:0030658	transport vesicle membrane	5/102	238/19894	0.0076491	0.0413465	0.0295954	CEACAM1/HLA-DRB1/HLA-DPA1/HLA-DRA/CD74	5	Endothelium_S07
CC	GO:0005901	caveola	3/102	82/19894	0.00864632	0.045507	0.0325734	PLPP1/TGFBR2/CAVIN2	3	Endothelium_S07
MF	GO:0023026	MHC class II protein complex binding	7/98	27/18522	7.60447e-11	2.05321e-08	1.73702e-08	HLA-DRB1/HLA-DPA1/HLA-DRA/CD74/HLA-DMA/CD81/HLA-DOA	7	Endothelium_S07
MF	GO:0023023	MHC protein complex binding	7/98	37/18522	8.44462e-10	1.14002e-07	9.64464e-08	HLA-DRB1/HLA-DPA1/HLA-DRA/CD74/HLA-DMA/CD81/HLA-DOA	7	Endothelium_S07
MF	GO:0032395	MHC class II receptor activity	4/98	10/18522	1.51008e-07	1.35908e-05	1.14978e-05	HLA-DRB1/HLA-DPA1/HLA-DRA/HLA-DOA	4	Endothelium_S07
MF	GO:0042605	peptide antigen binding	5/98	47/18522	4.81216e-06	0.000324821	0.0002748	HLA-DRB1/HLA-DPA1/HLA-DRA/HLA-DMA/HLA-DOA	5	Endothelium_S07
MF	GO:0005085	guanyl-nucleotide exchange factor activity	8/98	226/18522	2.6604e-05	0.00143661	0.00121538	NET1/SH3BP5/RHOU/RAPGEF4/ARHGEF3/ARHGEF15/RIN2/IQSEC1	8	Endothelium_S07
MF	GO:0033218	amide binding	10/98	409/18522	6.13308e-05	0.00275989	0.00233488	CRHBP/HLA-DRB1/HLA-DPA1/HLA-DRA/CD74/HLA-DMA/TLR4/NPY1R/ACOT7/HLA-DOA	10	Endothelium_S07
MF	GO:0042277	peptide binding	9/98	336/18522	7.29126e-05	0.00281234	0.00237925	CRHBP/HLA-DRB1/HLA-DPA1/HLA-DRA/CD74/HLA-DMA/TLR4/NPY1R/HLA-DOA	9	Endothelium_S07
MF	GO:0030695	GTPase regulator activity	10/98	488/18522	0.000259108	0.00777325	0.0065762	THY1/NET1/SH3BP5/RHOU/RAPGEF4/ARHGEF3/ARHGEF15/RIN2/IQSEC1/TBC1D20	10	Endothelium_S07
MF	GO:0060589	nucleoside-triphosphatase regulator activity	10/98	488/18522	0.000259108	0.00777325	0.0065762	THY1/NET1/SH3BP5/RHOU/RAPGEF4/ARHGEF3/ARHGEF15/RIN2/IQSEC1/TBC1D20	10	Endothelium_S07
MF	GO:0019838	growth factor binding	5/98	135/18522	0.000753861	0.0183854	0.0155541	IGFBP5/TEK/LRRC32/FGFR1/TGFBR2	5	Endothelium_S07
MF	GO:0046332	SMAD binding	4/98	78/18522	0.000778888	0.0183854	0.0155541	TGFBR2/HIPK2/SKIL/FERMT2	4	Endothelium_S07
MF	GO:0019199	transmembrane receptor protein kinase activity	4/98	79/18522	0.00081713	0.0183854	0.0155541	TEK/FGFR1/SOSTDC1/TGFBR2	4	Endothelium_S07
MF	GO:0140375	immune receptor activity	5/98	151/18522	0.00124502	0.0249668	0.021122	HLA-DRB1/HLA-DPA1/HLA-DRA/CD74/HLA-DOA	5	Endothelium_S07
MF	GO:0034713	type I transforming growth factor beta receptor binding	2/98	11/18522	0.0014774	0.0249668	0.021122	TGFBR2/FERMT2	2	Endothelium_S07
MF	GO:0042608	T cell receptor binding	2/98	11/18522	0.0014774	0.0249668	0.021122	HLA-DRB1/HLA-DRA	2	Endothelium_S07
MF	GO:0005178	integrin binding	5/98	157/18522	0.00147952	0.0249668	0.021122	THY1/CD9/PLPP3/CD81/FERMT2	5	Endothelium_S07
MF	GO:0008195	phosphatidate phosphatase activity	2/98	14/18522	0.00241928	0.0374826	0.0317105	PLPP1/PLPP3	2	Endothelium_S07
MF	GO:0003823	antigen binding	5/98	177/18522	0.00249884	0.0374826	0.0317105	HLA-DRB1/HLA-DPA1/HLA-DRA/HLA-DMA/HLA-DOA	5	Endothelium_S07
BP	GO:1902893	regulation of miRNA transcription	8/143	75/18888	9.75218e-08	0.00010728	8.72759e-05	EGFR/VEGFA/MYC/EGR1/JUN/SOX9/FOSL1/FGF2	8	Epithelium_S03
BP	GO:0061614	miRNA transcription	8/143	76/18888	1.08304e-07	0.00010728	8.72759e-05	EGFR/VEGFA/MYC/EGR1/JUN/SOX9/FOSL1/FGF2	8	Epithelium_S03
BP	GO:0001666	response to hypoxia	14/143	313/18888	1.14943e-07	0.00010728	8.72759e-05	MGARP/VCAM1/THBS1/VEGFA/CAV1/HILPDA/MYC/EGR1/ANGPTL4/STC1/COMT/SLC2A1/EGLN3/NKX3-1	14	Epithelium_S03
BP	GO:0036293	response to decreased oxygen levels	14/143	327/18888	1.96327e-07	0.000137429	0.000111803	MGARP/VCAM1/THBS1/VEGFA/CAV1/HILPDA/MYC/EGR1/ANGPTL4/STC1/COMT/SLC2A1/EGLN3/NKX3-1	14	Epithelium_S03
BP	GO:2000628	regulation of miRNA metabolic process	8/143	90/18888	4.07307e-07	0.000228092	0.00018556	EGFR/VEGFA/MYC/EGR1/JUN/SOX9/FOSL1/FGF2	8	Epithelium_S03
BP	GO:0070482	response to oxygen levels	14/143	354/18888	5.12127e-07	0.000238993	0.000194429	MGARP/VCAM1/THBS1/VEGFA/CAV1/HILPDA/MYC/EGR1/ANGPTL4/STC1/COMT/SLC2A1/EGLN3/NKX3-1	14	Epithelium_S03
BP	GO:0140747	regulation of ncRNA transcription	8/143	97/18888	7.26337e-07	0.000290535	0.00023636	EGFR/VEGFA/MYC/EGR1/JUN/SOX9/FOSL1/FGF2	8	Epithelium_S03
BP	GO:0010586	miRNA metabolic process	8/143	108/18888	1.64979e-06	0.000529597	0.000430845	EGFR/VEGFA/MYC/EGR1/JUN/SOX9/FOSL1/FGF2	8	Epithelium_S03
BP	GO:0098781	ncRNA transcription	9/143	146/18888	1.70227e-06	0.000529597	0.000430845	EGFR/SNAPC1/VEGFA/MYC/EGR1/JUN/SOX9/FOSL1/FGF2	9	Epithelium_S03
BP	GO:1902895	positive regulation of miRNA transcription	6/143	56/18888	4.03068e-06	0.00112859	0.000918146	EGFR/MYC/EGR1/JUN/FOSL1/FGF2	6	Epithelium_S03
BP	GO:0090287	regulation of cellular response to growth factor stimulus	13/143	373/18888	5.33754e-06	0.00135865	0.00110531	THBS1/VEGFA/CRIM1/HES1/SAP30/FZD1/FAM20C/CAV2/TSC22D1/FGF2/FSTL3/HSP90AB1/SOSTDC1	13	Epithelium_S03
BP	GO:0001503	ossification	14/143	446/18888	7.59181e-06	0.00177142	0.00144111	EGFR/CRIM1/KLF10/CEBPD/FZD1/ATRAID/FAM20C/STC1/WWTR1/SOX9/CCDC47/FGF2/FSTL3/SBDS	14	Epithelium_S03
BP	GO:0071496	cellular response to external stimulus	12/143	335/18888	9.47196e-06	0.00204011	0.0016597	VCAM1/DSC2/EGFR/KLF10/PIM1/ATF3/SOX9/COMT/FOSL1/SLC2A1/FGF2/TMEM87A	12	Epithelium_S03
BP	GO:2000630	positive regulation of miRNA metabolic process	6/143	67/18888	1.1571e-05	0.00231421	0.00188269	EGFR/MYC/EGR1/JUN/FOSL1/FGF2	6	Epithelium_S03
BP	GO:0090090	negative regulation of canonical Wnt signaling pathway	8/143	145/18888	1.47549e-05	0.00275426	0.00224068	CAV1/EGR1/FZD1/CDH2/WWTR1/SOX9/BICC1/SOSTDC1	8	Epithelium_S03
BP	GO:0007178	transmembrane receptor protein serine/threonine kinase signaling pathway	13/143	417/18888	1.75234e-05	0.0030666	0.00249478	THBS1/CRIM1/EGR1/JUN/HES1/SAP30/FZD1/CAV2/WWTR1/TSC22D1/FSTL3/HSP90AB1/SOSTDC1	13	Epithelium_S03
BP	GO:0045667	regulation of osteoblast differentiation	8/143	156/18888	2.50507e-05	0.00401914	0.00326971	CRIM1/CEBPD/FZD1/ATRAID/FAM20C/WWTR1/SOX9/FGF2	8	Epithelium_S03
BP	GO:0045669	positive regulation of osteoblast differentiation	6/143	77/18888	2.58373e-05	0.00401914	0.00326971	CEBPD/FZD1/ATRAID/FAM20C/WWTR1/FGF2	6	Epithelium_S03
BP	GO:0072006	nephron development	8/143	158/18888	2.74532e-05	0.00404574	0.00329135	VEGFA/MYC/EGR1/HES1/WWTR1/SOX9/COMT/FGF2	8	Epithelium_S03
BP	GO:0060537	muscle tissue development	13/143	438/18888	2.92581e-05	0.00409613	0.00333234	DSG2/VEGFA/CAV1/EFEMP2/EGR1/SAP30/SEMA3C/PIM1/ATF3/CAV2/SOX9/FGF2/ALPK3	13	Epithelium_S03
BP	GO:0060828	regulation of canonical Wnt signaling pathway	10/143	268/18888	3.81554e-05	0.00491076	0.00399507	EGFR/CAV1/EGR1/FZD1/CDH2/WWTR1/SOX9/FGF2/BICC1/SOSTDC1	10	Epithelium_S03
BP	GO:0009612	response to mechanical stimulus	9/143	216/18888	4.01594e-05	0.00491076	0.00399507	THBS1/EGFR/CDH2/SOX9/FOSL1/SLC2A1/FGF2/TMEM87A/WHRN	9	Epithelium_S03
BP	GO:0141091	transforming growth factor beta receptor superfamily signaling pathway	12/143	388/18888	4.03384e-05	0.00491076	0.00399507	THBS1/CRIM1/EGR1/JUN/HES1/SAP30/FZD1/CAV2/TSC22D1/FSTL3/HSP90AB1/SOSTDC1	12	Epithelium_S03
BP	GO:1901388	regulation of transforming growth factor beta activation	3/143	10/18888	4.90459e-05	0.00572202	0.00465506	ITGAV/TSC22D1/HSP90AB1	3	Epithelium_S03
BP	GO:0048545	response to steroid hormone	11/143	338/18888	5.40976e-05	0.00605893	0.00492915	MGARP/DSG2/THBS1/TFPI/EGFR/CAV1/IGFBP7/STC1/COMT/FOSL1/NKX3-1	11	Epithelium_S03
BP	GO:0030178	negative regulation of Wnt signaling pathway	8/143	177/18888	6.15698e-05	0.00638502	0.00519443	CAV1/EGR1/FZD1/CDH2/WWTR1/SOX9/BICC1/SOSTDC1	8	Epithelium_S03
BP	GO:0071453	cellular response to oxygen levels	8/143	177/18888	6.15698e-05	0.00638502	0.00519443	MGARP/VEGFA/CAV1/HILPDA/MYC/STC1/EGLN3/NKX3-1	8	Epithelium_S03
BP	GO:0001656	metanephros development	6/143	93/18888	7.52288e-05	0.00752288	0.00612012	MYC/EGR1/HES1/WWTR1/SOX9/NKX3-1	6	Epithelium_S03
BP	GO:0010749	regulation of nitric oxide mediated signal transduction	3/143	12/18888	8.89229e-05	0.00803175	0.0065341	THBS1/EGFR/VEGFA	3	Epithelium_S03
BP	GO:0097084	vascular associated smooth muscle cell development	3/143	12/18888	8.89229e-05	0.00803175	0.0065341	VEGFA/EFEMP2/HES1	3	Epithelium_S03
BP	GO:0098911	regulation of ventricular cardiac muscle cell action potential	3/143	12/18888	8.89229e-05	0.00803175	0.0065341	DSC2/DSG2/CAV1	3	Epithelium_S03
BP	GO:0060993	kidney morphogenesis	6/143	98/18888	0.000100722	0.0088132	0.00716983	VEGFA/MYC/HES1/WWTR1/SOX9/FGF2	6	Epithelium_S03
BP	GO:0072080	nephron tubule development	6/143	100/18888	0.000112662	0.00946721	0.00770189	VEGFA/MYC/HES1/WWTR1/SOX9/FGF2	6	Epithelium_S03
BP	GO:0036363	transforming growth factor beta activation	3/143	13/18888	0.000114959	0.00946721	0.00770189	ITGAV/TSC22D1/HSP90AB1	3	Epithelium_S03
BP	GO:0086004	regulation of cardiac muscle cell contraction	4/143	34/18888	0.000122445	0.00979561	0.00796906	DSC2/DSG2/CAV1/STC1	4	Epithelium_S03
BP	GO:0061326	renal tubule development	6/143	104/18888	0.000139906	0.0108816	0.00885253	VEGFA/MYC/HES1/WWTR1/SOX9/FGF2	6	Epithelium_S03
BP	GO:0001649	osteoblast differentiation	9/143	257/18888	0.000151882	0.0110267	0.00897056	CRIM1/CEBPD/FZD1/ATRAID/FAM20C/WWTR1/SOX9/CCDC47/FGF2	9	Epithelium_S03
BP	GO:0090092	regulation of transmembrane receptor protein serine/threonine kinase signaling pathway	10/143	317/18888	0.000153514	0.0110267	0.00897056	THBS1/CRIM1/HES1/SAP30/FZD1/CAV2/TSC22D1/FSTL3/HSP90AB1/SOSTDC1	10	Epithelium_S03
BP	GO:0060675	ureteric bud morphogenesis	5/143	67/18888	0.000153586	0.0110267	0.00897056	VEGFA/MYC/HES1/SOX9/FGF2	5	Epithelium_S03
BP	GO:0001822	kidney development	10/143	319/18888	0.000161549	0.0112529	0.00915458	VEGFA/MYC/EGR1/HES1/WWTR1/SOX9/COMT/FGF2/BICC1/NKX3-1	10	Epithelium_S03
BP	GO:0072171	mesonephric tubule morphogenesis	5/143	68/18888	0.000164774	0.0112529	0.00915458	VEGFA/MYC/HES1/SOX9/FGF2	5	Epithelium_S03
BP	GO:0071456	cellular response to hypoxia	7/143	154/18888	0.000173001	0.0113708	0.00925056	MGARP/VEGFA/HILPDA/MYC/STC1/EGLN3/NKX3-1	7	Epithelium_S03
BP	GO:0001763	morphogenesis of a branching structure	8/143	206/18888	0.000176509	0.0113708	0.00925056	VEGFA/MYC/SEMA3C/SOX9/FGF2/SOCS3/MAP3K13/NKX3-1	8	Epithelium_S03
BP	GO:0060070	canonical Wnt signaling pathway	10/143	323/18888	0.000178685	0.0113708	0.00925056	EGFR/CAV1/EGR1/FZD1/CDH2/WWTR1/SOX9/FGF2/BICC1/SOSTDC1	10	Epithelium_S03
BP	GO:0071347	cellular response to interleukin-1	6/143	110/18888	0.000190295	0.0118406	0.00963272	CCL2/EGR1/KMO/HES1/SOX9/NKX3-1	6	Epithelium_S03
BP	GO:0072001	renal system development	10/143	329/18888	0.000207246	0.012615	0.0102627	VEGFA/MYC/EGR1/HES1/WWTR1/SOX9/COMT/FGF2/BICC1/NKX3-1	10	Epithelium_S03
BP	GO:0002067	glandular epithelial cell differentiation	5/143	72/18888	0.000215872	0.0128605	0.0104624	CAV1/HES1/CDH2/SOX9/FGF2	5	Epithelium_S03
BP	GO:0036294	cellular response to decreased oxygen levels	7/143	161/18888	0.000227403	0.0130452	0.0106127	MGARP/VEGFA/HILPDA/MYC/STC1/EGLN3/NKX3-1	7	Epithelium_S03
BP	GO:0071260	cellular response to mechanical stimulus	5/143	73/18888	0.000230347	0.0130452	0.0106127	EGFR/SOX9/SLC2A1/FGF2/TMEM87A	5	Epithelium_S03
BP	GO:1903115	regulation of actin filament-based movement	4/143	40/18888	0.00023295	0.0130452	0.0106127	DSC2/DSG2/CAV1/STC1	4	Epithelium_S03
BP	GO:1901654	response to ketone	8/143	217/18888	0.000251408	0.0135575	0.0110295	DSG2/THBS1/EGFR/CAV1/IGFBP7/COMT/FOSL1/NKX3-1	8	Epithelium_S03
BP	GO:0032570	response to progesterone	4/143	41/18888	0.000256625	0.0135575	0.0110295	DSG2/THBS1/CAV1/FOSL1	4	Epithelium_S03
BP	GO:0071634	regulation of transforming growth factor beta production	4/143	41/18888	0.000256625	0.0135575	0.0110295	THBS1/ITGAV/TSC22D1/HSP90AB1	4	Epithelium_S03
BP	GO:0038083	peptidyl-tyrosine autophosphorylation	3/143	17/18888	0.000267324	0.0138612	0.0112766	EGFR/VEGFA/CAV1	3	Epithelium_S03
BP	GO:0050678	regulation of epithelial cell proliferation	11/143	407/18888	0.000275777	0.0138767	0.0112892	CCL2/THBS1/EGFR/VEGFA/CAV1/MYC/HES1/CAV2/SOX9/FGF2/NKX3-1	11	Epithelium_S03
BP	GO:0060563	neuroepithelial cell differentiation	4/143	42/18888	0.000281981	0.0138767	0.0112892	HES1/FAM20C/CDH2/FGF2	4	Epithelium_S03
BP	GO:0030111	regulation of Wnt signaling pathway	10/143	342/18888	0.00028249	0.0138767	0.0112892	EGFR/CAV1/EGR1/FZD1/CDH2/WWTR1/SOX9/FGF2/BICC1/SOSTDC1	10	Epithelium_S03
BP	GO:0072078	nephron tubule morphogenesis	5/143	77/18888	0.000295755	0.0142778	0.0116155	VEGFA/MYC/HES1/SOX9/FGF2	5	Epithelium_S03
BP	GO:0061323	cell proliferation involved in heart morphogenesis	3/143	18/18888	0.000319013	0.0146446	0.0119139	HES1/PIM1/SOX9	3	Epithelium_S03
BP	GO:2000136	regulation of cell proliferation involved in heart morphogenesis	3/143	18/18888	0.000319013	0.0146446	0.0119139	HES1/PIM1/SOX9	3	Epithelium_S03
BP	GO:0072009	nephron epithelium development	6/143	121/18888	0.000319043	0.0146446	0.0119139	VEGFA/MYC/HES1/WWTR1/SOX9/FGF2	6	Epithelium_S03
BP	GO:0072088	nephron epithelium morphogenesis	5/143	79/18888	0.000333309	0.0150226	0.0122214	VEGFA/MYC/HES1/SOX9/FGF2	5	Epithelium_S03
BP	GO:0071604	transforming growth factor beta production	4/143	44/18888	0.000338008	0.0150226	0.0122214	THBS1/ITGAV/TSC22D1/HSP90AB1	4	Epithelium_S03
BP	GO:0061333	renal tubule morphogenesis	5/143	81/18888	0.000374366	0.0158759	0.0129156	VEGFA/MYC/HES1/SOX9/FGF2	5	Epithelium_S03
BP	GO:0072028	nephron morphogenesis	5/143	81/18888	0.000374366	0.0158759	0.0129156	VEGFA/MYC/HES1/SOX9/FGF2	5	Epithelium_S03
BP	GO:0002065	columnar/cuboidal epithelial cell differentiation	6/143	125/18888	0.000379889	0.0158759	0.0129156	CAV1/HES1/FAM20C/CDH2/SOX9/FGF2	6	Epithelium_S03
BP	GO:0022612	gland morphogenesis	6/143	125/18888	0.000379889	0.0158759	0.0129156	EGFR/CAV1/SEMA3C/SOX9/SOSTDC1/NKX3-1	6	Epithelium_S03
BP	GO:0043406	positive regulation of MAP kinase activity	5/143	82/18888	0.000396274	0.0163171	0.0132746	THBS1/EGFR/VEGFA/FGF2/MAP3K13	5	Epithelium_S03
BP	GO:0071772	response to BMP	7/143	180/18888	0.00044714	0.0178856	0.0145505	CRIM1/EGR1/HES1/FZD1/SOX9/FSTL3/SOSTDC1	7	Epithelium_S03
BP	GO:0071773	cellular response to BMP stimulus	7/143	180/18888	0.00044714	0.0178856	0.0145505	CRIM1/EGR1/HES1/FZD1/SOX9/FSTL3/SOSTDC1	7	Epithelium_S03
BP	GO:0048864	stem cell development	5/143	86/18888	0.000493717	0.0194705	0.0158399	HES1/SEMA3C/CDH2/SOX9/FGF2	5	Epithelium_S03
BP	GO:0035272	exocrine system development	4/143	49/18888	0.000512336	0.0199242	0.016209	EGFR/SEMA3C/SOX9/NKX3-1	4	Epithelium_S03
BP	GO:0051403	stress-activated MAPK cascade	4/143	50/18888	0.000553639	0.0212355	0.0172758	MYC/MID1/STK25/MAP3K13	4	Epithelium_S03
BP	GO:0072234	metanephric nephron tubule development	3/143	22/18888	0.000588853	0.0220374	0.0179282	HES1/WWTR1/SOX9	3	Epithelium_S03
BP	GO:2001238	positive regulation of extrinsic apoptotic signaling pathway	4/143	51/18888	0.000597254	0.0220374	0.0179282	THBS1/CAV1/ATF3/HTRA2	4	Epithelium_S03
BP	GO:0061138	morphogenesis of a branching epithelium	7/143	189/18888	0.000598159	0.0220374	0.0179282	VEGFA/MYC/SEMA3C/SOX9/FGF2/SOCS3/NKX3-1	7	Epithelium_S03
BP	GO:0090288	negative regulation of cellular response to growth factor stimulus	6/143	137/18888	0.000618149	0.0224782	0.0182867	THBS1/CRIM1/FZD1/FGF2/FSTL3/SOSTDC1	6	Epithelium_S03
BP	GO:0070555	response to interleukin-1	6/143	138/18888	0.000642279	0.0230562	0.018757	CCL2/EGR1/KMO/HES1/SOX9/NKX3-1	6	Epithelium_S03
BP	GO:0046777	protein autophosphorylation	7/143	192/18888	0.00065664	0.0232733	0.0189336	EGFR/VEGFA/CAV1/FAM20C/PIM1/STK25/MAP3K13	7	Epithelium_S03
BP	GO:0048839	inner ear development	7/143	196/18888	0.000741578	0.0259552	0.0211155	HES1/CEBPD/INSIG2/SOX9/FGF2/WHRN/MYO3B	7	Epithelium_S03
BP	GO:2001026	regulation of endothelial cell chemotaxis	3/143	24/18888	0.000765395	0.0261138	0.0212444	THBS1/VEGFA/FGF2	3	Epithelium_S03
BP	GO:0010975	regulation of neuron projection development	11/143	460/18888	0.000766843	0.0261138	0.0212444	MGARP/VEGFA/NEGR1/HES1/SEMA3C/FZD1/SCARB2/CDH2/VIM/STK25/MAP3K13	11	Epithelium_S03
BP	GO:2001235	positive regulation of apoptotic signaling pathway	6/143	143/18888	0.000774086	0.0261138	0.0212444	THBS1/CAV1/MYC/ATF3/HTRA2/NKX3-1	6	Epithelium_S03
BP	GO:0030857	negative regulation of epithelial cell differentiation	4/143	55/18888	0.000796275	0.0265425	0.0215932	VEGFA/CAV1/HES1/SOX9	4	Epithelium_S03
BP	GO:0016055	Wnt signaling pathway	11/143	466/18888	0.000852324	0.0277746	0.0225956	EGFR/CAV1/EGR1/FZD1/CDH2/WWTR1/SOX9/HBP1/FGF2/BICC1/SOSTDC1	11	Epithelium_S03
BP	GO:0072170	metanephric tubule development	3/143	25/18888	0.000864966	0.0277746	0.0225956	HES1/WWTR1/SOX9	3	Epithelium_S03
BP	GO:0072243	metanephric nephron epithelium development	3/143	25/18888	0.000864966	0.0277746	0.0225956	HES1/WWTR1/SOX9	3	Epithelium_S03
BP	GO:0198738	cell-cell signaling by wnt	11/143	468/18888	0.000882518	0.0277746	0.0225956	EGFR/CAV1/EGR1/FZD1/CDH2/WWTR1/SOX9/HBP1/FGF2/BICC1/SOSTDC1	11	Epithelium_S03
BP	GO:2001233	regulation of apoptotic signaling pathway	10/143	396/18888	0.000882836	0.0277746	0.0225956	IER3/THBS1/CAV1/ITGAV/MYC/FZD1/ATF3/TMBIM1/HTRA2/NKX3-1	10	Epithelium_S03
BP	GO:0001657	ureteric bud development	5/143	99/18888	0.00093746	0.0291654	0.023727	VEGFA/MYC/HES1/SOX9/FGF2	5	Epithelium_S03
BP	GO:0007623	circadian rhythm	7/143	205/18888	0.000964581	0.0295316	0.0240249	NAMPT/EGFR/NFIL3/EGR1/KLF10/BHLHE41/BHLHE40	7	Epithelium_S03
BP	GO:0072163	mesonephric epithelium development	5/143	100/18888	0.00098087	0.0295316	0.0240249	VEGFA/MYC/HES1/SOX9/FGF2	5	Epithelium_S03
BP	GO:0072164	mesonephric tubule development	5/143	100/18888	0.00098087	0.0295316	0.0240249	VEGFA/MYC/HES1/SOX9/FGF2	5	Epithelium_S03
BP	GO:0001890	placenta development	6/143	150/18888	0.000992648	0.0295682	0.0240548	EGFR/HES1/STC1/FOSL1/SOCS3/HSP90AB1	6	Epithelium_S03
BP	GO:0031668	cellular response to extracellular stimulus	8/143	269/18888	0.00103589	0.0299963	0.024403	VCAM1/DSC2/KLF10/PIM1/ATF3/COMT/FOSL1/SLC2A1	8	Epithelium_S03
BP	GO:0031098	stress-activated protein kinase signaling cascade	4/143	59/18888	0.00103807	0.0299963	0.024403	MYC/MID1/STK25/MAP3K13	4	Epithelium_S03
BP	GO:0060562	epithelial tube morphogenesis	9/143	335/18888	0.00103916	0.0299963	0.024403	RHOB/VEGFA/MYC/HES1/FZD1/SOX9/FGF2/SOSTDC1/NKX3-1	9	Epithelium_S03
BP	GO:0072073	kidney epithelium development	6/143	152/18888	0.00106305	0.0303728	0.0247093	VEGFA/MYC/HES1/WWTR1/SOX9/FGF2	6	Epithelium_S03
BP	GO:0001658	branching involved in ureteric bud morphogenesis	4/143	60/18888	0.00110574	0.0312735	0.025442	VEGFA/MYC/SOX9/FGF2	4	Epithelium_S03
BP	GO:0050673	epithelial cell proliferation	11/143	482/18888	0.00111972	0.0313523	0.0255061	CCL2/THBS1/EGFR/VEGFA/CAV1/MYC/HES1/CAV2/SOX9/FGF2/NKX3-1	11	Epithelium_S03
BP	GO:0001823	mesonephros development	5/143	104/18888	0.00116959	0.0322948	0.0262729	VEGFA/MYC/HES1/SOX9/FGF2	5	Epithelium_S03
BP	GO:0071709	membrane assembly	4/143	61/18888	0.00117645	0.0322948	0.0262729	CAV1/CDH2/UGCG/CAV2	4	Epithelium_S03
BP	GO:0034113	heterotypic cell-cell adhesion	4/143	62/18888	0.00125027	0.0338114	0.0275067	VCAM1/DSC2/DSG2/ITGAV	4	Epithelium_S03
BP	GO:2001236	regulation of extrinsic apoptotic signaling pathway	6/143	157/18888	0.00125585	0.0338114	0.0275067	THBS1/CAV1/ITGAV/ATF3/TMBIM1/HTRA2	6	Epithelium_S03
BP	GO:0007263	nitric oxide mediated signal transduction	3/143	29/18888	0.0013441	0.0351727	0.0286141	THBS1/EGFR/VEGFA	3	Epithelium_S03
BP	GO:0072207	metanephric epithelium development	3/143	29/18888	0.0013441	0.0351727	0.0286141	HES1/WWTR1/SOX9	3	Epithelium_S03
BP	GO:0098901	regulation of cardiac muscle cell action potential	3/143	29/18888	0.0013441	0.0351727	0.0286141	DSC2/DSG2/CAV1	3	Epithelium_S03
BP	GO:0043281	regulation of cysteine-type endopeptidase activity involved in apoptotic process	6/143	160/18888	0.00138373	0.0358744	0.0291851	THBS1/VEGFA/MYC/EGLN3/HTRA2/NKX3-1	6	Epithelium_S03
BP	GO:0044091	membrane biogenesis	4/143	65/18888	0.0014911	0.0383035	0.0311612	CAV1/CDH2/UGCG/CAV2	4	Epithelium_S03
BP	GO:0043583	ear development	7/143	223/18888	0.00156724	0.0398934	0.0324547	HES1/CEBPD/INSIG2/SOX9/FGF2/WHRN/MYO3B	7	Epithelium_S03
BP	GO:0035051	cardiocyte differentiation	6/143	165/18888	0.00161868	0.0408315	0.0332178	VCAM1/EGFR/VEGFA/HES1/SEMA3C/ALPK3	6	Epithelium_S03
BP	GO:0035767	endothelial cell chemotaxis	3/143	31/18888	0.00163528	0.040882	0.0332589	THBS1/VEGFA/FGF2	3	Epithelium_S03
BP	GO:0060840	artery development	5/143	113/18888	0.00169105	0.0419021	0.0340888	VEGFA/EFEMP2/HES1/COMT/NKX3-1	5	Epithelium_S03
BP	GO:0035019	somatic stem cell population maintenance	4/143	68/18888	0.00176251	0.0431812	0.0351294	MYC/HES1/KLF10/SOX9	4	Epithelium_S03
BP	GO:0030509	BMP signaling pathway	6/143	168/18888	0.00177351	0.0431812	0.0351294	CRIM1/EGR1/HES1/FZD1/FSTL3/SOSTDC1	6	Epithelium_S03
BP	GO:0060674	placenta blood vessel development	3/143	32/18888	0.00179451	0.0433158	0.0352389	HES1/FOSL1/SOCS3	3	Epithelium_S03
BP	GO:0030856	regulation of epithelial cell differentiation	6/143	171/18888	0.00193935	0.0456006	0.0370977	VEGFA/CAV1/HES1/WWTR1/SOX9/FGF2	6	Epithelium_S03
BP	GO:0032922	circadian regulation of gene expression	4/143	70/18888	0.00196138	0.0456006	0.0370977	NAMPT/EGR1/BHLHE41/BHLHE40	4	Epithelium_S03
BP	GO:0030511	positive regulation of transforming growth factor beta receptor signaling pathway	3/143	33/18888	0.00196309	0.0456006	0.0370977	THBS1/TSC22D1/HSP90AB1	3	Epithelium_S03
BP	GO:1903846	positive regulation of cellular response to transforming growth factor beta stimulus	3/143	33/18888	0.00196309	0.0456006	0.0370977	THBS1/TSC22D1/HSP90AB1	3	Epithelium_S03
BP	GO:0051928	positive regulation of calcium ion transport	5/143	117/18888	0.0019706	0.0456006	0.0370977	CCL2/CAV1/MCHR1/STC1/NIPSNAP2	5	Epithelium_S03
BP	GO:0009308	amine metabolic process	5/143	118/18888	0.00204546	0.0466609	0.0379602	VCAM1/KMO/AMD1/HNMT/COMT	5	Epithelium_S03
BP	GO:0050680	negative regulation of epithelial cell proliferation	6/143	173/18888	0.00205625	0.0466609	0.0379602	CCL2/THBS1/CAV1/CAV2/SOX9/NKX3-1	6	Epithelium_S03
BP	GO:0032835	glomerulus development	4/143	71/18888	0.00206641	0.0466609	0.0379602	EGR1/HES1/WWTR1/COMT	4	Epithelium_S03
BP	GO:0007435	salivary gland morphogenesis	3/143	34/18888	0.00214122	0.0473764	0.0385423	EGFR/SEMA3C/NKX3-1	3	Epithelium_S03
BP	GO:0090183	regulation of kidney development	3/143	34/18888	0.00214122	0.0473764	0.0385423	VEGFA/MYC/SOX9	3	Epithelium_S03
BP	GO:0071560	cellular response to transforming growth factor beta stimulus	8/143	302/18888	0.00214886	0.0473764	0.0385423	THBS1/CAV1/JUN/SAP30/CAV2/SOX9/TSC22D1/HSP90AB1	8	Epithelium_S03
BP	GO:0030514	negative regulation of BMP signaling pathway	4/143	72/18888	0.00217527	0.0475839	0.0387112	CRIM1/FZD1/FSTL3/SOSTDC1	4	Epithelium_S03
BP	GO:0030510	regulation of BMP signaling pathway	5/143	121/18888	0.00228253	0.0495434	0.0403052	CRIM1/HES1/FZD1/FSTL3/SOSTDC1	5	Epithelium_S03
BP	GO:0032872	regulation of stress-activated MAPK cascade	3/143	35/18888	0.00232908	0.0497818	0.0404992	MYC/MID1/STK25	3	Epithelium_S03
BP	GO:0086005	ventricular cardiac muscle cell action potential	3/143	35/18888	0.00232908	0.0497818	0.0404992	DSC2/DSG2/CAV1	3	Epithelium_S03
CC	GO:0005925	focal adhesion	13/149	421/19894	1.75587e-05	0.00290701	0.00230387	EGFR/RHOB/CAV1/ITGAV/FZD1/ACTN1/SCARB2/CDH2/CAV2/VIM/RPL37A/YWHAQ/TNS3	13	Epithelium_S03
CC	GO:0030055	cell-substrate junction	13/149	431/19894	2.2448e-05	0.00290701	0.00230387	EGFR/RHOB/CAV1/ITGAV/FZD1/ACTN1/SCARB2/CDH2/CAV2/VIM/RPL37A/YWHAQ/TNS3	13	Epithelium_S03
CC	GO:0014704	intercalated disc	5/149	51/19894	3.92152e-05	0.00338558	0.00268315	DSC2/DSG2/ACTN1/CDH2/SLC2A1	5	Epithelium_S03
CC	GO:0062023	collagen-containing extracellular matrix	12/149	428/19894	9.40524e-05	0.0060899	0.00482638	ITIH5/MXRA7/AEBP1/THBS1/SPON1/COL23A1/EFEMP2/IGFBP7/ANGPTL4/LMAN1/CDH2/TGFBI	12	Epithelium_S03
CC	GO:0030864	cortical actin cytoskeleton	5/149	72/19894	0.000205901	0.00948456	0.00751672	PLEKHH2/ACTN1/CDH2/SLC2A1/PDLIM2	5	Epithelium_S03
CC	GO:0044291	cell-cell contact zone	5/149	73/19894	0.00021972	0.00948456	0.00751672	DSC2/DSG2/ACTN1/CDH2/SLC2A1	5	Epithelium_S03
CC	GO:0005788	endoplasmic reticulum lumen	9/149	313/19894	0.000599653	0.0220819	0.0175004	THBS1/SPON1/COL23A1/IGFBP7/FAM20C/CDH2/APLP2/RNASET2/FSTL3	9	Epithelium_S03
CC	GO:0042383	sarcolemma	6/149	141/19894	0.000682067	0.0220819	0.0175004	VCAM1/CAV1/SSPN/CDH2/CAV2/SLC2A1	6	Epithelium_S03
CC	GO:0030662	coated vesicle membrane	7/149	205/19894	0.000909795	0.0261819	0.0207497	EGFR/SCARB2/LMAN1/STON2/COPZ2/TMED10/MCFD2	7	Epithelium_S03
CC	GO:0030057	desmosome	3/149	27/19894	0.00105554	0.026314	0.0208545	DSC2/DSG2/CDH2	3	Epithelium_S03
CC	GO:0030863	cortical cytoskeleton	5/149	104/19894	0.00111758	0.026314	0.0208545	PLEKHH2/ACTN1/CDH2/SLC2A1/PDLIM2	5	Epithelium_S03
CC	GO:0044853	plasma membrane raft	5/149	113/19894	0.00161668	0.0348933	0.0276537	TFPI/CAV1/CDH2/CAV2/SLC2A1	5	Epithelium_S03
MF	GO:0001968	fibronectin binding	4/144	30/18522	8.20551e-05	0.0307707	0.0278124	THBS1/VEGFA/ITGAV/FSTL3	4	Epithelium_S03
MF	GO:0005178	integrin binding	7/144	157/18522	0.000228928	0.0401955	0.0363311	VCAM1/THBS1/EGFR/ITGAV/ACTN1/FGF2/TGFBI	7	Epithelium_S03
MF	GO:0005201	extracellular matrix structural constituent	7/144	166/18522	0.000321564	0.0401955	0.0363311	AEBP1/THBS1/SPON1/COL23A1/EFEMP2/IGFBP7/TGFBI	7	Epithelium_S03
BP	GO:1901653	cellular response to peptide	19/188	376/18888	7.3828e-09	9.82095e-06	7.62681e-06	NR4A3/NR4A2/IGF1/ICAM1/NR4A1/INSIG1/KLF4/SOCS3/SNX6/FOXO3/CFLAR/FOS/PTPRE/MYO5A/PRNP/NFKB1/TLR4/NFE2L2/ZFP36L1	19	Myeloid_S02
BP	GO:0006935	chemotaxis	21/188	466/18888	8.6387e-09	9.82095e-06	7.62681e-06	CCL3L1/CCL3/CXCL2/CXCL12/NR4A1/EGR3/CXCL3/CCL4/NRP2/GPR183/C5AR1/PLAU/CXCL8/PLAUR/HBEGF/CCL8/STX4/FPR3/NINJ1/SEMA4A/PDGFB	21	Myeloid_S02
BP	GO:0042330	taxis	21/188	468/18888	9.30896e-09	9.82095e-06	7.62681e-06	CCL3L1/CCL3/CXCL2/CXCL12/NR4A1/EGR3/CXCL3/CCL4/NRP2/GPR183/C5AR1/PLAU/CXCL8/PLAUR/HBEGF/CCL8/STX4/FPR3/NINJ1/SEMA4A/PDGFB	21	Myeloid_S02
BP	GO:2001233	regulation of apoptotic signaling pathway	19/188	396/18888	1.70317e-08	1.34763e-05	1.04655e-05	NR4A2/IER3/IGF1/ICAM1/ATF3/CXCL12/HIF1A/MCL1/TNFAIP3/PLAUR/IVNS1ABP/STX4/CFLAR/YBX3/MMP9/SKIL/TLR4/NFE2L2/SGMS1	19	Myeloid_S02
BP	GO:0070371	ERK1 and ERK2 cascade	17/188	332/18888	3.9137e-08	2.47737e-05	1.92389e-05	CCL3L1/CCL3/IGF1/ICAM1/ATF3/CCL4/DAB2/GPR183/C5AR1/SPRED1/CCL8/CFLAR/PTGER4/TLR4/CD4/PDGFB/ZFP36L1	17	Myeloid_S02
BP	GO:0071356	cellular response to tumor necrosis factor	14/188	241/18888	1.40056e-07	7.07002e-05	5.49048e-05	CCL3L1/CCL3/CCL4/NFKBIA/CXCL8/ZFP36/TNFAIP3/CCL8/FOXO3/YBX3/FOS/NFKB1/NFE2L2/ZFP36L1	14	Myeloid_S02
BP	GO:2001234	negative regulation of apoptotic signaling pathway	14/188	244/18888	1.63058e-07	7.07002e-05	5.49048e-05	NR4A2/IER3/IGF1/ICAM1/CXCL12/HIF1A/MCL1/TNFAIP3/PLAUR/IVNS1ABP/CFLAR/YBX3/MMP9/NFE2L2	14	Myeloid_S02
BP	GO:0002237	response to molecule of bacterial origin	17/188	369/18888	1.78705e-07	7.07002e-05	5.49048e-05	MRC1/CXCL2/NR4A1/CXCL3/C5AR1/NFKBIA/CXCL8/ZFP36/FOSL2/ABCA1/TNFAIP3/MMP9/FOS/PTGER4/NFKB1/TLR4/CD86	17	Myeloid_S02
BP	GO:1903706	regulation of hemopoiesis	18/188	424/18888	2.57577e-07	9.05811e-05	7.0344e-05	CCL3/CD83/NFKBID/EGR3/PRDM1/HIF1A/NFKBIA/ZFP36/KLF10/JUNB/QKI/FOXO3/FOS/TLR4/TMEM176B/CD4/ZFP36L1/CD86	18	Myeloid_S02
BP	GO:0070098	chemokine-mediated signaling pathway	9/188	93/18888	3.70807e-07	0.000104444	8.11097e-05	CCL3L1/CCL3/CXCL2/CXCL12/CXCL3/CCL4/HIF1A/CXCL8/CCL8	9	Myeloid_S02
BP	GO:0034612	response to tumor necrosis factor	14/188	263/18888	4.06449e-07	0.000104444	8.11097e-05	CCL3L1/CCL3/CCL4/NFKBIA/CXCL8/ZFP36/TNFAIP3/CCL8/FOXO3/YBX3/FOS/NFKB1/NFE2L2/ZFP36L1	14	Myeloid_S02
BP	GO:0032496	response to lipopolysaccharide	16/188	348/18888	4.28798e-07	0.000104444	8.11097e-05	MRC1/CXCL2/NR4A1/CXCL3/NFKBIA/CXCL8/ZFP36/FOSL2/ABCA1/TNFAIP3/MMP9/FOS/PTGER4/NFKB1/TLR4/CD86	16	Myeloid_S02
BP	GO:0031960	response to corticosteroid	11/188	156/18888	4.71015e-07	0.000104444	8.11097e-05	FOSB/ZFP36/FOSL2/SGK1/CDKN1A/IL1RN/HNRNPU/FOXO3/CFLAR/FOS/ZFP36L1	11	Myeloid_S02
BP	GO:0070372	regulation of ERK1 and ERK2 cascade	15/188	308/18888	4.83157e-07	0.000104444	8.11097e-05	CCL3L1/CCL3/IGF1/ICAM1/ATF3/CCL4/DAB2/GPR183/C5AR1/SPRED1/CCL8/CFLAR/TLR4/CD4/PDGFB	15	Myeloid_S02
BP	GO:0046632	alpha-beta T cell differentiation	10/188	125/18888	4.94995e-07	0.000104444	8.11097e-05	CD83/NFKBID/PRDM1/GPR183/FOSL2/SOCS3/JUNB/SEMA4A/PTGER4/CD86	10	Myeloid_S02
BP	GO:0002696	positive regulation of leukocyte activation	16/188	362/18888	7.23864e-07	0.000132217	0.000102678	NR4A3/CCL3/CD83/IGF1/NFKBID/EGR3/CD209/GPR183/HSPH1/CDKN1A/ABL2/FOXO3/TLR4/CD4/MAP3K8/CD86	16	Myeloid_S02
BP	GO:1990868	response to chemokine	9/188	101/18888	7.51944e-07	0.000132217	0.000102678	CCL3L1/CCL3/CXCL2/CXCL12/CXCL3/CCL4/HIF1A/CXCL8/CCL8	9	Myeloid_S02
BP	GO:1990869	cellular response to chemokine	9/188	101/18888	7.51944e-07	0.000132217	0.000102678	CCL3L1/CCL3/CXCL2/CXCL12/CXCL3/CCL4/HIF1A/CXCL8/CCL8	9	Myeloid_S02
BP	GO:0060326	cell chemotaxis	15/188	322/18888	8.46601e-07	0.000141026	0.000109519	CCL3L1/CCL3/CXCL2/CXCL12/NR4A1/EGR3/CXCL3/CCL4/GPR183/C5AR1/CXCL8/HBEGF/CCL8/NINJ1/PDGFB	15	Myeloid_S02
BP	GO:0051384	response to glucocorticoid	10/188	134/18888	9.42031e-07	0.000149076	0.000115771	FOSB/ZFP36/FOSL2/CDKN1A/IL1RN/HNRNPU/FOXO3/CFLAR/FOS/ZFP36L1	10	Myeloid_S02
BP	GO:1904645	response to amyloid-beta	7/188	54/18888	1.0324e-06	0.000153467	0.00011918	IGF1/ICAM1/SNX6/FOXO3/MMP9/PRNP/TLR4	7	Myeloid_S02
BP	GO:1902105	regulation of leukocyte differentiation	15/188	328/18888	1.06675e-06	0.000153467	0.00011918	CCL3/CD83/NFKBID/EGR3/PRDM1/KLF10/JUNB/QKI/FOXO3/FOS/TLR4/TMEM176B/CD4/ZFP36L1/CD86	15	Myeloid_S02
BP	GO:0050867	positive regulation of cell activation	16/188	380/18888	1.36835e-06	0.000183007	0.00014212	NR4A3/CCL3/CD83/IGF1/NFKBID/EGR3/CD209/GPR183/HSPH1/CDKN1A/ABL2/FOXO3/TLR4/CD4/MAP3K8/CD86	16	Myeloid_S02
BP	GO:0071496	cellular response to external stimulus	15/188	335/18888	1.38773e-06	0.000183007	0.00014212	NR4A2/ATF3/FOLR2/KLF10/CDKN1A/FOXO3/WDR45B/JMY/TLR7/FOS/PTGER4/NFKB1/TLR4/NFE2L2/CPEB4	15	Myeloid_S02
BP	GO:0042060	wound healing	17/188	430/18888	1.49885e-06	0.000188481	0.000146372	IGF1/HIF1A/PLAU/TNFAIP3/F13A1/SERPING1/PLAUR/CDKN1A/HBEGF/GNA13/CHMP1B/B4GALT1/CFLAR/DST/TLR4/NFE2L2/PDGFB	17	Myeloid_S02
BP	GO:0071347	cellular response to interleukin-1	9/188	110/18888	1.54835e-06	0.000188481	0.000146372	CCL3L1/CCL3/CCL4/HIF1A/NFKBIA/CXCL8/IL1RN/CCL8/NFKB1	9	Myeloid_S02
BP	GO:0070374	positive regulation of ERK1 and ERK2 cascade	12/188	215/18888	1.71062e-06	0.000200523	0.000155724	CCL3L1/CCL3/IGF1/ICAM1/CCL4/GPR183/C5AR1/CCL8/CFLAR/TLR4/CD4/PDGFB	12	Myeloid_S02
BP	GO:0045785	positive regulation of cell adhesion	18/188	485/18888	1.78961e-06	0.00020229	0.000157096	NR4A3/CD83/IGF1/NFKBID/CXCL12/EGR3/CD209/DAB2/HSPH1/PLAUR/ABL2/STX4/FOXO3/CD4/PDGFB/FMN1/MAP3K8/CD86	18	Myeloid_S02
BP	GO:0030099	myeloid cell differentiation	17/188	439/18888	1.98493e-06	0.000211726	0.000164423	CCL3/MAF/GPR183/HIF1A/NFKBIA/ZFP36/FOSL2/KLF10/JUNB/QKI/FOXO3/CFLAR/MMP9/FOS/TLR4/CD4/ZFP36L1	17	Myeloid_S02
BP	GO:0046631	alpha-beta T cell activation	11/188	181/18888	2.05001e-06	0.000211726	0.000164423	CD83/NFKBID/PRDM1/GPR183/FOSL2/HSPH1/SOCS3/JUNB/SEMA4A/PTGER4/CD86	11	Myeloid_S02
BP	GO:0050679	positive regulation of epithelial cell proliferation	12/188	219/18888	2.07377e-06	0.000211726	0.000164423	NR4A3/IGF1/CXCL12/NR4A1/EGR3/NRP2/C5AR1/HIF1A/TNFAIP3/B4GALT1/CFLAR/PDGFB	12	Myeloid_S02
BP	GO:0050900	leukocyte migration	16/188	396/18888	2.33515e-06	0.000230961	0.000179361	CCL3L1/CCL3/CXCL2/ICAM1/CXCL12/CXCL3/CCL4/GPR183/C5AR1/CXCL8/CCL8/ABL2/B4GALT1/NINJ1/PTGER4/PDGFB	16	Myeloid_S02
BP	GO:0071216	cellular response to biotic stimulus	13/188	265/18888	2.64748e-06	0.000253917	0.000197189	MRC1/CXCL2/PPP1R15B/CXCL3/NFKBIA/CXCL8/ZFP36/ABCA1/TNFAIP3/MMP9/NFKB1/TLR4/CD86	13	Myeloid_S02
BP	GO:0071222	cellular response to lipopolysaccharide	12/188	225/18888	2.74638e-06	0.000255656	0.000198539	MRC1/CXCL2/CXCL3/NFKBIA/CXCL8/ZFP36/ABCA1/TNFAIP3/MMP9/NFKB1/TLR4/CD86	12	Myeloid_S02
BP	GO:0030217	T cell differentiation	14/188	310/18888	2.85512e-06	0.000258185	0.000200503	CD83/NFKBID/EGR3/PRDM1/GPR183/FOSL2/SOCS3/JUNB/FOXO3/SEMA4A/PTGER4/CD4/ZFP36L1/CD86	14	Myeloid_S02
BP	GO:0071364	cellular response to epidermal growth factor stimulus	6/188	42/18888	3.4961e-06	0.000307365	0.000238696	DAB2/ZFP36/SNX6/CFLAR/FOS/ZFP36L1	6	Myeloid_S02
BP	GO:1904646	cellular response to amyloid-beta	6/188	43/18888	4.02963e-06	0.000344696	0.000267686	IGF1/ICAM1/SNX6/FOXO3/PRNP/TLR4	6	Myeloid_S02
BP	GO:0043367	CD4-positive, alpha-beta T cell differentiation	8/188	94/18888	4.45056e-06	0.000370684	0.000287868	CD83/NFKBID/GPR183/SOCS3/JUNB/SEMA4A/PTGER4/CD86	8	Myeloid_S02
BP	GO:0030595	leukocyte chemotaxis	12/188	237/18888	4.69114e-06	0.000378087	0.000293617	CCL3L1/CCL3/CXCL2/CXCL12/CXCL3/CCL4/GPR183/C5AR1/CXCL8/CCL8/NINJ1/PDGFB	12	Myeloid_S02
BP	GO:0007159	leukocyte cell-cell adhesion	16/188	419/18888	4.80329e-06	0.000378087	0.000293617	NR4A3/CD83/IGF1/ICAM1/NFKBID/CXCL12/EGR3/CD209/KLF4/HSPH1/ABL2/FOXO3/PRNP/CD4/MAP3K8/CD86	16	Myeloid_S02
BP	GO:0071219	cellular response to molecule of bacterial origin	12/188	238/18888	4.8978e-06	0.000378087	0.000293617	MRC1/CXCL2/CXCL3/NFKBIA/CXCL8/ZFP36/ABCA1/TNFAIP3/MMP9/NFKB1/TLR4/CD86	12	Myeloid_S02
BP	GO:0097529	myeloid leukocyte migration	12/188	239/18888	5.11244e-06	0.000385259	0.000299187	CCL3L1/CCL3/CXCL2/CXCL12/CXCL3/CCL4/C5AR1/CXCL8/CCL8/B4GALT1/PTGER4/PDGFB	12	Myeloid_S02
BP	GO:0051251	positive regulation of lymphocyte activation	14/188	328/18888	5.47487e-06	0.000402976	0.000312945	CD83/IGF1/NFKBID/EGR3/CD209/GPR183/HSPH1/CDKN1A/ABL2/FOXO3/TLR4/CD4/MAP3K8/CD86	14	Myeloid_S02
BP	GO:0070849	response to epidermal growth factor	6/188	46/18888	6.03984e-06	0.000434457	0.000337393	DAB2/ZFP36/SNX6/CFLAR/FOS/ZFP36L1	6	Myeloid_S02
BP	GO:1903037	regulation of leukocyte cell-cell adhesion	15/188	382/18888	6.88822e-06	0.000484471	0.000376234	NR4A3/CD83/IGF1/NFKBID/CXCL12/EGR3/CD209/KLF4/HSPH1/ABL2/FOXO3/PRNP/CD4/MAP3K8/CD86	15	Myeloid_S02
BP	GO:1903131	mononuclear cell differentiation	17/188	484/18888	7.27475e-06	0.000500534	0.000388708	CD83/NFKBID/EGR3/PRDM1/GPR183/FOSL2/SOCS3/JUNB/KLF6/FOXO3/SEMA4A/FOS/PTGER4/TMEM176B/CD4/ZFP36L1/CD86	17	Myeloid_S02
BP	GO:1902041	regulation of extrinsic apoptotic signaling pathway via death domain receptors	6/188	48/18888	7.78332e-06	0.000524132	0.000407033	ICAM1/ATF3/TNFAIP3/STX4/CFLAR/SKIL	6	Myeloid_S02
BP	GO:0033002	muscle cell proliferation	12/188	251/18888	8.4125e-06	0.000554699	0.000430772	NR4A3/IGF1/KLF4/TNFAIP3/CDKN1A/HBEGF/GNA13/CFLAR/MMP9/FOS/TLR4/PDGFB	12	Myeloid_S02
BP	GO:0042093	T-helper cell differentiation	7/188	74/18888	8.87202e-06	0.00057306	0.000445031	NFKBID/GPR183/SOCS3/JUNB/SEMA4A/PTGER4/CD86	7	Myeloid_S02
BP	GO:0048660	regulation of smooth muscle cell proliferation	10/188	174/18888	9.87727e-06	0.000612647	0.000475773	NR4A3/IGF1/KLF4/TNFAIP3/CDKN1A/HBEGF/GNA13/MMP9/TLR4/PDGFB	10	Myeloid_S02
BP	GO:0022407	regulation of cell-cell adhesion	17/188	496/18888	1.0012e-05	0.000612647	0.000475773	NR4A3/CD83/IGF1/NFKBID/CXCL12/EGR3/CD209/KLF4/HSPH1/PLAUR/IL1RN/ABL2/FOXO3/PRNP/CD4/MAP3K8/CD86	17	Myeloid_S02
BP	GO:0070555	response to interleukin-1	9/188	138/18888	1.00656e-05	0.000612647	0.000475773	CCL3L1/CCL3/CCL4/HIF1A/NFKBIA/CXCL8/IL1RN/CCL8/NFKB1	9	Myeloid_S02
BP	GO:0002294	CD4-positive, alpha-beta T cell differentiation involved in immune response	7/188	76/18888	1.05991e-05	0.000632948	0.000491539	NFKBID/GPR183/SOCS3/JUNB/SEMA4A/PTGER4/CD86	7	Myeloid_S02
BP	GO:0002287	alpha-beta T cell activation involved in immune response	7/188	77/18888	1.15619e-05	0.00065985	0.000512431	NFKBID/GPR183/SOCS3/JUNB/SEMA4A/PTGER4/CD86	7	Myeloid_S02
BP	GO:0002293	alpha-beta T cell differentiation involved in immune response	7/188	77/18888	1.15619e-05	0.00065985	0.000512431	NFKBID/GPR183/SOCS3/JUNB/SEMA4A/PTGER4/CD86	7	Myeloid_S02
BP	GO:0030593	neutrophil chemotaxis	8/188	107/18888	1.16751e-05	0.00065985	0.000512431	CCL3L1/CCL3/CXCL2/CXCL3/CCL4/C5AR1/CXCL8/CCL8	8	Myeloid_S02
BP	GO:0048659	smooth muscle cell proliferation	10/188	178/18888	1.20528e-05	0.000664199	0.000515807	NR4A3/IGF1/KLF4/TNFAIP3/CDKN1A/HBEGF/GNA13/MMP9/TLR4/PDGFB	10	Myeloid_S02
BP	GO:0045637	regulation of myeloid cell differentiation	11/188	218/18888	1.21717e-05	0.000664199	0.000515807	CCL3/HIF1A/NFKBIA/ZFP36/KLF10/QKI/FOXO3/FOS/TLR4/CD4/ZFP36L1	11	Myeloid_S02
BP	GO:0072677	eosinophil migration	5/188	31/18888	1.2755e-05	0.00068423	0.000531364	CCL3L1/CCL3/CCL4/CCL8/PTGER4	5	Myeloid_S02
BP	GO:0050678	regulation of epithelial cell proliferation	15/188	407/18888	1.46086e-05	0.000770604	0.00059844	NR4A3/IGF1/CXCL12/NR4A1/EGR3/NRP2/DAB2/C5AR1/HIF1A/ZFP36/TNFAIP3/B4GALT1/CFLAR/PDGFB/ZFP36L1	15	Myeloid_S02
BP	GO:0097193	intrinsic apoptotic signaling pathway	13/188	319/18888	1.94815e-05	0.0010108	0.000784976	IER3/CXCL12/HIF1A/MCL1/PLAUR/CDKN1A/IVNS1ABP/JMY/YBX3/MMP9/SKIL/NFE2L2/SGMS1	13	Myeloid_S02
BP	GO:0051412	response to corticosterone	4/188	17/18888	2.04432e-05	0.00104359	0.000810441	FOSB/CDKN1A/FOXO3/FOS	4	Myeloid_S02
BP	GO:2001242	regulation of intrinsic apoptotic signaling pathway	10/188	190/18888	2.12326e-05	0.00106668	0.000828372	CXCL12/HIF1A/MCL1/PLAUR/IVNS1ABP/YBX3/MMP9/SKIL/NFE2L2/SGMS1	10	Myeloid_S02
BP	GO:0002292	T cell differentiation involved in immune response	7/188	85/18888	2.21948e-05	0.00109593	0.000851087	NFKBID/GPR183/SOCS3/JUNB/SEMA4A/PTGER4/CD86	7	Myeloid_S02
BP	GO:1903039	positive regulation of leukocyte cell-cell adhesion	12/188	277/18888	2.25073e-05	0.00109593	0.000851087	NR4A3/CD83/IGF1/NFKBID/EGR3/CD209/HSPH1/ABL2/FOXO3/CD4/MAP3K8/CD86	12	Myeloid_S02
BP	GO:0022409	positive regulation of cell-cell adhesion	13/188	325/18888	2.36778e-05	0.00112869	0.000876524	NR4A3/CD83/IGF1/NFKBID/EGR3/CD209/HSPH1/PLAUR/ABL2/FOXO3/CD4/MAP3K8/CD86	13	Myeloid_S02
BP	GO:0050727	regulation of inflammatory response	15/188	425/18888	2.41948e-05	0.00112869	0.000876524	CCL3/IER3/IGF1/KLF4/NFKBIA/ZFP36/TNFAIP3/SOCS3/NINJ1/MMP9/TLR7/PTGER4/LACC1/NFKB1/TLR4	15	Myeloid_S02
BP	GO:0097530	granulocyte migration	9/188	154/18888	2.42499e-05	0.00112869	0.000876524	CCL3L1/CCL3/CXCL2/CXCL3/CCL4/C5AR1/CXCL8/CCL8/PTGER4	9	Myeloid_S02
BP	GO:0035710	CD4-positive, alpha-beta T cell activation	8/188	120/18888	2.69663e-05	0.00122983	0.000955068	CD83/NFKBID/GPR183/SOCS3/JUNB/SEMA4A/PTGER4/CD86	8	Myeloid_S02
BP	GO:0050673	epithelial cell proliferation	16/188	482/18888	2.72e-05	0.00122983	0.000955068	NR4A3/IGF1/CXCL12/NR4A1/EGR3/NRP2/DAB2/C5AR1/HIF1A/ZFP36/TNFAIP3/CDKN1A/B4GALT1/CFLAR/PDGFB/ZFP36L1	16	Myeloid_S02
BP	GO:0001892	embryonic placenta development	7/188	88/18888	2.78393e-05	0.00123975	0.000962772	PRDM1/HIF1A/SOCS3/JUNB/DNAJB6/PDGFB/ZFP36L1	7	Myeloid_S02
BP	GO:2001236	regulation of extrinsic apoptotic signaling pathway	9/188	157/18888	2.82519e-05	0.00123975	0.000962772	IGF1/ICAM1/ATF3/MCL1/TNFAIP3/STX4/CFLAR/SKIL/TLR4	9	Myeloid_S02
BP	GO:0002573	myeloid leukocyte differentiation	11/188	239/18888	2.85945e-05	0.00123975	0.000962772	CCL3/GPR183/FOSL2/KLF10/JUNB/QKI/MMP9/FOS/TLR4/CD4/ZFP36L1	11	Myeloid_S02
BP	GO:0030098	lymphocyte differentiation	15/188	432/18888	2.92154e-05	0.00124955	0.000970383	CD83/NFKBID/EGR3/PRDM1/GPR183/FOSL2/SOCS3/JUNB/KLF6/FOXO3/SEMA4A/PTGER4/CD4/ZFP36L1/CD86	15	Myeloid_S02
BP	GO:0050863	regulation of T cell activation	14/188	382/18888	3.01782e-05	0.00127352	0.000988999	CD83/IGF1/NFKBID/EGR3/CD209/PRDM1/HSPH1/JUNB/ABL2/FOXO3/PRNP/CD4/MAP3K8/CD86	14	Myeloid_S02
BP	GO:0070431	nucleotide-binding oligomerization domain containing 2 signaling pathway	4/188	19/18888	3.27783e-05	0.00136504	0.00106007	NFKBIA/TNFAIP3/LACC1/TLR4	4	Myeloid_S02
BP	GO:0002286	T cell activation involved in immune response	8/188	124/18888	3.41575e-05	0.00140401	0.00109033	ICAM1/NFKBID/GPR183/SOCS3/JUNB/SEMA4A/PTGER4/CD86	8	Myeloid_S02
BP	GO:0014910	regulation of smooth muscle cell migration	7/188	91/18888	3.46157e-05	0.0014046	0.00109079	NR4A3/IGF1/PLAU/GNA13/TLR4/NFE2L2/PDGFB	7	Myeloid_S02
BP	GO:0048545	response to steroid hormone	13/188	338/18888	3.55753e-05	0.00142526	0.00110684	NR4A3/FOSB/DAB2/ZFP36/FOSL2/SGK1/CDKN1A/IL1RN/HNRNPU/FOXO3/CFLAR/FOS/ZFP36L1	13	Myeloid_S02
BP	GO:0072676	lymphocyte migration	8/188	125/18888	3.61863e-05	0.00143162	0.00111178	CCL3L1/CCL3/ICAM1/CXCL12/CCL4/GPR183/CCL8/ABL2	8	Myeloid_S02
BP	GO:0032623	interleukin-2 production	6/188	63/18888	3.80839e-05	0.00146995	0.00114154	CD83/ZFP36/TNFAIP3/PRNP/CD4/CD86	6	Myeloid_S02
BP	GO:0032663	regulation of interleukin-2 production	6/188	63/18888	3.80839e-05	0.00146995	0.00114154	CD83/ZFP36/TNFAIP3/PRNP/CD4/CD86	6	Myeloid_S02
BP	GO:0045444	fat cell differentiation	11/188	248/18888	4.00907e-05	0.00152876	0.00118721	NR4A3/NR4A2/EGR2/NR4A1/INSIG1/KLF4/ZFP36/FOSL2/HNRNPU/ZFP36L1/CREBL2	11	Myeloid_S02
BP	GO:0071384	cellular response to corticosteroid stimulus	6/188	64/18888	4.16791e-05	0.00157041	0.00121956	ZFP36/SGK1/HNRNPU/FOXO3/CFLAR/ZFP36L1	6	Myeloid_S02
BP	GO:0071674	mononuclear cell migration	10/188	206/18888	4.23601e-05	0.00157729	0.0012249	CCL3L1/CCL3/ICAM1/CXCL12/CCL4/GPR183/C5AR1/CCL8/ABL2/PDGFB	10	Myeloid_S02
BP	GO:0071621	granulocyte chemotaxis	8/188	128/18888	4.28866e-05	0.00157833	0.00122571	CCL3L1/CCL3/CXCL2/CXCL3/CCL4/C5AR1/CXCL8/CCL8	8	Myeloid_S02
BP	GO:1990266	neutrophil migration	8/188	129/18888	4.53379e-05	0.00164936	0.00128087	CCL3L1/CCL3/CXCL2/CXCL3/CCL4/C5AR1/CXCL8/CCL8	8	Myeloid_S02
BP	GO:0051385	response to mineralocorticoid	5/188	40/18888	4.59389e-05	0.00165223	0.0012831	FOSB/SGK1/CDKN1A/FOXO3/FOS	5	Myeloid_S02
BP	GO:0050870	positive regulation of T cell activation	11/188	253/18888	4.80526e-05	0.00170884	0.00132706	CD83/IGF1/NFKBID/EGR3/CD209/HSPH1/ABL2/FOXO3/CD4/MAP3K8/CD86	11	Myeloid_S02
BP	GO:0002366	leukocyte activation involved in immune response	12/188	301/18888	5.05901e-05	0.00177141	0.00137566	NR4A3/CCL3/ICAM1/NFKBID/GPR183/SOCS3/JUNB/STX4/SEMA4A/PTGER4/TLR4/CD86	12	Myeloid_S02
BP	GO:0001701	in utero embryonic development	14/188	401/18888	5.11105e-05	0.00177141	0.00137566	MAFF/IGF1/PRDM1/HIF1A/KLF4/CDKN1A/SOCS3/JUNB/GNA13/DNAJB6/YBX3/SKIL/PDGFB/ZFP36L1	14	Myeloid_S02
BP	GO:0010720	positive regulation of cell development	15/188	454/18888	5.14913e-05	0.00177141	0.00137566	CD83/EGR2/NFKBID/CXCL12/EGR3/HIF1A/KLF10/QKI/FOXO3/FOS/SKIL/CD4/ZFP36L1/GOLGA4/CD86	15	Myeloid_S02
BP	GO:0042594	response to starvation	10/188	212/18888	5.39679e-05	0.00182239	0.00141524	ATF3/ZFP36/KLF10/CDKN1A/FOXO3/WDR45B/JMY/FOS/NFE2L2/CPEB4	10	Myeloid_S02
BP	GO:2000630	positive regulation of miRNA metabolic process	6/188	67/18888	5.41248e-05	0.00182239	0.00141524	HIF1A/KLF4/FOXO3/FOS/NFKB1/PDGFB	6	Myeloid_S02
BP	GO:0014909	smooth muscle cell migration	7/188	98/18888	5.58061e-05	0.00185922	0.00144385	NR4A3/IGF1/PLAU/GNA13/TLR4/NFE2L2/PDGFB	7	Myeloid_S02
BP	GO:0070482	response to oxygen levels	13/188	354/18888	5.71404e-05	0.00186404	0.00144759	NR4A2/CXCL12/HIF1A/PLAU/FOSL2/CDKN1A/FOXO3/CFLAR/FOS/ITPR2/NFE2L2/CPEB4/ZFP36L1	13	Myeloid_S02
BP	GO:0002263	cell activation involved in immune response	12/188	305/18888	5.74368e-05	0.00186404	0.00144759	NR4A3/CCL3/ICAM1/NFKBID/GPR183/SOCS3/JUNB/STX4/SEMA4A/PTGER4/TLR4/CD86	12	Myeloid_S02
BP	GO:0009267	cellular response to starvation	9/188	172/18888	5.77175e-05	0.00186404	0.00144759	ATF3/KLF10/CDKN1A/FOXO3/WDR45B/JMY/FOS/NFE2L2/CPEB4	9	Myeloid_S02
BP	GO:0044403	biological process involved in symbiotic interaction	12/188	311/18888	6.92059e-05	0.00215277	0.00167181	CCL3/MRC1/ICAM1/CCL4/SIGLEC1/CD209/CXCL8/WWP1/CCL8/CHMP1B/CD4/CD86	12	Myeloid_S02
BP	GO:0062197	cellular response to chemical stress	12/188	311/18888	6.92059e-05	0.00215277	0.00167181	NR4A2/KDM6B/HIF1A/KLF4/TNFAIP3/STX4/FOXO3/YBX3/MMP9/FOS/NFE2L2/ZFP36L1	12	Myeloid_S02
BP	GO:0071375	cellular response to peptide hormone stimulus	12/188	311/18888	6.92059e-05	0.00215277	0.00167181	NR4A3/NR4A2/NR4A1/INSIG1/SOCS3/CFLAR/FOS/PTPRE/MYO5A/NFKB1/NFE2L2/ZFP36L1	12	Myeloid_S02
BP	GO:0002548	monocyte chemotaxis	6/188	70/18888	6.93782e-05	0.00215277	0.00167181	CCL3L1/CCL3/CXCL12/CCL4/CCL8/PDGFB	6	Myeloid_S02
BP	GO:0031668	cellular response to extracellular stimulus	11/188	269/18888	8.33304e-05	0.00256059	0.00198852	NR4A2/ATF3/FOLR2/KLF10/CDKN1A/FOXO3/WDR45B/JMY/FOS/NFE2L2/CPEB4	11	Myeloid_S02
BP	GO:0140467	integrated stress response signaling	5/188	46/18888	9.11873e-05	0.0027457	0.00213227	MAF/PPP1R15B/JUNB/FOS/NFE2L2	5	Myeloid_S02
BP	GO:0097306	cellular response to alcohol	7/188	106/18888	9.1957e-05	0.0027457	0.00213227	KLF4/ABCA1/SGK1/FOXO3/FOS/PTGER4/ITPR2	7	Myeloid_S02
BP	GO:1990823	response to leukemia inhibitory factor	7/188	106/18888	9.1957e-05	0.0027457	0.00213227	ICAM1/NRP2/KLF4/FOSL2/SOCS3/MAT2A/HNRNPU	7	Myeloid_S02
BP	GO:0030316	osteoclast differentiation	7/188	107/18888	9.75767e-05	0.00288626	0.00224143	CCL3/GPR183/FOSL2/KLF10/JUNB/FOS/TLR4	7	Myeloid_S02
BP	GO:0043489	RNA stabilization	6/188	75/18888	0.000102256	0.00299667	0.00232717	RBM47/ZFP36/NAF1/QKI/HNRNPU/YBX3	6	Myeloid_S02
BP	GO:0043547	positive regulation of GTPase activity	10/188	230/18888	0.000106339	0.00305965	0.00237608	CCL3L1/CCL3/RASGEF1B/RGL1/CCL4/CCL8/SNX9/RGS1/RALGDS/TBC1D9	10	Myeloid_S02
BP	GO:0097191	extrinsic apoptotic signaling pathway	10/188	230/18888	0.000106339	0.00305965	0.00237608	IGF1/ICAM1/ATF3/MCL1/TNFAIP3/STX4/FOXO3/CFLAR/SKIL/TLR4	10	Myeloid_S02
BP	GO:0014889	muscle atrophy	3/188	10/18888	0.000110616	0.00313954	0.00243812	GATM/FOXO3/CFLAR	3	Myeloid_S02
BP	GO:0036293	response to decreased oxygen levels	12/188	327/18888	0.000111278	0.00313954	0.00243812	NR4A2/CXCL12/HIF1A/PLAU/FOSL2/FOXO3/CFLAR/FOS/ITPR2/NFE2L2/CPEB4/ZFP36L1	12	Myeloid_S02
BP	GO:0072583	clathrin-dependent endocytosis	5/188	48/18888	0.000112091	0.00313954	0.00243812	SIGLEC1/DAB2/FCHO2/ITSN1/AAK1	5	Myeloid_S02
BP	GO:0070935	3'-UTR-mediated mRNA stabilization	4/188	26/18888	0.000119723	0.00332389	0.00258128	RBM47/ZFP36/QKI/YBX3	4	Myeloid_S02
BP	GO:0014812	muscle cell migration	7/188	111/18888	0.000122924	0.00332625	0.00258312	NR4A3/IGF1/PLAU/GNA13/TLR4/NFE2L2/PDGFB	7	Myeloid_S02
BP	GO:1902107	positive regulation of leukocyte differentiation	9/188	190/18888	0.000123829	0.00332625	0.00258312	CD83/NFKBID/EGR3/KLF10/FOXO3/FOS/CD4/ZFP36L1/CD86	9	Myeloid_S02
BP	GO:1903708	positive regulation of hemopoiesis	9/188	190/18888	0.000123829	0.00332625	0.00258312	CD83/NFKBID/EGR3/KLF10/FOXO3/FOS/CD4/ZFP36L1/CD86	9	Myeloid_S02
BP	GO:0002687	positive regulation of leukocyte migration	8/188	149/18888	0.000125063	0.00332625	0.00258312	CCL3/ICAM1/CXCL12/CCL4/C5AR1/CXCL8/CCL8/ABL2	8	Myeloid_S02
BP	GO:2000377	regulation of reactive oxygen species metabolic process	8/188	149/18888	0.000125063	0.00332625	0.00258312	IER3/HIF1A/CDKN1A/FOXO3/CFLAR/TLR4/NFE2L2/PDGFB	8	Myeloid_S02
BP	GO:0002429	immune response-activating cell surface receptor signaling pathway	12/188	332/18888	0.000128281	0.00338341	0.00262751	NR4A3/NFKBID/C5AR1/NFKBIA/FOSL2/TNFAIP3/FPR3/NINJ1/PRNP/NFKB1/TLR4/LCP2	12	Myeloid_S02
BP	GO:0043434	response to peptide hormone	14/188	438/18888	0.000130247	0.00340687	0.00264573	NR4A3/NR4A2/EGR2/CXCL12/NR4A1/INSIG1/SOCS3/CFLAR/FOS/PTPRE/MYO5A/NFKB1/NFE2L2/ZFP36L1	14	Myeloid_S02
BP	GO:0048245	eosinophil chemotaxis	4/188	27/18888	0.000139456	0.00361785	0.00280957	CCL3L1/CCL3/CCL4/CCL8	4	Myeloid_S02
BP	GO:2001243	negative regulation of intrinsic apoptotic signaling pathway	7/188	114/18888	0.000145244	0.00371757	0.00288701	CXCL12/HIF1A/PLAUR/IVNS1ABP/YBX3/MMP9/NFE2L2	7	Myeloid_S02
BP	GO:0031669	cellular response to nutrient levels	10/188	239/18888	0.000145649	0.00371757	0.00288701	ATF3/FOLR2/KLF10/CDKN1A/FOXO3/WDR45B/JMY/FOS/NFE2L2/CPEB4	10	Myeloid_S02
BP	GO:1904035	regulation of epithelial cell apoptotic process	7/188	115/18888	0.000153374	0.00388344	0.00301583	ICAM1/ZFP36/TNFAIP3/FOXO3/CFLAR/NFE2L2/ZFP36L1	7	Myeloid_S02
BP	GO:0006979	response to oxidative stress	13/188	398/18888	0.000183813	0.0046172	0.00358565	NR4A2/SELENOP/KDM6B/PPP1R15B/HIF1A/KLF4/TNFAIP3/STX4/FOXO3/MMP9/FOS/PRNP/NFE2L2	13	Myeloid_S02
BP	GO:0035872	nucleotide-binding domain, leucine rich repeat containing receptor signaling pathway	4/188	29/18888	0.000185819	0.00463085	0.00359625	NFKBIA/TNFAIP3/LACC1/TLR4	4	Myeloid_S02
BP	GO:0008625	extrinsic apoptotic signaling pathway via death domain receptors	6/188	84/18888	0.000191717	0.00473741	0.003679	ICAM1/ATF3/TNFAIP3/STX4/CFLAR/SKIL	6	Myeloid_S02
BP	GO:0051701	biological process involved in interaction with host	9/188	202/18888	0.00019634	0.00473741	0.003679	MRC1/ICAM1/SIGLEC1/CD209/CXCL8/WWP1/CHMP1B/CD4/CD86	9	Myeloid_S02
BP	GO:0034599	cellular response to oxidative stress	10/188	248/18888	0.000196578	0.00473741	0.003679	NR4A2/KDM6B/HIF1A/KLF4/TNFAIP3/STX4/FOXO3/MMP9/FOS/NFE2L2	10	Myeloid_S02
BP	GO:0071385	cellular response to glucocorticoid stimulus	5/188	54/18888	0.000197279	0.00473741	0.003679	ZFP36/HNRNPU/FOXO3/CFLAR/ZFP36L1	5	Myeloid_S02
BP	GO:0032102	negative regulation of response to external stimulus	14/188	456/18888	0.000197579	0.00473741	0.003679	IER3/IGF1/PLAU/KLF4/ZFP36/TNFAIP3/SERPING1/PLAUR/SOCS3/SEMA4A/PTGER4/NFKB1/YTHDF3/PDGFB	14	Myeloid_S02
BP	GO:0071346	cellular response to type II interferon	7/188	120/18888	0.000199747	0.00475337	0.0036914	CCL3L1/CCL3/MRC1/CCL4/CCL8/STX4/TLR4	7	Myeloid_S02
BP	GO:0000302	response to reactive oxygen species	9/188	203/18888	0.000203714	0.00481159	0.00373662	KDM6B/PPP1R15B/HIF1A/KLF4/TNFAIP3/FOXO3/MMP9/FOS/NFE2L2	9	Myeloid_S02
BP	GO:0044409	symbiont entry into host	8/188	163/18888	0.000231843	0.00540805	0.00419982	MRC1/ICAM1/SIGLEC1/CD209/CXCL8/WWP1/CD4/CD86	8	Myeloid_S02
BP	GO:0009791	post-embryonic development	6/188	87/18888	0.000232384	0.00540805	0.00419982	NR4A2/SELENOP/PRDM1/KLF4/CSRNP1/TIPARP	6	Myeloid_S02
BP	GO:1902895	positive regulation of miRNA transcription	5/188	56/18888	0.000234487	0.00541716	0.00420689	HIF1A/KLF4/FOXO3/FOS/PDGFB	5	Myeloid_S02
BP	GO:1902369	negative regulation of RNA catabolic process	6/188	88/18888	0.000247351	0.00567293	0.00440552	RBM47/ZFP36/NAF1/QKI/HNRNPU/YBX3	6	Myeloid_S02
BP	GO:0002768	immune response-regulating cell surface receptor signaling pathway	12/188	360/18888	0.000270665	0.00616299	0.00478609	NR4A3/NFKBID/C5AR1/NFKBIA/FOSL2/TNFAIP3/FPR3/NINJ1/PRNP/NFKB1/TLR4/LCP2	12	Myeloid_S02
BP	GO:0097305	response to alcohol	10/188	259/18888	0.000278419	0.00626445	0.00486488	CCL3/FOSB/KLF4/ABCA1/SGK1/CDKN1A/FOXO3/FOS/PTGER4/ITPR2	10	Myeloid_S02
BP	GO:2000628	regulation of miRNA metabolic process	6/188	90/18888	0.000279554	0.00626445	0.00486488	HIF1A/KLF4/FOXO3/FOS/NFKB1/PDGFB	6	Myeloid_S02
BP	GO:0002285	lymphocyte activation involved in immune response	9/188	212/18888	0.000281059	0.00626445	0.00486488	ICAM1/NFKBID/GPR183/SOCS3/JUNB/SEMA4A/PTGER4/TLR4/CD86	9	Myeloid_S02
BP	GO:0002761	regulation of myeloid leukocyte differentiation	7/188	128/18888	0.00029695	0.00657237	0.00510401	CCL3/KLF10/QKI/FOS/TLR4/CD4/ZFP36L1	7	Myeloid_S02
BP	GO:0001666	response to hypoxia	11/188	313/18888	0.000311535	0.00684727	0.0053175	NR4A2/CXCL12/HIF1A/PLAU/FOSL2/FOXO3/CFLAR/FOS/ITPR2/NFE2L2/ZFP36L1	11	Myeloid_S02
BP	GO:0008298	intracellular mRNA localization	3/188	14/18888	0.000325819	0.00706314	0.00548513	ZFP36/QKI/ZFP36L1	3	Myeloid_S02
BP	GO:0034616	response to laminar fluid shear stress	3/188	14/18888	0.000325819	0.00706314	0.00548513	KLF4/ABCA1/NFE2L2	3	Myeloid_S02
BP	GO:1904705	regulation of vascular associated smooth muscle cell proliferation	6/188	93/18888	0.000333935	0.00718983	0.00558352	NR4A3/IGF1/CDKN1A/GNA13/MMP9/PDGFB	6	Myeloid_S02
BP	GO:0051345	positive regulation of hydrolase activity	14/188	482/18888	0.000346856	0.00741755	0.00576037	CCL3L1/CCL3/RASGEF1B/RGL1/PPP1R15B/CCL4/C5AR1/CCL8/ABL2/SNX9/RGS1/RALGDS/TBC1D9/CD86	14	Myeloid_S02
BP	GO:0016032	viral process	13/188	428/18888	0.000370225	0.00786417	0.0061072	CCL3/MRC1/ICAM1/CCL4/SIGLEC1/CD209/CXCL8/ZFP36/WWP1/CCL8/CHMP1B/CD4/CD86	13	Myeloid_S02
BP	GO:1990874	vascular associated smooth muscle cell proliferation	6/188	95/18888	0.000374563	0.00790328	0.00613757	NR4A3/IGF1/CDKN1A/GNA13/MMP9/PDGFB	6	Myeloid_S02
BP	GO:0048872	homeostasis of number of cells	11/188	322/18888	0.000395956	0.00829934	0.00644515	SLC40A1/GPR183/HIF1A/ZFP36/FOSL2/TNFAIP3/ARMCX1/FOXO3/CFLAR/SKIL/ZFP36L1	11	Myeloid_S02
BP	GO:0031330	negative regulation of cellular catabolic process	9/188	224/18888	0.000420635	0.00875862	0.00680182	IER3/RBM47/ZFP36/MCL1/NAF1/QKI/HNRNPU/YBX3/USP36	9	Myeloid_S02
BP	GO:1903034	regulation of response to wounding	8/188	179/18888	0.000435477	0.00900839	0.00699579	PLAU/KLF4/TNFAIP3/SERPING1/PLAUR/HBEGF/NFE2L2/PDGFB	8	Myeloid_S02
BP	GO:0048247	lymphocyte chemotaxis	5/188	64/18888	0.000438957	0.00902142	0.00700591	CCL3L1/CCL3/CCL4/GPR183/CCL8	5	Myeloid_S02
BP	GO:0001818	negative regulation of cytokine production	12/188	381/18888	0.000450836	0.00920577	0.00714907	CD83/IGF1/SIGLEC1/KLF4/ZFP36/TNFAIP3/REL/SRGN/PTGER4/PRNP/NFKB1/TLR4	12	Myeloid_S02
BP	GO:0061041	regulation of wound healing	7/188	138/18888	0.000468376	0.00950263	0.00737961	PLAU/TNFAIP3/SERPING1/PLAUR/HBEGF/NFE2L2/PDGFB	7	Myeloid_S02
BP	GO:0030225	macrophage differentiation	5/188	65/18888	0.000471742	0.00950995	0.00738529	FOSL2/QKI/MMP9/TLR4/CD4	5	Myeloid_S02
BP	GO:0048661	positive regulation of smooth muscle cell proliferation	6/188	100/18888	0.000493134	0.00982528	0.00763018	NR4A3/IGF1/HBEGF/MMP9/TLR4/PDGFB	6	Myeloid_S02
BP	GO:0050920	regulation of chemotaxis	9/188	229/18888	0.000493592	0.00982528	0.00763018	CCL3/CXCL12/CCL4/GPR183/C5AR1/CXCL8/STX4/SEMA4A/PDGFB	9	Myeloid_S02
BP	GO:0002757	immune response-activating signaling pathway	14/188	500/18888	0.000499571	0.00988215	0.00767434	NR4A3/NFKBID/C5AR1/NFKBIA/FOSL2/TNFAIP3/FPR3/NINJ1/TLR7/PRNP/LACC1/NFKB1/TLR4/LCP2	14	Myeloid_S02
BP	GO:0048255	mRNA stabilization	5/188	66/18888	0.000506336	0.00995144	0.00772815	RBM47/ZFP36/QKI/HNRNPU/YBX3	5	Myeloid_S02
BP	GO:0002685	regulation of leukocyte migration	9/188	230/18888	0.000509363	0.00995144	0.00772815	CCL3/ICAM1/CXCL12/CCL4/C5AR1/CXCL8/CCL8/ABL2/PTGER4	9	Myeloid_S02
BP	GO:0034341	response to type II interferon	7/188	142/18888	0.000555839	0.010727	0.00833045	CCL3L1/CCL3/MRC1/CCL4/CCL8/STX4/TLR4	7	Myeloid_S02
BP	GO:0050921	positive regulation of chemotaxis	7/188	142/18888	0.000555839	0.010727	0.00833045	CCL3/CXCL12/CCL4/C5AR1/CXCL8/STX4/PDGFB	7	Myeloid_S02
BP	GO:1990830	cellular response to leukemia inhibitory factor	6/188	104/18888	0.000607504	0.011653	0.00904959	ICAM1/NRP2/KLF4/SOCS3/MAT2A/HNRNPU	6	Myeloid_S02
BP	GO:0030193	regulation of blood coagulation	5/188	69/18888	0.000621623	0.0117811	0.009149	PLAU/SERPING1/PLAUR/NFE2L2/PDGFB	5	Myeloid_S02
BP	GO:0043525	positive regulation of neuron apoptotic process	5/188	69/18888	0.000621623	0.0117811	0.009149	CCL3/MCL1/FOXO3/CFLAR/PRNP	5	Myeloid_S02
BP	GO:0045639	positive regulation of myeloid cell differentiation	6/188	105/18888	0.000639074	0.0120397	0.00934986	HIF1A/KLF10/FOXO3/FOS/CD4/ZFP36L1	6	Myeloid_S02
BP	GO:0072593	reactive oxygen species metabolic process	9/188	238/18888	0.00065104	0.0121925	0.00946856	IER3/HIF1A/CDKN1A/FOXO3/CFLAR/TLR4/NFE2L2/PDGFB/NCF4	9	Myeloid_S02
BP	GO:0098781	ncRNA transcription	7/188	146/18888	0.000655828	0.01221	0.00948209	ELL2/HIF1A/KLF4/FOXO3/SNAPC1/FOS/PDGFB	7	Myeloid_S02
BP	GO:2000379	positive regulation of reactive oxygen species metabolic process	5/188	70/18888	0.000664103	0.0122917	0.00954559	CDKN1A/FOXO3/TLR4/NFE2L2/PDGFB	5	Myeloid_S02
BP	GO:1904019	epithelial cell apoptotic process	7/188	147/18888	0.000682926	0.0125666	0.00975908	ICAM1/ZFP36/TNFAIP3/FOXO3/CFLAR/NFE2L2/ZFP36L1	7	Myeloid_S02
BP	GO:0031348	negative regulation of defense response	10/188	291/18888	0.000692992	0.0126781	0.00984567	IER3/IGF1/KLF4/ZFP36/TNFAIP3/SERPING1/SOCS3/PTGER4/NFKB1/YTHDF3	10	Myeloid_S02
BP	GO:1901655	cellular response to ketone	6/188	107/18888	0.000706019	0.0127553	0.00990556	KLF4/SGK1/FOXO3/CFLAR/FOS/PTGER4	6	Myeloid_S02
BP	GO:1900046	regulation of hemostasis	5/188	71/18888	0.00070872	0.0127553	0.00990556	PLAU/SERPING1/PLAUR/NFE2L2/PDGFB	5	Myeloid_S02
BP	GO:0060576	intestinal epithelial cell development	3/188	18/18888	0.000709298	0.0127553	0.00990556	PRDM1/HIF1A/CDKN1A	3	Myeloid_S02
BP	GO:0010586	miRNA metabolic process	6/188	108/18888	0.000741463	0.0132584	0.0102963	HIF1A/KLF4/FOXO3/FOS/NFKB1/PDGFB	6	Myeloid_S02
BP	GO:0001890	placenta development	7/188	150/18888	0.000769586	0.0136839	0.0106267	PRDM1/HIF1A/SOCS3/JUNB/DNAJB6/PDGFB/ZFP36L1	7	Myeloid_S02
BP	GO:0043523	regulation of neuron apoptotic process	9/188	244/18888	0.000777207	0.0137422	0.010672	CCL3/NR4A2/HIF1A/MCL1/SNX6/FOXO3/CFLAR/PRNP/CPEB4	9	Myeloid_S02
BP	GO:0034614	cellular response to reactive oxygen species	7/188	151/18888	0.000800328	0.0140724	0.0109285	KDM6B/KLF4/TNFAIP3/FOXO3/MMP9/FOS/NFE2L2	7	Myeloid_S02
BP	GO:0070661	leukocyte proliferation	11/188	352/18888	0.00082832	0.0144546	0.0112252	IGF1/CD209/GPR183/FOSL2/TNFAIP3/CDKN1A/JUNB/CCL8/PRNP/TLR4/CD86	11	Myeloid_S02
BP	GO:0043087	regulation of GTPase activity	10/188	298/18888	0.000831196	0.0144546	0.0112252	CCL3L1/CCL3/RASGEF1B/RGL1/CCL4/CCL8/SNX9/RGS1/RALGDS/TBC1D9	10	Myeloid_S02
BP	GO:0046637	regulation of alpha-beta T cell differentiation	5/188	74/18888	0.000856067	0.0145675	0.0113129	CD83/NFKBID/PRDM1/JUNB/CD86	5	Myeloid_S02
BP	GO:0050818	regulation of coagulation	5/188	74/18888	0.000856067	0.0145675	0.0113129	PLAU/SERPING1/PLAUR/NFE2L2/PDGFB	5	Myeloid_S02
BP	GO:0072678	T cell migration	5/188	74/18888	0.000856067	0.0145675	0.0113129	CCL3/ICAM1/CXCL12/GPR183/ABL2	5	Myeloid_S02
BP	GO:0001938	positive regulation of endothelial cell proliferation	6/188	111/18888	0.000856099	0.0145675	0.0113129	CXCL12/NR4A1/EGR3/NRP2/HIF1A/PDGFB	6	Myeloid_S02
BP	GO:2000403	positive regulation of lymphocyte migration	4/188	43/18888	0.000866204	0.0146606	0.0113852	CCL3/CXCL12/CCL4/ABL2	4	Myeloid_S02
BP	GO:0045859	regulation of protein kinase activity	13/188	470/18888	0.000885362	0.0149052	0.0115751	IGF1/C5AR1/SPRED1/CDKN1A/SNX6/SNX9/PRNP/TLR4/CD4/PDGFB/LCP2/CCNH/CD86	13	Myeloid_S02
BP	GO:1902893	regulation of miRNA transcription	5/188	75/18888	0.00090991	0.0152374	0.0118331	HIF1A/KLF4/FOXO3/FOS/PDGFB	5	Myeloid_S02
BP	GO:0050728	negative regulation of inflammatory response	8/188	201/18888	0.000931452	0.015516	0.0120495	IER3/IGF1/KLF4/ZFP36/TNFAIP3/SOCS3/PTGER4/NFKB1	8	Myeloid_S02
BP	GO:0010828	positive regulation of glucose transmembrane transport	4/188	44/18888	0.000945482	0.0156673	0.012167	NR4A3/IGF1/NFE2L2/CREBL2	4	Myeloid_S02
BP	GO:0061614	miRNA transcription	5/188	76/18888	0.000966234	0.0158072	0.0122757	HIF1A/KLF4/FOXO3/FOS/PDGFB	5	Myeloid_S02
BP	GO:1902373	negative regulation of mRNA catabolic process	5/188	76/18888	0.000966234	0.0158072	0.0122757	RBM47/ZFP36/QKI/HNRNPU/YBX3	5	Myeloid_S02
BP	GO:0046718	symbiont entry into host cell	7/188	156/18888	0.000968912	0.0158072	0.0122757	MRC1/ICAM1/SIGLEC1/CD209/WWP1/CD4/CD86	7	Myeloid_S02
BP	GO:0043410	positive regulation of MAPK cascade	13/188	475/18888	0.000974886	0.0158231	0.012288	CCL3L1/CCL3/IGF1/ICAM1/GADD45B/CCL4/GPR183/C5AR1/CCL8/CFLAR/TLR4/CD4/PDGFB	13	Myeloid_S02
BP	GO:0035914	skeletal muscle cell differentiation	5/188	77/18888	0.00102511	0.0165425	0.0128467	MAFF/EGR2/ATF3/NR4A1/FOS	5	Myeloid_S02
BP	GO:0046634	regulation of alpha-beta T cell activation	6/188	115/18888	0.00102966	0.0165425	0.0128467	CD83/NFKBID/PRDM1/HSPH1/JUNB/CD86	6	Myeloid_S02
BP	GO:1901342	regulation of vasculature development	11/188	362/18888	0.00103948	0.016616	0.0129037	CXCL12/STAB1/C5AR1/HIF1A/SPRED1/KLF4/CXCL8/TNFAIP3/NINJ1/SEMA4A/NFE2L2	11	Myeloid_S02
BP	GO:0045646	regulation of erythrocyte differentiation	4/188	46/18888	0.00111912	0.017716	0.013758	HIF1A/ZFP36/FOXO3/ZFP36L1	4	Myeloid_S02
BP	GO:0045860	positive regulation of protein kinase activity	9/188	257/18888	0.0011195	0.017716	0.013758	IGF1/CDKN1A/SNX9/PRNP/TLR4/CD4/PDGFB/LCP2/CD86	9	Myeloid_S02
BP	GO:0030502	negative regulation of bone mineralization	3/188	21/18888	0.00113097	0.0178086	0.0138299	CCL3/HIF1A/SRGN	3	Myeloid_S02
BP	GO:0036294	cellular response to decreased oxygen levels	7/188	161/18888	0.00116429	0.0182425	0.0141669	HIF1A/FOXO3/CFLAR/FOS/NFE2L2/CPEB4/ZFP36L1	7	Myeloid_S02
BP	GO:0006898	receptor-mediated endocytosis	9/188	259/18888	0.00118159	0.0184223	0.0143065	MRC1/STAB1/SIGLEC1/DAB2/CXCL8/FCHO2/SNX9/ITSN1/AAK1	9	Myeloid_S02
BP	GO:0060711	labyrinthine layer development	4/188	47/18888	0.0012138	0.0188318	0.0146245	SOCS3/JUNB/DNAJB6/ZFP36L1	4	Myeloid_S02
BP	GO:0060713	labyrinthine layer morphogenesis	3/188	22/18888	0.00130001	0.0200708	0.0155867	SOCS3/DNAJB6/ZFP36L1	3	Myeloid_S02
BP	GO:0044706	multi-multicellular organism process	8/188	212/18888	0.00131059	0.0200903	0.0156018	MAFF/FOSB/PRDM1/JUNB/B4GALT1/MMP9/FOS/YTHDF3	8	Myeloid_S02
BP	GO:0090279	regulation of calcium ion import	4/188	48/18888	0.00131396	0.0200903	0.0156018	CCL3/CXCL12/PRNP/PDGFB	4	Myeloid_S02
BP	GO:0071383	cellular response to steroid hormone stimulus	8/188	213/18888	0.00135038	0.0205479	0.0159572	NR4A3/DAB2/ZFP36/SGK1/HNRNPU/FOXO3/CFLAR/ZFP36L1	8	Myeloid_S02
BP	GO:0010631	epithelial cell migration	11/188	375/18888	0.00137871	0.0208786	0.016214	NR4A1/EGR3/NRP2/HIF1A/SPRED1/KLF4/HBEGF/SEMA4A/MMP9/NFE2L2/PDGFB	11	Myeloid_S02
BP	GO:0019058	viral life cycle	10/188	319/18888	0.00138776	0.0209155	0.0162427	MRC1/ICAM1/SIGLEC1/CD209/CXCL8/WWP1/CCL8/CHMP1B/CD4/CD86	10	Myeloid_S02
BP	GO:0051347	positive regulation of transferase activity	11/188	376/18888	0.00140819	0.0211228	0.0164037	IGF1/KLF4/CDKN1A/NAF1/SNX9/PRNP/TLR4/CD4/PDGFB/LCP2/CD86	11	Myeloid_S02
BP	GO:0030195	negative regulation of blood coagulation	4/188	49/18888	0.00141975	0.0211958	0.0164603	PLAU/SERPING1/PLAUR/PDGFB	4	Myeloid_S02
BP	GO:0045619	regulation of lymphocyte differentiation	8/188	215/18888	0.00143285	0.0212371	0.0164925	CD83/NFKBID/EGR3/PRDM1/JUNB/FOXO3/ZFP36L1/CD86	8	Myeloid_S02
BP	GO:0001570	vasculogenesis	5/188	83/18888	0.00143594	0.0212371	0.0164925	SPRED1/TIPARP/JUNB/QKI/ZFP36L1	5	Myeloid_S02
BP	GO:0070663	regulation of leukocyte proliferation	9/188	267/18888	0.00145841	0.0214692	0.0166727	IGF1/CD209/GPR183/TNFAIP3/CDKN1A/CCL8/PRNP/TLR4/CD86	9	Myeloid_S02
BP	GO:0090132	epithelium migration	11/188	378/18888	0.00146869	0.0215204	0.0167125	NR4A1/EGR3/NRP2/HIF1A/SPRED1/KLF4/HBEGF/SEMA4A/MMP9/NFE2L2/PDGFB	11	Myeloid_S02
BP	GO:0009612	response to mechanical stimulus	8/188	216/18888	0.00147555	0.0215213	0.0167131	FOSB/CXCL12/NFKBIA/TLR7/FOS/PTGER4/NFKB1/TLR4	8	Myeloid_S02
BP	GO:0001667	ameboidal-type cell migration	13/188	498/18888	0.0014906	0.021641	0.0168061	NR4A1/EGR3/NRP2/HIF1A/SPRED1/KLF4/HBEGF/GNA13/SEMA4A/MMP9/NFE2L2/YTHDF3/PDGFB	13	Myeloid_S02
BP	GO:0060537	muscle tissue development	12/188	438/18888	0.00150724	0.021734	0.0168783	MAFF/EGR2/IGF1/ATF3/NR4A1/KDM6B/FOSL2/TIPARP/HNRNPU/CFLAR/YBX3/FOS	12	Myeloid_S02
BP	GO:1901654	response to ketone	8/188	217/18888	0.00151926	0.021734	0.0168783	FOSB/KLF4/SGK1/CDKN1A/FOXO3/CFLAR/FOS/PTGER4	8	Myeloid_S02
BP	GO:0014911	positive regulation of smooth muscle cell migration	4/188	50/18888	0.00153134	0.021734	0.0168783	NR4A3/IGF1/TLR4/PDGFB	4	Myeloid_S02
BP	GO:0043154	negative regulation of cysteine-type endopeptidase activity involved in apoptotic process	4/188	50/18888	0.00153134	0.021734	0.0168783	KLF4/PLAUR/DNAJB6/MMP9	4	Myeloid_S02
BP	GO:1900047	negative regulation of hemostasis	4/188	50/18888	0.00153134	0.021734	0.0168783	PLAU/SERPING1/PLAUR/PDGFB	4	Myeloid_S02
BP	GO:0001819	positive regulation of cytokine production	13/188	500/18888	0.00154453	0.0218234	0.0169478	NR4A3/CCL3/CD83/C5AR1/HIF1A/FCGR2A/RBM47/TLR7/PTGER4/LACC1/TLR4/CD4/CD86	13	Myeloid_S02
BP	GO:0007519	skeletal muscle tissue development	7/188	170/18888	0.0015927	0.022404	0.0173987	MAFF/EGR2/ATF3/NR4A1/CFLAR/YBX3/FOS	7	Myeloid_S02
BP	GO:0090130	tissue migration	11/188	383/18888	0.00162934	0.022818	0.0177201	NR4A1/EGR3/NRP2/HIF1A/SPRED1/KLF4/HBEGF/SEMA4A/MMP9/NFE2L2/PDGFB	11	Myeloid_S02
BP	GO:0046885	regulation of hormone biosynthetic process	3/188	24/18888	0.00168379	0.0234766	0.0182316	DAB2/HIF1A/NFKB1	3	Myeloid_S02
BP	GO:0030282	bone mineralization	6/188	127/18888	0.0017153	0.023811	0.0184913	CCL3/IGF1/HIF1A/FOSL2/KLF10/SRGN	6	Myeloid_S02
BP	GO:1904707	positive regulation of vascular associated smooth muscle cell proliferation	4/188	52/18888	0.00177257	0.0243921	0.0189425	NR4A3/IGF1/MMP9/PDGFB	4	Myeloid_S02
BP	GO:1904752	regulation of vascular associated smooth muscle cell migration	4/188	52/18888	0.00177257	0.0243921	0.0189425	NR4A3/GNA13/NFE2L2/PDGFB	4	Myeloid_S02
BP	GO:0062012	regulation of small molecule metabolic process	10/188	331/18888	0.0018226	0.0249719	0.0193929	NR4A3/IER3/IGF1/RANBP2/DAB2/INSIG1/HIF1A/ME1/LACC1/NFKB1	10	Myeloid_S02
BP	GO:0045185	maintenance of protein location	5/188	88/18888	0.00186175	0.0253985	0.0197241	INSIG1/NFKBIA/SRGN/HNRNPU/CD4	5	Myeloid_S02
BP	GO:0035994	response to muscle stretch	3/188	25/18888	0.00189948	0.0255149	0.0198145	NFKBIA/FOS/NFKB1	3	Myeloid_S02
BP	GO:0090280	positive regulation of calcium ion import	3/188	25/18888	0.00189948	0.0255149	0.0198145	CCL3/CXCL12/PDGFB	3	Myeloid_S02
BP	GO:0050819	negative regulation of coagulation	4/188	53/18888	0.00190253	0.0255149	0.0198145	PLAU/SERPING1/PLAUR/PDGFB	4	Myeloid_S02
BP	GO:0050850	positive regulation of calcium-mediated signaling	4/188	53/18888	0.00190253	0.0255149	0.0198145	CCL3/IGF1/CCL4/CD4	4	Myeloid_S02
BP	GO:0007596	blood coagulation	8/188	226/18888	0.00196067	0.0261837	0.0203339	PLAU/F13A1/SERPING1/PLAUR/GNA13/TLR4/NFE2L2/PDGFB	8	Myeloid_S02
BP	GO:0071453	cellular response to oxygen levels	7/188	177/18888	0.0020037	0.0266459	0.0206928	HIF1A/FOXO3/CFLAR/FOS/NFE2L2/CPEB4/ZFP36L1	7	Myeloid_S02
BP	GO:0048146	positive regulation of fibroblast proliferation	4/188	54/18888	0.00203896	0.0268887	0.0208814	IGF1/FOSL2/CDKN1A/PDGFB	4	Myeloid_S02
BP	GO:1904738	vascular associated smooth muscle cell migration	4/188	54/18888	0.00203896	0.0268887	0.0208814	NR4A3/GNA13/NFE2L2/PDGFB	4	Myeloid_S02
BP	GO:0051235	maintenance of location	10/188	337/18888	0.00207809	0.0272911	0.0211938	CCL3/INSIG1/NFKBIA/ABCA1/NRIP1/SRGN/HNRNPU/ITPR2/NFKB1/CD4	10	Myeloid_S02
BP	GO:0071241	cellular response to inorganic substance	8/188	229/18888	0.00212838	0.0276499	0.0214725	FOSB/JUNB/EIF4A3/CFLAR/MMP9/FOS/PRNP/NFE2L2	8	Myeloid_S02
BP	GO:1900151	regulation of nuclear-transcribed mRNA catabolic process, deadenylation-dependent decay	3/188	26/18888	0.00213162	0.0276499	0.0214725	ZFP36/HNRNPU/ZFP36L1	3	Myeloid_S02
BP	GO:2000737	negative regulation of stem cell differentiation	3/188	26/18888	0.00213162	0.0276499	0.0214725	ZFP36/HNRNPU/NFE2L2	3	Myeloid_S02
BP	GO:1900542	regulation of purine nucleotide metabolic process	5/188	91/18888	0.00215783	0.0278757	0.0216479	IER3/IGF1/HIF1A/ME1/LACC1	5	Myeloid_S02
BP	GO:0001836	release of cytochrome c from mitochondria	4/188	55/18888	0.00218199	0.0280732	0.0218012	IGF1/MCL1/PLAUR/MMP9	4	Myeloid_S02
BP	GO:0050817	coagulation	8/188	231/18888	0.00224632	0.0287122	0.0222975	PLAU/F13A1/SERPING1/PLAUR/GNA13/TLR4/NFE2L2/PDGFB	8	Myeloid_S02
BP	GO:0002702	positive regulation of production of molecular mediator of immune response	6/188	134/18888	0.00224981	0.0287122	0.0222975	NR4A3/STX4/TLR7/LACC1/TLR4/CD86	6	Myeloid_S02
BP	GO:0006140	regulation of nucleotide metabolic process	5/188	92/18888	0.00226375	0.0287741	0.0223456	IER3/IGF1/HIF1A/ME1/LACC1	5	Myeloid_S02
BP	GO:0019722	calcium-mediated signaling	8/188	232/18888	0.00230718	0.0292043	0.0226797	CCL3/IGF1/CCL4/CXCL8/ITPR2/PRNP/ATP1B1/CD4	8	Myeloid_S02
BP	GO:0043542	endothelial cell migration	9/188	286/18888	0.00232781	0.0292043	0.0226797	NR4A1/EGR3/NRP2/HIF1A/SPRED1/KLF4/SEMA4A/NFE2L2/PDGFB	9	Myeloid_S02
BP	GO:0043370	regulation of CD4-positive, alpha-beta T cell differentiation	4/188	56/18888	0.0023318	0.0292043	0.0226797	CD83/NFKBID/JUNB/CD86	4	Myeloid_S02
BP	GO:0038061	non-canonical NF-kappaB signal transduction	6/188	135/18888	0.00233536	0.0292043	0.0226797	NFKBIA/REL/TLR7/NFKB1/TLR4/CD86	6	Myeloid_S02
BP	GO:0060538	skeletal muscle organ development	7/188	182/18888	0.00234435	0.0292043	0.0226797	MAFF/EGR2/ATF3/NR4A1/CFLAR/YBX3/FOS	7	Myeloid_S02
BP	GO:0007599	hemostasis	8/188	233/18888	0.00236933	0.0292043	0.0226797	PLAU/F13A1/SERPING1/PLAUR/GNA13/TLR4/NFE2L2/PDGFB	8	Myeloid_S02
BP	GO:0002690	positive regulation of leukocyte chemotaxis	5/188	93/18888	0.0023734	0.0292043	0.0226797	CCL3/CXCL12/CCL4/C5AR1/CXCL8	5	Myeloid_S02
BP	GO:0042730	fibrinolysis	3/188	27/18888	0.00238064	0.0292043	0.0226797	PLAU/SERPING1/PLAUR	3	Myeloid_S02
BP	GO:0060669	embryonic placenta morphogenesis	3/188	27/18888	0.00238064	0.0292043	0.0226797	SOCS3/DNAJB6/ZFP36L1	3	Myeloid_S02
BP	GO:0043534	blood vessel endothelial cell migration	7/188	183/18888	0.00241753	0.0294288	0.022854	NR4A1/EGR3/HIF1A/SPRED1/KLF4/NFE2L2/PDGFB	7	Myeloid_S02
BP	GO:0045580	regulation of T cell differentiation	7/188	183/18888	0.00241753	0.0294288	0.022854	CD83/NFKBID/EGR3/PRDM1/JUNB/FOXO3/CD86	7	Myeloid_S02
BP	GO:0050848	regulation of calcium-mediated signaling	5/188	94/18888	0.00248686	0.0301567	0.0234193	CCL3/IGF1/CCL4/PRNP/CD4	5	Myeloid_S02
BP	GO:0032703	negative regulation of interleukin-2 production	3/188	28/18888	0.00264694	0.0317983	0.0246941	ZFP36/TNFAIP3/PRNP	3	Myeloid_S02
BP	GO:0060575	intestinal epithelial cell differentiation	3/188	28/18888	0.00264694	0.0317983	0.0246941	PRDM1/HIF1A/CDKN1A	3	Myeloid_S02
BP	GO:0048008	platelet-derived growth factor receptor signaling pathway	4/188	58/18888	0.00265237	0.0317983	0.0246941	NR4A3/CSRNP1/TIPARP/PDGFB	4	Myeloid_S02
BP	GO:0051402	neuron apoptotic process	9/188	292/18888	0.00267479	0.0319461	0.0248089	CCL3/NR4A2/HIF1A/MCL1/SNX6/FOXO3/CFLAR/PRNP/CPEB4	9	Myeloid_S02
BP	GO:0072659	protein localization to plasma membrane	9/188	293/18888	0.00273641	0.0325591	0.025285	DAB2/ATP1B3/FCHO2/STX4/EPB41L3/MYO5A/PRNP/ATP1B1/GOLGA4	9	Myeloid_S02
BP	GO:0045638	negative regulation of myeloid cell differentiation	5/188	97/18888	0.00285088	0.033668	0.0261461	CCL3/NFKBIA/ZFP36/TLR4/ZFP36L1	5	Myeloid_S02
BP	GO:0140747	regulation of ncRNA transcription	5/188	97/18888	0.00285088	0.033668	0.0261461	HIF1A/KLF4/FOXO3/FOS/PDGFB	5	Myeloid_S02
BP	GO:0060759	regulation of response to cytokine stimulus	7/188	189/18888	0.00289433	0.0340301	0.0264273	HIF1A/KLF4/RBM47/TNFAIP3/IL1RN/TLR4/YTHDF3	7	Myeloid_S02
BP	GO:0045765	regulation of angiogenesis	10/188	353/18888	0.00290305	0.0340301	0.0264273	STAB1/C5AR1/HIF1A/SPRED1/KLF4/CXCL8/TNFAIP3/NINJ1/SEMA4A/NFE2L2	10	Myeloid_S02
BP	GO:1904018	positive regulation of vasculature development	7/188	190/18888	0.00298034	0.0348073	0.0270308	CXCL12/C5AR1/HIF1A/KLF4/CXCL8/NINJ1/NFE2L2	7	Myeloid_S02
BP	GO:0010632	regulation of epithelial cell migration	9/188	298/18888	0.00306158	0.0356247	0.0276656	NRP2/HIF1A/SPRED1/KLF4/HBEGF/SEMA4A/MMP9/NFE2L2/PDGFB	9	Myeloid_S02
BP	GO:0050671	positive regulation of lymphocyte proliferation	6/188	143/18888	0.00311092	0.0360662	0.0280085	IGF1/CD209/GPR183/CDKN1A/TLR4/CD86	6	Myeloid_S02
BP	GO:0070168	negative regulation of biomineral tissue development	3/188	30/18888	0.00323294	0.0372915	0.0289601	CCL3/HIF1A/SRGN	3	Myeloid_S02
BP	GO:1903312	negative regulation of mRNA metabolic process	5/188	100/18888	0.00325196	0.0372915	0.0289601	RBM47/ZFP36/QKI/HNRNPU/YBX3	5	Myeloid_S02
BP	GO:2001237	negative regulation of extrinsic apoptotic signaling pathway	5/188	100/18888	0.00325196	0.0372915	0.0289601	IGF1/ICAM1/MCL1/TNFAIP3/CFLAR	5	Myeloid_S02
BP	GO:0007517	muscle organ development	10/188	359/18888	0.00327273	0.0373941	0.0290398	MAFF/EGR2/IGF1/ATF3/NR4A1/EGR3/HBEGF/CFLAR/YBX3/FOS	10	Myeloid_S02
BP	GO:0009913	epidermal cell differentiation	8/188	246/18888	0.00330319	0.0376065	0.0292047	MAFF/KLF4/ZFP36/FOSL2/CDKN1A/CFLAR/TCHH/ZFP36L1	8	Myeloid_S02
BP	GO:0071706	tumor necrosis factor superfamily cytokine production	7/188	194/18888	0.00334411	0.0378004	0.0293553	CCL3/IGF1/FCGR2A/ZFP36/TNFAIP3/TLR4/CD86	7	Myeloid_S02
BP	GO:1903555	regulation of tumor necrosis factor superfamily cytokine production	7/188	194/18888	0.00334411	0.0378004	0.0293553	CCL3/IGF1/FCGR2A/ZFP36/TNFAIP3/TLR4/CD86	7	Myeloid_S02
BP	GO:0002763	positive regulation of myeloid leukocyte differentiation	4/188	62/18888	0.00338173	0.0379545	0.0294749	KLF10/FOS/CD4/ZFP36L1	4	Myeloid_S02
BP	GO:2000351	regulation of endothelial cell apoptotic process	4/188	62/18888	0.00338173	0.0379545	0.0294749	ICAM1/TNFAIP3/FOXO3/NFE2L2	4	Myeloid_S02
BP	GO:0042542	response to hydrogen peroxide	5/188	101/18888	0.00339425	0.0379605	0.0294796	KDM6B/PPP1R15B/KLF4/TNFAIP3/NFE2L2	5	Myeloid_S02
BP	GO:0033674	positive regulation of kinase activity	9/188	303/18888	0.00341656	0.0380753	0.0295688	IGF1/CDKN1A/SNX9/PRNP/TLR4/CD4/PDGFB/LCP2/CD86	9	Myeloid_S02
BP	GO:0032946	positive regulation of mononuclear cell proliferation	6/188	146/18888	0.0034464	0.0382732	0.0297224	IGF1/CD209/GPR183/CDKN1A/TLR4/CD86	6	Myeloid_S02
BP	GO:0008630	intrinsic apoptotic signaling pathway in response to DNA damage	5/188	102/18888	0.00354097	0.0391859	0.0304312	IER3/CXCL12/MCL1/CDKN1A/SKIL	5	Myeloid_S02
BP	GO:1902042	negative regulation of extrinsic apoptotic signaling pathway via death domain receptors	3/188	31/18888	0.00355335	0.039186	0.0304313	ICAM1/TNFAIP3/CFLAR	3	Myeloid_S02
BP	GO:2000117	negative regulation of cysteine-type endopeptidase activity	4/188	63/18888	0.00358334	0.0393794	0.0305815	KLF4/PLAUR/DNAJB6/MMP9	4	Myeloid_S02
BP	GO:0031667	response to nutrient levels	12/188	490/18888	0.00377209	0.0413102	0.0320809	ATF3/FOLR2/ZFP36/ABCA1/KLF10/CDKN1A/FOXO3/WDR45B/JMY/FOS/NFE2L2/CPEB4	12	Myeloid_S02
BP	GO:0034142	toll-like receptor 4 signaling pathway	4/188	64/18888	0.00379297	0.0413957	0.0321473	NFKBIA/TNFAIP3/NINJ1/TLR4	4	Myeloid_S02
BP	GO:0010821	regulation of mitochondrion organization	6/188	149/18888	0.0038081	0.041418	0.0321647	IER3/IGF1/HIF1A/PLAUR/MMP9/USP36	6	Myeloid_S02
BP	GO:0006403	RNA localization	7/188	200/18888	0.00395216	0.0426914	0.0331535	RANBP2/ZFP36/NAF1/EIF4A3/QKI/HNRNPU/ZFP36L1	7	Myeloid_S02
BP	GO:0031099	regeneration	7/188	200/18888	0.00395216	0.0426914	0.0331535	NR4A3/IGF1/CXCL12/KLF4/CDKN1A/NINJ1/CFLAR	7	Myeloid_S02
BP	GO:1904036	negative regulation of epithelial cell apoptotic process	4/188	65/18888	0.00401075	0.043177	0.0335306	ICAM1/TNFAIP3/CFLAR/NFE2L2	4	Myeloid_S02
BP	GO:0050878	regulation of body fluid levels	10/188	370/18888	0.00404732	0.043423	0.0337217	HIF1A/PLAU/FOSL2/F13A1/SERPING1/PLAUR/GNA13/TLR4/NFE2L2/PDGFB	10	Myeloid_S02
BP	GO:0035747	natural killer cell chemotaxis	2/188	10/18888	0.00420765	0.04411	0.0342552	CCL3/CCL4	2	Myeloid_S02
BP	GO:0044650	adhesion of symbiont to host cell	2/188	10/18888	0.00420765	0.04411	0.0342552	ICAM1/CD209	2	Myeloid_S02
BP	GO:0045657	positive regulation of monocyte differentiation	2/188	10/18888	0.00420765	0.04411	0.0342552	CD4/ZFP36L1	2	Myeloid_S02
BP	GO:0070432	regulation of nucleotide-binding oligomerization domain containing 2 signaling pathway	2/188	10/18888	0.00420765	0.04411	0.0342552	TNFAIP3/TLR4	2	Myeloid_S02
BP	GO:2000347	positive regulation of hepatocyte proliferation	2/188	10/18888	0.00420765	0.04411	0.0342552	TNFAIP3/CFLAR	2	Myeloid_S02
BP	GO:0032507	maintenance of protein location in cell	4/188	66/18888	0.00423684	0.04411	0.0342552	INSIG1/SRGN/HNRNPU/CD4	4	Myeloid_S02
BP	GO:0001975	response to amphetamine	3/188	33/18888	0.00425073	0.04411	0.0342552	NR4A2/NR4A1/RANBP2	3	Myeloid_S02
BP	GO:0010743	regulation of macrophage derived foam cell differentiation	3/188	33/18888	0.00425073	0.04411	0.0342552	NFKBIA/ABCA1/NFKB1	3	Myeloid_S02
BP	GO:0072539	T-helper 17 cell differentiation	3/188	33/18888	0.00425073	0.04411	0.0342552	NFKBID/SOCS3/JUNB	3	Myeloid_S02
BP	GO:2000765	regulation of cytoplasmic translation	3/188	33/18888	0.00425073	0.04411	0.0342552	HNRNPU/YBX3/CPEB4	3	Myeloid_S02
BP	GO:0050729	positive regulation of inflammatory response	6/188	153/18888	0.00433327	0.0447798	0.0347754	CCL3/NFKBIA/NINJ1/TLR7/PTGER4/TLR4	6	Myeloid_S02
BP	GO:0008637	apoptotic mitochondrial changes	5/188	107/18888	0.00434357	0.0447798	0.0347754	IER3/IGF1/MCL1/PLAUR/MMP9	5	Myeloid_S02
BP	GO:0044703	multi-organism reproductive process	7/188	204/18888	0.00440185	0.0452333	0.0351275	MAFF/FOSB/PRDM1/JUNB/MMP9/FOS/YTHDF3	7	Myeloid_S02
BP	GO:0070301	cellular response to hydrogen peroxide	4/188	67/18888	0.00447139	0.045663	0.0354612	KDM6B/KLF4/TNFAIP3/NFE2L2	4	Myeloid_S02
BP	GO:0071456	cellular response to hypoxia	6/188	154/18888	0.00447252	0.045663	0.0354612	HIF1A/FOXO3/CFLAR/FOS/NFE2L2/ZFP36L1	6	Myeloid_S02
BP	GO:0001776	leukocyte homeostasis	5/188	108/18888	0.00451843	0.0459834	0.0357101	SLC40A1/GPR183/HIF1A/TNFAIP3/SKIL	5	Myeloid_S02
BP	GO:0010863	positive regulation of phospholipase C activity	3/188	34/18888	0.00462831	0.0466516	0.036229	C5AR1/ABL2/CD86	3	Myeloid_S02
BP	GO:0032743	positive regulation of interleukin-2 production	3/188	34/18888	0.00462831	0.0466516	0.036229	CD83/CD4/CD86	3	Myeloid_S02
BP	GO:0034405	response to fluid shear stress	3/188	34/18888	0.00462831	0.0466516	0.036229	KLF4/ABCA1/NFE2L2	3	Myeloid_S02
BP	GO:0072577	endothelial cell apoptotic process	4/188	68/18888	0.00471452	0.0473697	0.0367867	ICAM1/TNFAIP3/FOXO3/NFE2L2	4	Myeloid_S02
BP	GO:0007173	epidermal growth factor receptor signaling pathway	5/188	110/18888	0.00488309	0.0489082	0.0379814	PLAUR/HBEGF/SNX6/ABL2/MMP9	5	Myeloid_S02
BP	GO:0036314	response to sterol	3/188	35/18888	0.00502556	0.0496025	0.0385206	CCL3/INSIG1/ABCA1	3	Myeloid_S02
BP	GO:0061081	positive regulation of myeloid leukocyte cytokine production involved in immune response	3/188	35/18888	0.00502556	0.0496025	0.0385206	NR4A3/TLR7/TLR4	3	Myeloid_S02
BP	GO:0001865	NK T cell differentiation	2/188	11/18888	0.00510913	0.0496025	0.0385206	PRDM1/FOSL2	2	Myeloid_S02
BP	GO:0002158	osteoclast proliferation	2/188	11/18888	0.00510913	0.0496025	0.0385206	TNFAIP3/JUNB	2	Myeloid_S02
BP	GO:0021561	facial nerve development	2/188	11/18888	0.00510913	0.0496025	0.0385206	EGR2/NRP2	2	Myeloid_S02
BP	GO:0021604	cranial nerve structural organization	2/188	11/18888	0.00510913	0.0496025	0.0385206	EGR2/NRP2	2	Myeloid_S02
BP	GO:0021610	facial nerve morphogenesis	2/188	11/18888	0.00510913	0.0496025	0.0385206	EGR2/NRP2	2	Myeloid_S02
BP	GO:0034115	negative regulation of heterotypic cell-cell adhesion	2/188	11/18888	0.00510913	0.0496025	0.0385206	KLF4/IL1RN	2	Myeloid_S02
BP	GO:0070587	regulation of cell-cell adhesion involved in gastrulation	2/188	11/18888	0.00510913	0.0496025	0.0385206	KLF4/IL1RN	2	Myeloid_S02
BP	GO:0072124	regulation of glomerular mesangial cell proliferation	2/188	11/18888	0.00510913	0.0496025	0.0385206	CFLAR/PDGFB	2	Myeloid_S02
CC	GO:0009897	external side of plasma membrane	16/190	405/19894	1.85268e-06	0.000544688	0.000493398	CD83/ICAM1/CXCL12/FOLR2/CD209/PLAU/CD163L1/FCGR2A/CD163/ABCA1/PLAUR/B4GALT1/PRNP/TLR4/CD4/CD86	16	Myeloid_S02
CC	GO:0090575	RNA polymerase II transcription regulator complex	11/190	255/19894	3.57351e-05	0.00525306	0.00475841	MAFF/CREM/ATF3/MAF/HIF1A/FOSL2/JUNB/HNRNPU/FOS/NFE2L2/CCNH	11	Myeloid_S02
CC	GO:0009925	basal plasma membrane	10/190	286/19894	0.000441991	0.03138	0.0284252	SLC40A1/C5AR1/ABCA1/B4GALT1/SLC7A8/ATP1B3/STX4/DST/ATP1B1/PDGFB	10	Myeloid_S02
CC	GO:0031093	platelet alpha granule lumen	5/190	67/19894	0.000450699	0.03138	0.0284252	IGF1/F13A1/SERPING1/SRGN/PDGFB	5	Myeloid_S02
CC	GO:0045178	basal part of cell	10/190	305/19894	0.00072722	0.03138	0.0284252	SLC40A1/C5AR1/ABCA1/B4GALT1/SLC7A8/ATP1B3/STX4/DST/ATP1B1/PDGFB	10	Myeloid_S02
CC	GO:0016323	basolateral plasma membrane	9/190	255/19894	0.000796233	0.03138	0.0284252	SLC40A1/C5AR1/ABCA1/B4GALT1/SLC7A8/ATP1B3/STX4/ATP1B1/PDGFB	9	Myeloid_S02
CC	GO:0031252	cell leading edge	12/190	426/19894	0.000840092	0.03138	0.0284252	ARHGAP18/FRMD4B/SNX9/STX4/ITSN1/JMY/EPB41L3/MYO5A/DST/TLR4/AAK1/RAPH1	12	Myeloid_S02
CC	GO:0005905	clathrin-coated pit	5/190	77/19894	0.000853878	0.03138	0.0284252	DAB2/FCHO2/SNX9/ITSN1/AAK1	5	Myeloid_S02
MF	GO:0001228	DNA-binding transcription activator activity, RNA polymerase II-specific	22/190	476/18522	4.06585e-09	1.14222e-06	1.00867e-06	NR4A3/MAFF/NR4A2/EGR2/FOSB/ATF3/NR4A1/MAF/EGR3/HIF1A/KLF4/CSRNP1/FOSL2/REL/KLF10/ZNF267/JUNB/KLF6/FOXO3/FOS/NFKB1/NFE2L2	22	Myeloid_S02
MF	GO:0001216	DNA-binding transcription activator activity	22/190	482/18522	5.11059e-09	1.14222e-06	1.00867e-06	NR4A3/MAFF/NR4A2/EGR2/FOSB/ATF3/NR4A1/MAF/EGR3/HIF1A/KLF4/CSRNP1/FOSL2/REL/KLF10/ZNF267/JUNB/KLF6/FOXO3/FOS/NFKB1/NFE2L2	22	Myeloid_S02
MF	GO:0008009	chemokine activity	8/190	49/18522	3.32968e-08	4.96123e-06	4.38116e-06	CCL3L1/CCL3/CXCL2/CXCL12/CXCL3/CCL4/CXCL8/CCL8	8	Myeloid_S02
MF	GO:0035259	nuclear glucocorticoid receptor binding	5/190	12/18522	8.05094e-08	8.99692e-06	7.945e-06	NR4A3/NR4A2/NR4A1/NRIP1/TACC1	5	Myeloid_S02
MF	GO:0042379	chemokine receptor binding	8/190	74/18522	8.94233e-07	7.99444e-05	7.05973e-05	CCL3L1/CCL3/CXCL2/CXCL12/CXCL3/CCL4/CXCL8/CCL8	8	Myeloid_S02
MF	GO:0038024	cargo receptor activity	7/190	73/18522	9.84501e-06	0.000733453	0.000647698	MRC1/STAB1/FOLR2/DAB2/CD163/ABCA1/LGALS3BP	7	Myeloid_S02
MF	GO:0005126	cytokine receptor binding	12/190	273/18522	2.61859e-05	0.00163902	0.00144738	CCL3L1/CCL3/CXCL2/CXCL12/CXCL3/CCL4/SPRED1/CXCL8/SNX6/IL1RN/CCL8/CFLAR	12	Myeloid_S02
MF	GO:0045236	CXCR chemokine receptor binding	4/190	18/18522	2.93337e-05	0.00163902	0.00144738	CXCL2/CXCL12/CXCL3/CXCL8	4	Myeloid_S02
MF	GO:0140311	protein sequestering activity	4/190	29/18522	0.000208451	0.0103531	0.00914259	INSIG1/NFKBIA/CDKN1A/PRNP	4	Myeloid_S02
MF	GO:0016004	phospholipase activator activity	3/190	17/18522	0.000649843	0.0264073	0.0233197	CCL3/CCL8/STX4	3	Myeloid_S02
MF	GO:0046965	nuclear retinoid X receptor binding	3/190	17/18522	0.000649843	0.0264073	0.0233197	NR4A2/NRIP1/TACC1	3	Myeloid_S02
MF	GO:0005125	cytokine activity	9/190	238/18522	0.000805555	0.0278298	0.024576	CCL3L1/CCL3/CXCL2/CXCL12/CXCL3/CCL4/CXCL8/IL1RN/CCL8	9	Myeloid_S02
MF	GO:0061629	RNA polymerase II-specific DNA-binding transcription factor binding	11/190	343/18522	0.000856805	0.0278298	0.024576	NR4A3/NR4A2/EGR2/NR4A1/HIF1A/KLF4/NFKBIA/NRIP1/FOS/NFE2L2/TACC1	11	Myeloid_S02
MF	GO:0001664	G protein-coupled receptor binding	10/190	291/18522	0.000871627	0.0278298	0.024576	CCL3L1/CCL3/CXCL2/CXCL12/CXCL3/CCL4/CXCL8/CCL8/GNA13/PRNP	10	Myeloid_S02
MF	GO:0060229	lipase activator activity	3/190	21/18522	0.00123322	0.0365655	0.0322902	CCL3/CCL8/STX4	3	Myeloid_S02
MF	GO:0001618	virus receptor activity	5/190	79/18522	0.00131449	0.0365655	0.0322902	MRC1/ICAM1/CD209/CD4/CD86	5	Myeloid_S02
MF	GO:0140272	exogenous protein binding	5/190	80/18522	0.00139063	0.0365655	0.0322902	MRC1/ICAM1/CD209/CD4/CD86	5	Myeloid_S02
MF	GO:0060590	ATPase regulator activity	4/190	49/18522	0.00158513	0.0372923	0.0329321	HSPH1/ATP1B3/DNAJB6/ATP1B1	4	Myeloid_S02
MF	GO:0140313	molecular sequestering activity	4/190	49/18522	0.00158513	0.0372923	0.0329321	INSIG1/NFKBIA/CDKN1A/PRNP	4	Myeloid_S02
MF	GO:0048020	CCR chemokine receptor binding	4/190	50/18522	0.00170932	0.0382032	0.0337365	CCL3L1/CCL3/CCL4/CCL8	4	Myeloid_S02
MF	GO:0001217	DNA-binding transcription repressor activity	9/190	271/18522	0.0019816	0.0420455	0.0371296	CREM/ATF3/PRDM1/HIF1A/ETV3/GZF1/FOXO3/SKIL/NFKB1	9	Myeloid_S02
MF	GO:0005537	mannose binding	3/190	25/18522	0.00206935	0.0420455	0.0371296	MRC1/CD209/MANBA	3	Myeloid_S02
MF	GO:0042974	nuclear retinoic acid receptor binding	3/190	26/18522	0.00232174	0.0451225	0.0398468	NR4A2/NRIP1/TACC1	3	Myeloid_S02
MF	GO:0001671	ATPase activator activity	3/190	27/18522	0.00259239	0.046352	0.0409325	ATP1B3/DNAJB6/ATP1B1	3	Myeloid_S02
MF	GO:0005044	scavenger receptor activity	3/190	27/18522	0.00259239	0.046352	0.0409325	STAB1/CD163/LGALS3BP	3	Myeloid_S02
MF	GO:0016922	nuclear receptor binding	6/190	136/18522	0.00281249	0.0483532	0.0426998	NR4A3/NR4A2/NR4A1/HIF1A/NRIP1/TACC1	6	Myeloid_S02
ccRCC Ecotypes EC3 function
ONTOLOGY	ID	Description	GeneRatio	BgRatio	pvalue	p.adjust	qvalue	geneID	Count	celltype
BP	GO:0018108	peptidyl-tyrosine phosphorylation	10/92	269/18888	7.5046e-07	0.000736299	0.000613869	PLCG2/PDGFD/INSR/FLT1/KDR/NRP1/PECAM1/APP/NEDD9/RICTOR	10	Endothelium_S04
BP	GO:0018212	peptidyl-tyrosine modification	10/92	271/18888	8.02784e-07	0.000736299	0.000613869	PLCG2/PDGFD/INSR/FLT1/KDR/NRP1/PECAM1/APP/NEDD9/RICTOR	10	Endothelium_S04
BP	GO:0035633	maintenance of blood-brain barrier	5/92	38/18888	1.08599e-06	0.000736299	0.000613869	GJA1/LAMC1/PECAM1/JAM3/TJP2	5	Endothelium_S04
BP	GO:0031589	cell-substrate adhesion	10/92	359/18888	9.82075e-06	0.00332864	0.00277516	ANGPT2/LAMC1/KDR/CX3CL1/NRP1/FZD4/MACF1/NEDD9/JAM3/NF1	10	Endothelium_S04
BP	GO:0050679	positive regulation of epithelial cell proliferation	8/92	219/18888	1.16002e-05	0.00332864	0.00277516	LAMC1/KDR/NRP1/NEAT1/NF1/VIP/RICTOR/ATP7A	8	Endothelium_S04
BP	GO:0048010	vascular endothelial growth factor receptor signaling pathway	5/92	61/18888	1.17846e-05	0.00332864	0.00277516	FLT1/KDR/GRB10/NRP1/FZD4	5	Endothelium_S04
BP	GO:0010810	regulation of cell-substrate adhesion	8/92	221/18888	1.23916e-05	0.00332864	0.00277516	ANGPT2/KDR/CX3CL1/NRP1/FZD4/MACF1/NEDD9/NF1	8	Endothelium_S04
BP	GO:0035696	monocyte extravasation	3/92	10/18888	1.3092e-05	0.00332864	0.00277516	PDGFD/PECAM1/JAM3	3	Endothelium_S04
BP	GO:0061437	renal system vasculature development	4/92	32/18888	1.70737e-05	0.00347278	0.00289533	PDGFD/ANGPT2/NRP1/PECAM1	4	Endothelium_S04
BP	GO:0061440	kidney vasculature development	4/92	32/18888	1.70737e-05	0.00347278	0.00289533	PDGFD/ANGPT2/NRP1/PECAM1	4	Endothelium_S04
BP	GO:0045446	endothelial cell differentiation	6/92	123/18888	3.04583e-05	0.00563202	0.00469554	NOTCH4/KDR/NRP1/FZD4/PECAM1/TJP2	6	Endothelium_S04
BP	GO:0001894	tissue homeostasis	8/92	259/18888	3.86671e-05	0.00604992	0.00504394	GJA1/LAMC1/PECAM1/JAM3/NF1/ERCC6/TJP2/RP1L1	8	Endothelium_S04
BP	GO:0060249	anatomical structure homeostasis	8/92	259/18888	3.86671e-05	0.00604992	0.00504394	GJA1/LAMC1/PECAM1/JAM3/NF1/ERCC6/TJP2/RP1L1	8	Endothelium_S04
BP	GO:0071674	mononuclear cell migration	7/92	206/18888	6.63108e-05	0.00903025	0.00752871	PDGFD/FLT1/CX3CL1/PECAM1/APP/NEDD9/JAM3	7	Endothelium_S04
BP	GO:0003158	endothelium development	6/92	143/18888	7.08123e-05	0.00903025	0.00752871	NOTCH4/KDR/NRP1/FZD4/PECAM1/TJP2	6	Endothelium_S04
BP	GO:0034329	cell junction assembly	10/92	453/18888	7.10344e-05	0.00903025	0.00752871	GJA1/LAMC1/KDR/NRP1/PECAM1/APP/SHANK3/MACF1/GABRE/JAM3	10	Endothelium_S04
BP	GO:0050730	regulation of peptidyl-tyrosine phosphorylation	7/92	225/18888	0.000115129	0.0131941	0.0110002	PLCG2/PDGFD/NRP1/PECAM1/APP/NEDD9/RICTOR	7	Endothelium_S04
BP	GO:0014909	smooth muscle cell migration	5/92	98/18888	0.000116762	0.0131941	0.0110002	PDGFD/GRB10/NRP1/NF1/ATP7A	5	Endothelium_S04
BP	GO:0038084	vascular endothelial growth factor signaling pathway	4/92	53/18888	0.000128588	0.0137657	0.0114767	FLT1/KDR/NRP1/GAB1	4	Endothelium_S04
BP	GO:0050678	regulation of epithelial cell proliferation	9/92	407/18888	0.000164411	0.0167206	0.0139404	LAMC1/FLT1/KDR/NRP1/NEAT1/NF1/VIP/RICTOR/ATP7A	9	Endothelium_S04
BP	GO:0060326	cell chemotaxis	8/92	322/18888	0.00017578	0.0169278	0.014113	PDGFD/FLT1/KDR/CX3CL1/NRP1/NEDD9/JAM3/GAB1	8	Endothelium_S04
BP	GO:0051897	positive regulation of phosphatidylinositol 3-kinase/protein kinase B signal transduction	6/92	171/18888	0.00018899	0.0169278	0.014113	INSR/FLT1/KDR/CX3CL1/UNC5B/RICTOR	6	Endothelium_S04
BP	GO:0042116	macrophage activation	5/92	110/18888	0.000201003	0.0169278	0.014113	PLCG2/CX3CL1/APP/CD93/IFNGR1	5	Endothelium_S04
BP	GO:0001938	positive regulation of endothelial cell proliferation	5/92	111/18888	0.000209683	0.0169278	0.014113	KDR/NRP1/NF1/VIP/RICTOR	5	Endothelium_S04
BP	GO:0014812	muscle cell migration	5/92	111/18888	0.000209683	0.0169278	0.014113	PDGFD/GRB10/NRP1/NF1/ATP7A	5	Endothelium_S04
BP	GO:0070371	ERK1 and ERK2 cascade	8/92	332/18888	0.000216382	0.0169278	0.014113	PDGFD/KDR/GRB10/CX3CL1/NRP1/APP/CNKSR3/NF1	8	Endothelium_S04
BP	GO:0048169	regulation of long-term neuronal synaptic plasticity	3/92	25/18888	0.000237985	0.0179282	0.0149471	APP/SHANK3/NF1	3	Endothelium_S04
BP	GO:0001936	regulation of endothelial cell proliferation	6/92	181/18888	0.000256931	0.0186642	0.0155607	FLT1/KDR/NRP1/NF1/VIP/RICTOR	6	Endothelium_S04
BP	GO:0010812	negative regulation of cell-substrate adhesion	4/92	65/18888	0.000284358	0.0193839	0.0161608	ANGPT2/CX3CL1/FZD4/NF1	4	Endothelium_S04
BP	GO:0043010	camera-type eye development	8/92	346/18888	0.000285898	0.0193839	0.0161608	GJA1/FLT1/KDR/NRP1/FZD4/NF1/MEIS1/RP1L1	8	Endothelium_S04
BP	GO:0001952	regulation of cell-matrix adhesion	5/92	125/18888	0.000363741	0.0233	0.0194257	KDR/CX3CL1/NRP1/MACF1/NF1	5	Endothelium_S04
BP	GO:0010720	positive regulation of cell development	9/92	454/18888	0.000368266	0.0233	0.0194257	CX3CL1/NRP1/FZD4/ZBTB16/SHANK3/MACF1/NEDD9/ARID1B/ARID2	9	Endothelium_S04
BP	GO:0050918	positive chemotaxis	4/92	70/18888	0.000378024	0.0233	0.0194257	ANGPT2/KDR/CX3CL1/NRP1	4	Endothelium_S04
BP	GO:0071677	positive regulation of mononuclear cell migration	4/92	71/18888	0.000399111	0.0238762	0.0199061	PDGFD/APP/NEDD9/JAM3	4	Endothelium_S04
BP	GO:0072012	glomerulus vasculature development	3/92	30/18888	0.000412758	0.0239871	0.0199986	PDGFD/ANGPT2/PECAM1	3	Endothelium_S04
BP	GO:0006935	chemotaxis	9/92	466/18888	0.000445006	0.0247083	0.0205999	PDGFD/ANGPT2/FLT1/KDR/CX3CL1/NRP1/NEDD9/JAM3/GAB1	9	Endothelium_S04
BP	GO:0042330	taxis	9/92	468/18888	0.000458994	0.0247083	0.0205999	PDGFD/ANGPT2/FLT1/KDR/CX3CL1/NRP1/NEDD9/JAM3/GAB1	9	Endothelium_S04
BP	GO:0001935	endothelial cell proliferation	6/92	202/18888	0.000461611	0.0247083	0.0205999	FLT1/KDR/NRP1/NF1/VIP/RICTOR	6	Endothelium_S04
BP	GO:0045123	cellular extravasation	4/92	75/18888	0.000491916	0.0254615	0.0212278	PDGFD/CX3CL1/PECAM1/JAM3	4	Endothelium_S04
BP	GO:0140058	neuron projection arborization	3/92	32/18888	0.000500717	0.0254615	0.0212278	NRP1/FZD4/MACF1	3	Endothelium_S04
BP	GO:0035924	cellular response to vascular endothelial growth factor stimulus	4/92	76/18888	0.000517325	0.0256644	0.0213969	FLT1/KDR/NRP1/GAB1	4	Endothelium_S04
BP	GO:0050673	epithelial cell proliferation	9/92	482/18888	0.000567407	0.0274787	0.0229096	LAMC1/FLT1/KDR/NRP1/NEAT1/NF1/VIP/RICTOR/ATP7A	9	Endothelium_S04
BP	GO:0043491	phosphatidylinositol 3-kinase/protein kinase B signal transduction	7/92	299/18888	0.000645233	0.0293716	0.0244878	INSR/FLT1/KDR/CX3CL1/UNC5B/NF1/RICTOR	7	Endothelium_S04
BP	GO:0030947	regulation of vascular endothelial growth factor receptor signaling pathway	3/92	35/18888	0.000653784	0.0293716	0.0244878	GRB10/NRP1/FZD4	3	Endothelium_S04
BP	GO:0001654	eye development	8/92	393/18888	0.000664375	0.0293716	0.0244878	GJA1/FLT1/KDR/NRP1/FZD4/NF1/MEIS1/RP1L1	8	Endothelium_S04
BP	GO:0050900	leukocyte migration	8/92	396/18888	0.00069812	0.0293716	0.0244878	PDGFD/FLT1/CX3CL1/PECAM1/APP/NEDD9/JAM3/NF1	8	Endothelium_S04
BP	GO:0150063	visual system development	8/92	397/18888	0.000709672	0.0293716	0.0244878	GJA1/FLT1/KDR/NRP1/FZD4/NF1/MEIS1/RP1L1	8	Endothelium_S04
BP	GO:0001569	branching involved in blood vessel morphogenesis	3/92	36/18888	0.000710714	0.0293716	0.0244878	NOTCH4/KDR/NRP1	3	Endothelium_S04
BP	GO:0006289	nucleotide-excision repair	4/92	83/18888	0.000722016	0.0293716	0.0244878	UVSSA/ARID1B/ARID2/ERCC6	4	Endothelium_S04
BP	GO:0150076	neuroinflammatory response	4/92	83/18888	0.000722016	0.0293716	0.0244878	PLCG2/CX3CL1/APP/IFNGR1	4	Endothelium_S04
BP	GO:0070372	regulation of ERK1 and ERK2 cascade	7/92	308/18888	0.00076818	0.0305986	0.0255107	PDGFD/KDR/CX3CL1/NRP1/APP/CNKSR3/NF1	7	Endothelium_S04
BP	GO:0048880	sensory system development	8/92	403/18888	0.000782265	0.0305986	0.0255107	GJA1/FLT1/KDR/NRP1/FZD4/NF1/MEIS1/RP1L1	8	Endothelium_S04
BP	GO:0002687	positive regulation of leukocyte migration	5/92	149/18888	0.000809434	0.0310639	0.0258987	PDGFD/CX3CL1/APP/NEDD9/JAM3	5	Endothelium_S04
BP	GO:0048854	brain morphogenesis	3/92	38/18888	0.000833831	0.0314076	0.0261852	GDF7/SHANK3/NF1	3	Endothelium_S04
BP	GO:0050920	regulation of chemotaxis	6/92	229/18888	0.000890435	0.0329299	0.0274544	PDGFD/ANGPT2/KDR/NRP1/NEDD9/JAM3	6	Endothelium_S04
BP	GO:0002685	regulation of leukocyte migration	6/92	230/18888	0.000910752	0.0330798	0.0275793	PDGFD/CX3CL1/APP/NEDD9/JAM3/NF1	6	Endothelium_S04
BP	GO:0014910	regulation of smooth muscle cell migration	4/92	91/18888	0.0010195	0.0354936	0.0295918	PDGFD/NRP1/NF1/ATP7A	4	Endothelium_S04
BP	GO:0061299	retina vasculature morphogenesis in camera-type eye	2/92	10/18888	0.00102956	0.0354936	0.0295918	NRP1/FZD4	2	Endothelium_S04
BP	GO:2000625	regulation of miRNA catabolic process	2/92	10/18888	0.00102956	0.0354936	0.0295918	NEAT1/MALAT1	2	Endothelium_S04
BP	GO:0106027	neuron projection organization	4/92	92/18888	0.00106191	0.0359987	0.0300129	INSR/APP/SHANK3/NEDD9	4	Endothelium_S04
BP	GO:0097529	myeloid leukocyte migration	6/92	239/18888	0.00111012	0.0370162	0.0308612	PDGFD/FLT1/CX3CL1/PECAM1/JAM3/NF1	6	Endothelium_S04
BP	GO:0007160	cell-matrix adhesion	6/92	241/18888	0.00115865	0.0380112	0.0316908	KDR/CX3CL1/NRP1/MACF1/JAM3/NF1	6	Endothelium_S04
BP	GO:0050731	positive regulation of peptidyl-tyrosine phosphorylation	5/92	164/18888	0.00124281	0.0395012	0.032933	PLCG2/NRP1/PECAM1/NEDD9/RICTOR	5	Endothelium_S04
BP	GO:0007044	cell-substrate junction assembly	4/92	96/18888	0.00124397	0.0395012	0.032933	LAMC1/KDR/NRP1/MACF1	4	Endothelium_S04
BP	GO:0014002	astrocyte development	3/92	44/18888	0.00128175	0.0395012	0.032933	APP/IFNGR1/NF1	3	Endothelium_S04
BP	GO:0021879	forebrain neuron differentiation	3/92	44/18888	0.00128175	0.0395012	0.032933	NRP1/SHANK3/ATP7A	3	Endothelium_S04
BP	GO:0033002	muscle cell proliferation	6/92	251/18888	0.0014262	0.0412561	0.0343961	PDGFD/GJA1/CX3CL1/NF1/VIP/ARID2	6	Endothelium_S04
BP	GO:0048661	positive regulation of smooth muscle cell proliferation	4/92	100/18888	0.00144685	0.0412561	0.0343961	PDGFD/GJA1/CX3CL1/NF1	4	Endothelium_S04
BP	GO:0032956	regulation of actin cytoskeleton organization	7/92	344/18888	0.00145696	0.0412561	0.0343961	CX3CL1/NRP1/IQGAP2/SHANK3/NEDD9/JAM3/RICTOR	7	Endothelium_S04
BP	GO:2001239	regulation of extrinsic apoptotic signaling pathway in absence of ligand	3/92	46/18888	0.00145883	0.0412561	0.0343961	CX3CL1/UNC5B/NF1	3	Endothelium_S04
BP	GO:0051896	regulation of phosphatidylinositol 3-kinase/protein kinase B signal transduction	6/92	253/18888	0.00148495	0.0412561	0.0343961	INSR/FLT1/KDR/CX3CL1/UNC5B/RICTOR	6	Endothelium_S04
BP	GO:0048012	hepatocyte growth factor receptor signaling pathway	2/92	12/18888	0.00150047	0.0412561	0.0343961	ESM1/NRP1	2	Endothelium_S04
BP	GO:1990535	neuron projection maintenance	2/92	12/18888	0.00150047	0.0412561	0.0343961	INSR/APP	2	Endothelium_S04
BP	GO:0034446	substrate adhesion-dependent cell spreading	4/92	101/18888	0.00150096	0.0412561	0.0343961	LAMC1/NRP1/FZD4/NEDD9	4	Endothelium_S04
BP	GO:1900271	regulation of long-term synaptic potentiation	3/92	47/18888	0.00155284	0.042113	0.0351105	APP/SHANK3/NF1	3	Endothelium_S04
BP	GO:0150115	cell-substrate junction organization	4/92	103/18888	0.00161339	0.042642	0.0355515	LAMC1/KDR/NRP1/MACF1	4	Endothelium_S04
BP	GO:0048660	regulation of smooth muscle cell proliferation	5/92	174/18888	0.00161427	0.042642	0.0355515	PDGFD/GJA1/CX3CL1/NF1/VIP	5	Endothelium_S04
BP	GO:0001774	microglial cell activation	3/92	48/18888	0.00165056	0.0430415	0.0358846	CX3CL1/APP/IFNGR1	3	Endothelium_S04
BP	GO:0048853	forebrain morphogenesis	2/92	13/18888	0.00176767	0.0447888	0.0373414	GDF7/NF1	2	Endothelium_S04
BP	GO:0021953	central nervous system neuron differentiation	5/92	178/18888	0.00178363	0.0447888	0.0373414	NRP1/GDF7/SHANK3/ARHGEF28/ATP7A	5	Endothelium_S04
BP	GO:0048659	smooth muscle cell proliferation	5/92	178/18888	0.00178363	0.0447888	0.0373414	PDGFD/GJA1/CX3CL1/NF1/VIP	5	Endothelium_S04
BP	GO:0007215	glutamate receptor signaling pathway	3/92	50/18888	0.00185735	0.0455162	0.0379479	CX3CL1/APP/SHANK3	3	Endothelium_S04
BP	GO:0014911	positive regulation of smooth muscle cell migration	3/92	50/18888	0.00185735	0.0455162	0.0379479	PDGFD/NRP1/ATP7A	3	Endothelium_S04
BP	GO:1902414	protein localization to cell junction	4/92	108/18888	0.00191987	0.0464882	0.0387582	NETO2/PECAM1/JAM3/TJP2	4	Endothelium_S04
BP	GO:0002269	leukocyte activation involved in inflammatory response	3/92	51/18888	0.00196652	0.0470578	0.0392331	CX3CL1/APP/IFNGR1	3	Endothelium_S04
BP	GO:0060837	blood vessel endothelial cell differentiation	2/92	14/18888	0.00205576	0.0485466	0.0404744	KDR/NRP1	2	Endothelium_S04
BP	GO:0043269	regulation of monoatomic ion transport	8/92	470/18888	0.00207648	0.0485466	0.0404744	CX3CL1/HECW2/SHANK3/GABRE/TSPAN13/CNKSR3/VIP/ATP7A	8	Endothelium_S04
BP	GO:0071695	anatomical structure maturation	6/92	271/18888	0.00210048	0.0485497	0.0404769	GJA1/KDR/CX3CL1/ZBTB16/APP/NF1	6	Endothelium_S04
CC	GO:0031253	cell projection membrane	9/99	354/19894	6.84656e-05	0.0145147	0.0131166	PLCG2/INSR/KCNC4/MYO6/SHANK3/MACF1/GABRE/ATP7A/TRPM6	9	Endothelium_S04
CC	GO:0031256	leading edge membrane	6/99	179/19894	0.000273635	0.0194269	0.0175556	PLCG2/INSR/KCNC4/MYO6/MACF1/GABRE	6	Endothelium_S04
CC	GO:0031252	cell leading edge	9/99	426/19894	0.000274909	0.0194269	0.0175556	PLCG2/INSR/KCNC4/MYO6/IQGAP2/MACF1/GABRE/NEDD9/ATP7A	9	Endothelium_S04
CC	GO:0031941	filamentous actin	3/99	31/19894	0.000485609	0.0205151	0.018539	SMTN/MYO6/JAM3	3	Endothelium_S04
CC	GO:0045121	membrane raft	7/99	286/19894	0.000568739	0.0205151	0.018539	PLCG2/INSR/GJA1/KDR/UNC5B/PECAM1/APP	7	Endothelium_S04
CC	GO:0098857	membrane microdomain	7/99	287/19894	0.000580617	0.0205151	0.018539	PLCG2/INSR/GJA1/KDR/UNC5B/PECAM1/APP	7	Endothelium_S04
CC	GO:0032590	dendrite membrane	3/99	40/19894	0.00103332	0.0312948	0.0282803	INSR/KCNC4/GABRE	3	Endothelium_S04
CC	GO:0070603	SWI/SNF superfamily-type complex	4/99	93/19894	0.00120038	0.03181	0.0287458	ARID1B/ARID2/ERCC6/INO80D	4	Endothelium_S04
CC	GO:0005902	microvillus	4/99	97/19894	0.00140308	0.0330503	0.0298667	MYO6/IQGAP2/JAM3/ATP7A	4	Endothelium_S04
CC	GO:0008023	transcription elongation factor complex	3/99	51/19894	0.00209358	0.0443838	0.0401085	AFF1/ERCC6/MMS22L	3	Endothelium_S04
BP	GO:0061437	renal system vasculature development	6/217	32/18888	1.5152e-06	0.00238872	0.00197614	TCF21/PDGFRB/NRP1/ANGPT1/EDNRA/HES1	6	Fibroblast_S03
BP	GO:0061440	kidney vasculature development	6/217	32/18888	1.5152e-06	0.00238872	0.00197614	TCF21/PDGFRB/NRP1/ANGPT1/EDNRA/HES1	6	Fibroblast_S03
BP	GO:0045664	regulation of neuron differentiation	12/217	196/18888	2.91053e-06	0.00305897	0.00253063	GDF11/EDNRB/MEIS1/PBX1/ADRA2C/NBL1/SPAG9/ZEB1/APP/HES1/BCL6/CNTN4	12	Fibroblast_S03
BP	GO:0001822	kidney development	15/217	319/18888	4.51178e-06	0.00355641	0.00294216	AGTR1/WNT6/GDF11/PTCH1/TCF21/PDGFRB/KCNJ8/EDNRB/TNS2/NRP1/PBX1/ANGPT1/EDNRA/HES1/RARB	15	Fibroblast_S03
BP	GO:0072001	renal system development	15/217	329/18888	6.54773e-06	0.00409569	0.00338829	AGTR1/WNT6/GDF11/PTCH1/TCF21/PDGFRB/KCNJ8/EDNRB/TNS2/NRP1/PBX1/ANGPT1/EDNRA/HES1/RARB	15	Fibroblast_S03
BP	GO:0048708	astrocyte differentiation	8/217	88/18888	7.79389e-06	0.00409569	0.00338829	LAMC3/ZEB2/NR3C1/APP/HES1/STAT3/IL6ST/ROR1	8	Fibroblast_S03
BP	GO:0003007	heart morphogenesis	13/217	269/18888	1.48129e-05	0.00667213	0.00551974	TBX3/CPE/ABCC9/PTCH1/KCNJ8/NRP1/ACVRL1/DLC1/EDNRA/FZD1/HES1/NPY1R/COL2A1	13	Fibroblast_S03
BP	GO:0045665	negative regulation of neuron differentiation	7/217	73/18888	2.05446e-05	0.00755064	0.00624651	GDF11/MEIS1/PBX1/SPAG9/APP/HES1/CNTN4	7	Fibroblast_S03
BP	GO:0072012	glomerulus vasculature development	5/217	30/18888	2.15527e-05	0.00755064	0.00624651	TCF21/PDGFRB/ANGPT1/EDNRA/HES1	5	Fibroblast_S03
BP	GO:0060562	epithelial tube morphogenesis	14/217	335/18888	3.50454e-05	0.010902	0.00901902	TBX3/WNT6/PTCH1/TCF21/NR3C1/LMO4/NRP1/ACVRL1/PBX1/DLC1/EDNRA/FZD1/HES1/CSF1	14	Fibroblast_S03
BP	GO:0003158	endothelium development	9/217	143/18888	4.16309e-05	0.010902	0.00901902	NR2F2/EDNRB/NRP1/ACVRL1/EDNRA/ZEB1/FZD1/RAPGEF2/SLC40A1	9	Fibroblast_S03
BP	GO:0043434	response to peptide hormone	16/217	438/18888	4.94328e-05	0.010902	0.00901902	AGTR1/CYP1B1/KCNJ8/EDNRB/TNS2/EDNRA/VAMP2/ARID1B/STXBP4/NUCKS1/GNAI1/NR4A1/STAT3/TRIM44/GHR/SOS2	16	Fibroblast_S03
BP	GO:0030099	myeloid cell differentiation	16/217	439/18888	5.07874e-05	0.010902	0.00901902	MEIS2/EPAS1/KITLG/SNRK/ADGRF5/NR3C1/CD81/ETS1/MEIS1/APP/BCL6/LRRC17/STAT3/WASF2/KMT2E/CSF1	16	Fibroblast_S03
BP	GO:0001654	eye development	15/217	393/18888	5.21131e-05	0.010902	0.00901902	MEIS2/CYP1B1/LAMC3/WNT6/GDF11/PDGFRB/MEIS1/NRP1/ACVRL1/PBX1/ZEB1/HES1/STAT3/ABI2/RARB	15	Fibroblast_S03
BP	GO:0061298	retina vasculature development in camera-type eye	4/217	19/18888	5.73634e-05	0.010902	0.00901902	CYP1B1/PDGFRB/NRP1/ACVRL1	4	Fibroblast_S03
BP	GO:0150063	visual system development	15/217	397/18888	5.84258e-05	0.010902	0.00901902	MEIS2/CYP1B1/LAMC3/WNT6/GDF11/PDGFRB/MEIS1/NRP1/ACVRL1/PBX1/ZEB1/HES1/STAT3/ABI2/RARB	15	Fibroblast_S03
BP	GO:0001701	in utero embryonic development	15/217	401/18888	6.54e-05	0.010902	0.00901902	TM4SF1/TBX3/EPAS1/PTH1R/NR2F2/HOPX/PTCH1/ACVRL1/ANGPT1/EDNRA/SPECC1/HES1/N4BP2L2/MBNL1/FOXD3	15	Fibroblast_S03
BP	GO:0001667	ameboidal-type cell migration	17/217	498/18888	6.64741e-05	0.010902	0.00901902	DCN/CYP1B1/KITLG/NR2F2/TNS1/TMSB4X/ZEB2/SMOC2/EDNRB/ETS1/PTEN/NRP1/ACVRL1/ANGPT1/EDNRA/NR4A1/WASF2	17	Fibroblast_S03
BP	GO:0072073	kidney epithelium development	9/217	152/18888	6.70074e-05	0.010902	0.00901902	WNT6/GDF11/PTCH1/TCF21/EDNRB/PBX1/EDNRA/HES1/RARB	9	Fibroblast_S03
BP	GO:0048880	sensory system development	15/217	403/18888	6.91531e-05	0.010902	0.00901902	MEIS2/CYP1B1/LAMC3/WNT6/GDF11/PDGFRB/MEIS1/NRP1/ACVRL1/PBX1/ZEB1/HES1/STAT3/ABI2/RARB	15	Fibroblast_S03
BP	GO:0045446	endothelial cell differentiation	8/217	123/18888	8.86064e-05	0.0126567	0.0104706	NR2F2/EDNRB/NRP1/ACVRL1/EDNRA/ZEB1/FZD1/RAPGEF2	8	Fibroblast_S03
BP	GO:0072006	nephron development	9/217	158/18888	9.03204e-05	0.0126567	0.0104706	WNT6/PTCH1/TCF21/PDGFRB/EDNRB/PBX1/ANGPT1/EDNRA/HES1	9	Fibroblast_S03
BP	GO:0040014	regulation of multicellular organism growth	6/217	64/18888	9.23259e-05	0.0126567	0.0104706	PTCH1/APP/NPY1R/STAT3/GHR/CSF1	6	Fibroblast_S03
BP	GO:0016055	Wnt signaling pathway	16/217	466/18888	0.000102146	0.0134194	0.0111016	CPE/NDRG2/WNT6/ZEB2/HIC1/EDNRB/PTEN/EDNRA/FZD1/TLE4/APP/RBMS3/PLEKHA4/RYK/ROR1/JADE1	16	Fibroblast_S03
BP	GO:0198738	cell-cell signaling by wnt	16/217	468/18888	0.000107326	0.0135359	0.011198	CPE/NDRG2/WNT6/ZEB2/HIC1/EDNRB/PTEN/EDNRA/FZD1/TLE4/APP/RBMS3/PLEKHA4/RYK/ROR1/JADE1	16	Fibroblast_S03
BP	GO:0072091	regulation of stem cell proliferation	7/217	96/18888	0.00012027	0.0140613	0.0116326	TBX3/KITLG/PTCH1/PBX1/CDKN2C/N4BP2L2/RARB	7	Fibroblast_S03
BP	GO:1901653	cellular response to peptide	14/217	376/18888	0.00012041	0.0140613	0.0116326	AGTR1/CYP1B1/TNS2/EDNRA/VAMP2/ARID1B/STXBP4/APP/NUCKS1/NR4A1/STAT3/GHR/CACNA2D1/SOS2	14	Fibroblast_S03
BP	GO:0040013	negative regulation of locomotion	15/217	431/18888	0.000145343	0.0153113	0.0126667	DCN/CYP1B1/DACH1/IFITM1/NR2F2/ZEB2/PTEN/BST2/NRP1/ACVRL1/DLC1/PTPRK/NBL1/STAT3/RYK	15	Fibroblast_S03
BP	GO:0001657	ureteric bud development	7/217	99/18888	0.000145921	0.0153113	0.0126667	WNT6/GDF11/PTCH1/TCF21/PBX1/HES1/RARB	7	Fibroblast_S03
BP	GO:0007188	adenylate cyclase-modulating G protein-coupled receptor signaling pathway	11/217	249/18888	0.000150247	0.0153113	0.0126667	PTH1R/ADGRF5/VIPR1/ADRA2C/EDNRA/ADGRE5/RAPGEF2/GNAI1/NPY1R/WASF2/ADGRB3	11	Fibroblast_S03
BP	GO:0072163	mesonephric epithelium development	7/217	100/18888	0.000155395	0.0153113	0.0126667	WNT6/GDF11/PTCH1/TCF21/PBX1/HES1/RARB	7	Fibroblast_S03
BP	GO:0072164	mesonephric tubule development	7/217	100/18888	0.000155395	0.0153113	0.0126667	WNT6/GDF11/PTCH1/TCF21/PBX1/HES1/RARB	7	Fibroblast_S03
BP	GO:0032835	glomerulus development	6/217	71/18888	0.000164988	0.0157639	0.0130412	TCF21/PDGFRB/EDNRB/ANGPT1/EDNRA/HES1	6	Fibroblast_S03
BP	GO:0042063	gliogenesis	13/217	346/18888	0.000192693	0.0172658	0.0142837	LAMC3/SYNE2/ZEB2/NR3C1/PTEN/CDKN2C/APP/HES1/PARD3/STAT3/IL6ST/ROR1/CSF1	13	Fibroblast_S03
BP	GO:0001823	mesonephros development	7/217	104/18888	0.000198402	0.0172658	0.0142837	WNT6/GDF11/PTCH1/TCF21/PBX1/HES1/RARB	7	Fibroblast_S03
BP	GO:0002027	regulation of heart rate	7/217	104/18888	0.000198402	0.0172658	0.0142837	EPAS1/KCNE4/KCNJ8/EDNRB/HRC/EDNRA/CACNA2D1	7	Fibroblast_S03
BP	GO:2000737	negative regulation of stem cell differentiation	4/217	26/18888	0.000207733	0.0172658	0.0142837	TBX3/HES1/N4BP2L2/STAT3	4	Fibroblast_S03
BP	GO:0016049	cell growth	16/217	496/18888	0.000208087	0.0172658	0.0142837	AGTR1/MEIS1/BST2/NRP1/ACVRL1/CDKN2C/CDK11B/EDNRA/SPAG9/APP/BCL6/RASGRP2/RYK/RAPH1/JADE1/LGI1	16	Fibroblast_S03
BP	GO:0010001	glial cell differentiation	11/217	260/18888	0.000218725	0.0176831	0.0146289	LAMC3/ZEB2/NR3C1/PTEN/CDKN2C/APP/HES1/PARD3/STAT3/IL6ST/ROR1	11	Fibroblast_S03
BP	GO:0007264	small GTPase-mediated signal transduction	16/217	500/18888	0.000227719	0.0179499	0.0148496	AGTR1/EPS8/KITLG/RAPGEF5/CTNNAL1/NRP1/DLC1/MCF2/BCL6/RAPGEF2/RASGRP2/ABI2/WASF2/FGD4/CSF1/SOS2	16	Fibroblast_S03
BP	GO:1903522	regulation of blood circulation	11/217	262/18888	0.000233656	0.0179687	0.0148652	AGTR1/EPAS1/HOPX/ABCC9/KCNE4/KCNJ8/EDNRB/HRC/ADRA2C/EDNRA/CACNA2D1	11	Fibroblast_S03
BP	GO:0071375	cellular response to peptide hormone stimulus	12/217	311/18888	0.000266405	0.0199994	0.0165451	AGTR1/CYP1B1/TNS2/EDNRA/VAMP2/ARID1B/STXBP4/NUCKS1/NR4A1/STAT3/GHR/SOS2	12	Fibroblast_S03
BP	GO:0030900	forebrain development	14/217	408/18888	0.000279255	0.0204765	0.0169398	TBX3/NR2F2/SYNE2/SLC38A2/PTEN/NRP1/DLC1/ZEB1/APP/HES1/RAPGEF2/RYK/EZH1/RARB	14	Fibroblast_S03
BP	GO:0018108	peptidyl-tyrosine phosphorylation	11/217	269/18888	0.000292891	0.0205219	0.0169774	KITLG/HGF/PDGFRB/NRP1/ANGPT1/APP/HES1/CBLB/ABI2/IL6ST/GHR	11	Fibroblast_S03
BP	GO:0048762	mesenchymal cell differentiation	11/217	269/18888	0.000292891	0.0205219	0.0169774	TBX3/KITLG/HGF/TCF21/EDNRB/PTEN/NRP1/EDNRA/DDX17/HES1/DDX5	11	Fibroblast_S03
BP	GO:0035264	multicellular organism growth	8/217	147/18888	0.000303157	0.0207794	0.0171905	PTCH1/TNS2/APP/NPY1R/STAT3/GHR/CSF1/RARB	8	Fibroblast_S03
BP	GO:0018212	peptidyl-tyrosine modification	11/217	271/18888	0.000311975	0.0209289	0.0173141	KITLG/HGF/PDGFRB/NRP1/ANGPT1/APP/HES1/CBLB/ABI2/IL6ST/GHR	11	Fibroblast_S03
BP	GO:0003151	outflow tract morphogenesis	6/217	81/18888	0.000339953	0.0218738	0.0180958	TBX3/NRP1/EDNRA/FZD1/HES1/NPY1R	6	Fibroblast_S03
BP	GO:0048844	artery morphogenesis	6/217	81/18888	0.000339953	0.0218738	0.0180958	PDGFRB/ADGRF5/NRP1/ACVRL1/EDNRA/HES1	6	Fibroblast_S03
BP	GO:0061138	morphogenesis of a branching epithelium	9/217	189/18888	0.000346873	0.0218738	0.0180958	TBX3/WNT6/HGF/PTCH1/TCF21/NRP1/PBX1/EDNRA/CSF1	9	Fibroblast_S03
BP	GO:0060037	pharyngeal system development	4/217	30/18888	0.000367347	0.0222739	0.0184268	PTCH1/ADGRF5/EDNRA/HES1	4	Fibroblast_S03
BP	GO:0060603	mammary gland duct morphogenesis	4/217	30/18888	0.000367347	0.0222739	0.0184268	TBX3/PTCH1/NR3C1/CSF1	4	Fibroblast_S03
BP	GO:0007411	axon guidance	10/217	234/18888	0.000389555	0.0225223	0.0186323	PTCH1/KIF5C/LMO4/NRP1/EDNRA/ETV1/APP/RYK/CNTN4/LGI1	10	Fibroblast_S03
BP	GO:0097485	neuron projection guidance	10/217	234/18888	0.000389555	0.0225223	0.0186323	PTCH1/KIF5C/LMO4/NRP1/EDNRA/ETV1/APP/RYK/CNTN4/LGI1	10	Fibroblast_S03
BP	GO:0071679	commissural neuron axon guidance	3/217	13/18888	0.000392872	0.0225223	0.0186323	PTCH1/NRP1/RYK	3	Fibroblast_S03
BP	GO:0007389	pattern specification process	15/217	474/18888	0.0004015	0.0226059	0.0187015	MEIS2/TBX3/NR2F2/WNT6/GDF11/PTCH1/MEIS1/NRP1/ACVRL1/PBX1/NBL1/ZEB1/HOXC4/HES1/HOXA6	15	Fibroblast_S03
BP	GO:0010631	epithelial cell migration	13/217	375/18888	0.00041762	0.0227232	0.0187985	DCN/CYP1B1/KITLG/NR2F2/TMSB4X/ZEB2/SMOC2/ETS1/PTEN/NRP1/ACVRL1/ANGPT1/NR4A1	13	Fibroblast_S03
BP	GO:0035767	endothelial cell chemotaxis	4/217	31/18888	0.000417997	0.0227232	0.0187985	TMSB4X/SMOC2/NRP1/NR4A1	4	Fibroblast_S03
BP	GO:0090132	epithelium migration	13/217	378/18888	0.000450245	0.0237089	0.019614	DCN/CYP1B1/KITLG/NR2F2/TMSB4X/ZEB2/SMOC2/ETS1/PTEN/NRP1/ACVRL1/ANGPT1/NR4A1	13	Fibroblast_S03
BP	GO:0042692	muscle cell differentiation	14/217	428/18888	0.000451169	0.0237089	0.019614	TBX3/HOPX/PDGFRB/KCNJ8/EDNRB/CD81/MEIS1/PGM5/EDNRA/SPAG9/ZEB1/HES1/ADGRB3/RARB	14	Fibroblast_S03
BP	GO:0048754	branching morphogenesis of an epithelial tube	8/217	157/18888	0.000471425	0.0242079	0.0200267	TBX3/WNT6/PTCH1/TCF21/NRP1/PBX1/EDNRA/CSF1	8	Fibroblast_S03
BP	GO:0050673	epithelial cell proliferation	15/217	482/18888	0.00047795	0.0242079	0.0200267	AGTR1/DACH1/NR2F2/HGF/PTCH1/ZEB2/EDNRB/NRP1/ACVRL1/PTPRK/ZEB1/STXBP4/HES1/NR4A1/STAT3	15	Fibroblast_S03
BP	GO:0030336	negative regulation of cell migration	13/217	381/18888	0.00048501	0.0242079	0.0200267	DCN/CYP1B1/DACH1/IFITM1/NR2F2/ZEB2/PTEN/BST2/ACVRL1/DLC1/PTPRK/NBL1/STAT3	13	Fibroblast_S03
BP	GO:0043542	endothelial cell migration	11/217	286/18888	0.000491375	0.0242079	0.0200267	DCN/CYP1B1/NR2F2/TMSB4X/ZEB2/SMOC2/ETS1/NRP1/ACVRL1/ANGPT1/NR4A1	11	Fibroblast_S03
BP	GO:0072009	nephron epithelium development	7/217	121/18888	0.000500476	0.0242769	0.0200839	WNT6/PTCH1/TCF21/EDNRB/PBX1/EDNRA/HES1	7	Fibroblast_S03
BP	GO:0090130	tissue migration	13/217	383/18888	0.000509431	0.0243369	0.0201335	DCN/CYP1B1/KITLG/NR2F2/TMSB4X/ZEB2/SMOC2/ETS1/PTEN/NRP1/ACVRL1/ANGPT1/NR4A1	13	Fibroblast_S03
BP	GO:0060485	mesenchyme development	12/217	336/18888	0.000533406	0.0244259	0.0202071	TBX3/KITLG/HGF/TCF21/EDNRB/PTEN/NRP1/ACVRL1/EDNRA/DDX17/HES1/DDX5	12	Fibroblast_S03
BP	GO:0061005	cell differentiation involved in kidney development	5/217	58/18888	0.000533916	0.0244259	0.0202071	PTCH1/TCF21/EDNRB/EDNRA/HES1	5	Fibroblast_S03
BP	GO:0060041	retina development in camera-type eye	8/217	160/18888	0.000534534	0.0244259	0.0202071	CYP1B1/LAMC3/GDF11/PDGFRB/NRP1/ACVRL1/HES1/STAT3	8	Fibroblast_S03
BP	GO:0060537	muscle tissue development	14/217	438/18888	0.000566642	0.0255232	0.0211149	TBX3/NR2F2/HOPX/PTCH1/TCF21/PDGFRB/KCNJ8/MEIS1/PGM5/EDNRA/DDX17/DDX5/NR4A1/RARB	14	Fibroblast_S03
BP	GO:0045926	negative regulation of growth	10/217	247/18888	0.000594335	0.0263935	0.0218349	PTCH1/PTEN/BST2/NRP1/ACVRL1/CDKN2C/SPAG9/BCL6/RYK/JADE1	10	Fibroblast_S03
BP	GO:0048863	stem cell differentiation	10/217	248/18888	0.000613212	0.0265415	0.0219573	TBX3/A2M/KITLG/EDNRB/NRP1/EDNRA/FZD1/HES1/N4BP2L2/STAT3	10	Fibroblast_S03
BP	GO:0016322	neuron remodeling	3/217	15/18888	0.000614503	0.0265415	0.0219573	EDNRA/APP/ADGRB3	3	Fibroblast_S03
BP	GO:0072089	stem cell proliferation	7/217	126/18888	0.000637762	0.0271738	0.0224804	TBX3/KITLG/PTCH1/PBX1/CDKN2C/N4BP2L2/RARB	7	Fibroblast_S03
BP	GO:0001763	morphogenesis of a branching structure	9/217	206/18888	0.000647539	0.0272225	0.0225207	TBX3/WNT6/HGF/PTCH1/TCF21/NRP1/PBX1/EDNRA/CSF1	9	Fibroblast_S03
BP	GO:0043010	camera-type eye development	12/217	346/18888	0.000690363	0.0279537	0.0231256	CYP1B1/LAMC3/WNT6/GDF11/PDGFRB/MEIS1/NRP1/ACVRL1/ZEB1/HES1/STAT3/ABI2	12	Fibroblast_S03
BP	GO:0008016	regulation of heart contraction	9/217	208/18888	0.000693825	0.0279537	0.0231256	EPAS1/HOPX/ABCC9/KCNE4/KCNJ8/EDNRB/HRC/EDNRA/CACNA2D1	9	Fibroblast_S03
BP	GO:2000146	negative regulation of cell motility	13/217	396/18888	0.000694982	0.0279537	0.0231256	DCN/CYP1B1/DACH1/IFITM1/NR2F2/ZEB2/PTEN/BST2/ACVRL1/DLC1/PTPRK/NBL1/STAT3	13	Fibroblast_S03
BP	GO:0006275	regulation of DNA replication	7/217	128/18888	0.000700393	0.0279537	0.0231256	DACH1/ZBTB38/ACVRL1/NUCKS1/BCL6/JADE1/INO80D	7	Fibroblast_S03
BP	GO:0003205	cardiac chamber development	8/217	168/18888	0.000736853	0.0288355	0.0238551	TBX3/CPE/KCNJ8/LMO4/NRP1/EDNRA/FZD1/HES1	8	Fibroblast_S03
BP	GO:0051895	negative regulation of focal adhesion assembly	3/217	16/18888	0.000749925	0.0288355	0.0238551	PTEN/ACVRL1/DLC1	3	Fibroblast_S03
BP	GO:0150118	negative regulation of cell-substrate junction organization	3/217	16/18888	0.000749925	0.0288355	0.0238551	PTEN/ACVRL1/DLC1	3	Fibroblast_S03
BP	GO:0034329	cell junction assembly	14/217	453/18888	0.000786518	0.0298782	0.0247177	HOPX/TNS1/KCNJ8/PTEN/NRP1/ACVRL1/DLC1/PTPRK/FZD1/APP/RAPGEF2/PARD3/RYK/ADGRB3	14	Fibroblast_S03
BP	GO:0007409	axonogenesis	14/217	455/18888	0.000820671	0.0304421	0.0251842	PTCH1/KIF5C/LMO4/PTEN/NRP1/MCF2/EDNRA/ETV1/APP/PARD3/RYK/CNTN4/RAPH1/LGI1	14	Fibroblast_S03
BP	GO:0048568	embryonic organ development	14/217	455/18888	0.000820671	0.0304421	0.0251842	TBX3/A2M/EPAS1/KITLG/NR2F2/PTCH1/TCF21/PBX1/EDNRA/ZEB1/HOXC4/HES1/RARB/COL2A1	14	Fibroblast_S03
BP	GO:0007044	cell-substrate junction assembly	6/217	96/18888	0.00084226	0.0308796	0.0255461	TNS1/PTEN/NRP1/ACVRL1/DLC1/PTPRK	6	Fibroblast_S03
BP	GO:0031032	actomyosin structure organization	9/217	215/18888	0.000877594	0.0314438	0.0260129	ZEB2/PDGFRB/PGM5/EPB41L2/FRMD3/NRP1/CDC42BPA/DLC1/WASF2	9	Fibroblast_S03
BP	GO:1901888	regulation of cell junction assembly	9/217	215/18888	0.000877594	0.0314438	0.0260129	HOPX/PTEN/NRP1/ACVRL1/DLC1/FZD1/APP/RAPGEF2/ADGRB3	9	Fibroblast_S03
BP	GO:0030202	heparin metabolic process	3/217	17/18888	0.000902939	0.0317685	0.0262815	EDNRB/ANGPT1/EDNRA	3	Fibroblast_S03
BP	GO:0002064	epithelial cell development	9/217	216/18888	0.000906807	0.0317685	0.0262815	EPAS1/GDF11/EDNRB/EDNRA/FNDC3A/RAPGEF2/ABI2/IL6ST/RARB	9	Fibroblast_S03
BP	GO:0048534	hematopoietic or lymphoid organ development	6/217	98/18888	0.000938399	0.032514	0.0268982	TCF21/LMO4/PBX1/HES1/LRRC17/SLC40A1	6	Fibroblast_S03
BP	GO:0002262	myeloid cell homeostasis	8/217	177/18888	0.00103383	0.0350983	0.0290362	EPAS1/KITLG/ADGRF5/ETS1/BCL6/STAT3/KMT2E/CSF1	8	Fibroblast_S03
BP	GO:0060675	ureteric bud morphogenesis	5/217	67/18888	0.00103525	0.0350983	0.0290362	WNT6/PTCH1/TCF21/PBX1/HES1	5	Fibroblast_S03
BP	GO:0032412	regulation of monoatomic ion transmembrane transporter activity	9/217	221/18888	0.00106497	0.035312	0.029213	FXYD6/TMSB4X/KCNE4/HRC/EDNRA/VAMP2/NEDD4/APP/CACNA2D1	9	Fibroblast_S03
BP	GO:0035455	response to interferon-alpha	3/217	18/18888	0.00107439	0.035312	0.029213	IFITM1/IFITM2/BST2	3	Fibroblast_S03
BP	GO:0070663	regulation of leukocyte proliferation	10/217	267/18888	0.0010775	0.035312	0.029213	KITLG/PAWR/CD81/BST2/HES1/BCL6/CBLB/IL6ST/CSF1/SOS2	10	Fibroblast_S03
BP	GO:0030048	actin filament-based movement	7/217	138/18888	0.00109039	0.035312	0.029213	ABCC9/SYNE2/ZEB2/KCNE4/KCNJ8/WASF2/CACNA2D1	7	Fibroblast_S03
BP	GO:0072171	mesonephric tubule morphogenesis	5/217	68/18888	0.00110711	0.035312	0.029213	WNT6/PTCH1/TCF21/PBX1/HES1	5	Fibroblast_S03
BP	GO:0001953	negative regulation of cell-matrix adhesion	4/217	40/18888	0.00111995	0.035312	0.029213	PTEN/ACVRL1/DLC1/BCL6	4	Fibroblast_S03
BP	GO:1901532	regulation of hematopoietic progenitor cell differentiation	4/217	40/18888	0.00111995	0.035312	0.029213	KITLG/HES1/N4BP2L2/SOS2	4	Fibroblast_S03
BP	GO:0042129	regulation of T cell proliferation	8/217	181/18888	0.00119334	0.0368588	0.0304927	KITLG/PAWR/CD81/HES1/BCL6/CBLB/IL6ST/SOS2	8	Fibroblast_S03
BP	GO:0030522	intracellular receptor signaling pathway	12/217	369/18888	0.00120268	0.0368588	0.0304927	NR2F1/NR2F2/TCF21/KCNJ8/NR3C1/DDX17/NEDD4/TRERF1/DDX5/NR4A1/STAT3/RARB	12	Fibroblast_S03
BP	GO:0050730	regulation of peptidyl-tyrosine phosphorylation	9/217	225/18888	0.00120699	0.0368588	0.0304927	KITLG/HGF/NRP1/ANGPT1/APP/HES1/CBLB/IL6ST/GHR	9	Fibroblast_S03
BP	GO:0150115	cell-substrate junction organization	6/217	103/18888	0.00121577	0.0368588	0.0304927	TNS1/PTEN/NRP1/ACVRL1/DLC1/PTPRK	6	Fibroblast_S03
BP	GO:0048872	homeostasis of number of cells	11/217	322/18888	0.00129436	0.0388678	0.0321546	EMCN/EPAS1/KITLG/ADGRF5/ETS1/BCL6/STAT3/KMT2E/CSF1/SLC40A1/SOS2	11	Fibroblast_S03
BP	GO:0060070	canonical Wnt signaling pathway	11/217	323/18888	0.00132677	0.039465	0.0326487	WNT6/ZEB2/EDNRB/PTEN/EDNRA/FZD1/TLE4/RBMS3/PLEKHA4/RYK/JADE1	11	Fibroblast_S03
BP	GO:0022898	regulation of transmembrane transporter activity	9/217	229/18888	0.00136395	0.0401918	0.03325	FXYD6/TMSB4X/KCNE4/HRC/EDNRA/VAMP2/NEDD4/APP/CACNA2D1	9	Fibroblast_S03
BP	GO:0008217	regulation of blood pressure	8/217	187/18888	0.00146881	0.042881	0.0354747	AGTR1/NR2F2/ABCC9/KCNJ8/EDNRB/ACVRL1/EDNRA/NPY1R	8	Fibroblast_S03
BP	GO:0003279	cardiac septum development	6/217	108/18888	0.00155193	0.0443008	0.0366492	TBX3/KCNJ8/LMO4/NRP1/FZD1/HES1	6	Fibroblast_S03
BP	GO:0010586	miRNA metabolic process	6/217	108/18888	0.00155193	0.0443008	0.0366492	NR3C1/ETS1/DDX17/MALAT1/DDX5/STAT3	6	Fibroblast_S03
BP	GO:0048638	regulation of developmental growth	11/217	330/18888	0.00157279	0.0443008	0.0366492	HOPX/PTCH1/PTEN/NRP1/SPAG9/APP/NPY1R/STAT3/RYK/GHR/CSF1	11	Fibroblast_S03
BP	GO:0014002	astrocyte development	4/217	44/18888	0.00160511	0.0443008	0.0366492	LAMC3/ZEB2/APP/ROR1	4	Fibroblast_S03
BP	GO:0060443	mammary gland morphogenesis	4/217	44/18888	0.00160511	0.0443008	0.0366492	TBX3/PTCH1/NR3C1/CSF1	4	Fibroblast_S03
BP	GO:0009880	embryonic pattern specification	5/217	74/18888	0.0016185	0.0443008	0.0366492	MEIS2/TBX3/PTCH1/MEIS1/NRP1	5	Fibroblast_S03
BP	GO:0030308	negative regulation of cell growth	8/217	190/18888	0.00162429	0.0443008	0.0366492	BST2/NRP1/ACVRL1/CDKN2C/SPAG9/BCL6/RYK/JADE1	8	Fibroblast_S03
BP	GO:0016358	dendrite development	9/217	235/18888	0.00162984	0.0443008	0.0366492	PTEN/NRP1/MCF2/NEDD4/APP/RAPGEF2/ABI2/ASAP1/ADGRB3	9	Fibroblast_S03
BP	GO:0050808	synapse organization	14/217	493/18888	0.0017507	0.0471791	0.0390304	KCNJ8/CAST/PTEN/NRP1/NEDD4/FZD1/PPFIBP1/APP/ABI2/RYK/WASF2/ASAP1/ADGRB3/CNTN4	14	Fibroblast_S03
BP	GO:0045445	myoblast differentiation	6/217	111/18888	0.00178503	0.0476965	0.0394585	TBX3/EPAS1/DDX17/ARID1B/DDX5/MBNL1	6	Fibroblast_S03
BP	GO:0035924	cellular response to vascular endothelial growth factor stimulus	5/217	76/18888	0.00182225	0.0482818	0.0399427	DCN/PDGFRB/SMOC2/NRP1/NR4A1	5	Fibroblast_S03
BP	GO:0048483	autonomic nervous system development	4/217	46/18888	0.00189531	0.0493018	0.0407865	EDNRB/NRP1/EDNRA/HES1	4	Fibroblast_S03
BP	GO:0045669	positive regulation of osteoblast differentiation	5/217	77/18888	0.00193087	0.0493018	0.0407865	IFITM1/HGF/FZD1/CEBPD/IL6ST	5	Fibroblast_S03
BP	GO:0072078	nephron tubule morphogenesis	5/217	77/18888	0.00193087	0.0493018	0.0407865	WNT6/PTCH1/TCF21/PBX1/HES1	5	Fibroblast_S03
BP	GO:0032944	regulation of mononuclear cell proliferation	9/217	241/18888	0.00193584	0.0493018	0.0407865	KITLG/PAWR/CD81/HES1/BCL6/CBLB/IL6ST/CSF1/SOS2	9	Fibroblast_S03
BP	GO:0045165	cell fate commitment	10/217	289/18888	0.00193966	0.0493018	0.0407865	TBX3/EPAS1/NR2F2/WNT6/PTCH1/LMO4/NRP1/EDNRA/HES1/STAT3	10	Fibroblast_S03
BP	GO:0060840	artery development	6/217	113/18888	0.00195456	0.0493018	0.0407865	PDGFRB/ADGRF5/NRP1/ACVRL1/EDNRA/HES1	6	Fibroblast_S03
BP	GO:0009755	hormone-mediated signaling pathway	8/217	196/18888	0.00197426	0.0494035	0.0408706	TCF21/NR3C1/DDX17/NEDD4/TRERF1/DDX5/GHR/RARB	8	Fibroblast_S03
MF	GO:0004879	nuclear receptor activity	6/213	52/18522	2.82318e-05	0.00709495	0.00625683	NR2F1/NR2F2/NR3C1/NR4A1/STAT3/RARB	6	Fibroblast_S03
MF	GO:0098531	ligand-activated transcription factor activity	6/213	53/18522	3.15331e-05	0.00709495	0.00625683	NR2F1/NR2F2/NR3C1/NR4A1/STAT3/RARB	6	Fibroblast_S03
MF	GO:0001227	DNA-binding transcription repressor activity, RNA polymerase II-specific	12/213	262/18522	5.36683e-05	0.00805025	0.00709929	NR2F1/TBX3/DACH1/ZBTB20/ZEB2/HIC1/TCF21/NR3C1/ZEB1/HES1/BCL6/FOXD3	12	Fibroblast_S03
MF	GO:0001217	DNA-binding transcription repressor activity	12/213	271/18522	7.41874e-05	0.0083078	0.00732641	NR2F1/TBX3/DACH1/ZBTB20/ZEB2/HIC1/TCF21/NR3C1/ZEB1/HES1/BCL6/FOXD3	12	Fibroblast_S03
MF	GO:0042562	hormone binding	7/213	92/18522	9.23089e-05	0.0083078	0.00732641	PTH1R/NR3C1/EDNRB/VIPR1/ADRA2C/GHR/SLC40A1	7	Fibroblast_S03
MF	GO:0140297	DNA-binding transcription factor binding	16/213	478/18522	0.000137648	0.0103236	0.0091041	TBX3/EPAS1/TCF21/ETS1/LMO4/RUNX1T1/PBX1/TLE4/NUCKS1/TRERF1/HES1/BCL6/DDX5/NR4A1/STAT3/RARB	16	Fibroblast_S03
MF	GO:0019838	growth factor binding	8/213	135/18522	0.000170288	0.0109471	0.00965392	A2M/PDGFRB/NRP1/ACVRL1/IL1R1/IL6ST/GHR/COL2A1	8	Fibroblast_S03
MF	GO:0017046	peptide hormone binding	5/213	50/18522	0.00026692	0.0150143	0.0132407	PTH1R/EDNRB/VIPR1/GHR/SLC40A1	5	Fibroblast_S03
MF	GO:0001228	DNA-binding transcription activator activity, RNA polymerase II-specific	15/213	476/18522	0.000422039	0.021102	0.0186092	MEIS2/TBX3/EPAS1/TCF21/NR3C1/ETS1/MEIS1/PBX1/ETV1/HOXC4/NR4A1/FOXD2/CEBPD/STAT3/CREBRF	15	Fibroblast_S03
MF	GO:0001216	DNA-binding transcription activator activity	15/213	482/18522	0.000480782	0.0213044	0.0187878	MEIS2/TBX3/EPAS1/TCF21/NR3C1/ETS1/MEIS1/PBX1/ETV1/HOXC4/NR4A1/FOXD2/CEBPD/STAT3/CREBRF	15	Fibroblast_S03
MF	GO:0003779	actin binding	14/213	434/18522	0.000520775	0.0213044	0.0187878	EPS8/SYNE2/TNS1/TMSB4X/SPTBN1/SYNPO2/PAWR/CLMN/EPB41L2/CTNNAL1/PHACTR2/DIAPH2/WASF2/FGD4	14	Fibroblast_S03
MF	GO:0008528	G protein-coupled peptide receptor activity	7/213	126/18522	0.000640605	0.0240227	0.0211849	AGTR1/PTH1R/EDNRB/NMUR1/VIPR1/EDNRA/NPY1R	7	Fibroblast_S03
MF	GO:0042813	Wnt receptor activity	3/213	16/18522	0.00075184	0.0260252	0.0229509	FZD1/RYK/ROR1	3	Fibroblast_S03
MF	GO:0001653	peptide receptor activity	7/213	132/18522	0.000843963	0.0271274	0.0239229	AGTR1/PTH1R/EDNRB/NMUR1/VIPR1/EDNRA/NPY1R	7	Fibroblast_S03
MF	GO:0070064	proline-rich region binding	3/213	17/18522	0.000905239	0.0271572	0.0239491	NEDD4/ABI2/GHR	3	Fibroblast_S03
MF	GO:0031690	adrenergic receptor binding	3/213	18/18522	0.00107712	0.0302939	0.0267153	ADRA2C/NEDD4/RAPGEF2	3	Fibroblast_S03
MF	GO:0019955	cytokine binding	7/213	145/18522	0.00145876	0.0386143	0.0340528	A2M/NRP1/ACVRL1/IL1R1/NBL1/IL6ST/GHR	7	Fibroblast_S03
MF	GO:0001664	G protein-coupled receptor binding	10/213	291/18522	0.00205028	0.0463399	0.0408658	AGTR1/WNT6/PTCH1/EDNRB/ADRA2C/NEDD4/FZD1/RAPGEF2/GNAI1/RYK	10	Fibroblast_S03
MF	GO:0001221	transcription coregulator binding	6/213	114/18522	0.0020519	0.0463399	0.0408658	EPAS1/ETS1/PBX1/TRERF1/HES1/BCL6	6	Fibroblast_S03
MF	GO:0001222	transcription corepressor binding	4/213	47/18522	0.00205955	0.0463399	0.0408658	ETS1/PBX1/HES1/BCL6	4	Fibroblast_S03
BP	GO:0030099	myeloid cell differentiation	25/238	439/18888	3.481e-10	1.10714e-06	8.5842e-07	SLC1A5/ID2/FOSL2/SOCS1/VEGFA/ZBTB16/ZFP36/PRKX/NFKBIA/LEO1/CSF1/KIT/STAT3/IL1RL1/PARP1/JUNB/BATF/TMOD3/HIF1A/MITF/ALAS1/KCNQ1/LYN/PRKCA/RELB	25	Mast_cells_S03
BP	GO:0046632	alpha-beta T cell differentiation	14/238	125/18888	6.15936e-10	1.10714e-06	8.5842e-07	NFKBIZ/FOSL2/SOCS1/ZBTB16/ZC3H12A/IL4R/NFKBID/STAT3/SEMA4A/IL18R1/IRF1/JUNB/BATF/RELB	14	Mast_cells_S03
BP	GO:0046631	alpha-beta T cell activation	16/238	181/18888	1.2374e-09	1.48282e-06	1.1497e-06	NFKBIZ/FOSL2/SOCS1/ZBTB16/ZC3H12A/IL4R/NFKBID/STAT3/SEMA4A/IL18R1/IRF1/HLA-E/JUNB/BATF/CD55/RELB	16	Mast_cells_S03
BP	GO:1903706	regulation of hemopoiesis	23/238	424/18888	4.64735e-09	4.1768e-06	3.23847e-06	RHOH/ID2/NFKBIZ/TSC22D1/SOCS1/ZBTB16/ZFP36/ZC3H12A/IKZF3/NFKBIA/IL4R/LEO1/NFKBID/CSF1/STAT3/IRF1/JUNB/BATF/HIF1A/MITF/LYN/CYLD/PRKCA	23	Mast_cells_S03
BP	GO:0045444	fat cell differentiation	17/238	248/18888	1.77543e-08	1.27653e-05	9.89754e-06	NR4A3/SYAP1/ID2/FOSL2/SOCS1/ZBTB16/ZFP36/STK4/PTGS2/HNRNPU/ZC3H12A/METRNL/RGS2/NR4A1/NR4A2/OSBPL8/BBS4	17	Mast_cells_S03
BP	GO:0043367	CD4-positive, alpha-beta T cell differentiation	11/238	94/18888	2.77842e-08	1.31128e-05	1.0167e-05	NFKBIZ/SOCS1/ZC3H12A/IL4R/NFKBID/STAT3/SEMA4A/IL18R1/JUNB/BATF/RELB	11	Mast_cells_S03
BP	GO:0042093	T-helper cell differentiation	10/238	74/18888	2.96267e-08	1.31128e-05	1.0167e-05	NFKBIZ/ZC3H12A/IL4R/NFKBID/STAT3/SEMA4A/IL18R1/JUNB/BATF/RELB	10	Mast_cells_S03
BP	GO:0002294	CD4-positive, alpha-beta T cell differentiation involved in immune response	10/238	76/18888	3.85072e-08	1.31128e-05	1.0167e-05	NFKBIZ/ZC3H12A/IL4R/NFKBID/STAT3/SEMA4A/IL18R1/JUNB/BATF/RELB	10	Mast_cells_S03
BP	GO:0035710	CD4-positive, alpha-beta T cell activation	12/238	120/18888	3.8555e-08	1.31128e-05	1.0167e-05	NFKBIZ/SOCS1/ZC3H12A/IL4R/NFKBID/STAT3/SEMA4A/IL18R1/JUNB/BATF/CD55/RELB	12	Mast_cells_S03
BP	GO:0043434	response to peptide hormone	22/238	438/18888	4.04881e-08	1.31128e-05	1.0167e-05	AREG/NR4A3/SYAP1/NDEL1/SOCS1/PTGS2/BTG2/NR4A1/NR4A2/STAT3/PARP1/OSBPL8/KCNQ1/FER/MAPK1/LYN/IRS2/PRKCB/PRKCA/TRIM24/NCL/SLC9A1	22	Mast_cells_S03
BP	GO:0002287	alpha-beta T cell activation involved in immune response	10/238	77/18888	4.37703e-08	1.31128e-05	1.0167e-05	NFKBIZ/ZC3H12A/IL4R/NFKBID/STAT3/SEMA4A/IL18R1/JUNB/BATF/RELB	10	Mast_cells_S03
BP	GO:0002293	alpha-beta T cell differentiation involved in immune response	10/238	77/18888	4.37703e-08	1.31128e-05	1.0167e-05	NFKBIZ/ZC3H12A/IL4R/NFKBID/STAT3/SEMA4A/IL18R1/JUNB/BATF/RELB	10	Mast_cells_S03
BP	GO:1903131	mononuclear cell differentiation	23/238	484/18888	5.40671e-08	1.49516e-05	1.15927e-05	RHOH/ID2/NFKBIZ/FOSL2/SOCS1/VEGFA/ZBTB16/ZC3H12A/IKZF3/IL4R/NFKBID/CSF1/KIT/STAT3/SEMA4A/IL18R1/IRF1/JUNB/BATF/PBX1/LYN/CYLD/RELB	23	Mast_cells_S03
BP	GO:0022407	regulation of cell-cell adhesion	23/238	496/18888	8.41946e-08	2.05067e-05	1.58998e-05	NR4A3/RHOH/NFKBIZ/SOCS1/VEGFA/ZBTB16/ZC3H12A/IL4R/NFKBID/EMILIN2/SKAP1/IRF1/HLA-E/PLAUR/CD55/CD44/SELENOK/SWAP70/LYN/CYLD/PRKCA/MBP/FERMT3	23	Mast_cells_S03
BP	GO:0030217	T cell differentiation	18/238	310/18888	8.55636e-08	2.05067e-05	1.58998e-05	RHOH/NFKBIZ/FOSL2/SOCS1/ZBTB16/ZC3H12A/IKZF3/IL4R/NFKBID/KIT/STAT3/SEMA4A/IL18R1/IRF1/JUNB/BATF/CYLD/RELB	18	Mast_cells_S03
BP	GO:0002292	T cell differentiation involved in immune response	10/238	85/18888	1.14336e-07	2.56898e-05	1.99185e-05	NFKBIZ/ZC3H12A/IL4R/NFKBID/STAT3/SEMA4A/IL18R1/JUNB/BATF/RELB	10	Mast_cells_S03
BP	GO:0048872	homeostasis of number of cells	18/238	322/18888	1.51137e-07	3.19611e-05	2.47809e-05	TNFAIP3/SLC1A5/ID2/NFKBIZ/FOSL2/VEGFA/ZFP36/SKIL/CSF1/KIT/STAT3/TMOD3/HIF1A/ALAS1/KCNQ1/LYN/CYLD/TUBA1A	18	Mast_cells_S03
BP	GO:0046634	regulation of alpha-beta T cell activation	11/238	115/18888	2.27047e-07	4.53463e-05	3.51591e-05	NFKBIZ/SOCS1/ZBTB16/ZC3H12A/IL4R/NFKBID/IRF1/HLA-E/JUNB/BATF/CD55	11	Mast_cells_S03
BP	GO:0045600	positive regulation of fat cell differentiation	9/238	71/18888	2.59961e-07	4.91874e-05	3.81373e-05	SYAP1/ID2/ZBTB16/ZFP36/STK4/PTGS2/HNRNPU/ZC3H12A/METRNL	9	Mast_cells_S03
BP	GO:0002366	leukocyte activation involved in immune response	17/238	301/18888	2.92649e-07	5.26036e-05	4.0786e-05	NR4A3/NFKBIZ/ZC3H12A/IL4R/NFKBID/KIT/STAT3/SEMA4A/IL18R1/JUNB/BATF/CD84/SWAP70/FER/LYN/LCP1/RELB	17	Mast_cells_S03
BP	GO:0002263	cell activation involved in immune response	17/238	305/18888	3.52465e-07	6.03386e-05	4.67833e-05	NR4A3/NFKBIZ/ZC3H12A/IL4R/NFKBID/KIT/STAT3/SEMA4A/IL18R1/JUNB/BATF/CD84/SWAP70/FER/LYN/LCP1/RELB	17	Mast_cells_S03
BP	GO:0002819	regulation of adaptive immune response	14/238	207/18888	3.91815e-07	6.40262e-05	4.96425e-05	TNFAIP3/NFKBIZ/ZC3H12A/IL4R/NFKBID/AHR/IL1RL1/SKAP1/IL18R1/IRF1/HLA-E/JUNB/BATF/CD55	14	Mast_cells_S03
BP	GO:0071375	cellular response to peptide hormone stimulus	17/238	311/18888	4.63199e-07	7.24e-05	5.61351e-05	NR4A3/SYAP1/NDEL1/SOCS1/NR4A1/NR4A2/STAT3/PARP1/OSBPL8/FER/MAPK1/LYN/IRS2/PRKCB/PRKCA/NCL/SLC9A1	17	Mast_cells_S03
BP	GO:0002286	T cell activation involved in immune response	11/238	124/18888	4.88593e-07	7.31872e-05	5.67454e-05	NFKBIZ/ZC3H12A/IL4R/NFKBID/STAT3/SEMA4A/IL18R1/JUNB/BATF/LCP1/RELB	11	Mast_cells_S03
BP	GO:0030098	lymphocyte differentiation	20/238	432/18888	6.26282e-07	9.00594e-05	6.98272e-05	RHOH/ID2/NFKBIZ/FOSL2/SOCS1/ZBTB16/ZC3H12A/IKZF3/IL4R/NFKBID/KIT/STAT3/SEMA4A/IL18R1/IRF1/JUNB/BATF/PBX1/CYLD/RELB	20	Mast_cells_S03
BP	GO:1902105	regulation of leukocyte differentiation	17/238	328/18888	9.69566e-07	0.000134061	0.000103944	RHOH/ID2/NFKBIZ/SOCS1/ZBTB16/ZC3H12A/IKZF3/IL4R/NFKBID/CSF1/IRF1/JUNB/BATF/MITF/LYN/CYLD/PRKCA	17	Mast_cells_S03
BP	GO:0030218	erythrocyte differentiation	11/238	135/18888	1.14515e-06	0.000152475	0.000118221	SLC1A5/ID2/VEGFA/ZFP36/KIT/STAT3/TMOD3/HIF1A/ALAS1/KCNQ1/LYN	11	Mast_cells_S03
BP	GO:0030225	macrophage differentiation	8/238	65/18888	1.536e-06	0.000197212	0.000152908	ID2/FOSL2/SOCS1/VEGFA/CSF1/IL1RL1/PARP1/PRKCA	8	Mast_cells_S03
BP	GO:0034101	erythrocyte homeostasis	11/238	144/18888	2.16628e-06	0.000253243	0.000196351	SLC1A5/ID2/VEGFA/ZFP36/KIT/STAT3/TMOD3/HIF1A/ALAS1/KCNQ1/LYN	11	Mast_cells_S03
BP	GO:0045576	mast cell activation	8/238	68/18888	2.17763e-06	0.000253243	0.000196351	NR4A3/RHOH/IL4R/LCP2/KIT/CD84/FER/LYN	8	Mast_cells_S03
BP	GO:0002573	myeloid leukocyte differentiation	14/238	239/18888	2.18374e-06	0.000253243	0.000196351	ID2/FOSL2/SOCS1/VEGFA/CSF1/KIT/IL1RL1/PARP1/JUNB/BATF/MITF/LYN/PRKCA/RELB	14	Mast_cells_S03
BP	GO:0002262	myeloid cell homeostasis	12/238	177/18888	2.62263e-06	0.000294636	0.000228445	SLC1A5/ID2/VEGFA/ZFP36/CSF1/KIT/STAT3/TMOD3/HIF1A/ALAS1/KCNQ1/LYN	12	Mast_cells_S03
BP	GO:0072539	T-helper 17 cell differentiation	6/238	33/18888	3.13055e-06	0.00034104	0.000264424	NFKBIZ/ZC3H12A/NFKBID/STAT3/JUNB/BATF	6	Mast_cells_S03
BP	GO:0002768	immune response-regulating cell surface receptor signaling pathway	17/238	360/18888	3.43134e-06	0.000362814	0.000281306	TNFAIP3/NR4A3/NFKBIZ/FOSL2/ZC3H12A/NFKBIA/NFKBID/LCP2/KIT/SKAP1/PAK1/FER/MAPK1/LYN/PRKCB/ZNRF1/CYLD	17	Mast_cells_S03
BP	GO:0045619	regulation of lymphocyte differentiation	13/238	215/18888	3.57795e-06	0.000367507	0.000284945	RHOH/ID2/NFKBIZ/SOCS1/ZBTB16/ZC3H12A/IKZF3/IL4R/NFKBID/IRF1/JUNB/BATF/CYLD	13	Mast_cells_S03
BP	GO:0045785	positive regulation of cell adhesion	20/238	485/18888	3.68733e-06	0.000368221	0.000285498	NR4A3/RHOH/NFKBIZ/SOCS1/VEGFA/ZBTB16/STK4/IL4R/NFKBID/CSF1/EMILIN2/SKAP1/HLA-E/PLAUR/CD55/CD44/SELENOK/LYN/CYLD/PRKCA	20	Mast_cells_S03
BP	GO:0022409	positive regulation of cell-cell adhesion	16/238	325/18888	3.94815e-06	0.000383611	0.000297431	NR4A3/RHOH/NFKBIZ/SOCS1/ZBTB16/IL4R/NFKBID/EMILIN2/SKAP1/HLA-E/PLAUR/CD55/CD44/SELENOK/LYN/CYLD	16	Mast_cells_S03
BP	GO:0046637	regulation of alpha-beta T cell differentiation	8/238	74/18888	4.16084e-06	0.000393637	0.000305205	NFKBIZ/SOCS1/ZBTB16/ZC3H12A/IL4R/NFKBID/JUNB/BATF	8	Mast_cells_S03
BP	GO:0002822	regulation of adaptive immune response based on somatic recombination of immune receptors built from immunoglobulin superfamily domains	12/238	192/18888	6.07886e-06	0.000542014	0.000420248	TNFAIP3/NFKBIZ/ZC3H12A/IL4R/NFKBID/AHR/IL1RL1/IL18R1/HLA-E/JUNB/BATF/CD55	12	Mast_cells_S03
BP	GO:1901653	cellular response to peptide	17/238	376/18888	6.11293e-06	0.000542014	0.000420248	NR4A3/SYAP1/NDEL1/SOCS1/NR4A1/NR4A2/STAT3/PARP1/OSBPL8/FER/MAPK1/LYN/IRS2/PRKCB/PRKCA/NCL/SLC9A1	17	Mast_cells_S03
BP	GO:2000514	regulation of CD4-positive, alpha-beta T cell activation	8/238	78/18888	6.19902e-06	0.000542014	0.000420248	NFKBIZ/SOCS1/ZC3H12A/IL4R/NFKBID/JUNB/BATF/CD55	8	Mast_cells_S03
BP	GO:0043370	regulation of CD4-positive, alpha-beta T cell differentiation	7/238	56/18888	6.33229e-06	0.000542014	0.000420248	NFKBIZ/SOCS1/ZC3H12A/IL4R/NFKBID/JUNB/BATF	7	Mast_cells_S03
BP	GO:2000319	regulation of T-helper 17 cell differentiation	5/238	22/18888	6.73263e-06	0.000562879	0.000436426	NFKBIZ/ZC3H12A/NFKBID/JUNB/BATF	5	Mast_cells_S03
BP	GO:0048008	platelet-derived growth factor receptor signaling pathway	7/238	58/18888	8.03595e-06	0.000656574	0.000509072	ZFAND5/TIPARP/NR4A3/VEGFA/CSRNP1/PLAT/FER	7	Mast_cells_S03
BP	GO:0002460	adaptive immune response based on somatic recombination of immune receptors built from immunoglobulin superfamily domains	17/238	385/18888	8.33874e-06	0.000665445	0.00051595	TNFAIP3/NFKBIZ/ZC3H12A/NFKB2/IL4R/NFKBID/STAT3/AHR/IL1RL1/SEMA4A/IL18R1/HLA-E/JUNB/BATF/CD55/SWAP70/RELB	17	Mast_cells_S03
BP	GO:0045063	T-helper 1 cell differentiation	5/238	23/18888	8.51473e-06	0.000665445	0.00051595	NFKBIZ/IL4R/SEMA4A/IL18R1/RELB	5	Mast_cells_S03
BP	GO:0035162	embryonic hemopoiesis	5/238	24/18888	1.06454e-05	0.000814258	0.000631331	VEGFA/STK4/KIT/HIF1A/PBX1	5	Mast_cells_S03
BP	GO:1903039	positive regulation of leukocyte cell-cell adhesion	14/238	277/18888	1.19262e-05	0.000893221	0.000692555	NR4A3/RHOH/NFKBIZ/SOCS1/ZBTB16/IL4R/NFKBID/SKAP1/HLA-E/CD55/CD44/SELENOK/LYN/CYLD	14	Mast_cells_S03
BP	GO:0002274	myeloid leukocyte activation	13/238	241/18888	1.23203e-05	0.000903906	0.00070084	NR4A3/RHOH/ZC3H12A/IL4R/CSF1/LCP2/KIT/IL1RL1/BATF/CD84/FER/LYN/RELB	13	Mast_cells_S03
BP	GO:0097193	intrinsic apoptotic signaling pathway	15/238	319/18888	1.37218e-05	0.000986596	0.000764953	MCL1/DDIT4/BCL2A1/PTGS2/SKIL/DDX5/SFPQ/CYCS/PARP1/HIF1A/PLAUR/CD44/SELENOK/CYLD/TAF9	15	Mast_cells_S03
BP	GO:0045622	regulation of T-helper cell differentiation	6/238	43/18888	1.551e-05	0.00109331	0.000847691	NFKBIZ/ZC3H12A/IL4R/NFKBID/JUNB/BATF	6	Mast_cells_S03
BP	GO:0002285	lymphocyte activation involved in immune response	12/238	212/18888	1.6553e-05	0.00114439	0.000887295	NFKBIZ/ZC3H12A/IL4R/NFKBID/STAT3/SEMA4A/IL18R1/JUNB/BATF/SWAP70/LCP1/RELB	12	Mast_cells_S03
BP	GO:0002237	response to molecule of bacterial origin	16/238	369/18888	1.93004e-05	0.00130915	0.00101505	TNFAIP3/NFKBIZ/FOSL2/ZFP36/PTGS2/ZC3H12A/NFKB2/NFKBIA/NR4A1/AHR/CD55/FER/MAPK1/LYN/RPL13A/PRKCA	16	Mast_cells_S03
BP	GO:0045580	regulation of T cell differentiation	11/238	183/18888	2.14319e-05	0.00142681	0.00110627	RHOH/NFKBIZ/SOCS1/ZBTB16/ZC3H12A/IL4R/NFKBID/IRF1/JUNB/BATF/CYLD	11	Mast_cells_S03
BP	GO:0002429	immune response-activating cell surface receptor signaling pathway	15/238	332/18888	2.19079e-05	0.00143198	0.00111028	TNFAIP3/NR4A3/NFKBIZ/FOSL2/ZC3H12A/NFKBIA/NFKBID/LCP2/SKAP1/PAK1/MAPK1/LYN/PRKCB/ZNRF1/CYLD	15	Mast_cells_S03
BP	GO:0007159	leukocyte cell-cell adhesion	17/238	419/18888	2.47817e-05	0.00157187	0.00121874	NR4A3/RHOH/NFKBIZ/SOCS1/ZBTB16/ZC3H12A/IL4R/NFKBID/SKAP1/IRF1/HLA-E/CD55/CD44/SELENOK/LYN/CYLD/FERMT3	17	Mast_cells_S03
BP	GO:0043484	regulation of RNA splicing	11/238	186/18888	2.49226e-05	0.00157187	0.00121874	HNRNPU/SRSF7/DDX5/SRSF2/AHNAK/FUS/RBM39/RBM8A/TRA2B/NCL/TAF9	11	Mast_cells_S03
BP	GO:0072538	T-helper 17 type immune response	6/238	47/18888	2.61928e-05	0.0016235	0.00125877	NFKBIZ/ZC3H12A/NFKBID/STAT3/JUNB/BATF	6	Mast_cells_S03
BP	GO:1903037	regulation of leukocyte cell-cell adhesion	16/238	382/18888	2.93929e-05	0.00177484	0.00137611	NR4A3/RHOH/NFKBIZ/SOCS1/ZBTB16/ZC3H12A/IL4R/NFKBID/SKAP1/IRF1/HLA-E/CD55/CD44/SELENOK/LYN/CYLD	16	Mast_cells_S03
BP	GO:0042088	T-helper 1 type immune response	6/238	48/18888	2.96217e-05	0.00177484	0.00137611	NFKBIZ/IL4R/IL1RL1/SEMA4A/IL18R1/RELB	6	Mast_cells_S03
BP	GO:0002697	regulation of immune effector process	16/238	385/18888	3.2299e-05	0.00190352	0.00147589	NR4A3/NFKBIZ/ZC3H12A/IL4R/NFKBID/KIT/AHR/IL18R1/HLA-E/JUNB/BATF/CD55/CD84/FER/LYN/SEMA7A	16	Mast_cells_S03
BP	GO:0050777	negative regulation of immune response	11/238	194/18888	3.67324e-05	0.00211716	0.00164153	TNFAIP3/ZC3H12A/YWHAZ/IL4R/AHR/IL1RL1/PARP1/HLA-E/CD55/FER/LYN	11	Mast_cells_S03
BP	GO:0046635	positive regulation of alpha-beta T cell activation	7/238	73/18888	3.71018e-05	0.00211716	0.00164153	NFKBIZ/SOCS1/ZBTB16/IL4R/NFKBID/HLA-E/CD55	7	Mast_cells_S03
BP	GO:0032496	response to lipopolysaccharide	15/238	348/18888	3.77105e-05	0.00211827	0.00164239	TNFAIP3/NFKBIZ/FOSL2/ZFP36/PTGS2/ZC3H12A/NFKB2/NFKBIA/NR4A1/CD55/FER/MAPK1/LYN/RPL13A/PRKCA	15	Mast_cells_S03
BP	GO:0032868	response to insulin	13/238	269/18888	3.90493e-05	0.00215973	0.00167453	SYAP1/NDEL1/SOCS1/PARP1/OSBPL8/KCNQ1/FER/MAPK1/LYN/IRS2/PRKCB/NCL/SLC9A1	13	Mast_cells_S03
BP	GO:0050673	epithelial cell proliferation	18/238	482/18888	4.25142e-05	0.00227156	0.00176125	TNFAIP3/AREG/NR4A3/ID2/NFKBIZ/VEGFA/ZFP36/STK4/PRKX/NR4A1/KIT/STAT3/ZEB2/HIF1A/MAPK1/IRS2/PRKCA/TRIM24	18	Mast_cells_S03
BP	GO:0034504	protein localization to nucleus	14/238	311/18888	4.29151e-05	0.00227156	0.00176125	LMNA/ZBTB16/STK4/PTGS2/HNRNPU/ZC3H12A/NFKBIA/FAM53C/YWHAZ/STAT3/PARP1/OSBPL8/GLUL/BBS4	14	Mast_cells_S03
BP	GO:0070661	leukocyte proliferation	15/238	352/18888	4.2967e-05	0.00227156	0.00176125	TNFAIP3/NFKBIZ/FOSL2/IKZF3/CSF1/KIT/AHR/IRF1/HLA-E/JUNB/CD55/SELENOK/MAPK1/LYN/IRS2	15	Mast_cells_S03
BP	GO:0008380	RNA splicing	18/238	484/18888	4.48541e-05	0.00233696	0.00181196	HNRNPU/SRSF7/DDX5/SFPQ/SRSF2/SNU13/AHNAK/EIF4A3/FUS/SRRM2/CTNNBL1/RSRP1/RBM39/RBM8A/TSEN54/TRA2B/NCL/TAF9	18	Mast_cells_S03
BP	GO:2000316	regulation of T-helper 17 type immune response	5/238	32/18888	4.64557e-05	0.00238583	0.00184984	NFKBIZ/ZC3H12A/NFKBID/JUNB/BATF	5	Mast_cells_S03
BP	GO:0001503	ossification	17/238	446/18888	5.41109e-05	0.00273352	0.00211942	AREG/SLC26A2/FOSL2/ZBTB16/PTGS2/HNRNPU/SRGN/DDX5/CSF1/JUNB/HIF1A/JUND/HSD17B4/PBX1/MAPK1/RPL38/SEMA7A	17	Mast_cells_S03
BP	GO:0042113	B cell activation	13/238	278/18888	5.47464e-05	0.00273352	0.00211942	TNFAIP3/ID2/NFKBIZ/FOSL2/IKZF3/KIT/AHR/BATF/SWAP70/LYN/IRS2/PRKCB/CYLD	13	Mast_cells_S03
BP	GO:0032869	cellular response to insulin stimulus	11/238	206/18888	6.33734e-05	0.00312092	0.00241979	SYAP1/NDEL1/SOCS1/PARP1/OSBPL8/FER/MAPK1/IRS2/PRKCB/NCL/SLC9A1	11	Mast_cells_S03
BP	GO:0002279	mast cell activation involved in immune response	6/238	55/18888	6.50191e-05	0.0031587	0.00244908	NR4A3/IL4R/KIT/CD84/FER/LYN	6	Mast_cells_S03
BP	GO:0002757	immune response-activating signaling pathway	18/238	500/18888	6.80879e-05	0.00326368	0.00253048	TNFAIP3/NR4A3/BIRC3/NFKBIZ/FOSL2/ZC3H12A/NFKBIA/NFKBID/LCP2/SKAP1/PARP1/IRF1/PAK1/MAPK1/LYN/PRKCB/ZNRF1/CYLD	18	Mast_cells_S03
BP	GO:0050851	antigen receptor-mediated signaling pathway	11/238	208/18888	6.9131e-05	0.00327008	0.00253544	NFKBIZ/FOSL2/ZC3H12A/NFKBIA/NFKBID/LCP2/SKAP1/MAPK1/LYN/PRKCB/CYLD	11	Mast_cells_S03
BP	GO:0030522	intracellular receptor signaling pathway	15/238	369/18888	7.31937e-05	0.00341729	0.00264958	TNFAIP3/NR4A3/BIRC3/DDX5/NFKBIA/PER1/NR4A1/NR4A2/STAT3/AHR/PARP1/PAK1/MAPK1/CYLD/TRIM24	15	Mast_cells_S03
BP	GO:0031663	lipopolysaccharide-mediated signaling pathway	6/238	57/18888	7.96991e-05	0.00367331	0.00284809	TNFAIP3/NFKBIA/CD55/MAPK1/LYN/PRKCA	6	Mast_cells_S03
BP	GO:0033003	regulation of mast cell activation	4/238	19/18888	8.21022e-05	0.00373617	0.00289682	NR4A3/CD84/FER/LYN	4	Mast_cells_S03
BP	GO:0048024	regulation of mRNA splicing, via spliceosome	8/238	112/18888	8.71032e-05	0.0039142	0.00303486	HNRNPU/SRSF7/DDX5/SRSF2/RBM39/RBM8A/TRA2B/NCL	8	Mast_cells_S03
BP	GO:0045598	regulation of fat cell differentiation	9/238	146/18888	9.95897e-05	0.00429777	0.00333226	SYAP1/ID2/ZBTB16/ZFP36/STK4/PTGS2/HNRNPU/ZC3H12A/METRNL	9	Mast_cells_S03
BP	GO:0000377	RNA splicing, via transesterification reactions with bulged adenosine as nucleophile	14/238	337/18888	0.000101305	0.00429777	0.00333226	HNRNPU/SRSF7/DDX5/SFPQ/SRSF2/SNU13/EIF4A3/SRRM2/CTNNBL1/RSRP1/RBM39/RBM8A/TRA2B/NCL	14	Mast_cells_S03
BP	GO:0000398	mRNA splicing, via spliceosome	14/238	337/18888	0.000101305	0.00429777	0.00333226	HNRNPU/SRSF7/DDX5/SFPQ/SRSF2/SNU13/EIF4A3/SRRM2/CTNNBL1/RSRP1/RBM39/RBM8A/TRA2B/NCL	14	Mast_cells_S03
BP	GO:0060749	mammary gland alveolus development	4/238	20/18888	0.000101616	0.00429777	0.00333226	AREG/ID2/VEGFA/HIF1A	4	Mast_cells_S03
BP	GO:0061377	mammary gland lobule development	4/238	20/18888	0.000101616	0.00429777	0.00333226	AREG/ID2/VEGFA/HIF1A	4	Mast_cells_S03
BP	GO:0048545	response to steroid hormone	14/238	338/18888	0.000104517	0.00434426	0.0033683	AREG/NR4A3/FOSL2/DDIT4/ZFP36/PTGS2/HNRNPU/DDX5/PER1/FOSB/ABHD2/PARP1/PAK1/MAPK1	14	Mast_cells_S03
BP	GO:0045637	regulation of myeloid cell differentiation	11/238	218/18888	0.000105132	0.00434426	0.0033683	ID2/ZBTB16/ZFP36/NFKBIA/LEO1/CSF1/STAT3/HIF1A/MITF/LYN/PRKCA	11	Mast_cells_S03
BP	GO:0050863	regulation of T cell activation	15/238	382/18888	0.000107553	0.0043938	0.00340671	RHOH/NFKBIZ/SOCS1/ZBTB16/ZC3H12A/IL4R/NFKBID/IRF1/HLA-E/JUNB/BATF/CD55/SELENOK/LYN/CYLD	15	Mast_cells_S03
BP	GO:0000375	RNA splicing, via transesterification reactions	14/238	341/18888	0.00011469	0.00463271	0.00359195	HNRNPU/SRSF7/DDX5/SFPQ/SRSF2/SNU13/EIF4A3/SRRM2/CTNNBL1/RSRP1/RBM39/RBM8A/TRA2B/NCL	14	Mast_cells_S03
BP	GO:1902107	positive regulation of leukocyte differentiation	10/238	190/18888	0.000153482	0.00593501	0.00460169	RHOH/ID2/NFKBIZ/SOCS1/ZBTB16/IL4R/NFKBID/CSF1/CYLD/PRKCA	10	Mast_cells_S03
BP	GO:1903708	positive regulation of hemopoiesis	10/238	190/18888	0.000153482	0.00593501	0.00460169	RHOH/ID2/NFKBIZ/SOCS1/ZBTB16/IL4R/NFKBID/CSF1/CYLD/PRKCA	10	Mast_cells_S03
BP	GO:2001242	regulation of intrinsic apoptotic signaling pathway	10/238	190/18888	0.000153482	0.00593501	0.00460169	MCL1/PTGS2/SKIL/SFPQ/PARP1/HIF1A/PLAUR/CD44/CYLD/TAF9	10	Mast_cells_S03
BP	GO:0070663	regulation of leukocyte proliferation	12/238	267/18888	0.000153534	0.00593501	0.00460169	TNFAIP3/IKZF3/CSF1/KIT/AHR/IRF1/HLA-E/CD55/SELENOK/MAPK1/LYN/IRS2	12	Mast_cells_S03
BP	GO:0002695	negative regulation of leukocyte activation	10/238	192/18888	0.00016717	0.00624596	0.00484278	TNFAIP3/ID2/SOCS1/ZC3H12A/IL4R/IRF1/HLA-E/CD84/FER/LYN	10	Mast_cells_S03
BP	GO:0046777	protein autophosphorylation	10/238	192/18888	0.00016717	0.00624596	0.00484278	STK17B/VEGFA/STK4/PRKX/KIT/TAOK3/PAK1/TNIK/FER/LYN	10	Mast_cells_S03
BP	GO:0007249	canonical NF-kappaB signal transduction	13/238	311/18888	0.000168443	0.00624596	0.00484278	TNFAIP3/RHOH/REL/BIRC3/VEGFA/ZC3H12A/NFKB2/NFKBIA/AKAP13/PER1/PARP1/PRKCB/RELB	13	Mast_cells_S03
BP	GO:0006979	response to oxidative stress	15/238	398/18888	0.000168528	0.00624596	0.00484278	TNFAIP3/AREG/KDM6B/PTGS2/ZC3H12A/NR4A2/PARP1/PPP1R15B/HIF1A/SELENOK/KRT1/FER/MAPK1/GPX4/MCTP1	15	Mast_cells_S03
BP	GO:0008286	insulin receptor signaling pathway	8/238	126/18888	0.000197892	0.00725939	0.00562854	NDEL1/SOCS1/OSBPL8/FER/MAPK1/IRS2/PRKCB/NCL	8	Mast_cells_S03
BP	GO:0002520	immune system development	10/238	197/18888	0.000205956	0.00747891	0.00579874	TNFAIP3/NFKBIZ/NFKB2/HLA-E/BATF/CTNNBL1/SWAP70/PBX1/MAPK1/LYN	10	Mast_cells_S03
BP	GO:0002696	positive regulation of leukocyte activation	14/238	362/18888	0.000213167	0.0075505	0.00585425	NR4A3/RHOH/NFKBIZ/SOCS1/ZBTB16/IL4R/NFKBID/IL1RL1/HLA-E/CD55/SELENOK/LYN/IRS2/CYLD	14	Mast_cells_S03
BP	GO:0001819	positive regulation of cytokine production	17/238	500/18888	0.00021406	0.0075505	0.00585425	NR4A3/TSC22D1/PTGS2/IL4R/KIT/STAT3/IL1RL1/IL18R1/IRF1/HLA-E/BATF/HIF1A/CD55/SELENOK/CD84/SEMA7A/MBP	17	Mast_cells_S03
BP	GO:0010611	regulation of cardiac muscle hypertrophy	6/238	68/18888	0.000214228	0.0075505	0.00585425	NR4A3/LMNA/RGS2/PARP1/PRKCA/SLC9A1	6	Mast_cells_S03
BP	GO:0010720	positive regulation of cell development	16/238	454/18888	0.000219994	0.00767845	0.00595345	RHOH/ID2/NFKBIZ/SOCS1/VEGFA/ZBTB16/SKIL/IL4R/NFKBID/CSF1/KIT/HIF1A/LYN/CYLD/SEMA7A/PRKCA	16	Mast_cells_S03
BP	GO:0032102	negative regulation of response to external stimulus	16/238	456/18888	0.000231107	0.00798876	0.00619405	TNFAIP3/ZFP36/METRNL/YWHAZ/STAT3/AHR/SEMA4A/PLAT/PARP1/HLA-E/PLAUR/KRT1/LYN/CYLD/SEMA7A/BBS4	16	Mast_cells_S03
BP	GO:0014743	regulation of muscle hypertrophy	6/238	71/18888	0.000271657	0.00929174	0.00720431	NR4A3/LMNA/RGS2/PARP1/PRKCA/SLC9A1	6	Mast_cells_S03
BP	GO:2000516	positive regulation of CD4-positive, alpha-beta T cell activation	5/238	46/18888	0.00027397	0.00929174	0.00720431	NFKBIZ/SOCS1/IL4R/NFKBID/CD55	5	Mast_cells_S03
BP	GO:0090257	regulation of muscle system process	11/238	245/18888	0.000290625	0.00976214	0.00756903	NR4A3/LMNA/PTGS2/ZC3H12A/RGS2/NR4A1/KIT/PARP1/KCNQ1/PRKCA/SLC9A1	11	Mast_cells_S03
BP	GO:0032722	positive regulation of chemokine production	6/238	72/18888	0.000293271	0.00976214	0.00756903	IL4R/IL1RL1/HIF1A/SELENOK/CD84/MBP	6	Mast_cells_S03
BP	GO:0050684	regulation of mRNA processing	8/238	134/18888	0.000301274	0.00979711	0.00759615	HNRNPU/SRSF7/DDX5/SRSF2/RBM39/RBM8A/TRA2B/NCL	8	Mast_cells_S03
BP	GO:0002158	osteoclast proliferation	3/238	11/18888	0.000302498	0.00979711	0.00759615	TNFAIP3/CSF1/JUNB	3	Mast_cells_S03
BP	GO:0033632	regulation of cell-cell adhesion mediated by integrin	3/238	11/18888	0.000302498	0.00979711	0.00759615	SKAP1/SWAP70/FERMT3	3	Mast_cells_S03
BP	GO:0000380	alternative mRNA splicing, via spliceosome	6/238	73/18888	0.000316212	0.00999129	0.0077467	HNRNPU/DDX5/SFPQ/SRSF2/RBM8A/TRA2B	6	Mast_cells_S03
BP	GO:0030879	mammary gland development	8/238	135/18888	0.000316831	0.00999129	0.0077467	AREG/ID2/VEGFA/CSF1/HIF1A/HK2/MAPK1/IRS2	8	Mast_cells_S03
BP	GO:0038061	non-canonical NF-kappaB signal transduction	8/238	135/18888	0.000316831	0.00999129	0.0077467	REL/BIRC3/ZC3H12A/NFKB2/NFKBIA/IL18R1/CYLD/RELB	8	Mast_cells_S03
BP	GO:0050727	regulation of inflammatory response	15/238	425/18888	0.000340071	0.0106309	0.00824263	TNFAIP3/BIRC3/NFKBIZ/ZFP36/PTGS2/METRNL/NFKBIA/STAT3/AHR/IL1RL1/HLA-E/KRT1/LYN/CYLD/SEMA7A	15	Mast_cells_S03
BP	GO:0050867	positive regulation of cell activation	14/238	380/18888	0.000348739	0.0108079	0.00837987	NR4A3/RHOH/NFKBIZ/SOCS1/ZBTB16/IL4R/NFKBID/IL1RL1/HLA-E/CD55/SELENOK/LYN/IRS2/CYLD	14	Mast_cells_S03
BP	GO:0050870	positive regulation of T cell activation	11/238	253/18888	0.00038188	0.011712	0.00908085	RHOH/NFKBIZ/SOCS1/ZBTB16/IL4R/NFKBID/HLA-E/CD55/SELENOK/LYN/CYLD	11	Mast_cells_S03
BP	GO:0071383	cellular response to steroid hormone stimulus	10/238	213/18888	0.000384427	0.011712	0.00908085	NR4A3/DDIT4/ZFP36/HNRNPU/DDX5/PER1/ABHD2/PARP1/PAK1/MAPK1	10	Mast_cells_S03
BP	GO:0002551	mast cell chemotaxis	3/238	12/18888	0.000399584	0.0120715	0.00935956	VEGFA/KIT/SWAP70	3	Mast_cells_S03
BP	GO:0008360	regulation of cell shape	8/238	140/18888	0.000404771	0.0121263	0.00940206	VEGFA/FMNL3/KIT/RHOG/SEMA4A/ARHGAP18/CDC42EP3/PARVB	8	Mast_cells_S03
BP	GO:0050866	negative regulation of cell activation	10/238	215/18888	0.000413825	0.012295	0.0095329	TNFAIP3/ID2/SOCS1/ZC3H12A/IL4R/IRF1/HLA-E/CD84/FER/LYN	10	Mast_cells_S03
BP	GO:0009612	response to mechanical stimulus	10/238	216/18888	0.000429211	0.0126476	0.0098063	PTGS2/NFKBIA/BTG2/FOSB/KIT/IRF1/USP53/KCNQ1/SLC9A1/TUBA1A	10	Mast_cells_S03
BP	GO:0002833	positive regulation of response to biotic stimulus	14/238	390/18888	0.000451957	0.0132096	0.010242	TNFAIP3/BIRC3/NFKBIZ/NFKBIA/SFPQ/EMILIN2/PARP1/IRF1/HLA-E/PAK1/LYN/ZNRF1/CYLD/PRKCA	14	Mast_cells_S03
BP	GO:0035872	nucleotide-binding domain, leucine rich repeat containing receptor signaling pathway	4/238	29/18888	0.000455733	0.0132126	0.0102443	TNFAIP3/BIRC3/NFKBIA/CYLD	4	Mast_cells_S03
BP	GO:0001894	tissue homeostasis	11/238	259/18888	0.000465161	0.0132719	0.0102903	TNFAIP3/NFKBIZ/FOSL2/VEGFA/PTGS2/CSF1/ZEB2/PRKCA/MBP/TUBA1A/BBS4	11	Mast_cells_S03
BP	GO:0060249	anatomical structure homeostasis	11/238	259/18888	0.000465161	0.0132719	0.0102903	TNFAIP3/NFKBIZ/FOSL2/VEGFA/PTGS2/CSF1/ZEB2/PRKCA/MBP/TUBA1A/BBS4	11	Mast_cells_S03
BP	GO:0043303	mast cell degranulation	5/238	52/18888	0.000488568	0.0137219	0.0106392	NR4A3/IL4R/KIT/CD84/LYN	5	Mast_cells_S03
BP	GO:0060324	face development	5/238	52/18888	0.000488568	0.0137219	0.0106392	ZFAND5/TIPARP/CSRNP1/MAPK1/BBS4	5	Mast_cells_S03
BP	GO:0006887	exocytosis	13/238	348/18888	0.000496047	0.013824	0.0107183	NR4A3/SYTL3/IL4R/KIT/PAK1/SDCBP/RAB27B/CD84/ABCC4/LYN/STXBP6/PRKCB/SLC4A8	13	Mast_cells_S03
BP	GO:2001233	regulation of apoptotic signaling pathway	14/238	396/18888	0.000525611	0.0145352	0.0112698	TNFAIP3/LMNA/MCL1/STK4/PTGS2/SKIL/SFPQ/NR4A2/PARP1/HIF1A/PLAUR/CD44/CYLD/TAF9	14	Mast_cells_S03
BP	GO:0050852	T cell receptor signaling pathway	8/238	146/18888	0.000535495	0.0146955	0.0113941	NFKBIZ/FOSL2/ZC3H12A/NFKBID/LCP2/SKAP1/MAPK1/CYLD	8	Mast_cells_S03
BP	GO:0002720	positive regulation of cytokine production involved in immune response	6/238	81/18888	0.000554535	0.0151027	0.0117098	NR4A3/KIT/IL18R1/HLA-E/CD55/SEMA7A	6	Mast_cells_S03
BP	GO:0071216	cellular response to biotic stimulus	11/238	265/18888	0.000563151	0.015222	0.0118023	TNFAIP3/NFKBIZ/ZFP36/ZC3H12A/NFKBIA/AHR/PPP1R15B/CD55/MAPK1/LYN/PRKCA	11	Mast_cells_S03
BP	GO:0038093	Fc receptor signaling pathway	5/238	54/18888	0.000582498	0.0155117	0.0120269	NR4A3/KIT/PAK1/FER/LYN	5	Mast_cells_S03
BP	GO:0046638	positive regulation of alpha-beta T cell differentiation	5/238	54/18888	0.000582498	0.0155117	0.0120269	NFKBIZ/SOCS1/ZBTB16/IL4R/NFKBID	5	Mast_cells_S03
BP	GO:0001667	ameboidal-type cell migration	16/238	498/18888	0.000607023	0.0160459	0.0124411	ZFAND5/VEGFA/PTGS2/ZC3H12A/PRKX/NR4A1/KIT/ZEB2/SEMA4A/HIF1A/LGALS8/GLUL/FER/IRS2/SEMA7A/PRKCA	16	Mast_cells_S03
BP	GO:0000381	regulation of alternative mRNA splicing, via spliceosome	5/238	55/18888	0.000634246	0.0165226	0.0128107	HNRNPU/DDX5/SRSF2/RBM8A/TRA2B	5	Mast_cells_S03
BP	GO:0002448	mast cell mediated immunity	5/238	55/18888	0.000634246	0.0165226	0.0128107	NR4A3/IL4R/KIT/CD84/LYN	5	Mast_cells_S03
BP	GO:1903311	regulation of mRNA metabolic process	14/238	404/18888	0.000639529	0.0165403	0.0128245	ZFP36/HNRNPU/SRSF7/ZC3H12A/DDX5/SRSF2/BTG2/EIF4A3/FUS/RBM39/RBM8A/PRKCA/TRA2B/NCL	14	Mast_cells_S03
BP	GO:0061469	regulation of type B pancreatic cell proliferation	3/238	14/18888	0.000648916	0.0166632	0.0129198	NR4A3/NR4A1/IRS2	3	Mast_cells_S03
BP	GO:0032418	lysosome localization	6/238	84/18888	0.000673151	0.0170421	0.0132135	NR4A3/NDEL1/IL4R/KIT/CD84/LYN	6	Mast_cells_S03
BP	GO:1990849	vacuolar localization	6/238	84/18888	0.000673151	0.0170421	0.0132135	NR4A3/NDEL1/IL4R/KIT/CD84/LYN	6	Mast_cells_S03
BP	GO:0045582	positive regulation of T cell differentiation	7/238	119/18888	0.00078235	0.0195316	0.0151437	RHOH/NFKBIZ/SOCS1/ZBTB16/IL4R/NFKBID/CYLD	7	Mast_cells_S03
BP	GO:1903707	negative regulation of hemopoiesis	7/238	119/18888	0.00078235	0.0195316	0.0151437	ID2/TSC22D1/SOCS1/ZC3H12A/IL4R/IRF1/LYN	7	Mast_cells_S03
BP	GO:0036446	myofibroblast differentiation	3/238	15/18888	0.000803624	0.0197879	0.0153424	FOSL2/ZEB2/PARP1	3	Mast_cells_S03
BP	GO:0097531	mast cell migration	3/238	15/18888	0.000803624	0.0197879	0.0153424	VEGFA/KIT/SWAP70	3	Mast_cells_S03
BP	GO:0031960	response to corticosteroid	8/238	156/18888	0.00082778	0.020244	0.0156961	AREG/FOSL2/DDIT4/ZFP36/PTGS2/HNRNPU/FOSB/PARP1	8	Mast_cells_S03
BP	GO:0045185	maintenance of protein location	6/238	88/18888	0.000860817	0.0208307	0.016151	HNRNPU/SRGN/NFKBIA/G3BP2/HK2/BBS4	6	Mast_cells_S03
BP	GO:0002698	negative regulation of immune effector process	7/238	121/18888	0.000863357	0.0208307	0.016151	ZC3H12A/IL4R/AHR/HLA-E/CD55/CD84/FER	7	Mast_cells_S03
BP	GO:0038066	p38MAPK cascade	5/238	59/18888	0.000876299	0.0208629	0.016176	VEGFA/ZFP36/ZC3H12A/PER1/CYLD	5	Mast_cells_S03
BP	GO:0045620	negative regulation of lymphocyte differentiation	5/238	59/18888	0.000876299	0.0208629	0.016176	ID2/SOCS1/ZC3H12A/IL4R/IRF1	5	Mast_cells_S03
BP	GO:0007015	actin filament organization	15/238	467/18888	0.000897675	0.0212312	0.0164615	RHOH/GPR65/RHOG/ZEB2/ARHGAP18/CDC42EP3/PAK1/TMOD3/TAGLN2/SWAP70/FER/IQGAP2/LCP1/SLC9A1/BBS4	15	Mast_cells_S03
BP	GO:0071219	cellular response to molecule of bacterial origin	10/238	238/18888	0.000908872	0.0213555	0.0165579	TNFAIP3/NFKBIZ/ZFP36/ZC3H12A/NFKBIA/AHR/CD55/MAPK1/LYN/PRKCA	10	Mast_cells_S03
BP	GO:0018105	peptidyl-serine phosphorylation	11/238	282/18888	0.000938568	0.0216842	0.0168128	VEGFA/STK4/PTGS2/PRKX/MAST4/PAK1/CD44/MAPK1/PRKCB/PRKCA/GPD1L	11	Mast_cells_S03
BP	GO:0010613	positive regulation of cardiac muscle hypertrophy	4/238	35/18888	0.000946989	0.0216842	0.0168128	NR4A3/PARP1/PRKCA/SLC9A1	4	Mast_cells_S03
BP	GO:0034110	regulation of homotypic cell-cell adhesion	4/238	35/18888	0.000946989	0.0216842	0.0168128	EMILIN2/PLAUR/LYN/PRKCA	4	Mast_cells_S03
BP	GO:0048873	homeostasis of number of cells within a tissue	4/238	35/18888	0.000946989	0.0216842	0.0168128	NFKBIZ/FOSL2/CSF1/TUBA1A	4	Mast_cells_S03
BP	GO:0051251	positive regulation of lymphocyte activation	12/238	328/18888	0.000971933	0.0220174	0.0170711	RHOH/NFKBIZ/SOCS1/ZBTB16/IL4R/NFKBID/HLA-E/CD55/SELENOK/LYN/IRS2/CYLD	12	Mast_cells_S03
BP	GO:0045651	positive regulation of macrophage differentiation	3/238	16/18888	0.00097991	0.0220174	0.0170711	ID2/CSF1/PRKCA	3	Mast_cells_S03
BP	GO:0090336	positive regulation of brown fat cell differentiation	3/238	16/18888	0.00097991	0.0220174	0.0170711	PTGS2/HNRNPU/METRNL	3	Mast_cells_S03
BP	GO:0010631	epithelial cell migration	13/238	375/18888	0.000989182	0.0220876	0.0171255	VEGFA/PTGS2/ZC3H12A/PRKX/NR4A1/KIT/ZEB2/SEMA4A/HIF1A/LGALS8/GLUL/IRS2/PRKCA	13	Mast_cells_S03
BP	GO:0097581	lamellipodium organization	6/238	91/18888	0.00102622	0.0227526	0.0176411	KIT/ARHGEF6/SPATA13/CD44/FER/PARVB	6	Mast_cells_S03
BP	GO:0043122	regulation of canonical NF-kappaB signal transduction	11/238	286/18888	0.00105191	0.0227526	0.0176411	TNFAIP3/RHOH/REL/BIRC3/VEGFA/ZC3H12A/NFKBIA/AKAP13/PER1/PARP1/PRKCB	11	Mast_cells_S03
BP	GO:0043542	endothelial cell migration	11/238	286/18888	0.00105191	0.0227526	0.0176411	VEGFA/PTGS2/ZC3H12A/PRKX/NR4A1/ZEB2/SEMA4A/HIF1A/LGALS8/GLUL/PRKCA	11	Mast_cells_S03
BP	GO:0014742	positive regulation of muscle hypertrophy	4/238	36/18888	0.00105493	0.0227526	0.0176411	NR4A3/PARP1/PRKCA/SLC9A1	4	Mast_cells_S03
BP	GO:0043372	positive regulation of CD4-positive, alpha-beta T cell differentiation	4/238	36/18888	0.00105493	0.0227526	0.0176411	NFKBIZ/SOCS1/IL4R/NFKBID	4	Mast_cells_S03
BP	GO:0045936	negative regulation of phosphate metabolic process	13/238	378/18888	0.00106326	0.0227526	0.0176411	SOCS1/DDIT4/HNRNPU/ZC3H12A/DUSP6/RGS2/STAT3/PARP1/PPP1R15B/SWAP70/LYN/IRS2/GPD1L	13	Mast_cells_S03
BP	GO:0090132	epithelium migration	13/238	378/18888	0.00106326	0.0227526	0.0176411	VEGFA/PTGS2/ZC3H12A/PRKX/NR4A1/KIT/ZEB2/SEMA4A/HIF1A/LGALS8/GLUL/IRS2/PRKCA	13	Mast_cells_S03
BP	GO:0010563	negative regulation of phosphorus metabolic process	13/238	379/18888	0.00108897	0.0231562	0.017954	SOCS1/DDIT4/HNRNPU/ZC3H12A/DUSP6/RGS2/STAT3/PARP1/PPP1R15B/SWAP70/LYN/IRS2/GPD1L	13	Mast_cells_S03
BP	GO:0000956	nuclear-transcribed mRNA catabolic process	7/238	126/18888	0.00109501	0.0231562	0.017954	ZFP36/HNRNPU/ZC3H12A/DDX5/BTG2/EIF4A3/RBM8A	7	Mast_cells_S03
BP	GO:0010721	negative regulation of cell development	11/238	288/18888	0.00111268	0.0233923	0.0181371	ID2/TSC22D1/SOCS1/VEGFA/ZC3H12A/IL4R/BTG2/SEMA4A/IRF1/LYN/SEMA7A	11	Mast_cells_S03
BP	GO:0070665	positive regulation of leukocyte proliferation	8/238	164/18888	0.00114396	0.0239101	0.0185386	CSF1/KIT/HLA-E/CD55/SELENOK/MAPK1/LYN/IRS2	8	Mast_cells_S03
BP	GO:0033631	cell-cell adhesion mediated by integrin	3/238	17/18888	0.00117887	0.0242961	0.0188379	SKAP1/SWAP70/FERMT3	3	Mast_cells_S03
BP	GO:0044320	cellular response to leptin stimulus	3/238	17/18888	0.00117887	0.0242961	0.0188379	NR4A3/STAT3/BBS4	3	Mast_cells_S03
BP	GO:0035051	cardiocyte differentiation	8/238	165/18888	0.00118946	0.0242961	0.0188379	LMNA/VEGFA/KDM6B/HNRNPU/AKAP13/RGS2/MAPK1/SLC9A1	8	Mast_cells_S03
BP	GO:0051250	negative regulation of lymphocyte activation	8/238	165/18888	0.00118946	0.0242961	0.0188379	TNFAIP3/ID2/SOCS1/ZC3H12A/IL4R/IRF1/HLA-E/LYN	8	Mast_cells_S03
BP	GO:0090130	tissue migration	13/238	383/18888	0.00119704	0.0243127	0.0188507	VEGFA/PTGS2/ZC3H12A/PRKX/NR4A1/KIT/ZEB2/SEMA4A/HIF1A/LGALS8/GLUL/IRS2/PRKCA	13	Mast_cells_S03
BP	GO:0031348	negative regulation of defense response	11/238	291/18888	0.00120925	0.024402	0.01892	TNFAIP3/ZFP36/METRNL/YWHAZ/STAT3/AHR/PARP1/HLA-E/KRT1/LYN/CYLD	11	Mast_cells_S03
BP	GO:0043502	regulation of muscle adaptation	6/238	94/18888	0.00121501	0.024402	0.01892	NR4A3/LMNA/RGS2/PARP1/PRKCA/SLC9A1	6	Mast_cells_S03
BP	GO:0048863	stem cell differentiation	10/238	248/18888	0.00124006	0.0247668	0.0192029	ZFP36/HNRNPU/KIT/STAT3/SEMA4A/BATF/HIF1A/MAPK1/SEMA7A/SLC9A1	10	Mast_cells_S03
BP	GO:0032970	regulation of actin filament-based process	13/238	385/18888	0.00125434	0.0249136	0.0193167	GPR65/AKAP13/RHOG/ZEB2/ARHGAP18/CDC42EP3/PAK1/TMOD3/SWAP70/FER/IQGAP2/SLC9A1/BBS4	13	Mast_cells_S03
BP	GO:0043124	negative regulation of canonical NF-kappaB signal transduction	5/238	64/18888	0.00126835	0.0250534	0.019425	TNFAIP3/RHOH/ZC3H12A/NFKBIA/PER1	5	Mast_cells_S03
BP	GO:0035633	maintenance of blood-brain barrier	4/238	38/18888	0.0012962	0.025248	0.0195759	VEGFA/PTGS2/ZEB2/MBP	4	Mast_cells_S03
BP	GO:0042401	biogenic amine biosynthetic process	4/238	38/18888	0.0012962	0.025248	0.0195759	NR4A2/HDC/SAT1/OAZ1	4	Mast_cells_S03
BP	GO:0018209	peptidyl-serine modification	11/238	294/18888	0.00131262	0.025248	0.0195759	VEGFA/STK4/PTGS2/PRKX/MAST4/PAK1/CD44/MAPK1/PRKCB/PRKCA/GPD1L	11	Mast_cells_S03
BP	GO:0050864	regulation of B cell activation	7/238	130/18888	0.00131332	0.025248	0.0195759	TNFAIP3/ID2/IKZF3/AHR/LYN/IRS2/CYLD	7	Mast_cells_S03
BP	GO:0055007	cardiac muscle cell differentiation	7/238	130/18888	0.00131332	0.025248	0.0195759	LMNA/VEGFA/KDM6B/HNRNPU/AKAP13/RGS2/SLC9A1	7	Mast_cells_S03
BP	GO:0060537	muscle tissue development	14/238	438/18888	0.00138589	0.0265014	0.0205477	ZFAND5/TIPARP/LMNA/ID2/FOSL2/VEGFA/KDM6B/HNRNPU/DDX5/AKAP13/BTG2/RGS2/NR4A1/SLC9A1	14	Mast_cells_S03
BP	GO:0002275	myeloid cell activation involved in immune response	6/238	97/18888	0.0014293	0.027061	0.0209817	NR4A3/IL4R/KIT/CD84/FER/LYN	6	Mast_cells_S03
BP	GO:0009309	amine biosynthetic process	4/238	39/18888	0.00143021	0.027061	0.0209817	NR4A2/HDC/SAT1/OAZ1	4	Mast_cells_S03
BP	GO:0032956	regulation of actin cytoskeleton organization	12/238	344/18888	0.00145798	0.0273678	0.0212195	GPR65/AKAP13/RHOG/ARHGAP18/CDC42EP3/PAK1/TMOD3/SWAP70/FER/IQGAP2/SLC9A1/BBS4	12	Mast_cells_S03
BP	GO:0002218	activation of innate immune response	11/238	298/18888	0.00146164	0.0273678	0.0212195	TNFAIP3/BIRC3/NFKBIZ/NFKBIA/SFPQ/PARP1/IRF1/PAK1/LYN/ZNRF1/CYLD	11	Mast_cells_S03
BP	GO:0045621	positive regulation of lymphocyte differentiation	7/238	133/18888	0.00149831	0.0279089	0.0216391	RHOH/NFKBIZ/SOCS1/ZBTB16/IL4R/NFKBID/CYLD	7	Mast_cells_S03
BP	GO:0061180	mammary gland epithelium development	5/238	67/18888	0.00155831	0.0286919	0.0222462	AREG/ID2/CSF1/HIF1A/MAPK1	5	Mast_cells_S03
BP	GO:0002702	positive regulation of production of molecular mediator of immune response	7/238	134/18888	0.00156429	0.0286919	0.0222462	NR4A3/IL4R/KIT/IL18R1/HLA-E/CD55/SEMA7A	7	Mast_cells_S03
BP	GO:0051384	response to glucocorticoid	7/238	134/18888	0.00156429	0.0286919	0.0222462	AREG/FOSL2/DDIT4/ZFP36/PTGS2/HNRNPU/FOSB	7	Mast_cells_S03
BP	GO:0009410	response to xenobiotic stimulus	14/238	444/18888	0.00157371	0.0287182	0.0222665	NFKBIZ/FOSL2/CD69/PTGS2/DUSP6/FOSB/AHR/PARP4/KCNQ1/ABCC4/LYN/PRKCB/ABCD3/FMO5	14	Mast_cells_S03
BP	GO:0002699	positive regulation of immune effector process	10/238	257/18888	0.00161675	0.0293546	0.02276	NR4A3/NFKBIZ/IL4R/NFKBID/KIT/IL18R1/HLA-E/CD55/FER/SEMA7A	10	Mast_cells_S03
BP	GO:0003300	cardiac muscle hypertrophy	6/238	101/18888	0.00175846	0.0317671	0.0246305	NR4A3/LMNA/RGS2/PARP1/PRKCA/SLC9A1	6	Mast_cells_S03
BP	GO:0045765	regulation of angiogenesis	12/238	353/18888	0.00180992	0.0325334	0.0252246	TNFAIP3/VEGFA/ZC3H12A/STAT3/SEMA4A/EMILIN2/HIF1A/HK2/GLUL/KRT1/PRKCB/PRKCA	12	Mast_cells_S03
BP	GO:0008630	intrinsic apoptotic signaling pathway in response to DNA damage	6/238	102/18888	0.00184906	0.032978	0.0255694	MCL1/DDIT4/BCL2A1/SKIL/CD44/TAF9	6	Mast_cells_S03
BP	GO:0070482	response to oxygen levels	12/238	354/18888	0.00185301	0.032978	0.0255694	LMNA/FOSL2/DDIT4/VEGFA/PTGS2/NR4A2/ZEB2/PLAT/HIF1A/HK2/ATP6V0A2/SLC9A1	12	Mast_cells_S03
BP	GO:0050679	positive regulation of epithelial cell proliferation	9/238	219/18888	0.00189236	0.0333376	0.0258482	TNFAIP3/AREG/NR4A3/VEGFA/NR4A1/STAT3/HIF1A/IRS2/PRKCA	9	Mast_cells_S03
BP	GO:0032922	circadian regulation of gene expression	5/238	70/18888	0.00189427	0.0333376	0.0258482	ID2/HNRNPU/PER1/AHR/RELB	5	Mast_cells_S03
BP	GO:0060716	labyrinthine layer blood vessel development	3/238	20/18888	0.00192201	0.0333376	0.0258482	JUNB/HS6ST1/MAPK1	3	Mast_cells_S03
BP	GO:1903376	regulation of oxidative stress-induced neuron intrinsic apoptotic signaling pathway	3/238	20/18888	0.00192201	0.0333376	0.0258482	MCL1/PARP1/HIF1A	3	Mast_cells_S03
BP	GO:2001185	regulation of CD8-positive, alpha-beta T cell activation	3/238	20/18888	0.00192201	0.0333376	0.0258482	SOCS1/IRF1/HLA-E	3	Mast_cells_S03
BP	GO:0043401	steroid hormone mediated signaling pathway	7/238	139/18888	0.00192885	0.0333376	0.0258482	NR4A3/DDX5/PER1/ABHD2/PARP1/PAK1/MAPK1	7	Mast_cells_S03
BP	GO:0048568	embryonic organ development	14/238	455/18888	0.00197328	0.0339424	0.0263171	ID2/VEGFA/STK4/EIF4A3/KIT/JUNB/HIF1A/HS6ST1/PBX1/KCNQ1/MAPK1/RPL38/AHI1/TRA2B	14	Mast_cells_S03
BP	GO:0002440	production of molecular mediator of immune response	11/238	310/18888	0.00199406	0.0341365	0.0264676	NR4A3/NFKBIZ/IL4R/KIT/IL18R1/HLA-E/BATF/CTNNBL1/CD55/SWAP70/SEMA7A	11	Mast_cells_S03
BP	GO:0014897	striated muscle hypertrophy	6/238	104/18888	0.00204083	0.0344449	0.0267067	NR4A3/LMNA/RGS2/PARP1/PRKCA/SLC9A1	6	Mast_cells_S03
BP	GO:0032642	regulation of chemokine production	6/238	104/18888	0.00204083	0.0344449	0.0267067	IL4R/IL1RL1/HIF1A/SELENOK/CD84/MBP	6	Mast_cells_S03
BP	GO:0042100	B cell proliferation	6/238	104/18888	0.00204083	0.0344449	0.0267067	NFKBIZ/FOSL2/IKZF3/AHR/LYN/IRS2	6	Mast_cells_S03
BP	GO:0003012	muscle system process	14/238	459/18888	0.00213803	0.0357144	0.027691	NR4A3/LMNA/SCN7A/PTGS2/ZC3H12A/RGS2/NR4A1/KIT/PARP1/TMOD3/KCNQ1/PRKCA/SLC9A1/GPD1L	14	Mast_cells_S03
BP	GO:0032602	chemokine production	6/238	105/18888	0.00214217	0.0357144	0.027691	IL4R/IL1RL1/HIF1A/SELENOK/CD84/MBP	6	Mast_cells_S03
BP	GO:0030032	lamellipodium assembly	5/238	72/18888	0.00214584	0.0357144	0.027691	KIT/ARHGEF6/SPATA13/FER/PARVB	5	Mast_cells_S03
BP	GO:0044321	response to leptin	3/238	21/18888	0.00222163	0.0365561	0.0283436	NR4A3/STAT3/BBS4	3	Mast_cells_S03
BP	GO:1901342	regulation of vasculature development	12/238	362/18888	0.00222893	0.0365561	0.0283436	TNFAIP3/VEGFA/ZC3H12A/STAT3/SEMA4A/EMILIN2/HIF1A/HK2/GLUL/KRT1/PRKCB/PRKCA	12	Mast_cells_S03
BP	GO:0002532	production of molecular mediator involved in inflammatory response	6/238	106/18888	0.00224726	0.0365561	0.0283436	ZC3H12A/IL4R/PER1/STAT3/HIF1A/LYN	6	Mast_cells_S03
BP	GO:0014896	muscle hypertrophy	6/238	106/18888	0.00224726	0.0365561	0.0283436	NR4A3/LMNA/RGS2/PARP1/PRKCA/SLC9A1	6	Mast_cells_S03
BP	GO:1990823	response to leukemia inhibitory factor	6/238	106/18888	0.00224726	0.0365561	0.0283436	FOSL2/HNRNPU/SRSF7/MAT2A/HK2/NCL	6	Mast_cells_S03
BP	GO:0032943	mononuclear cell proliferation	11/238	315/18888	0.00225811	0.0365671	0.0283522	NFKBIZ/FOSL2/IKZF3/CSF1/AHR/IRF1/HLA-E/CD55/SELENOK/LYN/IRS2	11	Mast_cells_S03
BP	GO:0071222	cellular response to lipopolysaccharide	9/238	225/18888	0.00227271	0.0366385	0.0284075	TNFAIP3/NFKBIZ/ZFP36/ZC3H12A/NFKBIA/CD55/MAPK1/LYN/PRKCA	9	Mast_cells_S03
BP	GO:0007565	female pregnancy	8/238	183/18888	0.0022859	0.0366867	0.0284449	VMP1/VEGFA/PTGS2/FOSB/RGS2/ACSL4/PARP1/JUNB	8	Mast_cells_S03
BP	GO:0045089	positive regulation of innate immune response	12/238	365/18888	0.00238507	0.0381082	0.029547	TNFAIP3/BIRC3/NFKBIZ/NFKBIA/SFPQ/PARP1/IRF1/HLA-E/PAK1/LYN/ZNRF1/CYLD	12	Mast_cells_S03
BP	GO:1900744	regulation of p38MAPK cascade	4/238	45/18888	0.0024426	0.0388547	0.0301258	VEGFA/ZC3H12A/PER1/CYLD	4	Mast_cells_S03
BP	GO:0006935	chemotaxis	14/238	466/18888	0.00245372	0.0388595	0.0301296	VEGFA/NR4A1/CSF1/KIT/RHOG/SEMA4A/PLAUR/LYST/SWAP70/FER/MAPK1/LYN/SEMA7A/RPL13A	14	Mast_cells_S03
BP	GO:0036480	neuron intrinsic apoptotic signaling pathway in response to oxidative stress	3/238	22/18888	0.00254866	0.0400422	0.0310466	MCL1/PARP1/HIF1A	3	Mast_cells_S03
BP	GO:0042330	taxis	14/238	468/18888	0.00255067	0.0400422	0.0310466	VEGFA/NR4A1/CSF1/KIT/RHOG/SEMA4A/PLAUR/LYST/SWAP70/FER/MAPK1/LYN/SEMA7A/RPL13A	14	Mast_cells_S03
BP	GO:0002443	leukocyte mediated immunity	14/238	469/18888	0.00260032	0.0405262	0.0314218	NR4A3/NFKBIZ/IL4R/KIT/AHR/IL18R1/HLA-E/BATF/CD55/CD84/LYST/SWAP70/TUBB4B/LYN	14	Mast_cells_S03
BP	GO:0045766	positive regulation of angiogenesis	8/238	187/18888	0.00261288	0.0405262	0.0314218	VEGFA/ZC3H12A/STAT3/EMILIN2/HIF1A/HK2/PRKCB/PRKCA	8	Mast_cells_S03
BP	GO:0021537	telencephalon development	10/238	275/18888	0.00264825	0.0405262	0.0314218	NDEL1/ID2/KDM6B/BTG2/HIF1A/SEMA7A/TRA2B/MBOAT7/TUBA1A/BBS4	10	Mast_cells_S03
BP	GO:0045646	regulation of erythrocyte differentiation	4/238	46/18888	0.00264914	0.0405262	0.0314218	ZFP36/STAT3/HIF1A/LYN	4	Mast_cells_S03
BP	GO:0070849	response to epidermal growth factor	4/238	46/18888	0.00264914	0.0405262	0.0314218	SYAP1/ZFP36/MAPK1/NCL	4	Mast_cells_S03
BP	GO:0140467	integrated stress response signaling	4/238	46/18888	0.00264914	0.0405262	0.0314218	NFE2L3/PPP1R15B/JUNB/BATF	4	Mast_cells_S03
BP	GO:0017157	regulation of exocytosis	8/238	188/18888	0.00270007	0.0411303	0.0318902	IL4R/SDCBP/RAB27B/CD84/LYN/STXBP6/PRKCB/SLC4A8	8	Mast_cells_S03
BP	GO:0008088	axo-dendritic transport	5/238	76/18888	0.00272081	0.0412714	0.0319996	NDEL1/HNRNPU/HIF1A/RAB27B/ARMCX3	5	Mast_cells_S03
BP	GO:0051656	establishment of organelle localization	14/238	472/18888	0.00275408	0.0416005	0.0322548	NR4A3/LMNA/NDEL1/HNRNPU/YWHAZ/IL4R/KIT/HIF1A/SDCBP/CD84/LYN/ARMCX3/MAPRE1/TUBA1A	14	Mast_cells_S03
BP	GO:0002758	innate immune response-activating signaling pathway	10/238	278/18888	0.00286253	0.0427721	0.0331632	TNFAIP3/BIRC3/NFKBIZ/NFKBIA/PARP1/IRF1/PAK1/LYN/ZNRF1/CYLD	10	Mast_cells_S03
BP	GO:0045933	positive regulation of muscle contraction	4/238	47/18888	0.00286734	0.0427721	0.0331632	PTGS2/RGS2/KIT/KCNQ1	4	Mast_cells_S03
BP	GO:1902175	regulation of oxidative stress-induced intrinsic apoptotic signaling pathway	4/238	47/18888	0.00286734	0.0427721	0.0331632	MCL1/SFPQ/PARP1/HIF1A	4	Mast_cells_S03
BP	GO:1904018	positive regulation of vasculature development	8/238	190/18888	0.00288127	0.0427852	0.0331733	VEGFA/ZC3H12A/STAT3/EMILIN2/HIF1A/HK2/PRKCB/PRKCA	8	Mast_cells_S03
BP	GO:0045932	negative regulation of muscle contraction	3/238	23/18888	0.00290392	0.0427852	0.0331733	PTGS2/ZC3H12A/RGS2	3	Mast_cells_S03
BP	GO:1903579	negative regulation of ATP metabolic process	3/238	23/18888	0.00290392	0.0427852	0.0331733	DDIT4/STAT3/PARP1	3	Mast_cells_S03
BP	GO:0001890	placenta development	7/238	150/18888	0.00296109	0.0431044	0.0334208	STK4/PTGS2/PARP1/JUNB/HIF1A/HS6ST1/MAPK1	7	Mast_cells_S03
BP	GO:0002444	myeloid leukocyte mediated immunity	6/238	112/18888	0.00296155	0.0431044	0.0334208	NR4A3/IL4R/KIT/HLA-E/CD84/LYN	6	Mast_cells_S03
BP	GO:1902106	negative regulation of leukocyte differentiation	6/238	112/18888	0.00296155	0.0431044	0.0334208	ID2/SOCS1/ZC3H12A/IL4R/IRF1/LYN	6	Mast_cells_S03
BP	GO:0021543	pallium development	8/238	191/18888	0.00297536	0.0431307	0.0334412	NDEL1/KDM6B/BTG2/HIF1A/TRA2B/MBOAT7/TUBA1A/BBS4	8	Mast_cells_S03
BP	GO:0036293	response to decreased oxygen levels	11/238	327/18888	0.00300886	0.0434412	0.0336819	LMNA/FOSL2/DDIT4/VEGFA/PTGS2/NR4A2/ZEB2/PLAT/HIF1A/HK2/SLC9A1	11	Mast_cells_S03
BP	GO:0010827	regulation of glucose transmembrane transport	5/238	78/18888	0.0030467	0.043637	0.0338338	NR4A3/OSBPL8/HK2/IRS2/PRKCB	5	Mast_cells_S03
BP	GO:0050853	B cell receptor signaling pathway	5/238	78/18888	0.0030467	0.043637	0.0338338	NFKBIZ/NFKBIA/MAPK1/LYN/PRKCB	5	Mast_cells_S03
BP	GO:0043299	leukocyte degranulation	5/238	79/18888	0.00321979	0.0458244	0.0355298	NR4A3/IL4R/KIT/CD84/LYN	5	Mast_cells_S03
BP	GO:0048638	regulation of developmental growth	11/238	330/18888	0.00322492	0.0458244	0.0355298	FOSL2/VEGFA/STK4/BASP1/DUSP6/RGS2/CSF1/STAT3/SEMA4A/SEMA7A/BBS4	11	Mast_cells_S03
BP	GO:0034114	regulation of heterotypic cell-cell adhesion	3/238	24/18888	0.00328816	0.0461771	0.0358032	SKAP1/CD44/MBP	3	Mast_cells_S03
BP	GO:0045624	positive regulation of T-helper cell differentiation	3/238	24/18888	0.00328816	0.0461771	0.0358032	NFKBIZ/IL4R/NFKBID	3	Mast_cells_S03
BP	GO:0042060	wound healing	13/238	430/18888	0.00328827	0.0461771	0.0358032	TNFAIP3/VEGFA/AHNAK/EMILIN2/PLAT/PAK1/HIF1A/PLAUR/CD44/KRT1/LYN/PRKCA/FERMT3	13	Mast_cells_S03
BP	GO:0033628	regulation of cell adhesion mediated by integrin	4/238	49/18888	0.00334	0.04654	0.0360846	SKAP1/SWAP70/LYN/FERMT3	4	Mast_cells_S03
BP	GO:0045581	negative regulation of T cell differentiation	4/238	49/18888	0.00334	0.04654	0.0360846	SOCS1/ZC3H12A/IL4R/IRF1	4	Mast_cells_S03
BP	GO:0032088	negative regulation of NF-kappaB transcription factor activity	5/238	81/18888	0.00358704	0.0493296	0.0382475	TNFAIP3/ZC3H12A/NFKBIA/G3BP2/CYLD	5	Mast_cells_S03
BP	GO:0051258	protein polymerization	10/238	287/18888	0.0035897	0.0493296	0.0382475	NDEL1/ARHGAP18/CDC42EP3/PAK1/TMOD3/FER/MAPRE1/GPX4/TUBA1A/BBS4	10	Mast_cells_S03
BP	GO:0032944	regulation of mononuclear cell proliferation	9/238	241/18888	0.0035897	0.0493296	0.0382475	IKZF3/CSF1/AHR/IRF1/HLA-E/CD55/SELENOK/LYN/IRS2	9	Mast_cells_S03
BP	GO:0009299	mRNA transcription	4/238	50/18888	0.00359509	0.0493296	0.0382475	NFKBIZ/DDX5/STAT3/TAF9	4	Mast_cells_S03
BP	GO:0071496	cellular response to external stimulus	11/238	335/18888	0.0036126	0.0493814	0.0382876	PTGS2/ZC3H12A/YWHAZ/NR4A2/IRF1/GLUL/FADS1/MAPK1/LYN/TRIM24/SLC9A1	11	Mast_cells_S03
BP	GO:0030318	melanocyte differentiation	3/238	25/18888	0.00370212	0.0498469	0.0386486	KIT/ZEB2/MITF	3	Mast_cells_S03
BP	GO:0038095	Fc-epsilon receptor signaling pathway	3/238	25/18888	0.00370212	0.0498469	0.0386486	NR4A3/FER/LYN	3	Mast_cells_S03
BP	GO:0046697	decidualization	3/238	25/18888	0.00370212	0.0498469	0.0386486	PTGS2/PARP1/JUNB	3	Mast_cells_S03
BP	GO:0090335	regulation of brown fat cell differentiation	3/238	25/18888	0.00370212	0.0498469	0.0386486	PTGS2/HNRNPU/METRNL	3	Mast_cells_S03
CC	GO:0030055	cell-substrate junction	19/243	431/19894	1.59755e-06	0.000623045	0.000553257	YWHAZ/AHNAK/RHOG/IL1RL1/PAK1/PLAUR/CD44/SDCBP/ATP6V0A2/MAPK1/PARVB/RPL38/RPL13A/MAPRE1/LCP1/SLC9A1/FERMT3/PARVG/RPL7	19	Mast_cells_S03
CC	GO:0005925	focal adhesion	18/243	421/19894	4.63258e-06	0.000903352	0.000802167	YWHAZ/AHNAK/RHOG/IL1RL1/PAK1/PLAUR/CD44/SDCBP/ATP6V0A2/MAPK1/PARVB/RPL38/RPL13A/MAPRE1/LCP1/SLC9A1/PARVG/RPL7	18	Mast_cells_S03
CC	GO:0090575	RNA polymerase II transcription regulator complex	13/243	255/19894	1.62958e-05	0.00211845	0.00188116	CCNH/FOSL2/HNRNPU/SFPQ/GTF2B/NFE2L3/STAT3/JUNB/BATF/HIF1A/JUND/PBX1/TAF9	13	Mast_cells_S03
CC	GO:0016607	nuclear speck	16/243	416/19894	5.6687e-05	0.00552698	0.0049079	LMNA/NFKBIZ/ZBTB16/BASP1/HNRNPU/SRSF7/DDX5/SFPQ/SRSF2/NR4A2/EIF4A3/ARHGAP18/SRRM2/HIF1A/RBM39/RBM8A	16	Mast_cells_S03
CC	GO:0022625	cytosolic large ribosomal subunit	6/243	60/19894	9.00566e-05	0.00702442	0.00623761	SNU13/RPL38/RPL13A/RPL27A/RPL7/RPL37	6	Mast_cells_S03
CC	GO:0005681	spliceosomal complex	10/243	208/19894	0.000249933	0.0162456	0.014426	HNRNPU/DDX5/SRSF2/SNU13/EIF4A3/SRRM2/CTNNBL1/RBM8A/TRA2B/NCL	10	Mast_cells_S03
CC	GO:0022626	cytosolic ribosome	7/243	122/19894	0.000757662	0.0337533	0.0299726	SNU13/RPL38/RPL13A/RPSA/RPL27A/RPL7/RPL37	7	Mast_cells_S03
CC	GO:0045121	membrane raft	11/243	286/19894	0.000821496	0.0337533	0.0299726	PTGS2/AHNAK/LCP2/SKAP1/CD55/SDCBP/KCNQ1/MAPK1/LYN/CD48/SLC9A1	11	Mast_cells_S03
CC	GO:0098857	membrane microdomain	11/243	287/19894	0.000845224	0.0337533	0.0299726	PTGS2/AHNAK/LCP2/SKAP1/CD55/SDCBP/KCNQ1/MAPK1/LYN/CD48/SLC9A1	11	Mast_cells_S03
CC	GO:0030027	lamellipodium	9/243	203/19894	0.000905281	0.0337533	0.0299726	ARHGEF6/PAK1/SPATA13/CD44/SWAP70/FER/IQGAP2/PARVB/SLC9A1	9	Mast_cells_S03
CC	GO:0030133	transport vesicle	14/243	434/19894	0.000952017	0.0337533	0.0299726	AREG/NDEL1/CTTNBP2/SYTL3/HLA-E/CD55/RAB27B/CPA3/CNST/KCNQ1/ZNRF1/AP1S2/SLC4A8/MCTP1	14	Mast_cells_S03
CC	GO:0097386	glial cell projection	4/243	37/19894	0.00104502	0.0339632	0.030159	SCN7A/GLUL/LCP1/SLC4A8	4	Mast_cells_S03
MF	GO:0001228	DNA-binding transcription activator activity, RNA polymerase II-specific	19/242	476/18522	1.7088e-05	0.00367065	0.0031866	NR4A3/REL/FOSL2/ZBTB16/ZNF445/NFKB2/IKZF3/CSRNP1/FOSB/NR4A1/NR4A2/STAT3/IRF1/JUNB/BATF/HIF1A/MITF/JUND/PBX1	19	Mast_cells_S03
MF	GO:0140297	DNA-binding transcription factor binding	19/242	478/18522	1.81092e-05	0.00367065	0.0031866	NR4A3/ID2/STK4/DDX5/NFKBIA/YWHAZ/PER1/NR4A1/NR4A2/GTF2B/STAT3/AHR/PARP1/HIF1A/PBX1/PRKCB/TRIM24/BBS4/TAF9	19	Mast_cells_S03
MF	GO:0001216	DNA-binding transcription activator activity	19/242	482/18522	2.03173e-05	0.00367065	0.0031866	NR4A3/REL/FOSL2/ZBTB16/ZNF445/NFKB2/IKZF3/CSRNP1/FOSB/NR4A1/NR4A2/STAT3/IRF1/JUNB/BATF/HIF1A/MITF/JUND/PBX1	19	Mast_cells_S03
MF	GO:0061629	RNA polymerase II-specific DNA-binding transcription factor binding	15/242	343/18522	4.82366e-05	0.00653606	0.00567414	NR4A3/ID2/STK4/DDX5/NFKBIA/NR4A1/NR4A2/GTF2B/STAT3/AHR/PARP1/HIF1A/PRKCB/TRIM24/BBS4	15	Mast_cells_S03
MF	GO:0016922	nuclear receptor binding	9/242	136/18522	7.58579e-05	0.00822299	0.00713863	NR4A3/DDX5/NR4A1/NR4A2/GTF2B/PARP1/HIF1A/PRKCB/TRIM24	9	Mast_cells_S03
MF	GO:0035259	nuclear glucocorticoid receptor binding	3/242	12/18522	0.00044417	0.0401234	0.0348323	NR4A3/NR4A1/NR4A2	3	Mast_cells_S03
MF	GO:0004879	nuclear receptor activity	5/242	52/18522	0.000575593	0.0426053	0.036987	NR4A3/NR4A1/NR4A2/STAT3/AHR	5	Mast_cells_S03
MF	GO:0098531	ligand-activated transcription factor activity	5/242	53/18522	0.000628861	0.0426053	0.036987	NR4A3/NR4A1/NR4A2/STAT3/AHR	5	Mast_cells_S03
MF	GO:0071889	14-3-3 protein binding	4/242	32/18522	0.000766744	0.046175	0.0400859	DDIT4/ZFP36/KIF13B/IRS2	4	Mast_cells_S03
BP	GO:0002768	immune response-regulating cell surface receptor signaling pathway	13/110	360/18888	1.76961e-07	0.000271833	0.000230086	TRGC2/TRGC1/KLRC1/CD226/CD3G/RAB29/PTPRC/MYO1G/PRKCB/BTN3A2/NCKAP1L/BTN3A1/PRKCQ	13	Lymphoid_S04
BP	GO:0046629	gamma-delta T cell activation	5/110	26/18888	3.64758e-07	0.000271833	0.000230086	TRGC1/KLRC1/CD3G/PTPRC/NCKAP1L	5	Lymphoid_S04
BP	GO:0050851	antigen receptor-mediated signaling pathway	10/110	208/18888	3.80363e-07	0.000271833	0.000230086	TRGC2/TRGC1/CD226/CD3G/RAB29/PTPRC/PRKCB/BTN3A2/NCKAP1L/BTN3A1	10	Lymphoid_S04
BP	GO:0002429	immune response-activating cell surface receptor signaling pathway	12/110	332/18888	5.37329e-07	0.000288008	0.000243778	TRGC2/TRGC1/KLRC1/CD226/CD3G/RAB29/PTPRC/MYO1G/PRKCB/BTN3A2/NCKAP1L/BTN3A1	12	Lymphoid_S04
BP	GO:0050852	T cell receptor signaling pathway	8/110	146/18888	2.21563e-06	0.000950062	0.000804157	TRGC2/TRGC1/CD226/CD3G/RAB29/PTPRC/BTN3A2/BTN3A1	8	Lymphoid_S04
BP	GO:0072678	T cell migration	6/110	74/18888	4.56685e-06	0.00151324	0.00128085	RIPOR2/ITGAL/MYO1G/MSN/CD99/ITGB7	6	Lymphoid_S04
BP	GO:0045123	cellular extravasation	6/110	75/18888	4.94062e-06	0.00151324	0.00128085	SELL/RIPOR2/SELPLG/ITGAL/CD99/ITGB7	6	Lymphoid_S04
BP	GO:0007159	leukocyte cell-cell adhesion	12/110	419/18888	6.00992e-06	0.00161066	0.0013633	SELL/RIPOR2/SELPLG/ITGAL/PTPRC/CD6/MSN/SOCS1/NCKAP1L/ITGB7/ZBTB1/PRKCQ	12	Lymphoid_S04
BP	GO:0002757	immune response-activating signaling pathway	13/110	500/18888	6.85571e-06	0.00163318	0.00138237	TRGC2/TRGC1/KLRC1/CD226/CD3G/RAB29/PTPRC/MYO1G/PRKCB/BTN3A2/NCKAP1L/RNF125/BTN3A1	13	Lymphoid_S04
BP	GO:0050857	positive regulation of antigen receptor-mediated signaling pathway	4/110	28/18888	2.00176e-05	0.00429178	0.00363267	CD226/RAB29/PTPRC/PRKCB	4	Lymphoid_S04
BP	GO:0001915	negative regulation of T cell mediated cytotoxicity	3/110	10/18888	2.23871e-05	0.00436346	0.00369334	KLRC1/PTPRC/NCKAP1L	3	Lymphoid_S04
BP	GO:0042492	gamma-delta T cell differentiation	3/110	13/18888	5.268e-05	0.00941217	0.0079667	KLRC1/PTPRC/NCKAP1L	3	Lymphoid_S04
BP	GO:0007212	dopamine receptor signaling pathway	4/110	40/18888	8.46708e-05	0.0139294	0.0117902	GNAL/NSG1/FLNA/RGS9	4	Lymphoid_S04
BP	GO:0072676	lymphocyte migration	6/110	125/18888	9.09572e-05	0.0139294	0.0117902	RIPOR2/ITGAL/MYO1G/MSN/CD99/ITGB7	6	Lymphoid_S04
BP	GO:0002456	T cell mediated immunity	6/110	129/18888	0.000108247	0.0154722	0.013096	KLRC1/PTPRC/MYO1G/BTN3A2/NCKAP1L/ZBTB1	6	Lymphoid_S04
BP	GO:0030048	actin filament-based movement	6/110	138/18888	0.000156742	0.0210034	0.0177778	SYNE2/FLNA/MYO1G/SUN2/CCDC88C/BIN1	6	Lymphoid_S04
BP	GO:1903351	cellular response to dopamine	4/110	55/18888	0.00029548	0.0370282	0.0313417	GNAL/NSG1/FLNA/RGS9	4	Lymphoid_S04
BP	GO:0099003	vesicle-mediated transport in synapse	7/110	221/18888	0.000313285	0.0370282	0.0313417	NSG1/RAP1B/SYNE1/PRKCB/AAK1/VAMP2/BIN1	7	Lymphoid_S04
BP	GO:1903350	response to dopamine	4/110	57/18888	0.000339182	0.0370282	0.0313417	GNAL/NSG1/FLNA/RGS9	4	Lymphoid_S04
BP	GO:0071868	cellular response to monoamine stimulus	4/110	58/18888	0.000362683	0.0370282	0.0313417	GNAL/NSG1/FLNA/RGS9	4	Lymphoid_S04
BP	GO:0071870	cellular response to catecholamine stimulus	4/110	58/18888	0.000362683	0.0370282	0.0313417	GNAL/NSG1/FLNA/RGS9	4	Lymphoid_S04
BP	GO:0071867	response to monoamine	4/110	60/18888	0.000413145	0.0385123	0.0325978	GNAL/NSG1/FLNA/RGS9	4	Lymphoid_S04
BP	GO:0071869	response to catecholamine	4/110	60/18888	0.000413145	0.0385123	0.0325978	GNAL/NSG1/FLNA/RGS9	4	Lymphoid_S04
BP	GO:0001911	negative regulation of leukocyte mediated cytotoxicity	3/110	26/18888	0.000453216	0.0404873	0.0342695	KLRC1/PTPRC/NCKAP1L	3	Lymphoid_S04
BP	GO:0050900	leukocyte migration	9/110	396/18888	0.000514476	0.0441215	0.0373455	SELL/RIPOR2/SELPLG/ITGAL/MYO1G/MSN/CD99/NCKAP1L/ITGB7	9	Lymphoid_S04
BP	GO:0032355	response to estradiol	5/110	115/18888	0.000564315	0.0465343	0.0393878	TXNIP/RGS9/CFLAR/CASP8/MECP2	5	Lymphoid_S04
BP	GO:0002710	negative regulation of T cell mediated immunity	3/110	29/18888	0.000628905	0.0481561	0.0407606	KLRC1/PTPRC/NCKAP1L	3	Lymphoid_S04
BP	GO:0031342	negative regulation of cell killing	3/110	29/18888	0.000628905	0.0481561	0.0407606	KLRC1/PTPRC/NCKAP1L	3	Lymphoid_S04
BP	GO:0050854	regulation of antigen receptor-mediated signaling pathway	4/110	68/18888	0.000665796	0.049223	0.0416636	CD226/RAB29/PTPRC/PRKCB	4	Lymphoid_S04
CC	GO:0042101	T cell receptor complex	9/112	150/19894	1.75679e-07	3.7836e-05	3.17026e-05	TRGV4/TRGC2/TRGC1/TRDV2/TRGV9/CD3G/APBB1IP/CD6/TRAV16	9	Lymphoid_S04
CC	GO:0098802	plasma membrane signaling receptor complex	12/112	325/19894	3.02688e-07	3.7836e-05	3.17026e-05	TRGV4/TRGC2/TRGC1/TRDV2/TRGV9/CD3G/FLNA/ITGAL/APBB1IP/CD6/ITGB7/TRAV16	12	Lymphoid_S04
CC	GO:0009897	external side of plasma membrane	13/112	405/19894	4.6733e-07	3.89442e-05	3.26311e-05	TRGV4/TRGC2/TRGC1/KLRC1/SELL/TRGV9/CD226/CD3G/ITGAL/PTPRC/CLEC2D/BTN3A2/BTN3A1	13	Lymphoid_S04
CC	GO:0034992	microtubule organizing center attachment site	3/112	11/19894	2.77345e-05	0.000990517	0.000829949	SYNE1/SYNE2/SUN2	3	Lymphoid_S04
CC	GO:0034993	meiotic nuclear membrane microtubule tethering complex	3/112	11/19894	2.77345e-05	0.000990517	0.000829949	SYNE1/SYNE2/SUN2	3	Lymphoid_S04
CC	GO:0106083	nuclear membrane protein complex	3/112	11/19894	2.77345e-05	0.000990517	0.000829949	SYNE1/SYNE2/SUN2	3	Lymphoid_S04
CC	GO:0106094	nuclear membrane microtubule tethering complex	3/112	11/19894	2.77345e-05	0.000990517	0.000829949	SYNE1/SYNE2/SUN2	3	Lymphoid_S04
CC	GO:0098978	glutamatergic synapse	10/112	409/19894	0.000105981	0.00331191	0.00277504	NSG1/RAP1B/STK38/FLNA/RGS9/TNIK/KCNA3/YWHAZ/BIN1/MECP2	10	Lymphoid_S04
CC	GO:0009898	cytoplasmic side of plasma membrane	6/112	161/19894	0.000301979	0.00838831	0.00702852	GNAL/LITAF/CYTH1/RASA3/PTPRC/EPB41	6	Lymphoid_S04
CC	GO:0030667	secretory granule membrane	8/112	317/19894	0.000430855	0.0107714	0.00902529	SELL/RAP1B/ITGAL/PTPRC/RAB37/NCKAP1L/DIAPH1/VAMP2	8	Lymphoid_S04
CC	GO:0005925	focal adhesion	9/112	421/19894	0.000628974	0.0142949	0.0119776	SYNE2/FLNA/PTPRC/APBB1IP/MSN/CD99/ITGB7/YWHAZ/PPP1R12A	9	Lymphoid_S04
CC	GO:0030055	cell-substrate junction	9/112	431/19894	0.000743132	0.0151789	0.0127184	SYNE2/FLNA/PTPRC/APBB1IP/MSN/CD99/ITGB7/YWHAZ/PPP1R12A	9	Lymphoid_S04
CC	GO:0044306	neuron projection terminus	5/112	128/19894	0.000789305	0.0151789	0.0127184	PRKCB/AAK1/VAMP2/KCNA3/BIN1	5	Lymphoid_S04
CC	GO:0030018	Z disc	5/112	131/19894	0.000876116	0.0153855	0.0128914	SYNE2/FLNA/MYL12A/PPP1R12A/BIN1	5	Lymphoid_S04
CC	GO:0098562	cytoplasmic side of membrane	6/112	199/19894	0.000923128	0.0153855	0.0128914	GNAL/LITAF/CYTH1/RASA3/PTPRC/EPB41	6	Lymphoid_S04
CC	GO:0031674	I band	5/112	145/19894	0.0013783	0.0215359	0.0180448	SYNE2/FLNA/MYL12A/PPP1R12A/BIN1	5	Lymphoid_S04
CC	GO:0030017	sarcomere	6/112	219/19894	0.00150863	0.0221858	0.0185894	SYNE1/SYNE2/FLNA/MYL12A/PPP1R12A/BIN1	6	Lymphoid_S04
CC	GO:0030016	myofibril	6/112	240/19894	0.00239147	0.0309026	0.0258931	SYNE1/SYNE2/FLNA/MYL12A/PPP1R12A/BIN1	6	Lymphoid_S04
CC	GO:0001931	uropod	2/112	14/19894	0.002735	0.0309026	0.0258931	SELPLG/MSN	2	Lymphoid_S04
CC	GO:0044194	cytolytic granule	2/112	14/19894	0.002735	0.0309026	0.0258931	GNLY/GZMH	2	Lymphoid_S04
CC	GO:0031252	cell leading edge	8/112	426/19894	0.00283443	0.0309026	0.0258931	RIPOR2/SYNE2/MYO1G/SH3BGRL3/APBB1IP/AAK1/DIAPH1/CASP8	8	Lymphoid_S04
CC	GO:0005811	lipid droplet	4/112	104/19894	0.00284116	0.0309026	0.0258931	CES1/RAP1B/RNF213/GIMAP7	4	Lymphoid_S04
CC	GO:0043292	contractile fiber	6/112	250/19894	0.00292793	0.0309026	0.0258931	SYNE1/SYNE2/FLNA/MYL12A/PPP1R12A/BIN1	6	Lymphoid_S04
CC	GO:0030175	filopodium	4/112	106/19894	0.00304331	0.0309026	0.0258931	RIPOR2/SYNE2/MYO1G/MSN	4	Lymphoid_S04
CC	GO:0031254	cell trailing edge	2/112	15/19894	0.00314419	0.0309026	0.0258931	SELPLG/MSN	2	Lymphoid_S04
CC	GO:0031256	leading edge membrane	5/112	179/19894	0.00344532	0.0309026	0.0258931	RIPOR2/SYNE2/MYO1G/SH3BGRL3/DIAPH1	5	Lymphoid_S04
CC	GO:0005802	trans-Golgi network	6/112	260/19894	0.00354988	0.0309026	0.0258931	NSG1/FLNA/RAB29/VAMP2/PCSK7/RAB43	6	Lymphoid_S04
CC	GO:0008287	protein serine/threonine phosphatase complex	3/112	55/19894	0.00368365	0.0309026	0.0258931	PPP2R5C/PPP2R2B/PPP1R12A	3	Lymphoid_S04
CC	GO:1903293	phosphatase complex	3/112	55/19894	0.00368365	0.0309026	0.0258931	PPP2R5C/PPP2R2B/PPP1R12A	3	Lymphoid_S04
CC	GO:0043679	axon terminus	4/112	112/19894	0.00370831	0.0309026	0.0258931	PRKCB/AAK1/KCNA3/BIN1	4	Lymphoid_S04
CC	GO:0150034	distal axon	6/112	272/19894	0.00442032	0.0354012	0.0296625	FLNA/PRKCB/AAK1/AUTS2/KCNA3/BIN1	6	Lymphoid_S04
CC	GO:0000159	protein phosphatase type 2A complex	2/112	18/19894	0.00453135	0.0354012	0.0296625	PPP2R5C/PPP2R2B	2	Lymphoid_S04
CC	GO:0044305	calyx of Held	2/112	19/19894	0.00504591	0.0382266	0.0320299	PRKCB/KCNA3	2	Lymphoid_S04
ccRCC Ecotypes EC4 function
ONTOLOGY	ID	Description	GeneRatio	BgRatio	pvalue	p.adjust	qvalue	geneID	Count	celltype
BP	GO:0009060	aerobic respiration	18/163	199/18888	1.20642e-13	2.39596e-10	2.18934e-10	BNIP3/NDUFB9/BLOC1S1/NDUFA12/CYC1/COX6C/NDUFAB1/UQCRB/NDUFB2/MDH2/IDH3G/COX6A1/NDUFB10/IDH3B/UQCRQ/NDUFS5/NDUFB4/NDUFA13	18	Epithelium_S04
BP	GO:0045333	cellular respiration	18/163	245/18888	4.23216e-12	4.20253e-09	3.84013e-09	BNIP3/NDUFB9/BLOC1S1/NDUFA12/CYC1/COX6C/NDUFAB1/UQCRB/NDUFB2/MDH2/IDH3G/COX6A1/NDUFB10/IDH3B/UQCRQ/NDUFS5/NDUFB4/NDUFA13	18	Epithelium_S04
BP	GO:0042773	ATP synthesis coupled electron transport	12/163	102/18888	7.83996e-11	3.89254e-08	3.55687e-08	NDUFB9/NDUFA12/CYC1/COX6C/NDUFAB1/UQCRB/NDUFB2/COX6A1/NDUFB10/UQCRQ/NDUFS5/NDUFB4	12	Epithelium_S04
BP	GO:0042775	mitochondrial ATP synthesis coupled electron transport	12/163	102/18888	7.83996e-11	3.89254e-08	3.55687e-08	NDUFB9/NDUFA12/CYC1/COX6C/NDUFAB1/UQCRB/NDUFB2/COX6A1/NDUFB10/UQCRQ/NDUFS5/NDUFB4	12	Epithelium_S04
BP	GO:0015980	energy derivation by oxidation of organic compounds	19/163	338/18888	1.10035e-10	4.3706e-08	3.9937e-08	MT3/BNIP3/NDUFB9/BLOC1S1/NDUFA12/CYC1/COX6C/NDUFAB1/UQCRB/NDUFB2/MDH2/IDH3G/COX6A1/NDUFB10/IDH3B/UQCRQ/NDUFS5/NDUFB4/NDUFA13	19	Epithelium_S04
BP	GO:0022900	electron transport chain	14/163	175/18888	3.70859e-10	1.22754e-07	1.12169e-07	NDUFB9/ALDH2/NDUFA12/CYC1/COX6C/NDUFAB1/UQCRB/NDUFB2/COX6A1/NDUFB10/IDH3B/UQCRQ/NDUFS5/NDUFB4	14	Epithelium_S04
BP	GO:0006119	oxidative phosphorylation	13/163	148/18888	5.07506e-10	1.30166e-07	1.18941e-07	NDUFB9/NDUFA12/CYC1/COX6C/NDUFAB1/UQCRB/NDUFB2/COX6A1/NDUFB10/UQCRQ/NDUFS5/NDUFB4/NDUFA13	13	Epithelium_S04
BP	GO:0019646	aerobic electron transport chain	11/163	94/18888	5.24334e-10	1.30166e-07	1.18941e-07	NDUFB9/CYC1/COX6C/NDUFAB1/UQCRB/NDUFB2/COX6A1/NDUFB10/UQCRQ/NDUFS5/NDUFB4	11	Epithelium_S04
BP	GO:0022904	respiratory electron transport chain	12/163	123/18888	7.14359e-10	1.57635e-07	1.44042e-07	NDUFB9/NDUFA12/CYC1/COX6C/NDUFAB1/UQCRB/NDUFB2/COX6A1/NDUFB10/UQCRQ/NDUFS5/NDUFB4	12	Epithelium_S04
BP	GO:0009205	purine ribonucleoside triphosphate metabolic process	14/163	244/18888	2.72133e-08	5.40457e-06	4.9385e-06	NME3/NDUFB9/ALDOC/TPI1/NDUFA12/NDUFAB1/PGAM1/NDUFB2/NDUFB10/GAPDH/NDUFS5/NDUFB4/NDUFA13/FIS1	14	Epithelium_S04
BP	GO:0009144	purine nucleoside triphosphate metabolic process	14/163	250/18888	3.69141e-08	6.41992e-06	5.8663e-06	NME3/NDUFB9/ALDOC/TPI1/NDUFA12/NDUFAB1/PGAM1/NDUFB2/NDUFB10/GAPDH/NDUFS5/NDUFB4/NDUFA13/FIS1	14	Epithelium_S04
BP	GO:0009199	ribonucleoside triphosphate metabolic process	14/163	251/18888	3.88058e-08	6.41992e-06	5.8663e-06	NME3/NDUFB9/ALDOC/TPI1/NDUFA12/NDUFAB1/PGAM1/NDUFB2/NDUFB10/GAPDH/NDUFS5/NDUFB4/NDUFA13/FIS1	14	Epithelium_S04
BP	GO:0010257	NADH dehydrogenase complex assembly	8/163	60/18888	4.52562e-08	6.41992e-06	5.8663e-06	NDUFB9/NDUFA12/NDUFAB1/NDUFB2/NDUFB10/NDUFS5/NDUFB4/NDUFA13	8	Epithelium_S04
BP	GO:0032981	mitochondrial respiratory chain complex I assembly	8/163	60/18888	4.52562e-08	6.41992e-06	5.8663e-06	NDUFB9/NDUFA12/NDUFAB1/NDUFB2/NDUFB10/NDUFS5/NDUFB4/NDUFA13	8	Epithelium_S04
BP	GO:0046034	ATP metabolic process	13/163	220/18888	6.16967e-08	8.16865e-06	7.46422e-06	NDUFB9/ALDOC/TPI1/NDUFA12/NDUFAB1/PGAM1/NDUFB2/NDUFB10/GAPDH/NDUFS5/NDUFB4/NDUFA13/FIS1	13	Epithelium_S04
BP	GO:0009141	nucleoside triphosphate metabolic process	14/163	266/18888	7.99258e-08	9.92079e-06	9.06527e-06	NME3/NDUFB9/ALDOC/TPI1/NDUFA12/NDUFAB1/PGAM1/NDUFB2/NDUFB10/GAPDH/NDUFS5/NDUFB4/NDUFA13/FIS1	14	Epithelium_S04
BP	GO:0042776	proton motive force-driven mitochondrial ATP synthesis	8/163	67/18888	1.09615e-07	1.28056e-05	1.17013e-05	NDUFB9/NDUFA12/NDUFAB1/NDUFB2/NDUFB10/NDUFS5/NDUFB4/NDUFA13	8	Epithelium_S04
BP	GO:0015986	proton motive force-driven ATP synthesis	8/163	76/18888	2.96736e-07	3.27399e-05	2.99166e-05	NDUFB9/NDUFA12/NDUFAB1/NDUFB2/NDUFB10/NDUFS5/NDUFB4/NDUFA13	8	Epithelium_S04
BP	GO:0009206	purine ribonucleoside triphosphate biosynthetic process	9/163	112/18888	5.47064e-07	5.71826e-05	5.22515e-05	NME3/NDUFB9/NDUFA12/NDUFAB1/NDUFB2/NDUFB10/NDUFS5/NDUFB4/NDUFA13	9	Epithelium_S04
BP	GO:0009145	purine nucleoside triphosphate biosynthetic process	9/163	113/18888	5.90057e-07	5.85927e-05	5.35399e-05	NME3/NDUFB9/NDUFA12/NDUFAB1/NDUFB2/NDUFB10/NDUFS5/NDUFB4/NDUFA13	9	Epithelium_S04
BP	GO:0009201	ribonucleoside triphosphate biosynthetic process	9/163	118/18888	8.51818e-07	8.05577e-05	7.36108e-05	NME3/NDUFB9/NDUFA12/NDUFAB1/NDUFB2/NDUFB10/NDUFS5/NDUFB4/NDUFA13	9	Epithelium_S04
BP	GO:0009142	nucleoside triphosphate biosynthetic process	9/163	126/18888	1.47932e-06	0.000133542	0.000122026	NME3/NDUFB9/NDUFA12/NDUFAB1/NDUFB2/NDUFB10/NDUFS5/NDUFB4/NDUFA13	9	Epithelium_S04
BP	GO:0006754	ATP biosynthetic process	8/163	101/18888	2.65017e-06	0.000219302	0.00020039	NDUFB9/NDUFA12/NDUFAB1/NDUFB2/NDUFB10/NDUFS5/NDUFB4/NDUFA13	8	Epithelium_S04
BP	GO:0033108	mitochondrial respiratory chain complex assembly	8/163	101/18888	2.65017e-06	0.000219302	0.00020039	NDUFB9/NDUFA12/NDUFAB1/NDUFB2/NDUFB10/NDUFS5/NDUFB4/NDUFA13	8	Epithelium_S04
BP	GO:0006120	mitochondrial electron transport, NADH to ubiquinone	6/163	51/18888	4.92015e-06	0.000390857	0.000357151	NDUFB9/NDUFAB1/NDUFB2/NDUFB10/NDUFS5/NDUFB4	6	Epithelium_S04
BP	GO:0009150	purine ribonucleotide metabolic process	15/163	446/18888	7.72726e-06	0.000590244	0.000539344	NME3/NDUFB9/APRT/ALDOC/TPI1/NDUFA12/NDUFAB1/PGAM1/NDUFB2/NDUFB10/GAPDH/NDUFS5/NDUFB4/NDUFA13/FIS1	15	Epithelium_S04
BP	GO:0009259	ribonucleotide metabolic process	15/163	466/18888	1.29954e-05	0.000955886	0.000873455	NME3/NDUFB9/APRT/ALDOC/TPI1/NDUFA12/NDUFAB1/PGAM1/NDUFB2/NDUFB10/GAPDH/NDUFS5/NDUFB4/NDUFA13/FIS1	15	Epithelium_S04
BP	GO:0009152	purine ribonucleotide biosynthetic process	10/163	211/18888	1.52559e-05	0.00108208	0.000988767	NME3/NDUFB9/APRT/NDUFA12/NDUFAB1/NDUFB2/NDUFB10/NDUFS5/NDUFB4/NDUFA13	10	Epithelium_S04
BP	GO:0019693	ribose phosphate metabolic process	15/163	480/18888	1.83819e-05	0.00125885	0.00115029	NME3/NDUFB9/APRT/ALDOC/TPI1/NDUFA12/NDUFAB1/PGAM1/NDUFB2/NDUFB10/GAPDH/NDUFS5/NDUFB4/NDUFA13/FIS1	15	Epithelium_S04
BP	GO:0009260	ribonucleotide biosynthetic process	10/163	226/18888	2.75471e-05	0.00182362	0.00166636	NME3/NDUFB9/APRT/NDUFA12/NDUFAB1/NDUFB2/NDUFB10/NDUFS5/NDUFB4/NDUFA13	10	Epithelium_S04
BP	GO:0097191	extrinsic apoptotic signaling pathway	10/163	230/18888	3.19914e-05	0.00204952	0.00187278	FGB/FGG/FGA/TNFRSF12A/CD70/KRT18/KRT8/NDUFA13/TRADD/DEPTOR	10	Epithelium_S04
BP	GO:0046390	ribose phosphate biosynthetic process	10/163	233/18888	3.57152e-05	0.00221657	0.00202543	NME3/NDUFB9/APRT/NDUFA12/NDUFAB1/NDUFB2/NDUFB10/NDUFS5/NDUFB4/NDUFA13	10	Epithelium_S04
BP	GO:0006164	purine nucleotide biosynthetic process	10/163	256/18888	7.86983e-05	0.00473621	0.00432778	NME3/NDUFB9/APRT/NDUFA12/NDUFAB1/NDUFB2/NDUFB10/NDUFS5/NDUFB4/NDUFA13	10	Epithelium_S04
BP	GO:0051561	positive regulation of mitochondrial calcium ion concentration	3/163	11/18888	9.89478e-05	0.00575902	0.00526239	BCAP31/BNIP3/FIS1	3	Epithelium_S04
BP	GO:0072522	purine-containing compound biosynthetic process	10/163	264/18888	0.000101493	0.00575902	0.00526239	NME3/NDUFB9/APRT/NDUFA12/NDUFAB1/NDUFB2/NDUFB10/NDUFS5/NDUFB4/NDUFA13	10	Epithelium_S04
BP	GO:1903034	regulation of response to wounding	8/163	179/18888	0.000165866	0.00915025	0.00836117	FGB/FGG/CLDN3/CLDN4/FGA/PTN/TNFRSF12A/VKORC1	8	Epithelium_S04
BP	GO:0061041	regulation of wound healing	7/163	138/18888	0.000197065	0.0105776	0.00966543	FGB/FGG/CLDN3/CLDN4/FGA/TNFRSF12A/VKORC1	7	Epithelium_S04
BP	GO:0006122	mitochondrial electron transport, ubiquinol to cytochrome c	3/163	14/18888	0.000214164	0.0109059	0.00996544	CYC1/UQCRB/UQCRQ	3	Epithelium_S04
BP	GO:0034116	positive regulation of heterotypic cell-cell adhesion	3/163	14/18888	0.000214164	0.0109059	0.00996544	FGB/FGG/FGA	3	Epithelium_S04
BP	GO:0009165	nucleotide biosynthetic process	10/163	293/18888	0.000236624	0.0117484	0.0107352	NME3/NDUFB9/APRT/NDUFA12/NDUFAB1/NDUFB2/NDUFB10/NDUFS5/NDUFB4/NDUFA13	10	Epithelium_S04
BP	GO:1901293	nucleoside phosphate biosynthetic process	10/163	295/18888	0.000249855	0.0121027	0.011059	NME3/NDUFB9/APRT/NDUFA12/NDUFAB1/NDUFB2/NDUFB10/NDUFS5/NDUFB4/NDUFA13	10	Epithelium_S04
BP	GO:0072378	blood coagulation, fibrin clot formation	3/163	16/18888	0.000325328	0.0153834	0.0140568	FGB/FGG/FGA	3	Epithelium_S04
BP	GO:0072376	protein activation cascade	3/163	19/18888	0.000552329	0.0255099	0.02331	FGB/FGG/FGA	3	Epithelium_S04
BP	GO:0010952	positive regulation of peptidase activity	7/163	167/18888	0.000625161	0.0282175	0.0257841	CLDN3/CLDN4/BCAP31/DDRGK1/CTSD/NDUFA13/FIS1	7	Epithelium_S04
BP	GO:1905048	regulation of metallopeptidase activity	3/163	21/18888	0.000748556	0.0330363	0.0301874	CLDN3/CLDN4/DDRGK1	3	Epithelium_S04
BP	GO:0016338	calcium-independent cell-cell adhesion via plasma membrane cell-adhesion molecules	3/163	23/18888	0.000984225	0.0424929	0.0388285	CLDN3/CLDN4/CLDN7	3	Epithelium_S04
BP	GO:0019730	antimicrobial humoral response	6/163	132/18888	0.00100781	0.0425855	0.0389131	FGB/FGA/REG1A/RARRES2/RPL30/GAPDH	6	Epithelium_S04
BP	GO:0034114	regulation of heterotypic cell-cell adhesion	3/163	24/18888	0.00111774	0.0462464	0.0422583	FGB/FGG/FGA	3	Epithelium_S04
CC	GO:1990204	oxidoreductase complex	16/171	131/19894	2.56724e-14	8.49756e-12	7.4585e-12	NDUFB9/ABHD11/BCKDK/GCSH/NDUFA12/CYC1/NDUFAB1/UQCRB/NDUFB2/IDH3G/NDUFB10/IDH3B/UQCRQ/NDUFS5/NDUFB4/NDUFA13	16	Epithelium_S04
CC	GO:0098803	respiratory chain complex	13/171	94/19894	1.45343e-12	2.40543e-10	2.1113e-10	NDUFB9/NDUFA12/CYC1/COX6C/NDUFAB1/UQCRB/NDUFB2/COX6A1/NDUFB10/UQCRQ/NDUFS5/NDUFB4/NDUFA13	13	Epithelium_S04
CC	GO:0005746	mitochondrial respirasome	13/171	97/19894	2.19955e-12	2.42684e-10	2.13009e-10	NDUFB9/NDUFA12/CYC1/COX6C/NDUFAB1/UQCRB/NDUFB2/COX6A1/NDUFB10/UQCRQ/NDUFS5/NDUFB4/NDUFA13	13	Epithelium_S04
CC	GO:0070469	respirasome	13/171	105/19894	6.20933e-12	5.13822e-10	4.50993e-10	NDUFB9/NDUFA12/CYC1/COX6C/NDUFAB1/UQCRB/NDUFB2/COX6A1/NDUFB10/UQCRQ/NDUFS5/NDUFB4/NDUFA13	13	Epithelium_S04
CC	GO:0098798	mitochondrial protein-containing complex	19/171	305/19894	1.83117e-11	1.21224e-09	1.06401e-09	NDUFB9/BCKDK/NDUFA12/CYC1/COX6C/MRPS34/NDUFAB1/UQCRB/NDUFB2/PHB2/IDH3G/COX6A1/NDUFB10/IDH3B/UQCRQ/NDUFS5/NDUFB4/MRPL51/NDUFA13	19	Epithelium_S04
CC	GO:0098800	inner mitochondrial membrane protein complex	14/171	162/19894	1.28881e-10	7.10994e-09	6.24055e-09	NDUFB9/NDUFA12/CYC1/COX6C/NDUFAB1/UQCRB/NDUFB2/PHB2/COX6A1/NDUFB10/UQCRQ/NDUFS5/NDUFB4/NDUFA13	14	Epithelium_S04
CC	GO:0005747	mitochondrial respiratory chain complex I	8/171	51/19894	1.17539e-08	4.32284e-07	3.79425e-07	NDUFB9/NDUFA12/NDUFAB1/NDUFB2/NDUFB10/NDUFS5/NDUFB4/NDUFA13	8	Epithelium_S04
CC	GO:0030964	NADH dehydrogenase complex	8/171	51/19894	1.17539e-08	4.32284e-07	3.79425e-07	NDUFB9/NDUFA12/NDUFAB1/NDUFB2/NDUFB10/NDUFS5/NDUFB4/NDUFA13	8	Epithelium_S04
CC	GO:0045271	respiratory chain complex I	8/171	51/19894	1.17539e-08	4.32284e-07	3.79425e-07	NDUFB9/NDUFA12/NDUFAB1/NDUFB2/NDUFB10/NDUFS5/NDUFB4/NDUFA13	8	Epithelium_S04
CC	GO:0005759	mitochondrial matrix	16/171	491/19894	5.49559e-06	0.000181904	0.000159661	ABHD11/BLOC1S1/GSTK1/ALDH2/RIDA/BCKDK/GCSH/MRPS34/NDUFAB1/TUFM/MDH2/IDH3G/FAHD1/IDH3B/ECHS1/MRPL51	16	Epithelium_S04
CC	GO:0005743	mitochondrial inner membrane	16/171	499/19894	6.73403e-06	0.000202633	0.000177856	NDUFB9/NDUFA12/CYC1/COX6C/MRPS34/NDUFAB1/UQCRB/NDUFB2/PHB2/COX6A1/NDUFB10/UQCRQ/NDUFS5/NDUFB4/MRPL51/NDUFA13	16	Epithelium_S04
CC	GO:0045239	tricarboxylic acid cycle enzyme complex	4/171	18/19894	1.46788e-05	0.000404892	0.000355383	ABHD11/BCKDK/IDH3G/IDH3B	4	Epithelium_S04
CC	GO:0070069	cytochrome complex	5/171	43/19894	3.27016e-05	0.000832634	0.000730822	CYC1/COX6C/UQCRB/COX6A1/UQCRQ	5	Epithelium_S04
CC	GO:0016327	apicolateral plasma membrane	4/171	23/19894	4.10754e-05	0.000971139	0.000852391	CLDN3/CLDN4/CLDN7/KRT8	4	Epithelium_S04
CC	GO:0030062	mitochondrial tricarboxylic acid cycle enzyme complex	3/171	11/19894	9.78738e-05	0.00215975	0.00189566	BCKDK/IDH3G/IDH3B	3	Epithelium_S04
CC	GO:0005765	lysosomal membrane	13/171	443/19894	0.00012359	0.00232397	0.0020398	ANPEP/TSPAN1/TMEM59/BLOC1S1/CD63/MGST1/CTSD/LAMTOR5/GNB2/DPP4/BRI3/ATP6V1F/DEPTOR	13	Epithelium_S04
CC	GO:0098852	lytic vacuole membrane	13/171	443/19894	0.00012359	0.00232397	0.0020398	ANPEP/TSPAN1/TMEM59/BLOC1S1/CD63/MGST1/CTSD/LAMTOR5/GNB2/DPP4/BRI3/ATP6V1F/DEPTOR	13	Epithelium_S04
CC	GO:1902495	transmembrane transporter complex	13/171	444/19894	0.000126379	0.00232397	0.0020398	CLDN4/NDUFB9/NDUFA12/CYC1/NDUFAB1/UQCRB/NDUFB2/NDUFB10/UQCRQ/NDUFS5/NDUFB4/ATP6V1F/NDUFA13	13	Epithelium_S04
CC	GO:1990351	transporter complex	13/171	471/19894	0.000225237	0.00392386	0.00344406	CLDN4/NDUFB9/NDUFA12/CYC1/NDUFAB1/UQCRB/NDUFB2/NDUFB10/UQCRQ/NDUFS5/NDUFB4/ATP6V1F/NDUFA13	13	Epithelium_S04
CC	GO:0005750	mitochondrial respiratory chain complex III	3/171	15/19894	0.000263145	0.00414767	0.0036405	CYC1/UQCRB/UQCRQ	3	Epithelium_S04
CC	GO:0045275	respiratory chain complex III	3/171	15/19894	0.000263145	0.00414767	0.0036405	CYC1/UQCRB/UQCRQ	3	Epithelium_S04
CC	GO:0031904	endosome lumen	4/171	38/19894	0.000309681	0.00447031	0.00392369	PDLIM4/NAPSA/CD63/CTSD	4	Epithelium_S04
CC	GO:0005774	vacuolar membrane	13/171	487/19894	0.000310626	0.00447031	0.00392369	ANPEP/TSPAN1/TMEM59/BLOC1S1/CD63/MGST1/CTSD/LAMTOR5/GNB2/DPP4/BRI3/ATP6V1F/DEPTOR	13	Epithelium_S04
CC	GO:0034774	secretory granule lumen	9/171	322/19894	0.00192376	0.0265318	0.0232876	FGB/FGG/AOC1/FGA/RARRES2/APRT/ALDOC/CTSD/PGAM1	9	Epithelium_S04
CC	GO:0060205	cytoplasmic vesicle lumen	9/171	325/19894	0.00204836	0.0266238	0.0233684	FGB/FGG/AOC1/FGA/RARRES2/APRT/ALDOC/CTSD/PGAM1	9	Epithelium_S04
CC	GO:0031983	vesicle lumen	9/171	326/19894	0.0020913	0.0266238	0.0233684	FGB/FGG/AOC1/FGA/RARRES2/APRT/ALDOC/CTSD/PGAM1	9	Epithelium_S04
CC	GO:0016328	lateral plasma membrane	4/171	68/19894	0.00279811	0.0343028	0.0301084	CLDN3/CLDN4/TACSTD2/CLDN7	4	Epithelium_S04
CC	GO:0005741	mitochondrial outer membrane	7/171	219/19894	0.00291133	0.034416	0.0302077	MT3/NME3/BNIP3/MGST1/TUFM/PHB2/FIS1	7	Epithelium_S04
CC	GO:0045240	dihydrolipoyl dehydrogenase complex	2/171	11/19894	0.00383923	0.0438202	0.038462	ABHD11/BCKDK	2	Epithelium_S04
MF	GO:0009055	electron transfer activity	9/167	117/18522	1.1396e-06	0.000167388	0.000155222	NDUFB9/ALDH2/NDUFA12/CYC1/NDUFB2/NDUFB10/IDH3B/NDUFS5/NDUFB4	9	Epithelium_S04
MF	GO:0008137	NADH dehydrogenase (ubiquinone) activity	6/167	41/18522	1.7e-06	0.000167388	0.000155222	NDUFB9/NDUFA12/NDUFB2/NDUFB10/NDUFS5/NDUFB4	6	Epithelium_S04
MF	GO:0050136	NADH dehydrogenase (quinone) activity	6/167	42/18522	1.96861e-06	0.000167388	0.000155222	NDUFB9/NDUFA12/NDUFB2/NDUFB10/NDUFS5/NDUFB4	6	Epithelium_S04
MF	GO:0015453	oxidoreduction-driven active transmembrane transporter activity	7/167	68/18522	2.60775e-06	0.000167388	0.000155222	NDUFB9/NDUFA12/CYC1/NDUFB2/NDUFB10/NDUFS5/NDUFB4	7	Epithelium_S04
MF	GO:0003954	NADH dehydrogenase activity	6/167	44/18522	2.6099e-06	0.000167388	0.000155222	NDUFB9/NDUFA12/NDUFB2/NDUFB10/NDUFS5/NDUFB4	6	Epithelium_S04
MF	GO:0003955	NAD(P)H dehydrogenase (quinone) activity	6/167	45/18522	2.98908e-06	0.000167388	0.000155222	NDUFB9/NDUFA12/NDUFB2/NDUFB10/NDUFS5/NDUFB4	6	Epithelium_S04
MF	GO:0016655	oxidoreductase activity, acting on NAD(P)H, quinone or similar compound as acceptor	6/167	57/18522	1.21793e-05	0.000584606	0.000542116	NDUFB9/NDUFA12/NDUFB2/NDUFB10/NDUFS5/NDUFB4	6	Epithelium_S04
MF	GO:0016651	oxidoreductase activity, acting on NAD(P)H	6/167	86/18522	0.000127234	0.00476775	0.00442122	NDUFB9/NDUFA12/NDUFB2/NDUFB10/NDUFS5/NDUFB4	6	Epithelium_S04
MF	GO:0015399	primary active transmembrane transporter activity	8/167	165/18522	0.000127708	0.00476775	0.00442122	NDUFB9/NDUFA12/CYC1/NDUFB2/NDUFB10/NDUFS5/NDUFB4/ATP6V1F	8	Epithelium_S04
MF	GO:0051287	NAD binding	4/167	53/18522	0.00132344	0.0444676	0.0412356	ALDH2/IDH3G/IDH3B/GAPDH	4	Epithelium_S04
BP	GO:0007040	lysosome organization	16/192	111/18888	2.42676e-14	3.60374e-11	2.88018e-11	LIPA/ACP2/LAMP1/ATP6V1F/HEXB/CREG1/NAGLU/GRN/LAMP2/HEXA/ATP6AP1/ATP6V0B/ATP6V1D/MCOLN1/GAA/ATP6AP2	16	Myeloid_S01
BP	GO:0080171	lytic vacuole organization	16/192	111/18888	2.42676e-14	3.60374e-11	2.88018e-11	LIPA/ACP2/LAMP1/ATP6V1F/HEXB/CREG1/NAGLU/GRN/LAMP2/HEXA/ATP6AP1/ATP6V0B/ATP6V1D/MCOLN1/GAA/ATP6AP2	16	Myeloid_S01
BP	GO:0007035	vacuolar acidification	11/192	36/18888	4.32207e-14	4.27885e-11	3.41975e-11	LAMP1/ATP6V0D2/ATP6V1F/CREG1/GRN/LAMP2/ATP6AP1/ATP6V0B/ATP6V1D/ATP6V0E1/ATP6AP2	11	Myeloid_S01
BP	GO:0007042	lysosomal lumen acidification	9/192	24/18888	1.10049e-12	8.17111e-10	6.53052e-10	LAMP1/ATP6V1F/CREG1/GRN/LAMP2/ATP6AP1/ATP6V0B/ATP6V1D/ATP6AP2	9	Myeloid_S01
BP	GO:0007033	vacuole organization	19/192	234/18888	3.34176e-12	1.985e-09	1.58646e-09	NUPR1/CTSD/LIPA/ACP2/ANXA2/LAMP1/ATP6V1F/HEXB/CREG1/NAGLU/GRN/LAMP2/HEXA/ATP6AP1/ATP6V0B/ATP6V1D/MCOLN1/GAA/ATP6AP2	19	Myeloid_S01
BP	GO:0016042	lipid catabolic process	22/192	340/18888	5.7167e-12	2.82976e-09	2.2616e-09	CYP27A1/PLA2G7/FUCA1/APOC1/GM2A/LPL/LIPA/HSD17B14/HEXB/NAGLU/ASAH1/PLA2G15/ABHD12/NCEH1/HEXA/CES1/IDH1/GLA/MGST2/PLBD1/ECHS1/FGF23	22	Myeloid_S01
BP	GO:0051452	intracellular pH reduction	11/192	57/18888	1.10282e-11	4.67909e-09	3.73963e-09	LAMP1/ATP6V0D2/ATP6V1F/CREG1/GRN/LAMP2/ATP6AP1/ATP6V0B/ATP6V1D/ATP6V0E1/ATP6AP2	11	Myeloid_S01
BP	GO:0035751	regulation of lysosomal lumen pH	9/192	32/18888	2.20108e-11	8.17152e-09	6.53085e-09	LAMP1/ATP6V1F/CREG1/GRN/LAMP2/ATP6AP1/ATP6V0B/ATP6V1D/ATP6AP2	9	Myeloid_S01
BP	GO:0097006	regulation of plasma lipoprotein particle levels	12/192	91/18888	1.34979e-10	4.45431e-08	3.55997e-08	PLA2G7/APOC1/LPL/LIPA/ANXA2/TREM2/APOE/PLTP/LRPAP1/NCEH1/SOAT1/HMOX1	12	Myeloid_S01
BP	GO:0051235	maintenance of location	19/192	337/18888	1.74339e-09	4.82216e-07	3.85397e-07	FTL/GM2A/LPL/LIPA/NR1H3/TREM2/PPARG/APOE/HEXB/GSTO1/NAGLU/HEXA/CES1/FTH1/SOAT1/MCOLN1/GAA/CHCHD10/RER1	19	Myeloid_S01
BP	GO:0044242	cellular lipid catabolic process	16/192	230/18888	1.78599e-09	4.82216e-07	3.85397e-07	PLA2G7/FUCA1/APOC1/GM2A/LPL/HEXB/NAGLU/ASAH1/PLA2G15/ABHD12/HEXA/IDH1/GLA/MGST2/PLBD1/ECHS1	16	Myeloid_S01
BP	GO:0051453	regulation of intracellular pH	11/192	91/18888	2.09581e-09	5.18712e-07	4.14565e-07	LAMP1/ATP6V0D2/ATP6V1F/CREG1/GRN/LAMP2/ATP6AP1/ATP6V0B/ATP6V1D/ATP6V0E1/ATP6AP2	11	Myeloid_S01
BP	GO:0019915	lipid storage	11/192	94/18888	2.97774e-09	6.80298e-07	5.43708e-07	GM2A/LPL/LIPA/NR1H3/TREM2/PPARG/APOE/HEXB/HEXA/CES1/SOAT1	11	Myeloid_S01
BP	GO:0030641	regulation of cellular pH	11/192	95/18888	3.33812e-09	7.08158e-07	5.65974e-07	LAMP1/ATP6V0D2/ATP6V1F/CREG1/GRN/LAMP2/ATP6AP1/ATP6V0B/ATP6V1D/ATP6V0E1/ATP6AP2	11	Myeloid_S01
BP	GO:0033344	cholesterol efflux	10/192	74/18888	3.80699e-09	7.23049e-07	5.77875e-07	APOC1/LIPA/NR1H3/TREM2/PPARG/APOE/PLTP/CES1/SOAT1/COMT	10	Myeloid_S01
BP	GO:0034381	plasma lipoprotein particle clearance	9/192	55/18888	4.08014e-09	7.23049e-07	5.77875e-07	APOC1/LIPA/ANXA2/TREM2/APOE/LRPAP1/NCEH1/SOAT1/HMOX1	9	Myeloid_S01
BP	GO:0010878	cholesterol storage	7/192	25/18888	4.13866e-09	7.23049e-07	5.77875e-07	LPL/LIPA/NR1H3/TREM2/PPARG/CES1/SOAT1	7	Myeloid_S01
BP	GO:0006885	regulation of pH	11/192	105/18888	9.75244e-09	1.60915e-06	1.28607e-06	LAMP1/ATP6V0D2/ATP6V1F/CREG1/GRN/LAMP2/ATP6AP1/ATP6V0B/ATP6V1D/ATP6V0E1/ATP6AP2	11	Myeloid_S01
BP	GO:0032370	positive regulation of lipid transport	10/192	87/18888	1.89127e-08	2.86795e-06	2.29212e-06	FABP3/NR1H3/ANXA2/TREM2/DBI/PPARG/APOE/PLTP/CES1/P2RX4	10	Myeloid_S01
BP	GO:1905954	positive regulation of lipid localization	11/192	112/18888	1.93128e-08	2.86795e-06	2.29212e-06	FABP3/LPL/NR1H3/ANXA2/TREM2/DBI/PPARG/APOE/PLTP/CES1/P2RX4	11	Myeloid_S01
BP	GO:0055094	response to lipoprotein particle	7/192	38/18888	9.71741e-08	1.37432e-05	1.09838e-05	LPL/TREM2/PPARG/APOE/CD68/CD81/CES1	7	Myeloid_S01
BP	GO:0030301	cholesterol transport	11/192	132/18888	1.06793e-07	1.44171e-05	1.15224e-05	APOC1/LIPA/NR1H3/ANXA2/TREM2/PPARG/APOE/PLTP/CES1/SOAT1/COMT	11	Myeloid_S01
BP	GO:0032373	positive regulation of sterol transport	7/192	39/18888	1.17418e-07	1.45305e-05	1.16131e-05	NR1H3/ANXA2/TREM2/PPARG/APOE/PLTP/CES1	7	Myeloid_S01
BP	GO:0032376	positive regulation of cholesterol transport	7/192	39/18888	1.17418e-07	1.45305e-05	1.16131e-05	NR1H3/ANXA2/TREM2/PPARG/APOE/PLTP/CES1	7	Myeloid_S01
BP	GO:0061795	Golgi lumen acidification	5/192	13/18888	1.24112e-07	1.47445e-05	1.17841e-05	ATP6V1F/ATP6AP1/ATP6V0B/ATP6V1D/ATP6AP2	5	Myeloid_S01
BP	GO:1901136	carbohydrate derivative catabolic process	15/192	273/18888	1.34987e-07	1.54197e-05	1.23238e-05	NPL/FUCA1/NUPR1/CTSL/GM2A/ALDH1A1/LIPA/HEXB/GNPDA1/NAGLU/CHIT1/HEXA/GUSB/GLA/FBP1	15	Myeloid_S01
BP	GO:0043030	regulation of macrophage activation	8/192	60/18888	1.6041e-07	1.76451e-05	1.41023e-05	NR1H3/TREM2/GRN/CEBPA/HAMP/GPR137B/CD84/CTSC	8	Myeloid_S01
BP	GO:0071402	cellular response to lipoprotein particle stimulus	7/192	41/18888	1.68706e-07	1.78949e-05	1.4302e-05	LPL/TREM2/PPARG/APOE/CD68/CD81/CES1	7	Myeloid_S01
BP	GO:0042116	macrophage activation	10/192	110/18888	1.81161e-07	1.85534e-05	1.48282e-05	NR1H3/TREM2/NAGLU/GRN/CEBPA/HAMP/GPR137B/CD84/CTSC/SUCNR1	10	Myeloid_S01
BP	GO:0048388	endosomal lumen acidification	5/192	14/18888	1.91473e-07	1.89558e-05	1.51499e-05	ATP6V1F/ATP6AP1/ATP6V0B/ATP6V1D/ATP6AP2	5	Myeloid_S01
BP	GO:0010875	positive regulation of cholesterol efflux	6/192	27/18888	2.52846e-07	2.42243e-05	1.93605e-05	NR1H3/TREM2/PPARG/APOE/PLTP/CES1	6	Myeloid_S01
BP	GO:0015918	sterol transport	11/192	145/18888	2.78388e-07	2.58378e-05	2.06501e-05	APOC1/LIPA/NR1H3/ANXA2/TREM2/PPARG/APOE/PLTP/CES1/SOAT1/COMT	11	Myeloid_S01
BP	GO:0046466	membrane lipid catabolic process	7/192	45/18888	3.29042e-07	2.87784e-05	2.30003e-05	FUCA1/GM2A/HEXB/ASAH1/HEXA/GLA/MGST2	7	Myeloid_S01
BP	GO:0046394	carboxylic acid biosynthetic process	16/192	334/18888	3.2945e-07	2.87784e-05	2.30003e-05	CYP27A1/FABP5/APOC1/ALDH1A1/LPL/SCD/NR1H3/SDS/AKR1A1/CES1/AKR1B1/GLUL/PCBD1/GPX4/SDSL/MGST2	16	Myeloid_S01
BP	GO:0016053	organic acid biosynthetic process	16/192	337/18888	3.71382e-07	3.15144e-05	2.5187e-05	CYP27A1/FABP5/APOC1/ALDH1A1/LPL/SCD/NR1H3/SDS/AKR1A1/CES1/AKR1B1/GLUL/PCBD1/GPX4/SDSL/MGST2	16	Myeloid_S01
BP	GO:1905952	regulation of lipid localization	12/192	186/18888	4.60589e-07	3.79986e-05	3.03692e-05	APOC1/FABP3/LPL/NR1H3/ANXA2/TREM2/DBI/PPARG/APOE/PLTP/CES1/P2RX4	12	Myeloid_S01
BP	GO:0050729	positive regulation of inflammatory response	11/192	153/18888	4.78253e-07	3.83895e-05	3.06817e-05	PLA2G7/NUPR1/LPL/TREM2/LGALS1/GRN/CEBPA/CD81/CTSC/MGST2/SUCNR1	11	Myeloid_S01
BP	GO:0032368	regulation of lipid transport	11/192	156/18888	5.80897e-07	4.54016e-05	3.62859e-05	APOC1/FABP3/NR1H3/ANXA2/TREM2/DBI/PPARG/APOE/PLTP/CES1/P2RX4	11	Myeloid_S01
BP	GO:0006631	fatty acid metabolic process	17/192	401/18888	7.72439e-07	5.88242e-05	4.70135e-05	FABP5/APOC1/FABP3/LPL/LIPA/SCD/NR1H3/DBI/PPARG/ASAH1/PLA2G15/ABHD12/CES1/AKR1B1/GPX4/COMT/ECHS1	17	Myeloid_S01
BP	GO:0006869	lipid transport	18/192	456/18888	1.01107e-06	7.50722e-05	5.99992e-05	FABP5/APOC1/GM2A/FABP3/LIPA/NR1H3/ANXA2/TREM2/RBP4/DBI/PPARG/APOE/PLTP/PSAP/CES1/SOAT1/P2RX4/COMT	18	Myeloid_S01
BP	GO:0010885	regulation of cholesterol storage	5/192	19/18888	1.06707e-06	7.65692e-05	6.11957e-05	LPL/NR1H3/TREM2/PPARG/CES1	5	Myeloid_S01
BP	GO:0034383	low-density lipoprotein particle clearance	6/192	34/18888	1.0828e-06	7.65692e-05	6.11957e-05	LIPA/ANXA2/TREM2/NCEH1/SOAT1/HMOX1	6	Myeloid_S01
BP	GO:0050727	regulation of inflammatory response	17/192	425/18888	1.71109e-06	0.000118185	9.44555e-05	ACP5/PLA2G7/NUPR1/LPL/NR1H3/TREM2/PPARG/LGALS1/APOE/GRN/ABHD12/CEBPA/CD81/HAMP/CTSC/MGST2/SUCNR1	17	Myeloid_S01
BP	GO:0071404	cellular response to low-density lipoprotein particle stimulus	6/192	37/18888	1.82488e-06	0.000121226	9.68865e-05	LPL/TREM2/PPARG/CD68/CD81/CES1	6	Myeloid_S01
BP	GO:0016137	glycoside metabolic process	5/192	21/18888	1.83676e-06	0.000121226	9.68865e-05	FUCA1/AKR1A1/GUSB/GLA/AKR1B1	5	Myeloid_S01
BP	GO:0005996	monosaccharide metabolic process	13/192	252/18888	1.91928e-06	0.000123919	9.90383e-05	FABP5/FUCA1/LIPA/SDS/RBP4/GSTO1/AKR1A1/MDH1/AKR1B1/FBP1/GALM/GAA/FUOM	13	Myeloid_S01
BP	GO:0032371	regulation of sterol transport	8/192	83/18888	2.0261e-06	0.000125365	0.000100194	APOC1/NR1H3/ANXA2/TREM2/PPARG/APOE/PLTP/CES1	8	Myeloid_S01
BP	GO:0032374	regulation of cholesterol transport	8/192	83/18888	2.0261e-06	0.000125365	0.000100194	APOC1/NR1H3/ANXA2/TREM2/PPARG/APOE/PLTP/CES1	8	Myeloid_S01
BP	GO:0006766	vitamin metabolic process	9/192	113/18888	2.30864e-06	0.000139932	0.000111836	CYP27A1/LGMN/LIPA/PLTP/GSTO1/AKR1A1/AKR1B1/PDXK/FGF23	9	Myeloid_S01
BP	GO:0010887	negative regulation of cholesterol storage	4/192	11/18888	3.22976e-06	0.000191848	0.000153329	NR1H3/TREM2/PPARG/CES1	4	Myeloid_S01
BP	GO:0051651	maintenance of location in cell	12/192	228/18888	3.91696e-06	0.000228105	0.000182306	FTL/GM2A/APOE/HEXB/GSTO1/NAGLU/HEXA/FTH1/MCOLN1/GAA/CHCHD10/RER1	12	Myeloid_S01
BP	GO:0009110	vitamin biosynthetic process	5/192	25/18888	4.63984e-06	0.000260006	0.000207802	CYP27A1/PLTP/AKR1A1/AKR1B1/PDXK	5	Myeloid_S01
BP	GO:0046514	ceramide catabolic process	5/192	25/18888	4.63984e-06	0.000260006	0.000207802	GM2A/HEXB/ASAH1/HEXA/GLA	5	Myeloid_S01
BP	GO:0019377	glycolipid catabolic process	5/192	26/18888	5.69735e-06	0.000313354	0.000250439	FUCA1/GM2A/HEXB/HEXA/GLA	5	Myeloid_S01
BP	GO:1902600	proton transmembrane transport	10/192	161/18888	5.98927e-06	0.000323421	0.000258484	ATP6V0D2/ATP6V1F/ATP6AP1/ATP6V0B/SLC15A3/ATP6V1D/ATP5MC3/ATP6V0E1/ATP6AP2/NDUFA4	10	Myeloid_S01
BP	GO:0006066	alcohol metabolic process	15/192	373/18888	6.6861e-06	0.000348381	0.000278433	CYP27A1/APOC1/ALDH1A1/LIPA/RBP4/APOE/ASAH1/AKR1A1/CEBPA/DHRS3/CES1/IDH1/AKR1B1/SOAT1/PCBD1	15	Myeloid_S01
BP	GO:0044282	small molecule catabolic process	15/192	373/18888	6.6861e-06	0.000348381	0.000278433	CYP27A1/NPL/SDS/FAH/HEXB/GNPDA1/PLA2G15/AKR1A1/HEXA/GLUL/SDSL/GALM/ECHS1/QPRT/FGF23	15	Myeloid_S01
BP	GO:0002274	myeloid leukocyte activation	12/192	241/18888	6.90503e-06	0.000353585	0.000282592	NR1H3/TREM2/NAGLU/GRN/CEBPA/HAMP/DCSTAMP/GPR137B/CD84/LILRB4/CTSC/SUCNR1	12	Myeloid_S01
BP	GO:0006879	intracellular iron ion homeostasis	7/192	73/18888	9.29442e-06	0.000467872	0.000373932	FTL/NAGLU/HAMP/ATP6AP1/FTH1/HMOX1/NCOA4	7	Myeloid_S01
BP	GO:0016054	organic acid catabolic process	12/192	250/18888	1.00047e-05	0.000487115	0.000389313	NPL/SDS/FAH/HEXB/GNPDA1/PLA2G15/AKR1A1/HEXA/GLUL/SDSL/ECHS1/QPRT	12	Myeloid_S01
BP	GO:0046395	carboxylic acid catabolic process	12/192	250/18888	1.00047e-05	0.000487115	0.000389313	NPL/SDS/FAH/HEXB/GNPDA1/PLA2G15/AKR1A1/HEXA/GLUL/SDSL/ECHS1/QPRT	12	Myeloid_S01
BP	GO:0045806	negative regulation of endocytosis	7/192	75/18888	1.11302e-05	0.000526966	0.000421162	APOC1/LGALS3/NR1H3/ANXA2/LRPAP1/SDCBP/SNX3	7	Myeloid_S01
BP	GO:0071827	plasma lipoprotein particle organization	6/192	50/18888	1.11781e-05	0.000526966	0.000421162	PLA2G7/APOC1/LPL/APOE/PLTP/SOAT1	6	Myeloid_S01
[truncated: 2,624 more rows]

## Sheet: BC_Ecotypes_function
BC Ecotypes EC1 function
ONTOLOGY	ID	Description	GeneRatio	BgRatio	pvalue	p.adjust	qvalue	geneID	Count	celltype
BP	GO:0051085	chaperone cofactor-dependent protein refolding	6/89	32/18888	7.57584e-09	1.41365e-05	1.11325e-05	CD74/DNAJB1/HSPE1/HSPA1B/HSPA1A/HSPA6	6	B_cells_S01
BP	GO:0051084	'de novo' post-translational protein folding	6/89	37/18888	1.90723e-08	1.69506e-05	1.33486e-05	CD74/DNAJB1/HSPE1/HSPA1B/HSPA1A/HSPA6	6	B_cells_S01
BP	GO:0002460	adaptive immune response based on somatic recombination of immune receptors built from immunoglobulin superfamily domains	13/89	385/18888	2.9714e-08	1.69506e-05	1.33486e-05	HLA-DRA/HLA-DRB1/CD74/TNF/LY9/BACH2/FCER2/IGHE/CR2/FCGR2B/IGHM/IGHD/IGHV5-51	13	B_cells_S01
BP	GO:0006458	'de novo' protein folding	6/89	41/18888	3.63358e-08	1.69506e-05	1.33486e-05	CD74/DNAJB1/HSPE1/HSPA1B/HSPA1A/HSPA6	6	B_cells_S01
BP	GO:0002757	immune response-activating signaling pathway	14/89	500/18888	8.58326e-08	3.20327e-05	2.52257e-05	HLA-DRB1/HSPA1B/TNF/HSPA1A/CD79B/BIRC3/IGHE/CR2/PDE4B/FCGR2B/STAP1/IGHM/IGHD/TASL	14	B_cells_S01
BP	GO:0002768	immune response-regulating cell surface receptor signaling pathway	12/89	360/18888	1.21678e-07	3.78418e-05	2.98004e-05	HLA-DRB1/CD24/CD79B/FCER2/IGHE/CR2/PDE4B/BTLA/FCGR2B/STAP1/IGHM/IGHD	12	B_cells_S01
BP	GO:0002455	humoral immune response mediated by circulating immunoglobulin	6/89	56/18888	2.47957e-07	6.60982e-05	5.20523e-05	TNF/FCER2/IGHE/CR2/FCGR2B/IGHM	6	B_cells_S01
BP	GO:0016064	immunoglobulin mediated immune response	9/89	208/18888	5.94613e-07	0.000138693	0.000109221	CD74/TNF/FCER2/IGHE/CR2/FCGR2B/IGHM/IGHD/IGHV5-51	9	B_cells_S01
BP	GO:0019724	B cell mediated immunity	9/89	212/18888	6.97426e-07	0.0001446	0.000113872	CD74/TNF/FCER2/IGHE/CR2/FCGR2B/IGHM/IGHD/IGHV5-51	9	B_cells_S01
BP	GO:0002468	dendritic cell antigen processing and presentation	4/89	16/18888	8.02725e-07	0.000149788	0.000117958	HLA-DRA/HLA-DRB1/CD74/FCGR2B	4	B_cells_S01
BP	GO:0002923	regulation of humoral immune response mediated by circulating immunoglobulin	4/89	18/18888	1.33995e-06	0.00020548	0.000161816	TNF/FCER2/CR2/FCGR2B	4	B_cells_S01
BP	GO:0002449	lymphocyte mediated immunity	11/89	372/18888	1.37963e-06	0.00020548	0.000161816	HLA-DRA/HLA-DRB1/CD74/TNF/FCER2/IGHE/CR2/FCGR2B/IGHM/IGHD/IGHV5-51	11	B_cells_S01
BP	GO:0061077	chaperone-mediated protein folding	6/89	75/18888	1.43154e-06	0.00020548	0.000161816	CD74/DNAJB1/HSPE1/HSPA1B/HSPA1A/HSPA6	6	B_cells_S01
BP	GO:0050853	B cell receptor signaling pathway	6/89	78/18888	1.80554e-06	0.000240652	0.000189513	CD79B/IGHE/FCGR2B/STAP1/IGHM/IGHD	6	B_cells_S01
BP	GO:0002443	leukocyte mediated immunity	12/89	469/18888	2.00543e-06	0.000249475	0.000196462	HLA-DRA/HLA-DRB1/CD74/TNF/FCER2/IGHE/CR2/FCGR2B/STAP1/IGHM/IGHD/IGHV5-51	12	B_cells_S01
BP	GO:0050851	antigen receptor-mediated signaling pathway	8/89	208/18888	6.21815e-06	0.000725192	0.000571088	HLA-DRB1/CD79B/IGHE/PDE4B/FCGR2B/STAP1/IGHM/IGHD	8	B_cells_S01
BP	GO:0032757	positive regulation of interleukin-8 production	5/89	63/18888	1.1752e-05	0.00128995	0.00101584	CD74/HSPA1B/TNF/HSPA1A/DDIT3	5	B_cells_S01
BP	GO:0019886	antigen processing and presentation of exogenous peptide antigen via MHC class II	4/89	31/18888	1.31483e-05	0.00136304	0.0010734	HLA-DRA/HLA-DRB1/CD74/FCGR2B	4	B_cells_S01
BP	GO:0034605	cellular response to heat	5/89	67/18888	1.591e-05	0.00156253	0.00123049	DNAJB1/HSPA1B/HSPA1A/IER5/HSPA6	5	B_cells_S01
BP	GO:0002495	antigen processing and presentation of peptide antigen via MHC class II	4/89	35/18888	2.15673e-05	0.00191715	0.00150975	HLA-DRA/HLA-DRB1/CD74/FCGR2B	4	B_cells_S01
BP	GO:0090084	negative regulation of inclusion body assembly	3/89	12/18888	2.15756e-05	0.00191715	0.00150975	DNAJB1/HSPA1B/HSPA1A	3	B_cells_S01
BP	GO:0002429	immune response-activating cell surface receptor signaling pathway	9/89	332/18888	2.65798e-05	0.00219128	0.00172563	HLA-DRB1/CD79B/IGHE/CR2/PDE4B/FCGR2B/STAP1/IGHM/IGHD	9	B_cells_S01
BP	GO:0002504	antigen processing and presentation of peptide or polysaccharide antigen via MHC class II	4/89	37/18888	2.70093e-05	0.00219128	0.00172563	HLA-DRA/HLA-DRB1/CD74/FCGR2B	4	B_cells_S01
BP	GO:0006959	humoral immune response	8/89	258/18888	2.95674e-05	0.00229886	0.00181035	HLA-DRB1/CD83/TNF/FCER2/IGHE/CR2/FCGR2B/IGHM	8	B_cells_S01
BP	GO:0002478	antigen processing and presentation of exogenous peptide antigen	4/89	41/18888	4.08236e-05	0.00304707	0.00239957	HLA-DRA/HLA-DRB1/CD74/FCGR2B	4	B_cells_S01
BP	GO:0070424	regulation of nucleotide-binding domain, leucine rich repeat containing receptor signaling pathway	3/89	15/18888	4.41675e-05	0.00316987	0.00249627	HSPA1B/HSPA1A/BIRC3	3	B_cells_S01
BP	GO:0006986	response to unfolded protein	6/89	138/18888	4.81968e-05	0.00333093	0.00262311	DNAJB1/HSPE1/HSPA1A/PPP1R15A/DDIT3/HSPA6	6	B_cells_S01
BP	GO:0002920	regulation of humoral immune response	4/89	46/18888	6.46116e-05	0.00421841	0.003322	TNF/FCER2/CR2/FCGR2B	4	B_cells_S01
BP	GO:0090083	regulation of inclusion body assembly	3/89	17/18888	6.55595e-05	0.00421841	0.003322	DNAJB1/HSPA1B/HSPA1A	3	B_cells_S01
BP	GO:0002861	regulation of inflammatory response to antigenic stimulus	4/89	48/18888	7.64909e-05	0.00475773	0.00374671	HLA-DRB1/TNF/FCGR2B/CNR1	4	B_cells_S01
BP	GO:0035966	response to topologically incorrect protein	6/89	152/18888	8.24962e-05	0.00496574	0.00391052	DNAJB1/HSPE1/HSPA1A/PPP1R15A/DDIT3/HSPA6	6	B_cells_S01
BP	GO:0019884	antigen processing and presentation of exogenous antigen	4/89	50/18888	8.9885e-05	0.00522586	0.00411536	HLA-DRA/HLA-DRB1/CD74/FCGR2B	4	B_cells_S01
BP	GO:0006457	protein folding	7/89	225/18888	9.33206e-05	0.00522586	0.00411536	CD74/DNAJB1/HSPE1/HSPA1B/HSPA1A/RIC3/HSPA6	7	B_cells_S01
BP	GO:0046718	symbiont entry into host cell	6/89	156/18888	9.52193e-05	0.00522586	0.00411536	HLA-DRB1/CD74/HSPA1B/CXCR4/HSPA1A/CR2	6	B_cells_S01
BP	GO:0002181	cytoplasmic translation	6/89	160/18888	0.000109458	0.00583566	0.00459558	RPS25/RPS8/RPL18A/RPS5/RPL29/RPL7A	6	B_cells_S01
BP	GO:0032677	regulation of interleukin-8 production	5/89	102/18888	0.00012057	0.00595193	0.00468714	CD74/HSPA1B/TNF/HSPA1A/DDIT3	5	B_cells_S01
BP	GO:0001819	positive regulation of cytokine production	10/89	500/18888	0.000120821	0.00595193	0.00468714	CD74/CD83/HSPA1B/TNF/HSPA1A/LY9/DDIT3/PDE4B/FCGR2B/IGHD	10	B_cells_S01
BP	GO:0044409	symbiont entry into host	6/89	163/18888	0.000121208	0.00595193	0.00468714	HLA-DRB1/CD74/HSPA1B/CXCR4/HSPA1A/CR2	6	B_cells_S01
BP	GO:0032637	interleukin-8 production	5/89	103/18888	0.000126255	0.0060141	0.0047361	CD74/HSPA1B/TNF/HSPA1A/DDIT3	5	B_cells_S01
BP	GO:0097193	intrinsic apoptotic signaling pathway	8/89	319/18888	0.000130707	0.0060141	0.0047361	CD74/TNF/HSPA1A/PPP1R15A/CD24/DDIT3/FCGR2B/ELL3	8	B_cells_S01
BP	GO:0009408	response to heat	5/89	104/18888	0.000132143	0.0060141	0.0047361	DNAJB1/HSPA1B/HSPA1A/IER5/HSPA6	5	B_cells_S01
BP	GO:0045639	positive regulation of myeloid cell differentiation	5/89	105/18888	0.000138239	0.00614175	0.00483663	HLA-DRB1/CD74/HSPA1B/TNF/HSPA1A	5	B_cells_S01
BP	GO:0002274	myeloid leukocyte activation	7/89	241/18888	0.000142963	0.00620391	0.00488558	CD74/TNF/FCER2/CNR2/FCGR2B/CNR1/STAP1	7	B_cells_S01
BP	GO:0002703	regulation of leukocyte mediated immunity	7/89	246/18888	0.000162257	0.00672618	0.00529686	HLA-DRA/HLA-DRB1/TNF/FCER2/CR2/FCGR2B/STAP1	7	B_cells_S01
BP	GO:0009266	response to temperature stimulus	6/89	172/18888	0.000162574	0.00672618	0.00529686	DNAJB1/HSPA1B/CXCR4/HSPA1A/IER5/HSPA6	6	B_cells_S01
BP	GO:0031341	regulation of cell killing	5/89	110/18888	0.000172017	0.00672618	0.00529686	HLA-DRA/HLA-DRB1/FCER2/FCGR2B/STAP1	5	B_cells_S01
BP	GO:0042116	macrophage activation	5/89	110/18888	0.000172017	0.00672618	0.00529686	CD74/TNF/FCER2/FCGR2B/STAP1	5	B_cells_S01
BP	GO:1903706	regulation of hemopoiesis	9/89	424/18888	0.000173021	0.00672618	0.00529686	HLA-DRA/HLA-DRB1/CD74/CD83/HSPA1B/TNF/HSPA1A/TNFSF9/FCGR2B	9	B_cells_S01
BP	GO:0001961	positive regulation of cytokine-mediated signaling pathway	4/89	60/18888	0.000183615	0.00683719	0.00538429	CD74/HSPA1B/CXCR4/HSPA1A	4	B_cells_S01
BP	GO:0001959	regulation of cytokine-mediated signaling pathway	6/89	177/18888	0.000189963	0.00683719	0.00538429	CD74/HSPA1B/CXCR4/HSPA1A/CD24/STAP1	6	B_cells_S01
BP	GO:0002922	positive regulation of humoral immune response	3/89	24/18888	0.000190533	0.00683719	0.00538429	TNF/FCER2/FCGR2B	3	B_cells_S01
BP	GO:0070841	inclusion body assembly	3/89	24/18888	0.000190533	0.00683719	0.00538429	DNAJB1/HSPA1B/HSPA1A	3	B_cells_S01
BP	GO:0030098	lymphocyte differentiation	9/89	432/18888	0.000198866	0.00700157	0.00551373	HLA-DRA/HLA-DRB1/CD74/CD83/CD79B/LY9/TNFSF9/CR2/FCGR2B	9	B_cells_S01
BP	GO:0002712	regulation of B cell mediated immunity	4/89	62/18888	0.000208552	0.00707559	0.00557202	TNF/FCER2/CR2/FCGR2B	4	B_cells_S01
BP	GO:0002889	regulation of immunoglobulin mediated immune response	4/89	62/18888	0.000208552	0.00707559	0.00557202	TNF/FCER2/CR2/FCGR2B	4	B_cells_S01
BP	GO:0019882	antigen processing and presentation	5/89	117/18888	0.000229485	0.00764676	0.00602182	HLA-DRA/HLA-DRB1/CD74/FCER2/FCGR2B	5	B_cells_S01
BP	GO:0045582	positive regulation of T cell differentiation	5/89	119/18888	0.000248312	0.00791963	0.0062367	HLA-DRA/HLA-DRB1/CD74/CD83/TNFSF9	5	B_cells_S01
BP	GO:0002706	regulation of lymphocyte mediated immunity	6/89	186/18888	0.000248353	0.00791963	0.0062367	HLA-DRA/HLA-DRB1/TNF/FCER2/CR2/FCGR2B	6	B_cells_S01
BP	GO:0070059	intrinsic apoptotic signaling pathway in response to endoplasmic reticulum stress	4/89	65/18888	0.000250406	0.00791963	0.0062367	HSPA1A/PPP1R15A/DDIT3/FCGR2B	4	B_cells_S01
BP	GO:0060759	regulation of response to cytokine stimulus	6/89	189/18888	0.000270674	0.00820637	0.00646251	CD74/HSPA1B/CXCR4/HSPA1A/CD24/STAP1	6	B_cells_S01
BP	GO:0042026	protein refolding	3/89	27/18888	0.00027255	0.00820637	0.00646251	HSPA1B/HSPA1A/HSPA6	3	B_cells_S01
BP	GO:1902107	positive regulation of leukocyte differentiation	6/89	190/18888	0.000278455	0.00820637	0.00646251	HLA-DRA/HLA-DRB1/CD74/CD83/TNF/TNFSF9	6	B_cells_S01
BP	GO:1903708	positive regulation of hemopoiesis	6/89	190/18888	0.000278455	0.00820637	0.00646251	HLA-DRA/HLA-DRB1/CD74/CD83/TNF/TNFSF9	6	B_cells_S01
BP	GO:0060760	positive regulation of response to cytokine stimulus	4/89	67/18888	0.000281462	0.00820637	0.00646251	CD74/HSPA1B/CXCR4/HSPA1A	4	B_cells_S01
BP	GO:0002822	regulation of adaptive immune response based on somatic recombination of immune receptors built from immunoglobulin superfamily domains	6/89	192/18888	0.000294544	0.00845567	0.00665883	HLA-DRA/HLA-DRB1/TNF/FCER2/CR2/FCGR2B	6	B_cells_S01
BP	GO:0002286	T cell activation involved in immune response	5/89	124/18888	0.000300524	0.00849663	0.00669109	HLA-DRA/HLA-DRB1/CD74/LY9/FCGR2B	5	B_cells_S01
BP	GO:0002696	positive regulation of leukocyte activation	8/89	362/18888	0.000308357	0.00854392	0.00672833	HLA-DRA/HLA-DRB1/CD74/CD83/TNF/CD24/TNFSF9/STAP1	8	B_cells_S01
BP	GO:0002377	immunoglobulin production	6/89	194/18888	0.000311354	0.00854392	0.00672833	TNF/VPREB3/FCGR2B/IGLV4-69/IGLV2-14/IGLV8-61	6	B_cells_S01
BP	GO:1903039	positive regulation of leukocyte cell-cell adhesion	7/89	277/18888	0.000334382	0.00901456	0.00709896	HLA-DRA/HLA-DRB1/CD74/CD83/TNF/CD24/TNFSF9	7	B_cells_S01
BP	GO:0035872	nucleotide-binding domain, leucine rich repeat containing receptor signaling pathway	3/89	29/18888	0.000338167	0.00901456	0.00709896	HSPA1B/HSPA1A/BIRC3	3	B_cells_S01
BP	GO:0048002	antigen processing and presentation of peptide antigen	4/89	72/18888	0.000371081	0.00975264	0.0076802	HLA-DRA/HLA-DRB1/CD74/FCGR2B	4	B_cells_S01
BP	GO:0051701	biological process involved in interaction with host	6/89	202/18888	0.000386271	0.0100109	0.00788354	HLA-DRB1/CD74/HSPA1B/CXCR4/HSPA1A/CR2	6	B_cells_S01
BP	GO:0045621	positive regulation of lymphocyte differentiation	5/89	133/18888	0.000415011	0.0106084	0.00835407	HLA-DRA/HLA-DRB1/CD74/CD83/TNFSF9	5	B_cells_S01
BP	GO:0050867	positive regulation of cell activation	8/89	380/18888	0.000426071	0.0107439	0.00846081	HLA-DRA/HLA-DRB1/CD74/CD83/TNF/CD24/TNFSF9/STAP1	8	B_cells_S01
BP	GO:0002819	regulation of adaptive immune response	6/89	207/18888	0.000439812	0.0109425	0.00861722	HLA-DRA/HLA-DRB1/TNF/FCER2/CR2/FCGR2B	6	B_cells_S01
BP	GO:0019883	antigen processing and presentation of endogenous antigen	3/89	32/18888	0.00045437	0.0109443	0.00861862	HLA-DRA/HLA-DRB1/CD74	3	B_cells_S01
BP	GO:0031343	positive regulation of cell killing	4/89	76/18888	0.000456186	0.0109443	0.00861862	HLA-DRA/HLA-DRB1/FCER2/STAP1	4	B_cells_S01
BP	GO:1903131	mononuclear cell differentiation	9/89	484/18888	0.000457478	0.0109443	0.00861862	HLA-DRA/HLA-DRB1/CD74/CD83/CD79B/LY9/TNFSF9/CR2/FCGR2B	9	B_cells_S01
BP	GO:0002697	regulation of immune effector process	8/89	385/18888	0.000464567	0.0109732	0.00864138	HLA-DRA/HLA-DRB1/CD74/TNF/FCER2/CR2/FCGR2B/STAP1	8	B_cells_S01
BP	GO:0032633	interleukin-4 production	3/89	35/18888	0.000593479	0.0133425	0.0105072	HLA-DRB1/CD83/DDIT3	3	B_cells_S01
BP	GO:0032673	regulation of interleukin-4 production	3/89	35/18888	0.000593479	0.0133425	0.0105072	HLA-DRB1/CD83/DDIT3	3	B_cells_S01
BP	GO:1901099	negative regulation of signal transduction in absence of ligand	3/89	35/18888	0.000593479	0.0133425	0.0105072	HSPA1B/TNF/HSPA1A	3	B_cells_S01
BP	GO:2001240	negative regulation of extrinsic apoptotic signaling pathway in absence of ligand	3/89	35/18888	0.000593479	0.0133425	0.0105072	HSPA1B/TNF/HSPA1A	3	B_cells_S01
BP	GO:0043372	positive regulation of CD4-positive, alpha-beta T cell differentiation	3/89	36/18888	0.000645233	0.0143014	0.0112624	HLA-DRA/HLA-DRB1/CD83	3	B_cells_S01
BP	GO:0002440	production of molecular mediator of immune response	7/89	310/18888	0.000654249	0.0143014	0.0112624	CD74/TNF/VPREB3/FCGR2B/IGLV4-69/IGLV2-14/IGLV8-61	7	B_cells_S01
BP	GO:0002437	inflammatory response to antigenic stimulus	4/89	84/18888	0.000666717	0.0143014	0.0112624	HLA-DRB1/TNF/FCGR2B/CNR1	4	B_cells_S01
BP	GO:0044403	biological process involved in symbiotic interaction	7/89	311/18888	0.000666787	0.0143014	0.0112624	HLA-DRB1/CD74/HSPA1B/CXCR4/HSPA1A/JUN/CR2	7	B_cells_S01
BP	GO:0002705	positive regulation of leukocyte mediated immunity	5/89	150/18888	0.000717584	0.015216	0.0119826	HLA-DRA/HLA-DRB1/TNF/FCER2/STAP1	5	B_cells_S01
BP	GO:0019058	viral life cycle	7/89	319/18888	0.000774117	0.0162304	0.0127814	HLA-DRB1/CD74/HSPA1B/CXCR4/TNF/HSPA1A/CR2	7	B_cells_S01
BP	GO:0022409	positive regulation of cell-cell adhesion	7/89	325/18888	0.000863255	0.0178981	0.0140948	HLA-DRA/HLA-DRB1/CD74/CD83/TNF/CD24/TNFSF9	7	B_cells_S01
BP	GO:0030595	leukocyte chemotaxis	6/89	237/18888	0.000893787	0.0183275	0.0144329	CD74/DUSP1/CXCR4/CNR2/PDE4B/STAP1	6	B_cells_S01
BP	GO:1902105	regulation of leukocyte differentiation	7/89	328/18888	0.000910767	0.0184727	0.0145473	HLA-DRA/HLA-DRB1/CD74/CD83/TNF/TNFSF9/FCGR2B	7	B_cells_S01
BP	GO:0016032	viral process	8/89	428/18888	0.000926866	0.018544	0.0146034	HLA-DRB1/CD74/HSPA1B/CXCR4/TNF/HSPA1A/JUN/CR2	8	B_cells_S01
BP	GO:0002361	CD4-positive, CD25-positive, alpha-beta regulatory T cell differentiation	2/89	10/18888	0.000963968	0.018544	0.0146034	HLA-DRA/HLA-DRB1	2	B_cells_S01
BP	GO:0033004	negative regulation of mast cell activation	2/89	10/18888	0.000963968	0.018544	0.0146034	CNR2/CNR1	2	B_cells_S01
BP	GO:0045657	positive regulation of monocyte differentiation	2/89	10/18888	0.000963968	0.018544	0.0146034	HLA-DRB1/CD74	2	B_cells_S01
BP	GO:0070432	regulation of nucleotide-binding oligomerization domain containing 2 signaling pathway	2/89	10/18888	0.000963968	0.018544	0.0146034	HSPA1B/HSPA1A	2	B_cells_S01
BP	GO:0006958	complement activation, classical pathway	3/89	42/18888	0.0010165	0.0191639	0.0150916	IGHE/CR2/IGHM	3	B_cells_S01
BP	GO:0043367	CD4-positive, alpha-beta T cell differentiation	4/89	94/18888	0.00101674	0.0191639	0.0150916	HLA-DRA/HLA-DRB1/CD83/LY9	4	B_cells_S01
BP	GO:0002753	cytoplasmic pattern recognition receptor signaling pathway	5/89	163/18888	0.00104222	0.0194478	0.0153151	HSPA1B/TNF/HSPA1A/BIRC3/TASL	5	B_cells_S01
BP	GO:0001910	regulation of leukocyte mediated cytotoxicity	4/89	96/18888	0.0010997	0.0203172	0.0159997	HLA-DRA/HLA-DRB1/FCGR2B/STAP1	4	B_cells_S01
BP	GO:0001660	fever generation	2/89	11/18888	0.00117458	0.020677	0.0162831	TNF/CNR1	2	B_cells_S01
BP	GO:0002604	regulation of dendritic cell antigen processing and presentation	2/89	11/18888	0.00117458	0.020677	0.0162831	CD74/FCGR2B	2	B_cells_S01
BP	GO:0002924	negative regulation of humoral immune response mediated by circulating immunoglobulin	2/89	11/18888	0.00117458	0.020677	0.0162831	CR2/FCGR2B	2	B_cells_S01
BP	GO:0031650	regulation of heat generation	2/89	11/18888	0.00117458	0.020677	0.0162831	TNF/CNR1	2	B_cells_S01
BP	GO:2000343	positive regulation of chemokine (C-X-C motif) ligand 2 production	2/89	11/18888	0.00117458	0.020677	0.0162831	CD74/TNF	2	B_cells_S01
BP	GO:0008038	neuron recognition	3/89	45/18888	0.00124372	0.0216147	0.0170216	CXCR4/CNR1/CNTNAP2	3	B_cells_S01
BP	GO:0050870	positive regulation of T cell activation	6/89	253/18888	0.00125101	0.0216147	0.0170216	HLA-DRA/HLA-DRB1/CD74/CD83/CD24/TNFSF9	6	B_cells_S01
BP	GO:0140467	integrated stress response signaling	3/89	46/18888	0.00132598	0.0222909	0.017554	PPP1R15A/JUN/DDIT3	3	B_cells_S01
BP	GO:2000516	positive regulation of CD4-positive, alpha-beta T cell activation	3/89	46/18888	0.00132598	0.0222909	0.017554	HLA-DRA/HLA-DRB1/CD83	3	B_cells_S01
BP	GO:2001239	regulation of extrinsic apoptotic signaling pathway in absence of ligand	3/89	46/18888	0.00132598	0.0222909	0.017554	HSPA1B/TNF/HSPA1A	3	B_cells_S01
BP	GO:0010720	positive regulation of cell development	8/89	454/18888	0.0013508	0.0223814	0.0176253	HLA-DRA/HLA-DRB1/CD74/CD83/CXCR4/TNF/TNFSF9/ELL3	8	B_cells_S01
BP	GO:0002699	positive regulation of immune effector process	6/89	257/18888	0.00135536	0.0223814	0.0176253	HLA-DRA/HLA-DRB1/CD74/TNF/FCER2/STAP1	6	B_cells_S01
BP	GO:0043380	regulation of memory T cell differentiation	2/89	12/18888	0.00140518	0.0230005	0.0181129	HLA-DRA/HLA-DRB1	2	B_cells_S01
BP	GO:0002673	regulation of acute inflammatory response	3/89	48/18888	0.0015006	0.0243489	0.0191747	TNF/FCGR2B/CNR1	3	B_cells_S01
BP	GO:0002863	positive regulation of inflammatory response to antigenic stimulus	2/89	13/18888	0.00165558	0.0261806	0.0206172	TNF/CNR1	2	B_cells_S01
BP	GO:0021794	thalamus development	2/89	13/18888	0.00165558	0.0261806	0.0206172	TAL2/CNTNAP2	2	B_cells_S01
BP	GO:0043379	memory T cell differentiation	2/89	13/18888	0.00165558	0.0261806	0.0206172	HLA-DRA/HLA-DRB1	2	B_cells_S01
BP	GO:0001914	regulation of T cell mediated cytotoxicity	3/89	50/18888	0.001689	0.0263501	0.0207507	HLA-DRA/HLA-DRB1/FCGR2B	3	B_cells_S01
BP	GO:0039531	regulation of cytoplasmic pattern recognition receptor signaling pathway	4/89	108/18888	0.00169972	0.0263501	0.0207507	HSPA1B/HSPA1A/BIRC3/TASL	4	B_cells_S01
BP	GO:0034976	response to endoplasmic reticulum stress	6/89	269/18888	0.00170866	0.0263501	0.0207507	HSPA1A/PPP1R15A/JUN/DDIT3/FCGR2B/FBXO44	6	B_cells_S01
BP	GO:0045580	regulation of T cell differentiation	5/89	183/18888	0.00173924	0.0266018	0.0209489	HLA-DRA/HLA-DRB1/CD74/CD83/TNFSF9	5	B_cells_S01
BP	GO:0002237	response to molecule of bacterial origin	7/89	369/18888	0.00179203	0.0271864	0.0214092	TNF/CD24/CNR2/PDE4B/FCGR2B/CNR1/STAP1	7	B_cells_S01
BP	GO:0046598	positive regulation of viral entry into host cell	2/89	14/18888	0.0019256	0.0280716	0.0221064	HLA-DRB1/CD74	2	B_cells_S01
BP	GO:0070262	peptidyl-serine dephosphorylation	2/89	14/18888	0.0019256	0.0280716	0.0221064	DUSP1/PPP1R15A	2	B_cells_S01
BP	GO:0075294	positive regulation by symbiont of entry into host	2/89	14/18888	0.0019256	0.0280716	0.0221064	HLA-DRB1/CD74	2	B_cells_S01
BP	GO:0090715	immunological memory formation process	2/89	14/18888	0.0019256	0.0280716	0.0221064	HLA-DRA/HLA-DRB1	2	B_cells_S01
BP	GO:1903265	positive regulation of tumor necrosis factor-mediated signaling pathway	2/89	14/18888	0.0019256	0.0280716	0.0221064	HSPA1B/HSPA1A	2	B_cells_S01
BP	GO:2001242	regulation of intrinsic apoptotic signaling pathway	5/89	190/18888	0.00204934	0.0296439	0.0233446	CD74/HSPA1A/DDIT3/FCGR2B/ELL3	5	B_cells_S01
BP	GO:0046638	positive regulation of alpha-beta T cell differentiation	3/89	54/18888	0.00210866	0.03017	0.0237588	HLA-DRA/HLA-DRB1/CD83	3	B_cells_S01
BP	GO:0002695	negative regulation of leukocyte activation	5/89	192/18888	0.00214492	0.03017	0.0237588	HLA-DRB1/CD74/CNR2/FCGR2B/CNR1	5	B_cells_S01
BP	GO:1903037	regulation of leukocyte cell-cell adhesion	7/89	382/18888	0.00217845	0.03017	0.0237588	HLA-DRA/HLA-DRB1/CD74/CD83/TNF/CD24/TNFSF9	7	B_cells_S01
BP	GO:0002713	negative regulation of B cell mediated immunity	2/89	15/18888	0.00221505	0.03017	0.0237588	CR2/FCGR2B	2	B_cells_S01
BP	GO:0002890	negative regulation of immunoglobulin mediated immune response	2/89	15/18888	0.00221505	0.03017	0.0237588	CR2/FCGR2B	2	B_cells_S01
BP	GO:0050966	detection of mechanical stimulus involved in sensory perception of pain	2/89	15/18888	0.00221505	0.03017	0.0237588	CXCR4/TNF	2	B_cells_S01
BP	GO:0061043	regulation of vascular wound healing	2/89	15/18888	0.00221505	0.03017	0.0237588	CXCR4/TNF	2	B_cells_S01
BP	GO:1902166	negative regulation of intrinsic apoptotic signaling pathway in response to DNA damage by p53 class mediator	2/89	15/18888	0.00221505	0.03017	0.0237588	CD74/ELL3	2	B_cells_S01
BP	GO:0033209	tumor necrosis factor-mediated signaling pathway	4/89	117/18888	0.00227718	0.0307914	0.0242482	HSPA1B/TNF/HSPA1A/BIRC3	4	B_cells_S01
BP	GO:0043370	regulation of CD4-positive, alpha-beta T cell differentiation	3/89	56/18888	0.00234065	0.031422	0.0247448	HLA-DRA/HLA-DRB1/CD83	3	B_cells_S01
BP	GO:0032609	type II interferon production	4/89	119/18888	0.00242176	0.0320362	0.0252284	HLA-DRB1/TNF/DDIT3/PDE4B	4	B_cells_S01
BP	GO:0032649	regulation of type II interferon production	4/89	119/18888	0.00242176	0.0320362	0.0252284	HLA-DRB1/TNF/DDIT3/PDE4B	4	B_cells_S01
BP	GO:0035710	CD4-positive, alpha-beta T cell activation	4/89	120/18888	0.00249636	0.0320362	0.0252284	HLA-DRA/HLA-DRB1/CD83/LY9	4	B_cells_S01
BP	GO:0002399	MHC class II protein complex assembly	2/89	16/18888	0.00252375	0.0320362	0.0252284	HLA-DRA/HLA-DRB1	2	B_cells_S01
BP	GO:0002503	peptide antigen assembly with MHC class II protein complex	2/89	16/18888	0.00252375	0.0320362	0.0252284	HLA-DRA/HLA-DRB1	2	B_cells_S01
BP	GO:0002864	regulation of acute inflammatory response to antigenic stimulus	2/89	16/18888	0.00252375	0.0320362	0.0252284	FCGR2B/CNR1	2	B_cells_S01
BP	GO:0031649	heat generation	2/89	16/18888	0.00252375	0.0320362	0.0252284	TNF/CNR1	2	B_cells_S01
BP	GO:1900034	regulation of cellular response to heat	2/89	16/18888	0.00252375	0.0320362	0.0252284	DNAJB1/IER5	2	B_cells_S01
BP	GO:0002791	regulation of peptide secretion	5/89	200/18888	0.00256002	0.0322771	0.0254182	HLA-DRB1/CD74/TNF/CNR1/SYBU	5	B_cells_S01
BP	GO:0050900	leukocyte migration	7/89	396/18888	0.00266374	0.0330235	0.026006	CD74/DUSP1/CXCR4/TNF/CNR2/PDE4B/STAP1	7	B_cells_S01
BP	GO:2001233	regulation of apoptotic signaling pathway	7/89	396/18888	0.00266374	0.0330235	0.026006	CD74/HSPA1B/TNF/HSPA1A/DDIT3/FCGR2B/ELL3	7	B_cells_S01
BP	GO:0090087	regulation of peptide transport	5/89	202/18888	0.00267232	0.0330235	0.026006	HLA-DRB1/CD74/TNF/CNR1/SYBU	5	B_cells_S01
BP	GO:0098900	regulation of action potential	3/89	59/18888	0.00271729	0.0333583	0.0262696	TNF/CNR2/CNR1	3	B_cells_S01
BP	GO:0001913	T cell mediated cytotoxicity	3/89	60/18888	0.00285064	0.0338912	0.0266893	HLA-DRA/HLA-DRB1/FCGR2B	3	B_cells_S01
BP	GO:0043030	regulation of macrophage activation	3/89	60/18888	0.00285064	0.0338912	0.0266893	CD74/FCGR2B/STAP1	3	B_cells_S01
BP	GO:0002921	negative regulation of humoral immune response	2/89	17/18888	0.00285151	0.0338912	0.0266893	CR2/FCGR2B	2	B_cells_S01
BP	GO:0036005	response to macrophage colony-stimulating factor	2/89	17/18888	0.00285151	0.0338912	0.0266893	TNF/STAP1	2	B_cells_S01
BP	GO:1902165	regulation of intrinsic apoptotic signaling pathway in response to DNA damage by p53 class mediator	2/89	17/18888	0.00285151	0.0338912	0.0266893	CD74/ELL3	2	B_cells_S01
BP	GO:0002824	positive regulation of adaptive immune response based on somatic recombination of immune receptors built from immunoglobulin superfamily domains	4/89	125/18888	0.00289322	0.0339544	0.0267391	HLA-DRA/HLA-DRB1/TNF/FCER2	4	B_cells_S01
BP	GO:0046632	alpha-beta T cell differentiation	4/89	125/18888	0.00289322	0.0339544	0.0267391	HLA-DRA/HLA-DRB1/CD83/LY9	4	B_cells_S01
BP	GO:0031113	regulation of microtubule polymerization	3/89	61/18888	0.00298796	0.0347061	0.027331	HSPA1B/HSPA1A/TUBB4A	3	B_cells_S01
BP	GO:0002366	leukocyte activation involved in immune response	6/89	301/18888	0.00299447	0.0347061	0.027331	HLA-DRA/HLA-DRB1/CD74/TNF/LY9/FCGR2B	6	B_cells_S01
BP	GO:0002763	positive regulation of myeloid leukocyte differentiation	3/89	62/18888	0.00312928	0.0359502	0.0283108	HLA-DRB1/CD74/TNF	3	B_cells_S01
BP	GO:0002708	positive regulation of lymphocyte mediated immunity	4/89	128/18888	0.00315098	0.0359502	0.0283108	HLA-DRA/HLA-DRB1/TNF/FCER2	4	B_cells_S01
BP	GO:0002263	cell activation involved in immune response	6/89	305/18888	0.00319547	0.0359502	0.0283108	HLA-DRA/HLA-DRB1/CD74/TNF/LY9/FCGR2B	6	B_cells_S01
BP	GO:0090713	immunological memory process	2/89	18/18888	0.00319814	0.0359502	0.0283108	HLA-DRA/HLA-DRB1	2	B_cells_S01
BP	GO:0150078	positive regulation of neuroinflammatory response	2/89	18/18888	0.00319814	0.0359502	0.0283108	TNF/STAP1	2	B_cells_S01
BP	GO:0002456	T cell mediated immunity	4/89	129/18888	0.00324027	0.0362057	0.0285119	HLA-DRA/HLA-DRB1/CR2/FCGR2B	4	B_cells_S01
BP	GO:0002285	lymphocyte activation involved in immune response	5/89	212/18888	0.00328809	0.0365213	0.0287605	HLA-DRA/HLA-DRB1/CD74/LY9/FCGR2B	5	B_cells_S01
BP	GO:0046651	lymphocyte proliferation	6/89	308/18888	0.00335273	0.0370189	0.0291523	HLA-DRB1/CD74/CD24/TNFSF9/CR2/FCGR2B	6	B_cells_S01
BP	GO:0002821	positive regulation of adaptive immune response	4/89	131/18888	0.003424	0.0370885	0.0292072	HLA-DRA/HLA-DRB1/TNF/FCER2	4	B_cells_S01
BP	GO:0062208	positive regulation of pattern recognition receptor signaling pathway	3/89	64/18888	0.0034241	0.0370885	0.0292072	HSPA1B/HSPA1A/TASL	3	B_cells_S01
BP	GO:0030217	T cell differentiation	6/89	310/18888	0.00346072	0.0370885	0.0292072	HLA-DRA/HLA-DRB1/CD74/CD83/LY9/TNFSF9	6	B_cells_S01
BP	GO:0045619	regulation of lymphocyte differentiation	5/89	215/18888	0.00349125	0.0370885	0.0292072	HLA-DRA/HLA-DRB1/CD74/CD83/TNFSF9	5	B_cells_S01
BP	GO:0050866	negative regulation of cell activation	5/89	215/18888	0.00349125	0.0370885	0.0292072	HLA-DRB1/CD74/CNR2/FCGR2B/CNR1	5	B_cells_S01
BP	GO:0010968	regulation of microtubule nucleation	2/89	19/18888	0.00356348	0.0370885	0.0292072	HSPA1B/HSPA1A	2	B_cells_S01
BP	GO:0033003	regulation of mast cell activation	2/89	19/18888	0.00356348	0.0370885	0.0292072	CNR2/CNR1	2	B_cells_S01
BP	GO:0036499	PERK-mediated unfolded protein response	2/89	19/18888	0.00356348	0.0370885	0.0292072	PPP1R15A/DDIT3	2	B_cells_S01
BP	GO:0070431	nucleotide-binding oligomerization domain containing 2 signaling pathway	2/89	19/18888	0.00356348	0.0370885	0.0292072	HSPA1B/HSPA1A	2	B_cells_S01
BP	GO:0032613	interleukin-10 production	3/89	65/18888	0.00357767	0.0370885	0.0292072	HLA-DRB1/CD83/FCGR2B	3	B_cells_S01
BP	GO:0032653	regulation of interleukin-10 production	3/89	65/18888	0.00357767	0.0370885	0.0292072	HLA-DRB1/CD83/FCGR2B	3	B_cells_S01
BP	GO:0007159	leukocyte cell-cell adhesion	7/89	419/18888	0.00363706	0.0374959	0.029528	HLA-DRA/HLA-DRB1/CD74/CD83/TNF/CD24/TNFSF9	7	B_cells_S01
BP	GO:0045637	regulation of myeloid cell differentiation	5/89	218/18888	0.00370329	0.0379689	0.0299005	HLA-DRB1/CD74/HSPA1B/TNF/HSPA1A	5	B_cells_S01
BP	GO:0032943	mononuclear cell proliferation	6/89	315/18888	0.00374207	0.0381568	0.0300485	HLA-DRB1/CD74/CD24/TNFSF9/CR2/FCGR2B	6	B_cells_S01
BP	GO:0006956	complement activation	3/89	67/18888	0.00389729	0.038767	0.030529	IGHE/CR2/IGHM	3	B_cells_S01
BP	GO:0097192	extrinsic apoptotic signaling pathway in absence of ligand	3/89	67/18888	0.00389729	0.038767	0.030529	HSPA1B/TNF/HSPA1A	3	B_cells_S01
BP	GO:0002577	regulation of antigen processing and presentation	2/89	20/18888	0.00394734	0.038767	0.030529	CD74/FCGR2B	2	B_cells_S01
BP	GO:0032515	negative regulation of phosphoprotein phosphatase activity	2/89	20/18888	0.00394734	0.038767	0.030529	TNF/PPP1R15A	2	B_cells_S01
BP	GO:0045655	regulation of monocyte differentiation	2/89	20/18888	0.00394734	0.038767	0.030529	HLA-DRB1/CD74	2	B_cells_S01
BP	GO:0072567	chemokine (C-X-C motif) ligand 2 production	2/89	20/18888	0.00394734	0.038767	0.030529	CD74/TNF	2	B_cells_S01
BP	GO:2000341	regulation of chemokine (C-X-C motif) ligand 2 production	2/89	20/18888	0.00394734	0.038767	0.030529	CD74/TNF	2	B_cells_S01
BP	GO:0060326	cell chemotaxis	6/89	322/18888	0.00416411	0.0406819	0.0320369	CD74/DUSP1/CXCR4/CNR2/PDE4B/STAP1	6	B_cells_S01
BP	GO:0001912	positive regulation of leukocyte mediated cytotoxicity	3/89	69/18888	0.00423379	0.0409339	0.0322354	HLA-DRA/HLA-DRB1/STAP1	3	B_cells_S01
BP	GO:0038034	signal transduction in absence of ligand	3/89	69/18888	0.00423379	0.0409339	0.0322354	HSPA1B/TNF/HSPA1A	3	B_cells_S01
BP	GO:0001906	cell killing	5/89	226/18888	0.00431381	0.0411991	0.0324443	HLA-DRA/HLA-DRB1/FCER2/FCGR2B/STAP1	5	B_cells_S01
BP	GO:0002396	MHC protein complex assembly	2/89	21/18888	0.00434953	0.0411991	0.0324443	HLA-DRA/HLA-DRB1	2	B_cells_S01
BP	GO:0002501	peptide antigen assembly with MHC protein complex	2/89	21/18888	0.00434953	0.0411991	0.0324443	HLA-DRA/HLA-DRB1	2	B_cells_S01
BP	GO:2000010	positive regulation of protein localization to cell surface	2/89	21/18888	0.00434953	0.0411991	0.0324443	TNF/RIC3	2	B_cells_S01
BP	GO:0051251	positive regulation of lymphocyte activation	6/89	328/18888	0.00455312	0.0429097	0.0337913	HLA-DRA/HLA-DRB1/CD74/CD83/CD24/TNFSF9	6	B_cells_S01
BP	GO:0010923	negative regulation of phosphatase activity	2/89	22/18888	0.00476989	0.044503	0.0350461	TNF/PPP1R15A	2	B_cells_S01
BP	GO:1901673	regulation of mitotic spindle assembly	2/89	22/18888	0.00476989	0.044503	0.0350461	HSPA1B/HSPA1A	2	B_cells_S01
BP	GO:0001909	leukocyte mediated cytotoxicity	4/89	144/18888	0.00479374	0.0445031	0.0350462	HLA-DRA/HLA-DRB1/FCGR2B/STAP1	4	B_cells_S01
BP	GO:0046635	positive regulation of alpha-beta T cell activation	3/89	73/18888	0.00495843	0.0458041	0.0360707	HLA-DRA/HLA-DRB1/CD83	3	B_cells_S01
BP	GO:0042093	T-helper cell differentiation	3/89	74/18888	0.00515053	0.0469495	0.0369727	HLA-DRA/HLA-DRB1/LY9	3	B_cells_S01
BP	GO:0046637	regulation of alpha-beta T cell differentiation	3/89	74/18888	0.00515053	0.0469495	0.0369727	HLA-DRA/HLA-DRB1/CD83	3	B_cells_S01
BP	GO:0002689	negative regulation of leukocyte chemotaxis	2/89	23/18888	0.00520823	0.0469495	0.0369727	DUSP1/STAP1	2	B_cells_S01
BP	GO:0045591	positive regulation of regulatory T cell differentiation	2/89	23/18888	0.00520823	0.0469495	0.0369727	HLA-DRA/HLA-DRB1	2	B_cells_S01
BP	GO:1902254	negative regulation of intrinsic apoptotic signaling pathway by p53 class mediator	2/89	23/18888	0.00520823	0.0469495	0.0369727	CD74/ELL3	2	B_cells_S01
BP	GO:0050670	regulation of lymphocyte proliferation	5/89	237/18888	0.00526642	0.0472458	0.0372061	HLA-DRB1/CD74/CD24/TNFSF9/FCGR2B	5	B_cells_S01
BP	GO:0002294	CD4-positive, alpha-beta T cell differentiation involved in immune response	3/89	76/18888	0.00554806	0.0495343	0.0390083	HLA-DRA/HLA-DRB1/LY9	3	B_cells_S01
BP	GO:0032944	regulation of mononuclear cell proliferation	5/89	241/18888	0.0056471	0.0496232	0.0390782	HLA-DRB1/CD74/CD24/TNFSF9/FCGR2B	5	B_cells_S01
BP	GO:0050855	regulation of B cell receptor signaling pathway	2/89	24/18888	0.00566438	0.0496232	0.0390782	FCGR2B/STAP1	2	B_cells_S01
BP	GO:0061042	vascular wound healing	2/89	24/18888	0.00566438	0.0496232	0.0390782	CXCR4/TNF	2	B_cells_S01
BP	GO:1903902	positive regulation of viral life cycle	2/89	24/18888	0.00566438	0.0496232	0.0390782	HLA-DRB1/CD74	2	B_cells_S01
BP	GO:0002287	alpha-beta T cell activation involved in immune response	3/89	77/18888	0.00575354	0.0499354	0.0393241	HLA-DRA/HLA-DRB1/LY9	3	B_cells_S01
BP	GO:0002293	alpha-beta T cell differentiation involved in immune response	3/89	77/18888	0.00575354	0.0499354	0.0393241	HLA-DRA/HLA-DRB1/LY9	3	B_cells_S01
CC	GO:0009897	external side of plasma membrane	13/91	405/19894	3.87947e-08	6.71148e-06	5.10457e-06	HLA-DRB1/CD74/CD83/CXCR4/TNF/CD24/CD69/CD79B/LY9/FCER2/CLEC17A/FCGR2B/FCRL2	13	B_cells_S01
CC	GO:0019814	immunoglobulin complex	8/91	165/19894	8.95042e-07	7.74211e-05	5.88844e-05	CD79B/IGHE/IGHM/IGHD/IGHV5-51/IGLV4-69/IGLV2-14/IGLV8-61	8	B_cells_S01
CC	GO:0022626	cytosolic ribosome	6/91	122/19894	2.04767e-05	0.00118082	0.000898101	RPS25/RPS8/RPL18A/RPS5/RPL29/RPL7A	6	B_cells_S01
CC	GO:0042613	MHC class II protein complex	3/91	17/19894	6.01033e-05	0.00259947	0.00197708	HLA-DRA/HLA-DRB1/CD74	3	B_cells_S01
CC	GO:0042611	MHC protein complex	3/91	25/19894	0.000197973	0.00684988	0.00520983	HLA-DRA/HLA-DRB1/CD74	3	B_cells_S01
CC	GO:0044391	ribosomal subunit	6/91	193/19894	0.000259457	0.00748102	0.00568986	RPS25/RPS8/RPL18A/RPS5/RPL29/RPL7A	6	B_cells_S01
CC	GO:0098553	lumenal side of endoplasmic reticulum membrane	3/91	29/19894	0.000310384	0.00767091	0.00583428	HLA-DRA/HLA-DRB1/CD74	3	B_cells_S01
CC	GO:0072562	blood microparticle	5/91	144/19894	0.000522993	0.0113097	0.00860186	HSPA1B/HSPA1A/HSPA6/IGHM/IGHD	5	B_cells_S01
CC	GO:0098576	lumenal side of membrane	3/91	39/19894	0.000751063	0.0144371	0.0109805	HLA-DRA/HLA-DRB1/CD74	3	B_cells_S01
CC	GO:0071753	IgM immunoglobulin complex	2/91	10/19894	0.000909301	0.0152147	0.0115719	CD79B/IGHM	2	B_cells_S01
CC	GO:0005840	ribosome	6/91	251/19894	0.00103527	0.0152147	0.0115719	RPS25/RPS8/RPL18A/RPS5/RPL29/RPL7A	6	B_cells_S01
CC	GO:0001772	immunological synapse	3/91	45/19894	0.0011433	0.0152147	0.0115719	HLA-DRA/CD37/HLA-DRB1	3	B_cells_S01
CC	GO:0022627	cytosolic small ribosomal subunit	3/91	45/19894	0.0011433	0.0152147	0.0115719	RPS25/RPS8/RPS5	3	B_cells_S01
CC	GO:0042571	immunoglobulin complex, circulating	2/91	12/19894	0.00132572	0.0163821	0.0124598	IGHE/IGHM	2	B_cells_S01
CC	GO:0044754	autolysosome	2/91	15/19894	0.00209035	0.0241087	0.0183364	HLA-DRA/HLA-DRB1	2	B_cells_S01
CC	GO:0022625	cytosolic large ribosomal subunit	3/91	60/19894	0.00262426	0.0283748	0.0215811	RPL18A/RPL29/RPL7A	3	B_cells_S01
CC	GO:0012507	ER to Golgi transport vesicle membrane	3/91	64/19894	0.00315338	0.0320903	0.024407	HLA-DRA/HLA-DRB1/CD74	3	B_cells_S01
CC	GO:0005767	secondary lysosome	2/91	22/19894	0.00450412	0.0432896	0.0329249	HLA-DRA/HLA-DRB1	2	B_cells_S01
CC	GO:0030669	clathrin-coated endocytic vesicle membrane	3/91	75/19894	0.00492948	0.0448842	0.0341377	HLA-DRA/HLA-DRB1/CD74	3	B_cells_S01
CC	GO:0015935	small ribosomal subunit	3/91	79/19894	0.00569776	0.0492856	0.0374853	RPS25/RPS8/RPS5	3	B_cells_S01
MF	GO:0044183	protein folding chaperone	7/90	69/18522	4.26298e-08	1.03164e-05	9.28881e-06	CD74/DNAJB1/HSPE1/HSPA1B/HSPA1A/RIC3/HSPA6	7	B_cells_S01
MF	GO:0140375	immune receptor activity	7/90	151/18522	8.83376e-06	0.00106888	0.000962414	HLA-DRA/HLA-DRB1/CD74/CXCR4/FCER2/CR2/FCGR2B	7	B_cells_S01
MF	GO:0003823	antigen binding	7/90	177/18522	2.47735e-05	0.0019984	0.00179934	HLA-DRA/HLA-DRB1/IGHE/IGHM/IGHD/IGHV5-51/IGLV2-14	7	B_cells_S01
MF	GO:0034987	immunoglobulin receptor binding	3/90	16/18522	5.93479e-05	0.00359055	0.0032329	IGHE/CR2/IGHM	3	B_cells_S01
MF	GO:0003735	structural constituent of ribosome	6/90	176/18522	0.000217471	0.0105256	0.00947715	RPS25/RPS8/RPL18A/RPS5/RPL29/RPL7A	6	B_cells_S01
MF	GO:0023026	MHC class II protein complex binding	3/90	27/18522	0.000298223	0.0110978	0.00999241	HLA-DRA/HLA-DRB1/CD74	3	B_cells_S01
MF	GO:0051082	unfolded protein binding	5/90	122/18522	0.000321012	0.0110978	0.00999241	DNAJB1/HSPE1/HSPA1B/HSPA1A/HSPA6	5	B_cells_S01
MF	GO:0140416	transcription regulator inhibitor activity	3/90	29/18522	0.000369941	0.0111907	0.010076	DNAJB1/HSPA1A/DDIT3	3	B_cells_S01
MF	GO:0001618	virus receptor activity	4/90	79/18522	0.000593077	0.0150522	0.0135529	HSPA1B/CXCR4/HSPA1A/CR2	4	B_cells_S01
MF	GO:0140272	exogenous protein binding	4/90	80/18522	0.000621993	0.0150522	0.0135529	HSPA1B/CXCR4/HSPA1A/CR2	4	B_cells_S01
MF	GO:0023023	MHC protein complex binding	3/90	37/18522	0.000764878	0.0168273	0.0151512	HLA-DRA/HLA-DRB1/CD74	3	B_cells_S01
MF	GO:0140662	ATP-dependent protein folding chaperone	3/90	40/18522	0.000962413	0.0190702	0.0171706	HSPA1B/HSPA1A/HSPA6	3	B_cells_S01
MF	GO:0032395	MHC class II receptor activity	2/90	10/18522	0.00102443	0.0190702	0.0171706	HLA-DRA/HLA-DRB1	2	B_cells_S01
MF	GO:0042608	T cell receptor binding	2/90	11/18522	0.00124813	0.0215748	0.0194258	HLA-DRA/HLA-DRB1	2	B_cells_S01
MF	GO:0019763	immunoglobulin receptor activity	2/90	13/18522	0.00175892	0.0283772	0.0255506	FCER2/FCGR2B	2	B_cells_S01
MF	GO:0140776	protein-containing complex destabilizing activity	2/90	15/18522	0.00235285	0.0340878	0.0306924	HSPA1B/HSPA1A	2	B_cells_S01
MF	GO:0030246	carbohydrate binding	6/90	279/18522	0.0023946	0.0340878	0.0306924	HLA-DRA/HLA-DRB1/CD69/FCER2/CHI3L2/CLEC17A	6	B_cells_S01
MF	GO:0031072	heat shock protein binding	4/90	130/18522	0.00371678	0.0499701	0.0449926	DNAJB1/HSPA1B/HSPA1A/HSPA6	4	B_cells_S01
BP	GO:0031032	actomyosin structure organization	9/120	215/18888	9.51882e-06	0.020732	0.0182661	S100A10/SFRP1/CCN2/FAM171A1/PDLIM1/PGM5/EDN1/MYOM3/RTKN	9	Endothelium_S05
BP	GO:0031340	positive regulation of vesicle fusion	3/120	10/18888	2.90506e-05	0.0316361	0.0278733	DOC2B/ANXA2/SNCA	3	Endothelium_S05
BP	GO:0051017	actin filament bundle assembly	7/120	163/18888	8.23445e-05	0.0417584	0.0367916	ACTN1/S100A10/SFRP1/CCN2/FAM171A1/PDLIM1/AIF1L	7	Endothelium_S05
BP	GO:0001921	positive regulation of receptor recycling	3/120	14/18888	8.64975e-05	0.0417584	0.0367916	RAMP3/ANXA2/SNCA	3	Endothelium_S05
BP	GO:0061572	actin filament bundle organization	7/120	167/18888	9.5864e-05	0.0417584	0.0367916	ACTN1/S100A10/SFRP1/CCN2/FAM171A1/PDLIM1/AIF1L	7	Endothelium_S05
BP	GO:0007160	cell-matrix adhesion	8/120	241/18888	0.000153898	0.0460622	0.0405835	ACTN1/S100A10/ADAM15/SFRP1/CCN2/TNXB/ANXA2/ITGA10	8	Endothelium_S05
BP	GO:0010755	regulation of plasminogen activation	3/120	18/18888	0.00019034	0.0460622	0.0405835	S100A10/ANXA2/CLEC3B	3	Endothelium_S05
BP	GO:0036035	osteoclast development	3/120	18/18888	0.00019034	0.0460622	0.0405835	FOXP1/ANXA2/LTF	3	Endothelium_S05
BP	GO:0098751	bone cell development	3/120	18/18888	0.00019034	0.0460622	0.0405835	FOXP1/ANXA2/LTF	3	Endothelium_S05
CC	GO:0001725	stress fiber	5/123	85/19894	0.000183985	0.0198025	0.0175063	PDLIM4/ACTN1/DIXDC1/PDLIM1/PGM5	5	Endothelium_S05
CC	GO:0097517	contractile actin filament bundle	5/123	85/19894	0.000183985	0.0198025	0.0175063	PDLIM4/ACTN1/DIXDC1/PDLIM1/PGM5	5	Endothelium_S05
CC	GO:0042641	actomyosin	5/123	91/19894	0.000253269	0.0198025	0.0175063	PDLIM4/ACTN1/DIXDC1/PDLIM1/PGM5	5	Endothelium_S05
CC	GO:0032432	actin filament bundle	5/123	95/19894	0.000309414	0.0198025	0.0175063	PDLIM4/ACTN1/DIXDC1/PDLIM1/PGM5	5	Endothelium_S05
CC	GO:0030667	secretory granule membrane	8/123	317/19894	0.000802903	0.0411086	0.0363419	SELP/PRCP/SNAP25/ITPR3/PLA1A/SNCA/LAMP3/DCST2	8	Endothelium_S05
CC	GO:0005912	adherens junction	6/123	188/19894	0.00111997	0.0411276	0.0363587	PDLIM4/ADAM15/ANXA2/PDLIM1/PGM5/NDRG1	6	Endothelium_S05
CC	GO:0005925	focal adhesion	9/123	421/19894	0.00122969	0.0411276	0.0363587	FLRT2/ACTN1/DIXDC1/PDLIM1/PGM5/LIMS2/RPS17/AIF1L/PI4KA	9	Endothelium_S05
CC	GO:0062023	collagen-containing extracellular matrix	9/123	428/19894	0.00137804	0.0411276	0.0363587	MATN2/S100A10/LTBP2/SFRP1/CCN2/TNXB/ANXA2/CLEC3B/LTBP3	9	Endothelium_S05
CC	GO:0030055	cell-substrate junction	9/123	431/19894	0.00144589	0.0411276	0.0363587	FLRT2/ACTN1/DIXDC1/PDLIM1/PGM5/LIMS2/RPS17/AIF1L/PI4KA	9	Endothelium_S05
MF	GO:0008201	heparin binding	10/117	174/18522	1.54973e-07	4.19977e-05	3.98036e-05	SELP/EVA1C/LIPG/LTBP2/SFRP1/CCN2/TNXB/CLEC3B/RSPO3/LTF	10	Endothelium_S05
MF	GO:0005539	glycosaminoglycan binding	10/117	239/18522	2.8283e-06	0.000383234	0.000363213	SELP/EVA1C/LIPG/LTBP2/SFRP1/CCN2/TNXB/CLEC3B/RSPO3/LTF	10	Endothelium_S05
MF	GO:1901681	sulfur compound binding	10/117	267/18522	7.54026e-06	0.000681137	0.000645552	SELP/EVA1C/LIPG/LTBP2/SFRP1/CCN2/TNXB/CLEC3B/RSPO3/LTF	10	Endothelium_S05
BP	GO:0006935	chemotaxis	22/146	466/18888	1.07164e-11	1.62001e-08	1.22086e-08	NR4A1/IL1B/S100A8/TREM1/S100A12/S100A9/PLAUR/DUSP1/CXCL8/HSPB1/CCL3/FPR1/CXCL2/CCL3L1/CCRL2/SEMA6B/CCL4/CCL20/CSF3R/IL10/PROK2/FFAR2	22	Myeloid_S06
BP	GO:0042330	taxis	22/146	468/18888	1.16506e-11	1.62001e-08	1.22086e-08	NR4A1/IL1B/S100A8/TREM1/S100A12/S100A9/PLAUR/DUSP1/CXCL8/HSPB1/CCL3/FPR1/CXCL2/CCL3L1/CCRL2/SEMA6B/CCL4/CCL20/CSF3R/IL10/PROK2/FFAR2	22	Myeloid_S06
BP	GO:0042026	protein refolding	8/146	27/18888	2.05979e-11	1.90943e-08	1.43896e-08	HSPA1B/DNAJA1/HSPD1/HSPA1A/HSPA6/HSP90AA1/DNAJA4/HSPB1	8	Myeloid_S06
BP	GO:0030593	neutrophil chemotaxis	12/146	107/18888	3.80808e-11	2.33603e-08	1.76045e-08	IL1B/S100A8/TREM1/S100A12/S100A9/CXCL8/CCL3/CXCL2/CCL3L1/CCL4/CCL20/CSF3R	12	Myeloid_S06
BP	GO:0001819	positive regulation of cytokine production	22/146	500/18888	4.19998e-11	2.33603e-08	1.76045e-08	IL1B/EREG/FCN1/HSPA1B/DDIT3/HSPD1/HSPA1A/HSP90AA1/LILRA5/HSPB1/CCL3/PNP/OSM/NR4A3/CD55/LILRA2/SPHK1/CLEC4E/TNFRSF8/IL10/FFAR2/CLEC6A	22	Myeloid_S06
BP	GO:0006986	response to unfolded protein	13/146	138/18888	5.28746e-11	2.42558e-08	1.82794e-08	BAG3/PPP1R15A/DNAJB1/HSPH1/DDIT3/DNAJA1/HSPE1/HSPD1/HSPA1A/HSPA6/HSP90AA1/ATF3/HSPB1	13	Myeloid_S06
BP	GO:0060326	cell chemotaxis	18/146	322/18888	6.10538e-11	2.42558e-08	1.82794e-08	NR4A1/IL1B/S100A8/TREM1/S100A12/S100A9/DUSP1/CXCL8/HSPB1/CCL3/CXCL2/CCL3L1/CCRL2/CCL4/CCL20/CSF3R/IL10/FFAR2	18	Myeloid_S06
BP	GO:0035966	response to topologically incorrect protein	13/146	152/18888	1.7898e-10	6.22178e-08	4.68879e-08	BAG3/PPP1R15A/DNAJB1/HSPH1/DDIT3/DNAJA1/HSPE1/HSPD1/HSPA1A/HSPA6/HSP90AA1/ATF3/HSPB1	13	Myeloid_S06
BP	GO:0071621	granulocyte chemotaxis	12/146	128/18888	3.17456e-10	9.6701e-08	7.28748e-08	IL1B/S100A8/TREM1/S100A12/S100A9/CXCL8/CCL3/CXCL2/CCL3L1/CCL4/CCL20/CSF3R	12	Myeloid_S06
BP	GO:1990266	neutrophil migration	12/146	129/18888	3.4772e-10	9.6701e-08	7.28748e-08	IL1B/S100A8/TREM1/S100A12/S100A9/CXCL8/CCL3/CXCL2/CCL3L1/CCL4/CCL20/CSF3R	12	Myeloid_S06
BP	GO:0030595	leukocyte chemotaxis	15/146	237/18888	4.7747e-10	1.20713e-07	9.09706e-08	IL1B/S100A8/TREM1/S100A12/S100A9/DUSP1/CXCL8/CCL3/CXCL2/CCL3L1/CCL4/CCL20/CSF3R/IL10/FFAR2	15	Myeloid_S06
BP	GO:0032496	response to lipopolysaccharide	17/146	348/18888	1.69468e-09	3.92742e-07	2.95974e-07	NR4A1/IL1B/S100A8/NFKBIA/S100A9/SOD2/ZFP36/FOS/CXCL8/CXCL2/ZC3H12A/CD55/MAP2K3/LILRA2/TRIB1/IL10/MPO	17	Myeloid_S06
BP	GO:0006457	protein folding	14/146	225/18888	2.32584e-09	4.9755e-07	3.74959e-07	PPIF/BAG3/DNAJB1/HSPH1/HSPA1B/DNAJA1/HSPE1/HSPD1/HSPA1A/HSPA6/HSP90AA1/DNAJA4/HSPB1/PFDN5	14	Myeloid_S06
BP	GO:0097530	granulocyte migration	12/146	154/18888	2.69851e-09	5.36039e-07	4.03964e-07	IL1B/S100A8/TREM1/S100A12/S100A9/CXCL8/CCL3/CXCL2/CCL3L1/CCL4/CCL20/CSF3R	12	Myeloid_S06
BP	GO:0097193	intrinsic apoptotic signaling pathway	16/146	319/18888	3.61272e-09	6.69799e-07	5.04767e-07	PPIF/S100A8/PPP1R15A/BCL2A1/CDKN1A/S100A9/DDIT3/SOD2/DNAJA1/HSPA1A/PLAUR/IER3/SNAI1/DDIT4/HSPB1/IL10	16	Myeloid_S06
BP	GO:0002237	response to molecule of bacterial origin	17/146	369/18888	4.09287e-09	7.11392e-07	5.36112e-07	NR4A1/IL1B/S100A8/NFKBIA/S100A9/SOD2/ZFP36/FOS/CXCL8/CXCL2/ZC3H12A/CD55/MAP2K3/LILRA2/TRIB1/IL10/MPO	17	Myeloid_S06
BP	GO:0071356	cellular response to tumor necrosis factor	14/146	241/18888	5.63269e-09	9.21442e-07	6.94408e-07	NFKBIA/HSPA1B/PID1/ZFP36/HSPA1A/FOS/CXCL8/CCL3/CCL3L1/ZC3H12A/ZFP36L1/SPHK1/CCL4/CCL20	14	Myeloid_S06
BP	GO:0009408	response to heat	10/146	104/18888	7.84084e-09	1.21141e-06	9.1293e-07	BAG3/DNAJB1/CDKN1A/HSPA1B/DNAJA1/HSPA1A/HSPA6/HSP90AA1/DNAJA4/HSPB1	10	Myeloid_S06
BP	GO:0009266	response to temperature stimulus	12/146	172/18888	9.4671e-09	1.37292e-06	1.03465e-06	BAG3/DNAJB1/NFKBIA/CDKN1A/HSPA1B/DNAJA1/HSPD1/HSPA1A/HSPA6/HSP90AA1/DNAJA4/HSPB1	12	Myeloid_S06
BP	GO:0006882	intracellular zinc ion homeostasis	7/146	36/18888	9.87358e-09	1.37292e-06	1.03465e-06	S100A8/MT1X/MT1E/S100A9/MT1G/MT2A/MT1M	7	Myeloid_S06
BP	GO:2001233	regulation of apoptotic signaling pathway	17/146	396/18888	1.16931e-08	1.5485e-06	1.16696e-06	IL1B/PPIF/S100A8/G0S2/HSPA1B/S100A9/DDIT3/SOD2/DNAJA1/HSPA1A/ATF3/PLAUR/IER3/SNAI1/NR4A2/HSPB1/IL10	17	Myeloid_S06
BP	GO:0071347	cellular response to interleukin-1	10/146	110/18888	1.35441e-08	1.7121e-06	1.29025e-06	IL1B/NFKBIA/IL1RN/CXCL8/CCL3/CCL3L1/ZC3H12A/CCL4/CCL20/IL1R2	10	Myeloid_S06
BP	GO:0038066	p38MAPK cascade	8/146	59/18888	1.67047e-08	1.98267e-06	1.49416e-06	IL1B/GADD45B/ZFP36/DUSP1/ZC3H12A/ZFP36L1/MAP2K3/SPHK1	8	Myeloid_S06
BP	GO:0034612	response to tumor necrosis factor	14/146	263/18888	1.71104e-08	1.98267e-06	1.49416e-06	NFKBIA/HSPA1B/PID1/ZFP36/HSPA1A/FOS/CXCL8/CCL3/CCL3L1/ZC3H12A/ZFP36L1/SPHK1/CCL4/CCL20	14	Myeloid_S06
BP	GO:0006458	'de novo' protein folding	7/146	41/18888	2.57475e-08	2.86415e-06	2.15845e-06	DNAJB1/HSPH1/HSPA1B/HSPE1/HSPD1/HSPA1A/HSPA6	7	Myeloid_S06
BP	GO:0097529	myeloid leukocyte migration	13/146	239/18888	4.40927e-08	4.71622e-06	3.55419e-06	IL1B/S100A8/TREM1/S100A12/S100A9/DUSP1/CXCL8/CCL3/CXCL2/CCL3L1/CCL4/CCL20/CSF3R	13	Myeloid_S06
BP	GO:0045926	negative regulation of growth	13/146	247/18888	6.48842e-08	6.68307e-06	5.03643e-06	MT1X/MT1E/CDKN1A/HSPA1B/HSPA1A/MT1G/BTG1/RGS2/MT2A/TSPYL2/MT1M/SEMA6B/CDA	13	Myeloid_S06
BP	GO:0045444	fat cell differentiation	13/146	248/18888	6.80243e-08	6.75627e-06	5.09159e-06	NR4A1/DDIT3/SOD2/ZFP36/RGS2/NR4A2/INSIG1/ARL4A/NR4A3/ZC3H12A/ZFP36L1/LRG1/FFAR2	13	Myeloid_S06
BP	GO:1990868	response to chemokine	9/146	101/18888	8.77691e-08	8.1362e-06	6.13152e-06	DUSP1/CXCL8/CCL3/CXCL2/CCL3L1/ZC3H12A/CCRL2/CCL4/CCL20	9	Myeloid_S06
BP	GO:1990869	cellular response to chemokine	9/146	101/18888	8.77691e-08	8.1362e-06	6.13152e-06	DUSP1/CXCL8/CCL3/CXCL2/CCL3L1/ZC3H12A/CCRL2/CCL4/CCL20	9	Myeloid_S06
BP	GO:0010273	detoxification of copper ion	5/146	16/18888	1.05073e-07	9.1315e-06	6.88159e-06	MT1X/MT1E/MT1G/MT2A/MT1M	5	Myeloid_S06
BP	GO:1990169	stress response to copper ion	5/146	16/18888	1.05073e-07	9.1315e-06	6.88159e-06	MT1X/MT1E/MT1G/MT2A/MT1M	5	Myeloid_S06
BP	GO:0061077	chaperone-mediated protein folding	8/146	75/18888	1.14532e-07	9.43985e-06	7.11396e-06	DNAJB1/HSPH1/HSPA1B/HSPE1/HSPA1A/HSPA6/HSPB1/PFDN5	8	Myeloid_S06
BP	GO:0009636	response to toxic substance	13/146	260/18888	1.17939e-07	9.43985e-06	7.11396e-06	MT1X/MT1E/CDKN1A/S100A9/SOD2/MT1G/MT2A/FOS/CCL3/MT1M/CCL4/HP/MPO	13	Myeloid_S06
BP	GO:0070555	response to interleukin-1	10/146	138/18888	1.18804e-07	9.43985e-06	7.11396e-06	IL1B/NFKBIA/IL1RN/CXCL8/CCL3/CCL3L1/ZC3H12A/CCL4/CCL20/IL1R2	10	Myeloid_S06
BP	GO:0010043	response to zinc ion	7/146	51/18888	1.24312e-07	9.60311e-06	7.237e-06	S100A8/MT1X/MT1E/SOD2/MT1G/MT2A/MT1M	7	Myeloid_S06
BP	GO:0071216	cellular response to biotic stimulus	13/146	265/18888	1.47043e-07	1.08114e-05	8.1476e-06	IL1B/NFKBIA/DDIT3/ZFP36/CXCL8/CXCL2/ZC3H12A/CD55/MAP2K3/LILRA2/TRIB1/CDA/IL10	13	Myeloid_S06
BP	GO:0051085	chaperone cofactor-dependent protein refolding	6/146	32/18888	1.47729e-07	1.08114e-05	8.1476e-06	DNAJB1/HSPH1/HSPA1B/HSPE1/HSPA1A/HSPA6	6	Myeloid_S06
BP	GO:2001242	regulation of intrinsic apoptotic signaling pathway	11/146	190/18888	2.68641e-07	1.91562e-05	1.44363e-05	PPIF/S100A8/S100A9/DDIT3/SOD2/DNAJA1/HSPA1A/PLAUR/SNAI1/HSPB1/IL10	11	Myeloid_S06
BP	GO:0051084	'de novo' post-translational protein folding	6/146	37/18888	3.67129e-07	2.49021e-05	1.87665e-05	DNAJB1/HSPH1/HSPA1B/HSPE1/HSPA1A/HSPA6	6	Myeloid_S06
BP	GO:0071276	cellular response to cadmium ion	6/146	37/18888	3.67129e-07	2.49021e-05	1.87665e-05	MT1X/MT1E/MT1G/MT2A/FOS/MT1M	6	Myeloid_S06
BP	GO:0002274	myeloid leukocyte activation	12/146	241/18888	3.85887e-07	2.53083e-05	1.90726e-05	S100A12/HSPD1/MT1G/CXCL8/STXBP2/CCL3/NR4A3/ZC3H12A/JMJD6/LILRA2/SPHK1/IL10	12	Myeloid_S06
BP	GO:0046686	response to cadmium ion	7/146	60/18888	3.91319e-07	2.53083e-05	1.90726e-05	MT1X/MT1E/SOD2/MT1G/MT2A/FOS/MT1M	7	Myeloid_S06
BP	GO:0043086	negative regulation of catalytic activity	16/146	449/18888	4.08623e-07	2.58268e-05	1.94634e-05	IL1B/PPP1R15A/TIMP1/CDKN1A/DNAJA1/ZFP36/SERPINA1/PLAUR/DUSP1/RGS2/HSPB1/SERPINB2/PTX3/TRIB1/FNIP1/HP	16	Myeloid_S06
BP	GO:2001234	negative regulation of apoptotic signaling pathway	12/146	244/18888	4.4042e-07	2.6967e-05	2.03226e-05	IL1B/PPIF/HSPA1B/SOD2/DNAJA1/HSPA1A/PLAUR/IER3/SNAI1/NR4A2/HSPB1/IL10	12	Myeloid_S06
BP	GO:0050900	leukocyte migration	15/146	396/18888	4.46057e-07	2.6967e-05	2.03226e-05	IL1B/S100A8/TREM1/S100A12/S100A9/DUSP1/CXCL8/CCL3/CXCL2/CCL3L1/CCL4/CCL20/CSF3R/IL10/FFAR2	15	Myeloid_S06
BP	GO:0097501	stress response to metal ion	5/146	21/18888	4.74484e-07	2.80753e-05	2.11578e-05	MT1X/MT1E/MT1G/MT2A/MT1M	5	Myeloid_S06
BP	GO:0032757	positive regulation of interleukin-8 production	7/146	63/18888	5.49864e-07	3.18578e-05	2.40083e-05	IL1B/FCN1/HSPA1B/DDIT3/HSPA1A/LILRA2/FFAR2	7	Myeloid_S06
BP	GO:0061687	detoxification of inorganic compound	5/146	22/18888	6.10225e-07	3.46334e-05	2.61001e-05	MT1X/MT1E/MT1G/MT2A/MT1M	5	Myeloid_S06
BP	GO:0009620	response to fungus	7/146	67/18888	8.42314e-07	4.59309e-05	3.4614e-05	S100A8/S100A12/S100A9/PTX3/CLEC4E/CLEC6A/MPO	7	Myeloid_S06
BP	GO:0034605	cellular response to heat	7/146	67/18888	8.42314e-07	4.59309e-05	3.4614e-05	BAG3/DNAJB1/CDKN1A/HSPA1B/HSPA1A/HSPA6/HSP90AA1	7	Myeloid_S06
BP	GO:0070841	inclusion body assembly	5/146	24/18888	9.72734e-07	5.08898e-05	3.8351e-05	BAG3/DNAJB1/HSPA1B/HSPA1A/DNAJA4	5	Myeloid_S06
BP	GO:0071294	cellular response to zinc ion	5/146	24/18888	9.72734e-07	5.08898e-05	3.8351e-05	MT1X/MT1E/MT1G/MT2A/MT1M	5	Myeloid_S06
BP	GO:0051384	response to glucocorticoid	9/146	134/18888	9.88151e-07	5.08898e-05	3.8351e-05	CDKN1A/AREG/ZFP36/IL1RN/FOSB/DDIT4/FOS/ZFP36L1/IL10	9	Myeloid_S06
BP	GO:0032677	regulation of interleukin-8 production	8/146	102/18888	1.24915e-06	6.31615e-05	4.75991e-05	IL1B/FCN1/HSPA1B/DDIT3/HSPA1A/LILRA2/IL10/FFAR2	8	Myeloid_S06
BP	GO:0032637	interleukin-8 production	8/146	103/18888	1.34557e-06	6.68221e-05	5.03578e-05	IL1B/FCN1/HSPA1B/DDIT3/HSPA1A/LILRA2/IL10/FFAR2	8	Myeloid_S06
BP	GO:0071222	cellular response to lipopolysaccharide	11/146	225/18888	1.43618e-06	7.00703e-05	5.28057e-05	IL1B/NFKBIA/ZFP36/CXCL8/CXCL2/ZC3H12A/CD55/MAP2K3/LILRA2/TRIB1/IL10	11	Myeloid_S06
BP	GO:0071280	cellular response to copper ion	5/146	26/18888	1.48679e-06	7.12892e-05	5.37243e-05	MT1X/MT1E/MT1G/MT2A/MT1M	5	Myeloid_S06
BP	GO:0090084	negative regulation of inclusion body assembly	4/146	12/18888	1.61611e-06	7.61762e-05	5.74071e-05	DNAJB1/HSPA1B/HSPA1A/DNAJA4	4	Myeloid_S06
BP	GO:0048545	response to steroid hormone	13/146	338/18888	2.29515e-06	0.000105786	7.9721e-05	CDKN1A/AREG/HSPA1B/DNAJA1/ZFP36/HSPA1A/IL1RN/FOSB/DDIT4/FOS/NR4A3/ZFP36L1/IL10	13	Myeloid_S06
BP	GO:0070486	leukocyte aggregation	4/146	13/18888	2.32036e-06	0.000105786	7.9721e-05	IL1B/S100A8/S100A9/NR4A3	4	Myeloid_S06
BP	GO:0071219	cellular response to molecule of bacterial origin	11/146	238/18888	2.47981e-06	0.000111231	8.38251e-05	IL1B/NFKBIA/ZFP36/CXCL8/CXCL2/ZC3H12A/CD55/MAP2K3/LILRA2/TRIB1/IL10	11	Myeloid_S06
BP	GO:2001243	negative regulation of intrinsic apoptotic signaling pathway	8/146	114/18888	2.89987e-06	0.000128009	9.64685e-05	PPIF/SOD2/DNAJA1/HSPA1A/PLAUR/SNAI1/HSPB1/IL10	8	Myeloid_S06
BP	GO:0050729	positive regulation of inflammatory response	9/146	153/18888	2.98056e-06	0.000129515	9.76036e-05	IL1B/S100A8/NFKBIA/S100A12/S100A9/LILRA5/CCL3/OSM/FFAR2	9	Myeloid_S06
BP	GO:0031960	response to corticosteroid	9/146	156/18888	3.49728e-06	0.00014963	0.000112762	CDKN1A/AREG/ZFP36/IL1RN/FOSB/DDIT4/FOS/ZFP36L1/IL10	9	Myeloid_S06
BP	GO:0002218	activation of innate immune response	12/146	298/18888	3.57552e-06	0.00015066	0.000113539	S100A8/FCN1/NFKBIA/HSPA1B/S100A9/HSPD1/HSPA1A/HSP90AA1/LILRA2/CLEC4E/FFAR2/CLEC6A	12	Myeloid_S06
BP	GO:0098754	detoxification	9/146	158/18888	3.883e-06	0.000161174	0.000121462	MT1X/MT1E/S100A9/SOD2/MT1G/MT2A/MT1M/HP/MPO	9	Myeloid_S06
BP	GO:0050832	defense response to fungus	6/146	56/18888	4.54444e-06	0.000185854	0.000140062	S100A8/S100A12/S100A9/CLEC4E/CLEC6A/MPO	6	Myeloid_S06
BP	GO:0045089	positive regulation of innate immune response	13/146	365/18888	5.30966e-06	0.000214002	0.000161274	S100A8/EREG/FCN1/NFKBIA/HSPA1B/S100A9/HSPD1/HSPA1A/HSP90AA1/LILRA2/CLEC4E/FFAR2/CLEC6A	13	Myeloid_S06
BP	GO:0044403	biological process involved in symbiotic interaction	12/146	311/18888	5.53142e-06	0.00021666	0.000163277	FCN1/TREM1/HSPA1B/HSPD1/HSPA1A/CXCL8/CCL3/ANPEP/ZC3H12A/CD55/PTX3/CCL4	12	Myeloid_S06
BP	GO:0062197	cellular response to chemical stress	12/146	311/18888	5.53142e-06	0.00021666	0.000163277	PPIF/HSPA1B/DDIT3/SOD2/DNAJA1/HSPA1A/NR4A2/FOS/ZC3H12A/ZFP36L1/SPHK1/MPO	12	Myeloid_S06
BP	GO:0043616	keratinocyte proliferation	6/146	59/18888	6.18754e-06	0.000238994	0.000180108	EREG/CDKN1A/AREG/ZFP36/ZFP36L1/LRG1	6	Myeloid_S06
BP	GO:0032612	interleukin-1 production	8/146	129/18888	7.28665e-06	0.00027384	0.000206369	LILRA5/HSPB1/CCL3/ZC3H12A/LILRA2/SPHK1/IL10/IL1R2	8	Myeloid_S06
BP	GO:0032652	regulation of interleukin-1 production	8/146	129/18888	7.28665e-06	0.00027384	0.000206369	LILRA5/HSPB1/CCL3/ZC3H12A/LILRA2/SPHK1/IL10/IL1R2	8	Myeloid_S06
BP	GO:0090083	regulation of inclusion body assembly	4/146	17/18888	7.53993e-06	0.000279581	0.000210695	DNAJB1/HSPA1B/HSPA1A/DNAJA4	4	Myeloid_S06
BP	GO:0045936	negative regulation of phosphate metabolic process	13/146	378/18888	7.73984e-06	0.000280355	0.000211278	IL1B/PPP1R15A/CDKN1A/PID1/DNAJA1/DUSP1/IER3/RGS2/DDIT4/HSPB1/ZC3H12A/TRIB1/CDA	13	Myeloid_S06
BP	GO:0070098	chemokine-mediated signaling pathway	7/146	93/18888	7.76243e-06	0.000280355	0.000211278	CXCL8/CCL3/CXCL2/CCL3L1/CCRL2/CCL4/CCL20	7	Myeloid_S06
BP	GO:0010563	negative regulation of phosphorus metabolic process	13/146	379/18888	7.96214e-06	0.000283881	0.000213935	IL1B/PPP1R15A/CDKN1A/PID1/DNAJA1/DUSP1/IER3/RGS2/DDIT4/HSPB1/ZC3H12A/TRIB1/CDA	13	Myeloid_S06
BP	GO:0045428	regulation of nitric oxide biosynthetic process	6/146	63/18888	9.09688e-06	0.000320233	0.000241331	IL1B/SOD2/HSP90AA1/ZC3H12A/PTX3/IL10	6	Myeloid_S06
BP	GO:0046688	response to copper ion	5/146	38/18888	1.05293e-05	0.000365865	0.000275719	MT1X/MT1E/MT1G/MT2A/MT1M	5	Myeloid_S06
BP	GO:0002833	positive regulation of response to biotic stimulus	13/146	390/18888	1.08062e-05	0.000365865	0.000275719	S100A8/EREG/FCN1/NFKBIA/HSPA1B/S100A9/HSPD1/HSPA1A/HSP90AA1/LILRA2/CLEC4E/FFAR2/CLEC6A	13	Myeloid_S06
BP	GO:0002758	innate immune response-activating signaling pathway	11/146	278/18888	1.08959e-05	0.000365865	0.000275719	S100A8/FCN1/NFKBIA/HSPA1B/S100A9/HSPD1/HSPA1A/LILRA2/CLEC4E/FFAR2/CLEC6A	11	Myeloid_S06
BP	GO:0080164	regulation of nitric oxide metabolic process	6/146	65/18888	1.09194e-05	0.000365865	0.000275719	IL1B/SOD2/HSP90AA1/ZC3H12A/PTX3/IL10	6	Myeloid_S06
BP	GO:0071496	cellular response to external stimulus	12/146	335/18888	1.17063e-05	0.000387562	0.000292071	IL1B/BAG3/CDKN1A/PLIN2/ATF3/NR4A2/UPP1/FOS/ZC3H12A/FNIP1/CDA/TNFRSF8	12	Myeloid_S06
BP	GO:0071241	cellular response to inorganic substance	10/146	229/18888	1.18495e-05	0.000387687	0.000292165	PPIF/MT1X/MT1E/FOSB/MT1G/MT2A/FOS/EIF4A3/JUNB/MT1M	10	Myeloid_S06
BP	GO:0051235	maintenance of location	12/146	337/18888	1.24235e-05	0.000401742	0.000302757	IL1B/S100A8/NFKBIA/S100A9/DDIT3/PLIN2/FTH1/CCL3/INSIG1/ZC3H12A/IL10/FFAR2	12	Myeloid_S06
BP	GO:0002548	monocyte chemotaxis	6/146	70/18888	1.67924e-05	0.000536778	0.000404522	S100A12/DUSP1/CCL3/CCL3L1/CCL4/CCL20	6	Myeloid_S06
BP	GO:0045859	regulation of protein kinase activity	14/146	470/18888	1.7353e-05	0.000548394	0.000413275	IL1B/EREG/CDKN1A/S100A12/SERTAD1/DNAJA1/HSP90AA1/DUSP1/RGS2/LILRA5/HSPB1/TSPYL2/MAP2K3/TRIB1	14	Myeloid_S06
BP	GO:0008637	apoptotic mitochondrial changes	7/146	107/18888	1.95279e-05	0.000610194	0.000459848	PPIF/BCL2A1/SOD2/HSPD1/HSPA1A/PLAUR/IER3	7	Myeloid_S06
BP	GO:0010038	response to metal ion	12/146	360/18888	2.38861e-05	0.000738081	0.000556225	PPIF/S100A8/MT1X/MT1E/SOD2/FOSB/MT1G/MT2A/FOS/JUNB/MT1M/CACNA1G	12	Myeloid_S06
BP	GO:1900744	regulation of p38MAPK cascade	5/146	45/18888	2.45386e-05	0.00074991	0.00056514	IL1B/GADD45B/DUSP1/ZC3H12A/SPHK1	5	Myeloid_S06
BP	GO:0071248	cellular response to metal ion	9/146	200/18888	2.58817e-05	0.000778319	0.000586549	PPIF/MT1X/MT1E/FOSB/MT1G/MT2A/FOS/JUNB/MT1M	9	Myeloid_S06
BP	GO:1903706	regulation of hemopoiesis	13/146	424/18888	2.60279e-05	0.000778319	0.000586549	NFKBIA/HSPA1B/ZFP36/HSPA1A/FOS/JUNB/CCL3/PNP/ZC3H12A/ZFP36L1/TRIB1/CSF3R/IL10	13	Myeloid_S06
BP	GO:0050727	regulation of inflammatory response	13/146	425/18888	2.66729e-05	0.000789121	0.00059469	IL1B/S100A8/NFKBIA/S100A12/S100A9/ZFP36/IER3/LILRA5/CCL3/OSM/SPHK1/IL10/FFAR2	13	Myeloid_S06
BP	GO:0006809	nitric oxide biosynthetic process	6/146	77/18888	2.90481e-05	0.000850344	0.000640828	IL1B/SOD2/HSP90AA1/ZC3H12A/PTX3/IL10	6	Myeloid_S06
BP	GO:0002221	pattern recognition receptor signaling pathway	10/146	259/18888	3.41325e-05	0.000982422	0.000740363	S100A8/FCN1/NFKBIA/HSPA1B/S100A9/HSPD1/HSPA1A/LILRA2/CLEC4E/FFAR2	10	Myeloid_S06
BP	GO:0002757	immune response-activating signaling pathway	14/146	500/18888	3.42664e-05	0.000982422	0.000740363	S100A8/FCN1/NFKBIA/HSPA1B/S100A9/HSPD1/HSPA1A/FPR1/NR4A3/ZC3H12A/LILRA2/CLEC4E/FFAR2/CLEC6A	14	Myeloid_S06
BP	GO:0043434	response to peptide hormone	13/146	438/18888	3.64253e-05	0.00103366	0.000778977	NR4A1/IL1B/EREG/TIMP1/AREG/PID1/BTG1/NR4A2/FOS/INSIG1/NR4A3/ZFP36L1/IL10	13	Myeloid_S06
BP	GO:0030099	myeloid cell differentiation	13/146	439/18888	3.72905e-05	0.00104752	0.000789424	NFKBIA/HSPA1B/ZFP36/HSPA1A/MT1G/FOS/JUNB/CCL3/JMJD6/ZFP36L1/TRIB1/ALAS1/CSF3R	13	Myeloid_S06
BP	GO:0045088	regulation of innate immune response	13/146	440/18888	3.81735e-05	0.00106161	0.000800036	S100A8/EREG/FCN1/NFKBIA/HSPA1B/S100A9/HSPD1/HSPA1A/HSP90AA1/LILRA2/CLEC4E/FFAR2/CLEC6A	13	Myeloid_S06
BP	GO:0050867	positive regulation of cell activation	12/146	380/18888	4.04625e-05	0.00111411	0.000839604	IL1B/CDKN1A/HSPH1/HSPD1/LILRA5/CCL3/PNP/NR4A3/CD55/MAP3K8/LILRA2/IL10	12	Myeloid_S06
BP	GO:0042594	response to starvation	9/146	212/18888	4.08627e-05	0.00111411	0.000839604	CDKN1A/DDIT3/PLIN2/ZFP36/ATF3/UPP1/FOS/ZC3H12A/FNIP1	9	Myeloid_S06
BP	GO:0051090	regulation of DNA-binding transcription factor activity	12/146	381/18888	4.15044e-05	0.00112062	0.000844509	IL1B/S100A8/NFKBIA/S100A12/HSPA1B/S100A9/DDIT3/HSPA1A/ZC3H12A/TRIB1/SPHK1/IL10	12	Myeloid_S06
BP	GO:0002697	regulation of immune effector process	12/146	385/18888	4.59085e-05	0.00122761	0.000925139	IL1B/FCN1/S100A9/HSPD1/STXBP2/CFP/JUNB/NR4A3/ZC3H12A/CD55/IL10/FFAR2	12	Myeloid_S06
BP	GO:0046209	nitric oxide metabolic process	6/146	84/18888	4.76421e-05	0.00126184	0.000950932	IL1B/SOD2/HSP90AA1/ZC3H12A/PTX3/IL10	6	Myeloid_S06
BP	GO:0045637	regulation of myeloid cell differentiation	9/146	218/18888	5.07596e-05	0.00132389	0.000997697	NFKBIA/HSPA1B/ZFP36/HSPA1A/FOS/CCL3/ZFP36L1/TRIB1/CSF3R	9	Myeloid_S06
BP	GO:2001057	reactive nitrogen species metabolic process	6/146	85/18888	5.09372e-05	0.00132389	0.000997697	IL1B/SOD2/HSP90AA1/ZC3H12A/PTX3/IL10	6	Myeloid_S06
BP	GO:0051238	sequestering of metal ion	3/146	10/18888	5.2177e-05	0.00133286	0.00100446	S100A8/S100A9/FTH1	3	Myeloid_S06
BP	GO:0045980	negative regulation of nucleotide metabolic process	4/146	27/18888	5.23552e-05	0.00133286	0.00100446	PID1/IER3/DDIT4/CDA	4	Myeloid_S06
BP	GO:0042742	defense response to bacterium	11/146	330/18888	5.27201e-05	0.00133286	0.00100446	IL1B/S100A8/TREM1/S100A12/S100A9/CFP/CLEC4E/CCL20/IL10/HP/MPO	11	Myeloid_S06
BP	GO:0006979	response to oxidative stress	12/146	398/18888	6.31398e-05	0.00158191	0.00119214	PPIF/AREG/HSPA1B/SOD2/HSPA1A/BTG1/NR4A2/FOS/ZC3H12A/SPHK1/HP/MPO	12	Myeloid_S06
BP	GO:0006910	phagocytosis, recognition	4/146	29/18888	7.00084e-05	0.00172904	0.00130303	FCN1/CFP/JMJD6/PTX3	4	Myeloid_S06
BP	GO:0034620	cellular response to unfolded protein	6/146	90/18888	7.0256e-05	0.00172904	0.00130303	BAG3/PPP1R15A/DDIT3/HSPD1/HSPA1A/ATF3	6	Myeloid_S06
BP	GO:0002262	myeloid cell homeostasis	8/146	177/18888	7.12844e-05	0.00173896	0.0013105	HSPA1B/ZFP36/HSPA1A/JMJD6/RPS24/ZFP36L1/HCAR2/ALAS1	8	Myeloid_S06
BP	GO:0051091	positive regulation of DNA-binding transcription factor activity	9/146	230/18888	7.67102e-05	0.00185505	0.00139799	IL1B/S100A8/S100A12/HSPA1B/S100A9/DDIT3/HSPA1A/SPHK1/IL10	9	Myeloid_S06
BP	GO:1900745	positive regulation of p38MAPK cascade	4/146	31/18888	9.16397e-05	0.00219698	0.00165567	IL1B/GADD45B/ZC3H12A/SPHK1	4	Myeloid_S06
BP	GO:0043030	regulation of macrophage activation	5/146	60/18888	9.99499e-05	0.00236878	0.00178514	HSPD1/CCL3/ZC3H12A/SPHK1/IL10	5	Myeloid_S06
BP	GO:0001558	regulation of cell growth	12/146	418/18888	0.000100509	0.00236878	0.00178514	S100A8/CDKN1A/HSPA1B/S100A9/HSPA1A/BTG1/RGS2/TSPYL2/H3-3A/SEMA6B/SPHK1/CDA	12	Myeloid_S06
BP	GO:0007159	leukocyte cell-cell adhesion	12/146	419/18888	0.000102794	0.00238488	0.00179727	IL1B/S100A8/HSPH1/S100A9/HSPD1/PNP/NR4A3/ZC3H12A/CD55/MAP3K8/LRG1/IL10	12	Myeloid_S06
BP	GO:0046685	response to arsenic-containing substance	4/146	32/18888	0.000104105	0.00238488	0.00179727	PPIF/ZFAND2A/CDKN1A/ZC3H12A	4	Myeloid_S06
BP	GO:0070498	interleukin-1-mediated signaling pathway	4/146	32/18888	0.000104105	0.00238488	0.00179727	IL1B/NFKBIA/IL1RN/IL1R2	4	Myeloid_S06
BP	GO:0045766	positive regulation of angiogenesis	8/146	187/18888	0.000104623	0.00238488	0.00179727	IL1B/BTG1/CXCL8/HSPB1/ZC3H12A/LRG1/SPHK1/IL10	8	Myeloid_S06
BP	GO:0032640	tumor necrosis factor production	8/146	189/18888	0.000112636	0.00252614	0.00190372	ZFP36/LILRA5/HSPB1/CCL3/ZC3H12A/LILRA2/TNFRSF8/IL10	8	Myeloid_S06
BP	GO:0032680	regulation of tumor necrosis factor production	8/146	189/18888	0.000112636	0.00252614	0.00190372	ZFP36/LILRA5/HSPB1/CCL3/ZC3H12A/LILRA2/TNFRSF8/IL10	8	Myeloid_S06
BP	GO:0051092	positive regulation of NF-kappaB transcription factor activity	7/146	141/18888	0.000113792	0.00253164	0.00190787	IL1B/S100A8/S100A12/HSPA1B/S100A9/HSPA1A/SPHK1	7	Myeloid_S06
BP	GO:0030308	negative regulation of cell growth	8/146	190/18888	0.000116829	0.00255828	0.00192795	CDKN1A/HSPA1B/HSPA1A/BTG1/RGS2/TSPYL2/SEMA6B/CDA	8	Myeloid_S06
BP	GO:1904018	positive regulation of vasculature development	8/146	190/18888	0.000116829	0.00255828	0.00192795	IL1B/BTG1/CXCL8/HSPB1/ZC3H12A/LRG1/SPHK1/IL10	8	Myeloid_S06
BP	GO:0031400	negative regulation of protein modification process	12/146	426/18888	0.00012008	0.00260892	0.00196611	IL1B/PPP1R15A/CDKN1A/HSPA1B/PID1/DNAJA1/HSPA1A/DUSP1/RGS2/HSPB1/ZC3H12A/TRIB1	12	Myeloid_S06
BP	GO:0034101	erythrocyte homeostasis	7/146	144/18888	0.000129766	0.0027975	0.00210823	HSPA1B/ZFP36/HSPA1A/JMJD6/RPS24/ZFP36L1/ALAS1	7	Myeloid_S06
BP	GO:0071706	tumor necrosis factor superfamily cytokine production	8/146	194/18888	0.000134915	0.00286411	0.00215842	ZFP36/LILRA5/HSPB1/CCL3/ZC3H12A/LILRA2/TNFRSF8/IL10	8	Myeloid_S06
BP	GO:1903555	regulation of tumor necrosis factor superfamily cytokine production	8/146	194/18888	0.000134915	0.00286411	0.00215842	ZFP36/LILRA5/HSPB1/CCL3/ZC3H12A/LILRA2/TNFRSF8/IL10	8	Myeloid_S06
BP	GO:0034599	cellular response to oxidative stress	9/146	248/18888	0.000135998	0.00286522	0.00215926	PPIF/HSPA1B/SOD2/HSPA1A/NR4A2/FOS/ZC3H12A/SPHK1/MPO	9	Myeloid_S06
BP	GO:0008630	intrinsic apoptotic signaling pathway in response to DNA damage	6/146	102/18888	0.000140846	0.00292308	0.00220286	BCL2A1/CDKN1A/SOD2/IER3/SNAI1/DDIT4	6	Myeloid_S06
BP	GO:0035967	cellular response to topologically incorrect protein	6/146	102/18888	0.000140846	0.00292308	0.00220286	BAG3/PPP1R15A/DDIT3/HSPD1/HSPA1A/ATF3	6	Myeloid_S06
BP	GO:0097192	extrinsic apoptotic signaling pathway in absence of ligand	5/146	67/18888	0.000169247	0.00348649	0.00262745	IL1B/BAG3/BCL2A1/HSPA1B/HSPA1A	5	Myeloid_S06
BP	GO:0006959	humoral immune response	9/146	258/18888	0.000182931	0.00374066	0.002819	IL1B/FCN1/TREM1/S100A12/S100A9/CXCL8/CFP/CXCL2/CD55	9	Myeloid_S06
BP	GO:0051346	negative regulation of hydrolase activity	8/146	204/18888	0.000190446	0.00386592	0.00291339	PPP1R15A/TIMP1/SERPINA1/PLAUR/RGS2/SERPINB2/PTX3/FNIP1	8	Myeloid_S06
BP	GO:0038034	signal transduction in absence of ligand	5/146	69/18888	0.000194529	0.00392018	0.00295429	IL1B/BAG3/BCL2A1/HSPA1B/HSPA1A	5	Myeloid_S06
BP	GO:0032611	interleukin-1 beta production	6/146	110/18888	0.000212998	0.00417146	0.00314365	LILRA5/HSPB1/CCL3/ZC3H12A/LILRA2/SPHK1	6	Myeloid_S06
BP	GO:0032651	regulation of interleukin-1 beta production	6/146	110/18888	0.000212998	0.00417146	0.00314365	LILRA5/HSPB1/CCL3/ZC3H12A/LILRA2/SPHK1	6	Myeloid_S06
BP	GO:0042116	macrophage activation	6/146	110/18888	0.000212998	0.00417146	0.00314365	HSPD1/CCL3/ZC3H12A/JMJD6/SPHK1/IL10	6	Myeloid_S06
BP	GO:0048144	fibroblast proliferation	6/146	110/18888	0.000212998	0.00417146	0.00314365	EREG/CDKN1A/CKS2/SOD2/FTH1/SPHK1	6	Myeloid_S06
BP	GO:0062014	negative regulation of small molecule metabolic process	6/146	113/18888	0.000246544	0.00479467	0.00361331	PID1/IER3/SNAI1/DDIT4/INSIG1/CDA	6	Myeloid_S06
BP	GO:0045429	positive regulation of nitric oxide biosynthetic process	4/146	40/18888	0.00025219	0.00487041	0.00367039	IL1B/SOD2/HSP90AA1/PTX3	4	Myeloid_S06
BP	GO:0051348	negative regulation of transferase activity	8/146	213/18888	0.00025533	0.00489705	0.00369047	IL1B/CDKN1A/DNAJA1/ZFP36/DUSP1/RGS2/HSPB1/TRIB1	8	Myeloid_S06
BP	GO:1904407	positive regulation of nitric oxide metabolic process	4/146	41/18888	0.000277785	0.00526757	0.0039697	IL1B/SOD2/HSP90AA1/PTX3	4	Myeloid_S06
BP	GO:0044409	symbiont entry into host	7/146	163/18888	0.000278437	0.00526757	0.0039697	FCN1/HSPA1B/HSPA1A/CXCL8/ANPEP/CD55/PTX3	7	Myeloid_S06
BP	GO:0008228	opsonization	3/146	17/18888	0.000284153	0.00530355	0.00399681	FCN1/CFP/PTX3	3	Myeloid_S06
BP	GO:0051412	response to corticosterone	3/146	17/18888	0.000284153	0.00530355	0.00399681	CDKN1A/FOSB/FOS	3	Myeloid_S06
BP	GO:0045862	positive regulation of proteolysis	10/146	336/18888	0.000290096	0.00537839	0.00405321	IL1B/S100A8/ZFAND2A/HSPA1B/S100A9/HSPE1/HSPD1/HSPA1A/S100A10/TRIB1	10	Myeloid_S06
BP	GO:0035924	cellular response to vascular endothelial growth factor stimulus	5/146	76/18888	0.00030624	0.00564009	0.00425043	NR4A1/MT1G/HSPB1/MAP2K3/SPHK1	5	Myeloid_S06
BP	GO:0051702	biological process involved in interaction with symbiont	6/146	119/18888	0.000326041	0.00593683	0.00447405	TREM1/HSPD1/CCL3/ZC3H12A/PTX3/CCL4	6	Myeloid_S06
BP	GO:0043410	positive regulation of MAPK cascade	12/146	475/18888	0.000326622	0.00593683	0.00447405	IL1B/S100A12/GADD45B/LILRA5/CCL3/OSM/CCL3L1/ZC3H12A/MAP2K3/SPHK1/CCL4/CCL20	12	Myeloid_S06
BP	GO:0052548	regulation of endopeptidase activity	9/146	280/18888	0.000334868	0.00604719	0.00455722	S100A8/TIMP1/S100A9/HSPE1/HSPD1/SERPINA1/PLAUR/SERPINB2/FNIP1	9	Myeloid_S06
BP	GO:0071243	cellular response to arsenic-containing substance	3/146	18/18888	0.000339056	0.00608333	0.00458446	PPIF/ZFAND2A/ZC3H12A	3	Myeloid_S06
BP	GO:0006469	negative regulation of protein kinase activity	7/146	171/18888	0.000372275	0.00655946	0.00494327	IL1B/CDKN1A/DNAJA1/DUSP1/RGS2/HSPB1/TRIB1	7	Myeloid_S06
BP	GO:0051345	positive regulation of hydrolase activity	12/146	482/18888	0.000372562	0.00655946	0.00494327	S100A8/PPP1R15A/S100A9/HSPE1/HSPD1/HSPA1A/CCL3/CCL3L1/S100A10/RASGEF1B/CCL4/CCL20	12	Myeloid_S06
BP	GO:0002367	cytokine production involved in immune response	6/146	122/18888	0.00037267	0.00655946	0.00494327	IL1B/TREM1/NR4A3/CD55/IL10/FFAR2	6	Myeloid_S06
BP	GO:0009267	cellular response to starvation	7/146	172/18888	0.000385596	0.00672051	0.00506464	CDKN1A/PLIN2/ATF3/UPP1/FOS/ZC3H12A/FNIP1	7	Myeloid_S06
BP	GO:1903131	mononuclear cell differentiation	12/146	484/18888	0.000386653	0.00672051	0.00506464	IL1B/MT1G/FOS/KLF6/JUNB/PNP/ZC3H12A/JMJD6/ZFP36L1/FNIP1/CLEC4E/IL10	12	Myeloid_S06
BP	GO:0002523	leukocyte migration involved in inflammatory response	3/146	19/18888	0.000400355	0.00678894	0.00511621	S100A8/S100A9/FFAR2	3	Myeloid_S06
BP	GO:0002544	chronic inflammatory response	3/146	19/18888	0.000400355	0.00678894	0.00511621	S100A8/S100A9/IL10	3	Myeloid_S06
BP	GO:0061158	3'-UTR-mediated mRNA destabilization	3/146	19/18888	0.000400355	0.00678894	0.00511621	ZFP36/ZC3H12A/ZFP36L1	3	Myeloid_S06
BP	GO:0070431	nucleotide-binding oligomerization domain containing 2 signaling pathway	3/146	19/18888	0.000400355	0.00678894	0.00511621	NFKBIA/HSPA1B/HSPA1A	3	Myeloid_S06
BP	GO:0045646	regulation of erythrocyte differentiation	4/146	46/18888	0.000434427	0.00727796	0.00548474	HSPA1B/ZFP36/HSPA1A/ZFP36L1	4	Myeloid_S06
BP	GO:0140467	integrated stress response signaling	4/146	46/18888	0.000434427	0.00727796	0.00548474	PPP1R15A/DDIT3/FOS/JUNB	4	Myeloid_S06
BP	GO:0032635	interleukin-6 production	7/146	176/18888	0.000442751	0.00732911	0.00552329	IL1B/EREG/HSPD1/LILRA5/ZC3H12A/LILRA2/IL10	7	Myeloid_S06
BP	GO:0032675	regulation of interleukin-6 production	7/146	176/18888	0.000442751	0.00732911	0.00552329	IL1B/EREG/HSPD1/LILRA5/ZC3H12A/LILRA2/IL10	7	Myeloid_S06
BP	GO:0042454	ribonucleoside catabolic process	3/146	20/18888	0.000468345	0.00765153	0.00576627	UPP1/PNP/CDA	3	Myeloid_S06
BP	GO:0010837	regulation of keratinocyte proliferation	4/146	47/18888	0.000472008	0.00765153	0.00576627	AREG/ZFP36/ZFP36L1/LRG1	4	Myeloid_S06
BP	GO:0045933	positive regulation of muscle contraction	4/146	47/18888	0.000472008	0.00765153	0.00576627	HSP90AA1/RGS2/SPHK1/PROK2	4	Myeloid_S06
BP	GO:0048659	smooth muscle cell proliferation	7/146	178/18888	0.000473761	0.00765153	0.00576627	EREG/CDKN1A/DDIT3/SOD2/NR4A3/TRIB1/IL10	7	Myeloid_S06
BP	GO:0016049	cell growth	12/146	496/18888	0.000481029	0.00765153	0.00576627	S100A8/CDKN1A/HSPA1B/S100A9/HSPA1A/BTG1/RGS2/TSPYL2/H3-3A/SEMA6B/SPHK1/CDA	12	Myeloid_S06
BP	GO:0022407	regulation of cell-cell adhesion	12/146	496/18888	0.000481029	0.00765153	0.00576627	IL1B/HSPH1/HSPD1/IL1RN/PLAUR/PNP/FXYD5/NR4A3/ZC3H12A/CD55/MAP3K8/IL10	12	Myeloid_S06
BP	GO:0046683	response to organophosphorus	6/146	128/18888	0.000481488	0.00765153	0.00576627	IL1B/AREG/FOSB/FOS/AQP9/ZFP36L1	6	Myeloid_S06
BP	GO:0001933	negative regulation of protein phosphorylation	9/146	296/18888	0.000501202	0.00791014	0.00596116	IL1B/CDKN1A/PID1/DNAJA1/DUSP1/RGS2/HSPB1/ZC3H12A/TRIB1	9	Myeloid_S06
BP	GO:0016032	viral process	11/146	428/18888	0.00050345	0.00791014	0.00596116	FCN1/HSPA1B/ZFP36/HSPA1A/CXCL8/CCL3/ANPEP/ZC3H12A/CD55/PTX3/CCL4	11	Myeloid_S06
BP	GO:0043407	negative regulation of MAP kinase activity	4/146	48/18888	0.000511849	0.00799078	0.00602193	IL1B/DNAJA1/DUSP1/RGS2	4	Myeloid_S06
BP	GO:0051591	response to cAMP	5/146	85/18888	0.000514329	0.00799078	0.00602193	AREG/FOSB/FOS/AQP9/ZFP36L1	5	Myeloid_S06
BP	GO:0002696	positive regulation of leukocyte activation	10/146	362/18888	0.000520904	0.00804796	0.00606502	IL1B/CDKN1A/HSPH1/HSPD1/CCL3/PNP/NR4A3/CD55/MAP3K8/IL10	10	Myeloid_S06
BP	GO:0072593	reactive oxygen species metabolic process	8/146	238/18888	0.000535495	0.00822769	0.00620047	CDKN1A/PID1/SOD2/IER3/DDIT4/ZC3H12A/HP/MPO	8	Myeloid_S06
BP	GO:0033673	negative regulation of kinase activity	7/146	182/18888	0.000540978	0.00826627	0.00622954	IL1B/CDKN1A/DNAJA1/DUSP1/RGS2/HSPB1/TRIB1	7	Myeloid_S06
BP	GO:0036230	granulocyte activation	4/146	49/18888	0.000554026	0.00841938	0.00634493	CXCL8/STXBP2/CCL3/LILRA2	4	Myeloid_S06
BP	GO:0002366	leukocyte activation involved in immune response	9/146	301/18888	0.000565302	0.00854404	0.00643888	HSPD1/STXBP2/JUNB/CCL3/NR4A3/ZC3H12A/LILRA2/CLEC4E/IL10	9	Myeloid_S06
BP	GO:0001892	embryonic placenta development	5/146	88/18888	0.000603014	0.00906477	0.0068313	SNAI1/PHLDA2/JUNB/ZFP36L1/IL10	5	Myeloid_S06
BP	GO:0052547	regulation of peptidase activity	9/146	304/18888	0.000606887	0.00907394	0.00683821	S100A8/TIMP1/S100A9/HSPE1/HSPD1/SERPINA1/PLAUR/SERPINB2/FNIP1	9	Myeloid_S06
BP	GO:0043405	regulation of MAP kinase activity	6/146	134/18888	0.000613609	0.00912538	0.00687698	IL1B/S100A12/DNAJA1/DUSP1/RGS2/TRIB1	6	Myeloid_S06
BP	GO:0002263	cell activation involved in immune response	9/146	305/18888	0.000621293	0.00919052	0.00692606	HSPD1/STXBP2/JUNB/CCL3/NR4A3/ZC3H12A/LILRA2/CLEC4E/IL10	9	Myeloid_S06
BP	GO:0030218	erythrocyte differentiation	6/146	135/18888	0.00063812	0.00938947	0.007076	HSPA1B/ZFP36/HSPA1A/JMJD6/ZFP36L1/ALAS1	6	Myeloid_S06
BP	GO:0048145	regulation of fibroblast proliferation	5/146	90/18888	0.000668199	0.00978032	0.00737055	EREG/CDKN1A/SOD2/FTH1/SPHK1	5	Myeloid_S06
BP	GO:0051131	chaperone-mediated protein complex assembly	3/146	23/18888	0.000715328	0.0103611	0.00780822	HSPD1/HSPA1A/HSP90AA1	3	Myeloid_S06
BP	GO:1903579	negative regulation of ATP metabolic process	3/146	23/18888	0.000715328	0.0103611	0.00780822	PID1/IER3/DDIT4	3	Myeloid_S06
BP	GO:0002822	regulation of adaptive immune response based on somatic recombination of immune receptors built from immunoglobulin superfamily domains	7/146	192/18888	0.000742581	0.0107001	0.00806369	IL1B/HSPD1/JUNB/ZC3H12A/CD55/IL10/CLEC6A	7	Myeloid_S06
BP	GO:0033002	muscle cell proliferation	8/146	251/18888	0.000758304	0.0108703	0.00819199	EREG/CDKN1A/DDIT3/SOD2/FOS/NR4A3/TRIB1/IL10	8	Myeloid_S06
BP	GO:0042326	negative regulation of phosphorylation	9/146	316/18888	0.000799092	0.0113963	0.00858835	IL1B/CDKN1A/PID1/DNAJA1/DUSP1/RGS2/HSPB1/ZC3H12A/TRIB1	9	Myeloid_S06
BP	GO:0034114	regulation of heterotypic cell-cell adhesion	3/146	24/18888	0.000812907	0.0114943	0.00866224	IL1B/IL1RN/IL10	3	Myeloid_S06
BP	GO:0019915	lipid storage	5/146	94/18888	0.000814233	0.0114943	0.00866224	IL1B/NFKBIA/PLIN2/ZC3H12A/FFAR2	5	Myeloid_S06
BP	GO:0071901	negative regulation of protein serine/threonine kinase activity	5/146	95/18888	0.000854189	0.0119354	0.00899464	IL1B/CDKN1A/DNAJA1/DUSP1/RGS2	5	Myeloid_S06
BP	GO:1990874	vascular associated smooth muscle cell proliferation	5/146	95/18888	0.000854189	0.0119354	0.00899464	CDKN1A/DDIT3/SOD2/NR4A3/IL10	5	Myeloid_S06
BP	GO:0001836	release of cytochrome c from mitochondria	4/146	55/18888	0.000860424	0.0119354	0.00899464	PPIF/BCL2A1/SOD2/PLAUR	4	Myeloid_S06
BP	GO:0014074	response to purine-containing compound	6/146	143/18888	0.000862645	0.0119354	0.00899464	IL1B/AREG/FOSB/FOS/AQP9/ZFP36L1	6	Myeloid_S06
BP	GO:0002699	positive regulation of immune effector process	8/146	257/18888	0.000883666	0.0121657	0.00916821	IL1B/FCN1/HSPD1/CFP/NR4A3/CD55/IL10/FFAR2	8	Myeloid_S06
BP	GO:0009164	nucleoside catabolic process	3/146	25/18888	0.00091855	0.0125837	0.00948319	UPP1/PNP/CDA	3	Myeloid_S06
BP	GO:0097305	response to alcohol	8/146	259/18888	0.000928968	0.012664	0.00954373	S100A8/CDKN1A/SOD2/FOSB/RGS2/FOS/CCL3/CDA	8	Myeloid_S06
BP	GO:0045638	negative regulation of myeloid cell differentiation	5/146	97/18888	0.000938465	0.0127311	0.00959427	NFKBIA/ZFP36/CCL3/ZFP36L1/TRIB1	5	Myeloid_S06
BP	GO:0045598	regulation of fat cell differentiation	6/146	146/18888	0.000960954	0.0129729	0.00977649	DDIT3/SOD2/ZFP36/INSIG1/ZC3H12A/ZFP36L1	6	Myeloid_S06
BP	GO:0022409	positive regulation of cell-cell adhesion	9/146	325/18888	0.000973653	0.0130808	0.00985783	IL1B/HSPH1/HSPD1/PLAUR/PNP/NR4A3/CD55/MAP3K8/IL10	9	Myeloid_S06
BP	GO:0031663	lipopolysaccharide-mediated signaling pathway	4/146	57/18888	0.000984724	0.0131659	0.00992199	NFKBIA/CD55/LILRA2/TRIB1	4	Myeloid_S06
BP	GO:0051701	biological process involved in interaction with host	7/146	202/18888	0.000999553	0.0133003	0.0100232	FCN1/HSPA1B/HSPA1A/CXCL8/ANPEP/CD55/PTX3	7	Myeloid_S06
BP	GO:0000302	response to reactive oxygen species	7/146	203/18888	0.00102867	0.0135444	0.0102072	PPIF/AREG/SOD2/FOS/SPHK1/HP/MPO	7	Myeloid_S06
BP	GO:1900543	negative regulation of purine nucleotide metabolic process	3/146	26/18888	0.00103251	0.0135444	0.0102072	PID1/IER3/DDIT4	3	Myeloid_S06
BP	GO:2000108	positive regulation of leukocyte apoptotic process	3/146	26/18888	0.00103251	0.0135444	0.0102072	HCAR2/FNIP1/IL10	3	Myeloid_S06
BP	GO:2000377	regulation of reactive oxygen species metabolic process	6/146	149/18888	0.00106767	0.0139398	0.0105052	CDKN1A/PID1/SOD2/IER3/ZC3H12A/HP	6	Myeloid_S06
BP	GO:0002220	innate immune response activating cell surface receptor signaling pathway	5/146	100/18888	0.00107627	0.0139865	0.0105404	FCN1/NFKBIA/LILRA2/FFAR2/CLEC6A	5	Myeloid_S06
BP	GO:0045732	positive regulation of protein catabolic process	7/146	205/18888	0.00108892	0.014085	0.0106146	IL1B/ZFAND2A/HSPA1B/HSPA1A/HSP90AA1/IER3/TRIB1	7	Myeloid_S06
BP	GO:0032755	positive regulation of interleukin-6 production	5/146	101/18888	0.00112538	0.0144042	0.0108551	IL1B/EREG/HSPD1/LILRA5/LILRA2	5	Myeloid_S06
BP	GO:0042542	response to hydrogen peroxide	5/146	101/18888	0.00112538	0.0144042	0.0108551	PPIF/AREG/SOD2/SPHK1/HP	5	Myeloid_S06
BP	GO:0071900	regulation of protein serine/threonine kinase activity	8/146	267/18888	0.00112917	0.0144042	0.0108551	IL1B/CDKN1A/S100A12/SERTAD1/DNAJA1/DUSP1/RGS2/TRIB1	8	Myeloid_S06
BP	GO:0002819	regulation of adaptive immune response	7/146	207/18888	0.0011519	0.0144042	0.0108551	IL1B/HSPD1/JUNB/ZC3H12A/CD55/IL10/CLEC6A	7	Myeloid_S06
BP	GO:0006913	nucleocytoplasmic transport	9/146	333/18888	0.00115372	0.0144042	0.0108551	IL1B/BAG3/NFKBIA/CDKN1A/HSP90AA1/IER3/EIF4A3/ZC3H12A/NXF1	9	Myeloid_S06
BP	GO:0051169	nuclear transport	9/146	333/18888	0.00115372	0.0144042	0.0108551	IL1B/BAG3/NFKBIA/CDKN1A/HSP90AA1/IER3/EIF4A3/ZC3H12A/NXF1	9	Myeloid_S06
BP	GO:0048245	eosinophil chemotaxis	3/146	27/18888	0.00115503	0.0144042	0.0108551	CCL3/CCL3L1/CCL4	3	Myeloid_S06
BP	GO:0051043	regulation of membrane protein ectodomain proteolysis	3/146	27/18888	0.00115503	0.0144042	0.0108551	IL1B/TIMP1/IL10	3	Myeloid_S06
BP	GO:0031668	cellular response to extracellular stimulus	8/146	269/18888	0.00118425	0.0147027	0.0110801	CDKN1A/PLIN2/ATF3/NR4A2/UPP1/FOS/ZC3H12A/FNIP1	8	Myeloid_S06
BP	GO:0002675	positive regulation of acute inflammatory response	3/146	28/18888	0.00128635	0.0158289	0.0119288	IL1B/OSM/FFAR2	3	Myeloid_S06
BP	GO:0031664	regulation of lipopolysaccharide-mediated signaling pathway	3/146	28/18888	0.00128635	0.0158289	0.0119288	CD55/LILRA2/TRIB1	3	Myeloid_S06
BP	GO:0045639	positive regulation of myeloid cell differentiation	5/146	105/18888	0.00133856	0.0163477	0.0123198	HSPA1B/HSPA1A/FOS/ZFP36L1/TRIB1	5	Myeloid_S06
BP	GO:0032731	positive regulation of interleukin-1 beta production	4/146	62/18888	0.00134982	0.0163477	0.0123198	LILRA5/HSPB1/CCL3/LILRA2	4	Myeloid_S06
BP	GO:0046824	positive regulation of nucleocytoplasmic transport	4/146	62/18888	0.00134982	0.0163477	0.0123198	IL1B/BAG3/HSP90AA1/ZC3H12A	4	Myeloid_S06
BP	GO:0046718	symbiont entry into host cell	6/146	156/18888	0.00135202	0.0163477	0.0123198	FCN1/HSPA1B/HSPA1A/ANPEP/CD55/PTX3	6	Myeloid_S06
BP	GO:0071383	cellular response to steroid hormone stimulus	7/146	213/18888	0.00135816	0.0163508	0.0123221	HSPA1B/DNAJA1/ZFP36/HSPA1A/DDIT4/NR4A3/ZFP36L1	7	Myeloid_S06
BP	GO:0034656	nucleobase-containing small molecule catabolic process	3/146	29/18888	0.00142669	0.0170285	0.0128328	UPP1/PNP/CDA	3	Myeloid_S06
[truncated: 1,462 more rows]

## Sheet: PCa_Ecotypes_function
Pca Ecotypes EC1 function
ONTOLOGY	ID	Description	GeneRatio	BgRatio	pvalue	p.adjust	qvalue	geneID	Count	celltype
[truncated: 529 more rows]

## Sheet: Geneset
Macrphage genesets
Description	gene
M1	IL1B IL6 TNF
[truncated: 18 more rows]
