# Supplementary material for: Integrating Multi-Omics Atlas to Uncover Genetic and Epigenetic Mechanisms and Reveal Cell State Evolution Across Ecotypes in Male Urological Cancers
Source: Int J Mol Sci. 2026 Mar 16;27(6):2712. doi: 10.3390/ijms27062712 (PMC13026699; doi:10.3390/ijms27062712)
Supplement: Supplementary file 1 [file ijms-27-02712-s001.zip › Table S7.xlsx]

## Sheet: BC Drug2cell
Table S7. Drugs and target genes selected for tumor cell differentiation.
BC drug scores							BC drug targets
group	names	scores	logfoldchanges	pvals	pvals_adj		names	gene
Tumor cells	CHEMBL1624|LEVOTHYROXINE	62.7797	3.12553	0	0		CHEMBL2108709|COLLAGENASE CLOSTRIDIUM HISTOLYTICUM	COL1A2
Tumor cells	CHEMBL3545262|SACITUZUMAB GOVITECAN	60.0092	3.1452	0	0		CHEMBL2108709|COLLAGENASE CLOSTRIDIUM HISTOLYTICUM	COL1A1
Tumor cells	CHEMBL1201013|OLSALAZINE SODIUM	59.7378	4.28751	0	0		CHEMBL256997|ATALUREN	RPLP1
Tumor cells	CHEMBL1200760|BALSALAZIDE DISODIUM	59.7378	4.28751	0	0		CHEMBL256997|ATALUREN	RPS18
Tumor cells	CHEMBL595|PIOGLITAZONE	58.7042	4.41173	0	0		CHEMBL256997|ATALUREN	RPL8
Tumor cells	CHEMBL1393|SPIRONOLACTONE	58.0907	3.31692	0	0		CHEMBL256997|ATALUREN	RPL30
Tumor cells	CHEMBL264374|BEZAFIBRATE	57.5106	3.85744	0	0		CHEMBL256997|ATALUREN	RPL32
Tumor cells	CHEMBL843|ROSIGLITAZONE MALEATE	57.1219	5.27574	0	0		CHEMBL256997|ATALUREN	RPL12
Tumor cells	CHEMBL121|ROSIGLITAZONE	56.6515	2.34811	0	0		CHEMBL256997|ATALUREN	RPL18A
Tumor cells	CHEMBL661|ALPRAZOLAM	54.7047	2.52724	0	0		CHEMBL256997|ATALUREN	RPL7A
Tumor cells	CHEMBL727|THIOGUANINE	53.7502	2.12954	0	0		CHEMBL256997|ATALUREN	RPS28
Tumor cells	CHEMBL114|SAQUINAVIR	52.2044	3.06382	0	0		CHEMBL256997|ATALUREN	RPS7
Tumor cells	CHEMBL408|TROGLITAZONE	51.9794	2.19175	0	0		CHEMBL256997|ATALUREN	RPLP0
Tumor cells	CHEMBL1715|PIOGLITAZONE HYDROCHLORIDE	51.9725	2.97248	0	0		CHEMBL256997|ATALUREN	RPS15
Tumor cells	CHEMBL222863|OUABAIN	51.6211	1.77023	0	0		CHEMBL256997|ATALUREN	RPL3
Tumor cells	CHEMBL53418|DANTHRON	49.9871	2.31966	0	0		CHEMBL256997|ATALUREN	RPS27A
Tumor cells	CHEMBL866|MYCOPHENOLIC ACID	49.7429	1.54058	0	0		CHEMBL256997|ATALUREN	RPS8
Tumor cells	CHEMBL809|SERTRALINE	49.499	3.05309	0	0		CHEMBL256997|ATALUREN	RPL26
Tumor cells	CHEMBL1200426|METHIXENE HYDROCHLORIDE	49.4142	2.9607	0	0		CHEMBL256997|ATALUREN	RPL6
Tumor cells	CHEMBL1201|THIOTHIXENE	49.3234	2.95537	0	0		CHEMBL256997|ATALUREN	RPS24
Tumor cells	CHEMBL506569|LANATOSIDE C	48.9697	1.35975	0	0		CHEMBL256997|ATALUREN	RPL34
Tumor cells	CHEMBL180022|NERATINIB	48.929	4.32001	0	0		CHEMBL256997|ATALUREN	RPS27
Tumor cells	CHEMBL1200809|AZELASTINE HYDROCHLORIDE	48.7114	2.17152	0	0		CHEMBL256997|ATALUREN	RPS6
Tumor cells	CHEMBL585|TRIAMTERENE	48.3774	1.27674	0	0		CHEMBL256997|ATALUREN	RPL35
Tumor cells	CHEMBL189963|PALBOCICLIB	47.6617	1.19983	0	0		CHEMBL256997|ATALUREN	RPS14
Tumor cells	CHEMBL34259|METHOTREXATE	47.4741	1.04177	0	0		CHEMBL256997|ATALUREN	RPS25
Tumor cells	CHEMBL1448|NICLOSAMIDE	47.2949	0.842855	0	0		CHEMBL256997|ATALUREN	RPS3A
Tumor cells	CHEMBL51|KETANSERIN	46.7281	2.65469	0	0		CHEMBL256997|ATALUREN	RPS21
Tumor cells	CHEMBL1200613|TOLMETIN SODIUM	46.4463	3.22914	0	0		CHEMBL256997|ATALUREN	RPL17
Tumor cells	CHEMBL1571863|ISOCONAZOLE	45.9521	1.98906	0	0		CHEMBL256997|ATALUREN	RPL27
Tumor cells	CHEMBL553|ERLOTINIB	45.6746	1.25735	0	0		CHEMBL256997|ATALUREN	RPL9
Tumor cells	CHEMBL1625|OXYBENZONE	45.0969	2.65802	0	0		CHEMBL256997|ATALUREN	RPL10A
Tumor cells	CHEMBL1713|CHLORPROMAZINE HYDROCHLORIDE	45.0027	1.19799	0	0		CHEMBL256997|ATALUREN	RPL4
Tumor cells	CHEMBL1008|BEPRIDIL	44.8651	2.0209	0	0		CHEMBL256997|ATALUREN	RPL7
Tumor cells	CHEMBL1453317|DIETHYLTOLUAMIDE	44.5914	3.97661	0	0		CHEMBL256997|ATALUREN	RPL38
Tumor cells	CHEMBL13209|NITRAZEPAM	44.5914	3.97661	0	0		CHEMBL256997|ATALUREN	RPS20
Tumor cells	CHEMBL83|TAMOXIFEN	44.1365	1.45579	0	0		CHEMBL256997|ATALUREN	RPS10
Tumor cells	CHEMBL535650|MEFLOQUINE HYDROCHLORIDE	43.8576	2.16196	0	0		CHEMBL1255943|GLUTAMIC ACID HYDROCHLORIDE	EHMT2
Tumor cells	CHEMBL1200981|EPIRUBICIN HYDROCHLORIDE	43.8455	1.37907	0	0		CHEMBL1201130|BETAINE HYDROCHLORIDE	EHMT2
Tumor cells	CHEMBL421|SULFASALAZINE	43.6086	1.64554	0	0		CHEMBL1200585|OXYMETHOLONE	EHMT2
Tumor cells	CHEMBL1569|AMANTADINE HYDROCHLORIDE	43.3339	1.72494	0	0		CHEMBL1201119|LIOTHYRONINE SODIUM	HPGD
Tumor cells	CHEMBL1742982|AFLIBERCEPT	43.2011	3.72161	0	0		CHEMBL1201119|LIOTHYRONINE SODIUM	POLB
Tumor cells	CHEMBL2105719|DACOMITINIB	43.1502	6.05981	0	0		CHEMBL1515|METHIMAZOLE	LMNA
Tumor cells	CHEMBL2110732|DACOMITINIB	43.1502	6.05981	0	0		CHEMBL1515|METHIMAZOLE	EHMT2
Tumor cells	CHEMBL2105712|AFATINIB DIMALEATE	43.1502	6.05981	0	0		CHEMBL497|CLIOQUINOL	HSP90AA1
Tumor cells	CHEMBL3989921|NERATINIB MALEATE	43.1502	6.05981	0	0		CHEMBL497|CLIOQUINOL	NR3C1
Tumor cells	CHEMBL1201179|LAPATINIB DITOSYLATE	42.6949	6.11436	0	0		CHEMBL497|CLIOQUINOL	EHMT2
Tumor cells	CHEMBL3707357|BROLUCIZUMAB	42.6299	4.23105	0	0		CHEMBL497|CLIOQUINOL	MAPK1
Tumor cells	CHEMBL1201583|BEVACIZUMAB	42.6299	4.23105	0	0		CHEMBL497|CLIOQUINOL	SMAD3
Tumor cells	CHEMBL1201825|RANIBIZUMAB	42.6299	4.23105	0	0		CHEMBL869|NITROFURAZONE	LMNA
Tumor cells	CHEMBL1201421|PEGAPTANIB SODIUM	42.6299	4.23105	0	0		CHEMBL849|TRICLOSAN	HSP90AA1
Tumor cells	CHEMBL1709|SERTRALINE HYDROCHLORIDE	42.3907	1.78346	0	0		CHEMBL849|TRICLOSAN	HPGD
Tumor cells	CHEMBL23588|FLUFENAMIC ACID	41.4781	1.35728	0	0		CHEMBL849|TRICLOSAN	RXRA
Tumor cells	CHEMBL1324|TOLCAPONE	41.1228	2.31236	0	0		CHEMBL849|TRICLOSAN	SMAD3
Tumor cells	CHEMBL1089318|OPICAPONE	41.1228	2.31236	0	0		CHEMBL305906|CETYLPYRIDINIUM	SMAD3
Tumor cells	CHEMBL43064|CINNARIZINE	40.8764	2.1131	0	0		CHEMBL1451116|IODOFORM	EHMT2
Tumor cells	CHEMBL388590|BENZBROMARONE	40.8208	0.958663	0	0		CHEMBL790|CHLORHEXIDINE	KPNB1
Tumor cells	CHEMBL1201165|QUINESTROL	40.1538	1.54245	0	0		CHEMBL790|CHLORHEXIDINE	TARDBP
Tumor cells	CHEMBL1516474|TEGASEROD MALEATE	40.1436	1.2476	0	0		CHEMBL790|CHLORHEXIDINE	USP1
Tumor cells	CHEMBL506247|TANNIC ACID	40.1427	1.21404	0	0		CHEMBL790|CHLORHEXIDINE	EHMT2
Tumor cells	CHEMBL1237135|MAPROTILINE HYDROCHLORIDE	40.0315	1.81067	0	0		CHEMBL790|CHLORHEXIDINE	ATXN2
Tumor cells	CHEMBL20|ACETAZOLAMIDE	39.5837	3.84445	0	0		CHEMBL496|HEXACHLOROPHENE	SUMO2
Tumor cells	CHEMBL1334033|PERHEXILINE MALEATE	38.9926	1.35711	0	0		CHEMBL496|HEXACHLOROPHENE	HSP90AA1
Tumor cells	CHEMBL704|MESALAMINE	38.8866	0.873113	0	0		CHEMBL496|HEXACHLOROPHENE	USP1
Tumor cells	CHEMBL63857|PHENOLPHTHALEIN	38.7871	1.07208	0	0		CHEMBL496|HEXACHLOROPHENE	FASN
Tumor cells	CHEMBL328560|SULTHIAME	38.7477	2.85767	0	0		CHEMBL496|HEXACHLOROPHENE	HPGD
Tumor cells	CHEMBL17|DICHLORPHENAMIDE	38.5565	3.82709	0	0		CHEMBL496|HEXACHLOROPHENE	POLB
Tumor cells	CHEMBL1200814|ACETAZOLAMIDE SODIUM	38.5565	3.82709	0	0		CHEMBL496|HEXACHLOROPHENE	SMAD3
Tumor cells	CHEMBL1229517|VEMURAFENIB	38.4851	3.19058	0	0		CHEMBL508338|THIMEROSAL	HSP90AA1
Tumor cells	CHEMBL1201119|LIOTHYRONINE SODIUM	38.0716	1.07469	0	0		CHEMBL508338|THIMEROSAL	ATXN2
Tumor cells	CHEMBL315795|CLOMETHIAZOLE	37.9265	1.68859	0	0		CHEMBL508338|THIMEROSAL	MAPK1
Tumor cells	CHEMBL220492|TOPIRAMATE	37.7866	3.28373	0	0		CHEMBL508338|THIMEROSAL	HPGD
Tumor cells	CHEMBL832|SULFINPYRAZONE	37.7713	1.78306	0	0		CHEMBL508338|THIMEROSAL	RXRA
Tumor cells	CHEMBL4297774|AMIVANTAMAB	37.577	6.70632	5.1077263513982e-309	1.05545000554323e-307		CHEMBL508338|THIMEROSAL	SMAD3
Tumor cells	CHEMBL1200606|MEXILETINE HYDROCHLORIDE	37.438	1.92075	9.40220654827462e-307	1.90992280476392e-305		CHEMBL333826|DEQUALINIUM	HIF1A
Tumor cells	CHEMBL605|PROCAINAMIDE HYDROCHLORIDE	37.438	1.92075	9.40220654827462e-307	1.90992280476392e-305		CHEMBL333826|DEQUALINIUM	MTOR
Tumor cells	CHEMBL288441|BOSUTINIB	37.404	2.6296	3.3669375627029e-306	6.7819742334444e-305		CHEMBL1453317|DIETHYLTOLUAMIDE	HPGD
Tumor cells	CHEMBL1116|RALOXIFENE HYDROCHLORIDE	37.0396	0.64458	2.63600032481039e-300	5.13698599883781e-299		CHEMBL1440|TETRACYCLINE	HSP90AB1
Tumor cells	CHEMBL2355051|CLOMIPHENE	37.0127	1.27533	7.16252881847216e-300	1.38456303047401e-298		CHEMBL1440|TETRACYCLINE	HSP90AA1
Tumor cells	CHEMBL36|PYRIMETHAMINE	36.6798	1.41117	1.53581541836001e-294	2.94507964624715e-293		CHEMBL1382627|SULFADIAZINE, SILVER	PKM
Tumor cells	CHEMBL953|ENTACAPONE	36.6098	1.53157	1.99765046152116e-293	3.80029218751287e-292		CHEMBL1382627|SULFADIAZINE, SILVER	EHMT2
Tumor cells	CHEMBL24828|VANDETANIB	35.9042	0.71593	2.62944159422222e-282	4.96281220578791e-281		CHEMBL1382627|SULFADIAZINE, SILVER	HPGD
Tumor cells	CHEMBL1200916|THIORIDAZINE HYDROCHLORIDE	35.6084	0.971179	1.0381911594577e-277	1.52671423878534e-276		CHEMBL1517|OXYTETRACYCLINE	HIF1A
Tumor cells	CHEMBL534|KETOTIFEN	35.4845	1.82363	8.51325813687293e-276	1.23674422752027e-274		CHEMBL1517|OXYTETRACYCLINE	APEX1
Tumor cells	CHEMBL98123|PAPAVERINE HYDROCHLORIDE	35.4829	1.2929	9.03322917878893e-276	1.30437652659982e-274		CHEMBL1517|OXYTETRACYCLINE	CBX1
Tumor cells	CHEMBL1946170|REGORAFENIB	35.4221	1.36537	7.81213246721182e-275	1.12129829484471e-273		CHEMBL1517|OXYTETRACYCLINE	EHMT2
Tumor cells	CHEMBL1699|MEMANTINE HYDROCHLORIDE	35.3148	1.81843	3.48018650513115e-273	4.96548038857105e-272		CHEMBL1517|OXYTETRACYCLINE	GLS
Tumor cells	CHEMBL46917|CARBARIL	35.2988	1.1252	6.13378397083953e-273	8.69981075627359e-272		CHEMBL1517|OXYTETRACYCLINE	POLB
Tumor cells	CHEMBL1200446|TRIPELENNAMINE HYDROCHLORIDE	35.1647	1.89207	6.93908399989131e-271	9.72689143142659e-270		CHEMBL571546|TIRBANIBULIN	SRC
Tumor cells	CHEMBL511|PYRILAMINE	35.1486	1.84008	1.22314000120545e-270	1.6947205681442e-269		CHEMBL61|PODOFILOX	LMNA
Tumor cells	CHEMBL1200406|DIMENHYDRINATE	35.1064	1.88048	5.38290523299278e-270	7.41541600200212e-269		CHEMBL61|PODOFILOX	HIF1A
Tumor cells	CHEMBL1201236|CARBIDOPA	34.7872	1.31246	3.8018838079167e-265	5.177906527032e-264		CHEMBL771|CYCLOSERINE	HIF1A
Tumor cells	CHEMBL251940|PERICIAZINE	34.7477	1.93178	1.50254971820024e-264	2.0348088556644e-263		CHEMBL771|CYCLOSERINE	EHMT2
Tumor cells	CHEMBL1200896|DINOPROST TROMETHAMINE	34.5496	1.86046	1.44729116849902e-261	1.88541137548487e-260		CHEMBL1201438|ALDESLEUKIN	IL2RB
Tumor cells	CHEMBL498|CHLORPROPAMIDE	34.4128	1.60371	1.62518498815685e-259	2.10571265762809e-258		CHEMBL290106|BITHIONOL	USP1
Tumor cells	CHEMBL1238|AZELAIC ACID	34.3792	1.74621	5.15639064225861e-259	6.64509052123328e-258		CHEMBL290106|BITHIONOL	HPGD
Tumor cells	CHEMBL1722|METHYLPHENIDATE HYDROCHLORIDE	34.2784	1.851	1.64570451751311e-257	2.10949397244863e-256		CHEMBL290106|BITHIONOL	POLB
Tumor cells	CHEMBL939|GEFITINIB	34.146	0.707804	1.53547659897359e-255	1.95773266369133e-254		CHEMBL290106|BITHIONOL	RXRA
Tumor cells	CHEMBL435|HYDROCHLOROTHIAZIDE	34.1271	1.9164	2.92085544752761e-255	3.70438651202311e-254		CHEMBL1448|NICLOSAMIDE	PKM
Tumor cells	CHEMBL1373|MODAFINIL	34.1067	1.91387	5.85844565887176e-255	7.39089170753454e-254		CHEMBL1448|NICLOSAMIDE	LMNA
Tumor cells	CHEMBL62193|SULFADIMETHOXINE	34.0821	2.15384	1.35832448859273e-254	1.58824575568623e-253		CHEMBL1448|NICLOSAMIDE	HIF1A
Tumor cells	CHEMBL1200581|DIATRIZOATE SODIUM	34.0821	2.15384	1.35832448859273e-254	1.58824575568623e-253		CHEMBL1448|NICLOSAMIDE	GNAS
Tumor cells	CHEMBL1208|CINOXACIN	34.0821	2.15384	1.35832448859273e-254	1.58824575568623e-253		CHEMBL1448|NICLOSAMIDE	MTOR
Tumor cells	CHEMBL637|VENLAFAXINE	34.0821	2.15384	1.35832448859273e-254	1.58824575568623e-253		CHEMBL1448|NICLOSAMIDE	EHMT2
Tumor cells	CHEMBL268869|SULFAMETHOXYPYRIDAZINE	34.0821	2.15384	1.35832448859273e-254	1.58824575568623e-253		CHEMBL1448|NICLOSAMIDE	ATXN2
Tumor cells	CHEMBL471|SOTALOL	34.0821	2.15384	1.35832448859273e-254	1.58824575568623e-253		CHEMBL1448|NICLOSAMIDE	RXRA
Tumor cells	CHEMBL1201234|MEPHENTERMINE	34.0821	2.15384	1.35832448859273e-254	1.58824575568623e-253		CHEMBL157101|KETOCONAZOLE	HSP90AA1
Tumor cells	CHEMBL822|TERBINAFINE	34.0821	2.15384	1.35832448859273e-254	1.58824575568623e-253		CHEMBL157101|KETOCONAZOLE	LMNA
Tumor cells	CHEMBL1256901|BUTYLSCOPOLAMINE BROMIDE	34.0821	2.15384	1.35832448859273e-254	1.58824575568623e-253		CHEMBL157101|KETOCONAZOLE	CBX1
Tumor cells	CHEMBL54126|NEOSTIGMINE BROMIDE	34.0821	2.15384	1.35832448859273e-254	1.58824575568623e-253		CHEMBL157101|KETOCONAZOLE	EHMT2
Tumor cells	CHEMBL338802|SULFAGUANIDINE	34.0821	2.15384	1.35832448859273e-254	1.58824575568623e-253		CHEMBL267345|AMPHOTERICIN B	TNF
Tumor cells	CHEMBL1410|NONOXYNOL 9	34.0821	2.15384	1.35832448859273e-254	1.58824575568623e-253		CHEMBL91|MICONAZOLE	HSP90AA1
Tumor cells	CHEMBL640|PROCAINAMIDE	34.0821	2.15384	1.35832448859273e-254	1.58824575568623e-253		CHEMBL91|MICONAZOLE	LMNA
Tumor cells	CHEMBL1431|METFORMIN	34.0821	2.15384	1.35832448859273e-254	1.58824575568623e-253		CHEMBL64391|ITRACONAZOLE	HSP90AA1
Tumor cells	CHEMBL1200370|BENZOYL PEROXIDE	34.0821	2.15384	1.35832448859273e-254	1.58824575568623e-253		CHEMBL106|FLUCONAZOLE	HSP90AA1
Tumor cells	CHEMBL1305|ANTAZOLINE	34.0186	1.90026	1.1828787297335e-253	1.37638850251029e-252		CHEMBL106|FLUCONAZOLE	TARDBP
Tumor cells	CHEMBL419213|LISINOPRIL	33.9714	1.87708	5.89652404257603e-253	6.82800392756268e-252		CHEMBL1571863|ISOCONAZOLE	EHMT2
Tumor cells	CHEMBL86|METOCLOPRAMIDE	33.9693	1.74989	6.32153848827568e-253	7.28496526749846e-252		CHEMBL1306|TERCONAZOLE	HSP90AA1
Tumor cells	CHEMBL1200560|GUANABENZ ACETATE	33.842	1.74545	4.7546274040808e-251	5.42706756551508e-250		CHEMBL822|TERBINAFINE	LMNA
Tumor cells	CHEMBL11359|CISPLATIN	33.7213	0.843795	2.81397550197871e-249	3.19672951575496e-248		CHEMBL277535|BIFONAZOLE	HSP90AA1
Tumor cells	CHEMBL101|PHENYLBUTAZONE	33.627	1.53828	6.76495331633962e-248	7.64886466946513e-247		CHEMBL277535|BIFONAZOLE	TARDBP
Tumor cells	CHEMBL24|ATENOLOL	33.5173	1.84689	2.69374504924767e-246	2.97553312582796e-245		CHEMBL679|EPINEPHRINE	HIF1A
Tumor cells	CHEMBL844|BRIMONIDINE	33.4926	1.36643	6.18443770058868e-246	6.80004457261975e-245		CHEMBL679|EPINEPHRINE	APEX1
Tumor cells	CHEMBL503|LOVASTATIN	33.4316	1.19419	4.75697495572996e-245	5.20660683510718e-244		CHEMBL679|EPINEPHRINE	MTOR
Tumor cells	CHEMBL64894|GENTIAN VIOLET	33.2409	0.898002	2.76380126661799e-242	2.98415839463213e-241		CHEMBL679|EPINEPHRINE	ADRB2
Tumor cells	CHEMBL421701|DITHIAZANINE IODIDE	33.0476	0.899187	1.68415955108645e-239	1.80220109105099e-238		CHEMBL590|MENADIONE	EHMT2
Tumor cells	CHEMBL1256841|NIALAMIDE	32.6253	2.44262	1.79312725004992e-233	1.91027823038651e-232		CHEMBL590|MENADIONE	ATXN2
Tumor cells	CHEMBL578|ENALAPRIL	32.4971	1.44945	1.17059906427603e-231	1.24156015799542e-230		CHEMBL1514715|ETHAMSYLATE	HIF1A
Tumor cells	CHEMBL1515|METHIMAZOLE	32.3861	1.57412	4.30523349095515e-230	4.54609897701299e-229		CHEMBL1514715|ETHAMSYLATE	EHMT2
Tumor cells	CHEMBL94|PHYSOSTIGMINE	32.3114	1.5541	4.83060158676564e-229	5.07848772082335e-228		CHEMBL602|CYSTEAMINE	EHMT2
Tumor cells	CHEMBL1423|PIMOZIDE	32.0483	0.636728	2.31517245728615e-225	2.42334863760476e-224		CHEMBL33864|LIPOIC ACID, ALPHA	APEX1
Tumor cells	CHEMBL1256842|NOMIFENSINE MALEATE	31.7096	1.44392	1.14474847062353e-220	1.19302699308027e-219		CHEMBL33864|LIPOIC ACID, ALPHA	EHMT2
Tumor cells	CHEMBL917|FLOXURIDINE	31.7062	1.07356	1.27545658721965e-220	1.32349326388117e-219		CHEMBL33864|LIPOIC ACID, ALPHA	POLB
Tumor cells	CHEMBL521|IBUPROFEN	31.3272	1.28207	1.9869678259999e-215	2.04410381069604e-214		CHEMBL1029|MIGLUSTAT	UGCG
Tumor cells	CHEMBL1200806|NAPROXEN SODIUM	31.3272	1.28207	1.9869678259999e-215	2.04410381069604e-214		CHEMBL110458|MIGALASTAT	GAA
Tumor cells	CHEMBL1064|SIMVASTATIN	31.1091	1.09108	1.81650002035067e-212	1.85283002075768e-211		CHEMBL1743029|IBALIZUMAB	CD4
Tumor cells	CHEMBL1421|DASATINIB	31.0032	0.59489	4.88073868216529e-211	4.95725873777551e-210		CHEMBL114|SAQUINAVIR	ATXN2
Tumor cells	CHEMBL1382627|SULFADIAZINE, SILVER	30.9626	0.720798	1.71822215114184e-210	1.73779683387637e-209		CHEMBL922|ADEFOVIR DIPIVOXIL	EHMT2
Tumor cells	CHEMBL456|ETHACRYNIC ACID	30.8533	0.854047	5.06623669993603e-209	5.0810750501032e-208		CHEMBL1643|RIBAVIRIN	LMNA
Tumor cells	CHEMBL1208422|ROSE BENGAL	30.6957	0.758589	6.49479540376726e-207	6.48667690951255e-206		CHEMBL853|ZALCITABINE	MAPK1
Tumor cells	CHEMBL671|THIOTEPA	30.6643	1.14977	1.70646265095064e-206	1.69725766569655e-205		CHEMBL163|RITONAVIR	CYP3A5
Tumor cells	CHEMBL869|NITROFURAZONE	30.6167	1.18181	7.33014817187137e-206	7.26048147437012e-205		CHEMBL62193|SULFADIMETHOXINE	LMNA
Tumor cells	CHEMBL496|HEXACHLOROPHENE	30.5442	0.418637	6.75725345538075e-205	6.66548828499903e-204		CHEMBL474579|CEFOTETAN	APOBEC3G
Tumor cells	CHEMBL2095208|COBICISTAT	30.5122	6.82691	1.79379262700759e-204	1.76218070776114e-203		CHEMBL474579|CEFOTETAN	EHMT2
Tumor cells	CHEMBL4297844|TRASTUZUMAB DERUXTECAN	30.4678	1.4754	6.95206339719067e-204	6.80167182165961e-203		CHEMBL700|SULFAPYRIDINE	EHMT2
Tumor cells	CHEMBL571546|TIRBANIBULIN	30.3347	5.78287	3.99857981823012e-202	3.89617716434862e-201		CHEMBL5|NALIDIXIC ACID	EHMT2
Tumor cells	CHEMBL537|HYDROQUINONE	30.2126	0.743004	1.61764946671333e-200	1.55723123361922e-199		CHEMBL561|LOMEFLOXACIN	EHMT2
Tumor cells	CHEMBL1336|SORAFENIB	29.7599	0.664728	1.29279813494856e-194	1.22001461790224e-193		CHEMBL1435|CEFAZOLIN	EHMT2
Tumor cells	CHEMBL608533|MIDOSTAURIN	29.3261	0.99002	4.81683020601676e-189	4.39009201666242e-188		CHEMBL268869|SULFAMETHOXYPYRIDAZINE	LMNA
Tumor cells	CHEMBL2105662|LOMITAPIDE MESYLATE	29.1511	1.03789	8.09026631874653e-187	7.34559407804372e-186		CHEMBL1109|SULFAPHENAZOLE	NFKB1
Tumor cells	CHEMBL46516|FLUSPIRILENE	29.1125	0.682838	2.49630993282242e-186	2.257982984519e-185		CHEMBL3351077|CEFSULODIN	PIN1
Tumor cells	CHEMBL307145|PYROGALLOL	29.099	0.648111	3.69124911454532e-186	3.32628726600193e-185		CHEMBL3351077|CEFSULODIN	EHMT2
Tumor cells	CHEMBL1200485|SORAFENIB TOSYLATE	28.9766	0.817354	1.29871619654725e-184	1.1659261135295e-183		CHEMBL9|NORFLOXACIN	EHMT2
Tumor cells	CHEMBL1703|METFORMIN HYDROCHLORIDE	28.9406	0.384311	3.68650043501757e-184	3.29721699355863e-183		CHEMBL1200699|DOXYCYCLINE	MMP7
Tumor cells	CHEMBL1708|PAROXETINE HYDROCHLORIDE	28.8628	0.823725	3.50241135899229e-183	3.12092194331023e-182		CHEMBL893|DICLOXACILLIN	GLS
Tumor cells	CHEMBL1233|CARISOPRODOL	28.7556	1.30225	7.70219420497101e-182	6.81260498498727e-181		CHEMBL617|CEPHALOTHIN	DNMT1
Tumor cells	CHEMBL1523964|EPHEDRINE SULFATE	28.6382	0.915815	2.24907260843511e-180	1.97473518037325e-179		CHEMBL617|CEPHALOTHIN	EHMT2
Tumor cells	CHEMBL1873475|IBRUTINIB	28.579	1.57842	1.22409188824424e-179	1.07085702778154e-178		CHEMBL22|TRIMETHOPRIM	CBX1
Tumor cells	CHEMBL668|PROTRIPTYLINE	28.4396	1.03568	6.55958614634264e-178	5.69685796839975e-177		CHEMBL372795|STREPTOMYCIN	EHMT2
Tumor cells	CHEMBL2095222|OCRIPLASMIN	28.1468	0.147976	2.61969715539095e-174	2.25068605070685e-173		CHEMBL1596|CARBENICILLIN INDANYL	GLS
Tumor cells	CHEMBL254219|DIGITOXIN	27.9965	0.589814	1.79303396548509e-172	1.53496514830991e-171		CHEMBL31|GATIFLOXACIN	PRKD3
Tumor cells	CHEMBL436|TOLRESTAT	27.8264	1.82198	2.07675248939703e-170	1.77152160750345e-169		CHEMBL31|GATIFLOXACIN	CLK4
Tumor cells	CHEMBL3402762|TEPOTINIB	27.6273	8.34447	5.22803898502077e-168	4.39705594634905e-167		CHEMBL1208|CINOXACIN	LMNA
Tumor cells	CHEMBL4594292|TEPOTINIB HYDROCHLORIDE	27.6273	8.34447	5.22803898502077e-168	4.39705594634905e-167		CHEMBL563|FLURBIPROFEN	TARDBP
Tumor cells	CHEMBL3188267|CAPMATINIB	27.6273	8.34447	5.22803898502077e-168	4.39705594634905e-167		CHEMBL521|IBUPROFEN	LMNA
Tumor cells	CHEMBL3989937|CAPMATINIB HYDROCHLORIDE	27.6273	8.34447	5.22803898502077e-168	4.39705594634905e-167		CHEMBL521|IBUPROFEN	TARDBP
Tumor cells	CHEMBL1200330|PILOCARPINE HYDROCHLORIDE	27.2565	1.12612	1.38999671807842e-163	1.16497277385803e-162		CHEMBL830|EFLORNITHINE	EHMT2
Tumor cells	CHEMBL2103868|CABOZANTINIB S-MALATE	27.1923	3.79789	8.01538498037713e-163	6.60236350445498e-162		CHEMBL36|PYRIMETHAMINE	ACP1
Tumor cells	CHEMBL1076347|TRICLOCARBAN	27.0961	1.20047	1.09408406784059e-161	8.95057853451839e-161		CHEMBL119|TRIMETREXATE	EHMT2
Tumor cells	CHEMBL1082607|SALMETEROL XINAFOATE	27.0342	0.835893	5.86091609018737e-161	4.7784407714895e-160		CHEMBL1401|NITAZOXANIDE	PKM
Tumor cells	CHEMBL1201155|LOXAPINE SUCCINATE	27.0291	1.08516	6.71979811431727e-161	5.46012070509101e-160		CHEMBL857|BIOTIN	IDE
Tumor cells	CHEMBL282042|SAQUINAVIR MESYLATE	26.6605	1.08675	1.35135059232052e-156	1.08697562744707e-155		CHEMBL1536|ERGOCALCIFEROL	EHMT2
Tumor cells	CHEMBL304902|CLOTHIAPINE	26.5331	1.0532	4.02125274193357e-155	3.21298094080492e-154		CHEMBL1042|CHOLECALCIFEROL	EHMT2
Tumor cells	CHEMBL121626|TOLFENAMIC ACID	26.4378	0.773839	5.04443093031359e-154	4.01710994683112e-153		CHEMBL1219|RABEPRAZOLE	LMNA
Tumor cells	CHEMBL1705|CLONIDINE HYDROCHLORIDE	26.4296	1.07997	6.26010864600766e-154	4.96870212731138e-153		CHEMBL1219|RABEPRAZOLE	EHMT2
Tumor cells	CHEMBL1448187|FLUPHENAZINE HYDROCHLORIDE	26.2256	1.09479	1.35671997098491e-151	1.06975584554304e-150		CHEMBL1503|OMEPRAZOLE	CBX1
Tumor cells	CHEMBL1401|NITAZOXANIDE	25.9188	0.495648	4.08576313202962e-148	3.19008932491042e-147		CHEMBL1503|OMEPRAZOLE	EHMT2
Tumor cells	CHEMBL902|FAMOTIDINE	25.8686	1.0381	1.50137218454866e-147	1.16843802803998e-146		CHEMBL1503|OMEPRAZOLE	HPGD
Tumor cells	CHEMBL1200964|AMITRIPTYLINE HYDROCHLORIDE	25.8102	0.691817	6.82019478366643e-147	5.29061711859172e-146		CHEMBL9967|PIRENZEPINE	EHMT2
Tumor cells	CHEMBL1983268|ENTRECTINIB	25.7489	0.52211	3.3169612786019e-146	2.56476005961573e-145		CHEMBL902|FAMOTIDINE	LMNA
Tumor cells	CHEMBL118|CELECOXIB	25.7393	1.21938	4.24276327220517e-146	3.27006545449383e-145		CHEMBL1790041|RANITIDINE	EHMT2
Tumor cells	CHEMBL15770|SULINDAC	25.6449	0.989518	4.81638151615256e-145	3.70027772250567e-144		CHEMBL46469|ANTHRALIN	EHMT2
Tumor cells	CHEMBL547|ISOTRETINOIN	25.5513	1.16392	5.31159442857945e-144	4.0676970751773e-143		CHEMBL1657|TAZAROTENE	RARG
Tumor cells	CHEMBL1200787|PHENOXYBENZAMINE HYDROCHLORIDE	25.4316	0.691762	1.12750405318494e-142	8.57976893804543e-142		CHEMBL1131|ACITRETIN	USP1
Tumor cells	CHEMBL1503|OMEPRAZOLE	25.4203	0.582328	1.50469043313355e-142	1.141374357032e-141		CHEMBL1131|ACITRETIN	RARG
Tumor cells	CHEMBL18|ETHOXZOLAMIDE	25.3311	0.969064	1.45021605216756e-141	1.09658292651282e-140		CHEMBL1131|ACITRETIN	RXRA
Tumor cells	CHEMBL1692|IMIPRAMINE HYDROCHLORIDE	25.1991	1.18971	4.09422696698938e-140	3.08612013832501e-139		CHEMBL464|ETRETINATE	RARG
Tumor cells	CHEMBL554|LAPATINIB	25.1103	1.22647	3.83749811070694e-139	2.86557101911668e-138		CHEMBL464|ETRETINATE	RXRA
Tumor cells	CHEMBL1428|NIMODIPINE	24.9399	0.893566	2.75105013097088e-137	2.01044730607842e-136		CHEMBL1201148|MEPREDNISONE	NR3C1
Tumor cells	CHEMBL4585668|BELZUTIFAN	24.7491	2.5507	3.17351960463115e-135	2.27752290188649e-134		CHEMBL650|METHYLPREDNISOLONE	NR3C1
Tumor cells	CHEMBL1607480|OXYTETRACYCLINE HYDROCHLORIDE	24.3523	0.722834	5.47917835364037e-131	3.88567766676803e-130		CHEMBL1200495|HYDROCORTISONE SODIUM SUCCINATE	NR3C1
Tumor cells	CHEMBL508338|THIMEROSAL	24.3281	0.39829	9.89204614849984e-131	6.99446448907201e-130		CHEMBL1200968|HYDROCORTISONE SODIUM PHOSPHATE	NR3C1
Tumor cells	CHEMBL544428|MIANSERIN HYDROCHLORIDE	24.2719	1.77228	3.88464805188038e-130	2.72266122232669e-129		CHEMBL2021430|DEXAMETHASONE SODIUM PHOSPHATE	NR3C1
Tumor cells	CHEMBL54976|TRYPTOPHAN	24.2719	1.77228	3.88464805188038e-130	2.72266122232669e-129		CHEMBL389621|HYDROCORTISONE	HIF1A
Tumor cells	CHEMBL5|NALIDIXIC ACID	24.2719	1.77228	3.88464805188038e-130	2.72266122232669e-129		CHEMBL389621|HYDROCORTISONE	NR3C1
Tumor cells	CHEMBL1219|RABEPRAZOLE	24.2057	0.92614	1.93550715496067e-129	1.35259785727135e-128		CHEMBL389621|HYDROCORTISONE	NFKB1
Tumor cells	CHEMBL70927|DEFERIPRONE	24.1762	1.53256	3.96485887491352e-129	2.75471499222252e-128		CHEMBL1530428|DEXAMETHASONE ACETATE	HIF1A
Tumor cells	CHEMBL359744|DOXORUBICIN HYDROCHLORIDE	24.1372	0.293392	1.01764012486506e-128	7.04995196329925e-128		CHEMBL1530428|DEXAMETHASONE ACETATE	NR3C1
Tumor cells	CHEMBL701|BACLOFEN	23.9621	1.11946	6.91545025453933e-127	4.72260235331361e-126		CHEMBL384467|DEXAMETHASONE	NR3C1
Tumor cells	CHEMBL790|CHLORHEXIDINE	23.9337	0.506882	1.36577763866057e-126	9.30048011326528e-126		CHEMBL1200342|PARAMETHASONE ACETATE	NR3C1
Tumor cells	CHEMBL3545057|ACETYLDIGITOXIN	23.8184	0.797444	2.15500113950592e-125	1.45919144954681e-124		CHEMBL1497|BETAMETHASONE VALERATE	NR3C1
Tumor cells	CHEMBL1607|TOPOTECAN HYDROCHLORIDE	23.2889	0.535397	5.74210311429017e-120	3.8339334721319e-119		CHEMBL131|PREDNISOLONE	NR3C1
Tumor cells	CHEMBL1240|PROPANTHELINE BROMIDE	23.1889	0.868155	5.88932367953098e-119	3.92130801662104e-118		CHEMBL1200376|BETAMETHASONE BENZOATE	NR3C1
Tumor cells	CHEMBL1171837|PONATINIB	22.9617	2.98309	1.12606848278338e-116	7.39503055679934e-116		CHEMBL1152|PREDNISOLONE ACETATE	HIF1A
Tumor cells	CHEMBL1289601|LENVATINIB	22.9617	2.98309	1.12606848278338e-116	7.39503055679934e-116		CHEMBL1152|PREDNISOLONE ACETATE	NR3C1
Tumor cells	CHEMBL221959|TOFACITINIB	22.9617	2.98309	1.12606848278338e-116	7.39503055679934e-116		CHEMBL1200878|TRIAMCINOLONE HEXACETONIDE	NR3C1
Tumor cells	CHEMBL2105717|CABOZANTINIB	22.9617	2.98309	1.12606848278338e-116	7.39503055679934e-116		CHEMBL2105842|CORTIVAZOL	NR3C1
Tumor cells	CHEMBL98|VORINOSTAT	22.8713	0.59167	8.96987681752661e-116	5.87453407967522e-115		CHEMBL1200384|BETAMETHASONE DIPROPIONATE	NR3C1
Tumor cells	CHEMBL849|TRICLOSAN	22.803	0.429376	4.28003229283688e-115	2.78783625161141e-114		CHEMBL1549|HYDROCORTISONE CYPIONATE	NR3C1
Tumor cells	CHEMBL535|SUNITINIB	22.5599	2.24578	1.07387514978587e-112	6.95696955145063e-112		CHEMBL635|PREDNISONE	NR3C1
Tumor cells	CHEMBL1205|NELFINAVIR MESYLATE	22.5366	1.06321	1.81743150977367e-112	1.17422731237938e-111		CHEMBL1200909|PREDNISOLONE TEBUTATE	NR3C1
Tumor cells	CHEMBL61|PODOFILOX	22.2228	0.646234	2.0678066184184e-109	1.33240120009379e-108		CHEMBL1451|TRIAMCINOLONE	LMNA
Tumor cells	CHEMBL45816|MIBEFRADIL	22.1653	0.924493	7.42066047305691e-109	4.76871934421378e-108		CHEMBL1451|TRIAMCINOLONE	NR3C1
Tumor cells	CHEMBL1086|DIBUCAINE	22.0234	0.762206	1.71836092208092e-107	1.10131313642459e-106		CHEMBL1451|TRIAMCINOLONE	NFKB1
Tumor cells	CHEMBL1619|CLADRIBINE	22.0009	0.883615	2.82173272726024e-107	1.80365155926475e-106		CHEMBL1201891|DEFLAZACORT	NR3C1
Tumor cells	CHEMBL527|PIROXICAM	21.9396	1.02959	1.08751763884702e-106	6.93292494764974e-106		CHEMBL632|BETAMETHASONE	NR3C1
Tumor cells	CHEMBL1398126|AMILORIDE HYDROCHLORIDE	21.8457	1.23709	8.53157079343659e-106	5.4100992571078e-105		CHEMBL1200449|TRIAMCINOLONE DIACETATE	NR3C1
Tumor cells	CHEMBL1200478|DYCLONINE HYDROCHLORIDE	21.4173	0.765042	9.21075964242707e-102	5.79480075141672e-101		CHEMBL1650|CORTISONE ACETATE	NR3C1
Tumor cells	CHEMBL256997|ATALUREN	21.346	0.161554	4.2500292626541e-101	2.63920210947717e-100		CHEMBL1200617|RIMEXOLONE	NR3C1
Tumor cells	CHEMBL19|METHAZOLAMIDE	21.0674	1.5174	1.58313082185452e-98	9.75517886885679e-98		CHEMBL1201081|METHYLPREDNISOLONE SODIUM SUCCINATE	NR3C1
Tumor cells	CHEMBL1200589|CEFOTIAM HYDROCHLORIDE	20.9806	1.00168	9.87304055720778e-98	6.06812261939155e-97		CHEMBL1200562|HYDROCORTISONE VALERATE	HIF1A
Tumor cells	CHEMBL2218919|VOCLOSPORIN	20.9365	2.02603	2.49310925333012e-97	1.52838436834586e-96		CHEMBL1200562|HYDROCORTISONE VALERATE	NR3C1
Tumor cells	CHEMBL1643|RIBAVIRIN	20.8032	0.683198	4.04624074176253e-96	2.47419363724612e-95		CHEMBL1200762|BETAMETHASONE SODIUM PHOSPHATE	NR3C1
Tumor cells	CHEMBL464|ETRETINATE	20.7783	0.889414	6.7952807040674e-96	4.14460250576324e-95		CHEMBL1091|HYDROCORTISONE ACETATE	NR3C1
Tumor cells	CHEMBL90|HISTAMINE	20.6984	0.723966	3.57793448289614e-95	2.17672816129494e-94		CHEMBL1200538|BETAMETHASONE ACETATE	NR3C1
Tumor cells	CHEMBL3545311|BRIGATINIB	20.5501	5.58946	7.68463013992568e-94	4.65152991045501e-93		CHEMBL1086|DIBUCAINE	LMNA
Tumor cells	CHEMBL723|CARVEDILOL	20.1767	1.59478	1.56732002200267e-90	9.41570449308368e-90		CHEMBL1200600|FLUOROMETHOLONE	HIF1A
Tumor cells	CHEMBL1229846|PHENOXYETHANOL	20.1024	3.80386	7.0288206817166e-90	4.21202079351867e-89		CHEMBL1200600|FLUOROMETHOLONE	NR3C1
Tumor cells	CHEMBL468|THALIDOMIDE	19.903	0.557397	3.83168124643974e-88	2.27340097715744e-87		CHEMBL989|FLUOCINOLONE ACETONIDE	HIF1A
Tumor cells	CHEMBL43452|POMALIDOMIDE	19.903	0.557397	3.83168124643974e-88	2.27340097715744e-87		CHEMBL989|FLUOCINOLONE ACETONIDE	NR3C1
Tumor cells	CHEMBL848|LENALIDOMIDE	19.903	0.557397	3.83168124643974e-88	2.27340097715744e-87		CHEMBL1501|FLUOCINONIDE	HIF1A
Tumor cells	CHEMBL1201577|CETUXIMAB	19.8904	5.68918	4.92772468302176e-88	2.87390658520758e-87		CHEMBL1501|FLUOCINONIDE	NR3C1
Tumor cells	CHEMBL3545063|OSIMERTINIB MESYLATE	19.8904	5.68918	4.92772468302176e-88	2.87390658520758e-87		CHEMBL1201064|FLUOROMETHOLONE ACETATE	NR3C1
Tumor cells	CHEMBL3353410|OSIMERTINIB	19.8904	5.68918	4.92772468302176e-88	2.87390658520758e-87		CHEMBL1200975|CLOCORTOLONE PIVALATE	NR3C1
Tumor cells	CHEMBL1079742|ERLOTINIB HYDROCHLORIDE	19.8904	5.68918	4.92772468302176e-88	2.87390658520758e-87		CHEMBL1201109|DESONIDE	NR3C1
Tumor cells	CHEMBL4650319|MOBOCERTINIB	19.8904	5.68918	4.92772468302176e-88	2.87390658520758e-87		CHEMBL1200732|AMCINONIDE	HIF1A
Tumor cells	CHEMBL1743047|NECITUMUMAB	19.8904	5.68918	4.92772468302176e-88	2.87390658520758e-87		CHEMBL1200732|AMCINONIDE	NR3C1
Tumor cells	CHEMBL1201827|PANITUMUMAB	19.8904	5.68918	4.92772468302176e-88	2.87390658520758e-87		CHEMBL1200386|PREDNICARBATE	NR3C1
Tumor cells	CHEMBL2103738|LITHIUM CITRATE	19.7514	0.989942	7.79666135428503e-87	4.51415392903894e-86		CHEMBL1683|HYDROCORTISONE BUTYRATE	NR3C1
Tumor cells	CHEMBL1200826|LITHIUM CARBONATE	19.7514	0.989942	7.79666135428503e-87	4.51415392903894e-86		CHEMBL1200845|HALCINONIDE	NR3C1
Tumor cells	CHEMBL1289494|TIVOZANIB	19.5968	1.31389	1.64546136603719e-85	9.48118003459408e-85		CHEMBL1201012|FLURANDRENOLIDE	HIF1A
Tumor cells	CHEMBL1697|DILTIAZEM HYDROCHLORIDE	19.2181	1.74684	2.61396959350213e-82	1.46053266098476e-81		CHEMBL1201012|FLURANDRENOLIDE	NR3C1
Tumor cells	CHEMBL1593558|DEBRISOQUIN SULFATE	19.1666	0.965229	7.03623719462667e-82	3.92229315244654e-81		CHEMBL1200500|BECLOMETHASONE DIPROPIONATE	NR3C1
Tumor cells	CHEMBL1405|ESTRONE	19.0664	0.522848	4.80037443576883e-81	2.621070050692e-80		CHEMBL1201749|DIFLUPREDNATE	HIF1A
Tumor cells	CHEMBL1614|DESLANOSIDE	18.9448	0.580139	4.87072593228296e-80	2.64143214019961e-79		CHEMBL1201749|DIFLUPREDNATE	NR3C1
Tumor cells	CHEMBL960|LEFLUNOMIDE	18.7584	0.541165	1.65171051897579e-78	8.91700476122742e-78		CHEMBL1473|FLUTICASONE PROPIONATE	NR3C1
Tumor cells	CHEMBL715|OLANZAPINE	18.7136	2.24136	3.83645682953691e-78	2.06651393716853e-77		CHEMBL1200953|HYDROCORTISONE PROBUTATE	NR3C1
Tumor cells	CHEMBL1113|AMOXAPINE	18.38	0.570094	1.89823645815869e-75	1.01112728671253e-74		CHEMBL1161|MOMETASONE FUROATE	NR3C1
Tumor cells	CHEMBL2364574|DOXYCYCLINE CALCIUM	18.3738	4.51097	2.13118376731087e-75	1.1276926027029e-74		CHEMBL1200545|DIFLORASONE DIACETATE	HIF1A
Tumor cells	CHEMBL3989740|DOXYCYCLINE HYCLATE	18.3738	4.51097	2.13118376731087e-75	1.1276926027029e-74		CHEMBL1200545|DIFLORASONE DIACETATE	NR3C1
Tumor cells	CHEMBL1200699|DOXYCYCLINE	18.3738	4.51097	2.13118376731087e-75	1.1276926027029e-74		CHEMBL1200877|FLUMETHASONE PIVALATE	NR3C1
Tumor cells	CHEMBL1561|MIGLITOL	18.3375	2.28893	4.15299405260128e-75	2.18785203166709e-74		CHEMBL1370|BUDESONIDE	NR3C1
Tumor cells	CHEMBL1566|ACARBOSE	18.3375	2.26042	4.15299405260128e-75	2.18785203166709e-74		CHEMBL1159650|CLOBETASOL PROPIONATE	NR3C1
Tumor cells	CHEMBL728|PROCHLORPERAZINE	18.2797	0.384248	1.20190629596458e-74	6.31791533207697e-74		CHEMBL1200908|HALOBETASOL PROPIONATE	NR3C1
Tumor cells	CHEMBL633|AMIODARONE	17.9013	0.706593	1.15177914971324e-71	5.8122413091845e-71		CHEMBL1200989|ALCLOMETASONE DIPROPIONATE	NR3C1
Tumor cells	CHEMBL643|PROMETHAZINE	17.5454	0.744103	6.45233285134123e-69	3.14354509037905e-68		CHEMBL511|PYRILAMINE	LMNA
Tumor cells	CHEMBL857|BIOTIN	17.5333	1.55903	7.97933673134212e-69	3.87960854868703e-68		CHEMBL643|PROMETHAZINE	CBX1
Tumor cells	CHEMBL1200795|CLEMASTINE FUMARATE	17.5029	1.72472	1.36172424353477e-68	6.60739476063329e-68		CHEMBL643|PROMETHAZINE	EHMT2
Tumor cells	CHEMBL305906|CETYLPYRIDINIUM	17.4737	1.21025	2.2713225854741e-68	1.09765327366561e-67		CHEMBL643|PROMETHAZINE	ATXN2
Tumor cells	CHEMBL729|LOPINAVIR	17.4737	1.21025	2.2713225854741e-68	1.09765327366561e-67		CHEMBL1626|CLEMASTINE	MTOR
Tumor cells	CHEMBL1657|TAZAROTENE	17.4689	1.60347	2.47145057769629e-68	1.19196519813642e-67		CHEMBL1626|CLEMASTINE	ATXN2
Tumor cells	CHEMBL3707313|TRIFAROTENE	17.3656	2.92312	1.50379673638487e-67	7.16620432825953e-67		CHEMBL1305|ANTAZOLINE	LMNA
Tumor cells	CHEMBL44657|ETOPOSIDE	17.302	0.53082	4.54157200991577e-67	2.15567289262735e-66		CHEMBL1201287|DEXBROMPHENIRAMINE	EHMT2
Tumor cells	CHEMBL2103837|TAFAMIDIS	17.2851	9.40752	6.08925541944092e-67	2.87321756700785e-66		CHEMBL1004|DOXYLAMINE	EHMT2
Tumor cells	CHEMBL4297770|INOTERSEN	17.2851	9.40752	6.08925541944092e-67	2.87321756700785e-66		CHEMBL13828|OXATOMIDE	PKM
Tumor cells	CHEMBL2105675|TAFAMIDIS MEGLUMINE	17.2851	9.40752	6.08925541944092e-67	2.87321756700785e-66		CHEMBL13828|OXATOMIDE	HIF1A
Tumor cells	CHEMBL220491|BRINZOLAMIDE	17.2136	2.31227	2.10014801153367e-66	9.85137922435658e-66		CHEMBL534|KETOTIFEN	LMNA
Tumor cells	CHEMBL1201162|DORZOLAMIDE HYDROCHLORIDE	17.2136	2.31227	2.10014801153367e-66	9.85137922435658e-66		CHEMBL855|TRIPROLIDINE	EHMT2
Tumor cells	CHEMBL349803|PIRETANIDE	17.0841	0.521787	1.95032521292778e-65	9.09519364861459e-65		CHEMBL17157|TERFENADINE	MTOR
Tumor cells	CHEMBL11|IMIPRAMINE	17.021	0.967741	5.73712718730592e-65	2.6702706539752e-64		CHEMBL154|NAPROXEN	CBX1
Tumor cells	CHEMBL1200895|PHENELZINE SULFATE	16.9549	0.705242	1.77119255756709e-64	8.22780728776804e-64		CHEMBL1201356|METHYLERGONOVINE	EHMT2
Tumor cells	CHEMBL290106|BITHIONOL	16.9117	0.338687	3.68723717764445e-64	1.70953723690788e-63		CHEMBL493|BROMOCRIPTINE	EHMT2
Tumor cells	CHEMBL479|THIORIDAZINE	16.9102	0.680351	3.7862884073664e-64	1.75207206804194e-63		CHEMBL19215|METERGOLINE	CBX1
Tumor cells	CHEMBL163|RITONAVIR	16.9034	0.810944	4.24878920091528e-64	1.96230206446897e-63		CHEMBL19215|METERGOLINE	EHMT2
Tumor cells	CHEMBL515|CHLORAMBUCIL	16.9006	0.728236	4.45560522718073e-64	2.0538626402985e-63		CHEMBL32800|FENOTEROL	ADRB2
Tumor cells	CHEMBL2364607|COBIMETINIB FUMARATE	16.7696	0.814417	4.07539472860684e-63	1.84663916152563e-62		CHEMBL328560|SULTHIAME	CA2
Tumor cells	CHEMBL2146883|COBIMETINIB	16.7696	0.814417	4.07539472860684e-63	1.84663916152563e-62		CHEMBL220492|TOPIRAMATE	CA2
Tumor cells	CHEMBL2103875|TRAMETINIB	16.7696	0.814417	4.07539472860684e-63	1.84663916152563e-62		CHEMBL1201754|RUFINAMIDE	CBX1
Tumor cells	CHEMBL1614701|SELUMETINIB	16.7696	0.814417	4.07539472860684e-63	1.84663916152563e-62		CHEMBL1676|FLUTICASONE FUROATE	NR3C1
Tumor cells	CHEMBL3187723|BINIMETINIB	16.7696	0.814417	4.07539472860684e-63	1.84663916152563e-62		CHEMBL1590|PSEUDOEPHEDRINE	PKM
Tumor cells	CHEMBL2105741|TRAMETINIB DIMETHYL SULFOXIDE	16.7696	0.814417	4.07539472860684e-63	1.84663916152563e-62		CHEMBL1512|FLUNISOLIDE	NR3C1
Tumor cells	CHEMBL2105684|SELUMETINIB SULFATE	16.7696	0.814417	4.07539472860684e-63	1.84663916152563e-62		CHEMBL2040682|CICLESONIDE	NR3C1
Tumor cells	CHEMBL404849|SULOCTIDIL	16.6776	0.584025	1.90609577637747e-62	8.6205878792015e-62		CHEMBL753|PHENOXYBENZAMINE	CBX1
Tumor cells	CHEMBL1200530|CEFOXITIN SODIUM	16.4428	0.718428	9.44807021330505e-61	4.24101578675884e-60		CHEMBL404849|SULOCTIDIL	MAPK1
Tumor cells	CHEMBL19224|PAPAVERINE	16.2827	0.530562	1.30940545353717e-59	5.78019313467514e-59		CHEMBL628|PENTOXIFYLLINE	PDE3B
Tumor cells	CHEMBL941|IMATINIB	16.0686	0.475095	4.23525022906897e-58	1.72651272093169e-57		CHEMBL628|PENTOXIFYLLINE	PDE7A
Tumor cells	CHEMBL490|PAROXETINE	16.006	0.70786	1.15940284202783e-57	4.71831682910138e-57		CHEMBL54976|TRYPTOPHAN	EHMT2
Tumor cells	CHEMBL193|NIFEDIPINE	15.8521	0.276374	1.35919160586793e-56	5.52200386316174e-56		CHEMBL644|TRIMIPRAMINE	CBX1
Tumor cells	CHEMBL1228|OXYPHENBUTAZONE	15.8433	0.492509	1.56337003743148e-56	6.3407749233896e-56		CHEMBL41|FLUOXETINE	ATXN2
Tumor cells	CHEMBL43128|PRIMAQUINE PHOSPHATE	15.8257	0.710318	2.06774099124697e-56	8.35813685669307e-56		CHEMBL549|CITALOPRAM	EHMT2
Tumor cells	CHEMBL30008|FLUNARIZINE	15.6534	0.489125	3.14958633286515e-55	1.26883335123996e-54		CHEMBL668|PROTRIPTYLINE	LMNA
Tumor cells	CHEMBL17157|TERFENADINE	15.0136	0.58639	5.97944344455402e-51	2.37296787029735e-50		CHEMBL668|PROTRIPTYLINE	NFKB1
Tumor cells	CHEMBL1201154|PROCHLORPERAZINE EDISYLATE	15.0063	0.470287	6.67447420486772e-51	2.64441564777982e-50		CHEMBL350221|OXITRIPTAN	EHMT2
Tumor cells	CHEMBL1557|DOPAMINE HYDROCHLORIDE	14.9561	0.462286	1.42176807623838e-50	5.62372620254687e-50		CHEMBL637|VENLAFAXINE	LMNA
Tumor cells	CHEMBL54|HALOPERIDOL	14.4066	0.601972	4.70113219733971e-47	1.84429032357173e-46		CHEMBL445|NORTRIPTYLINE	ATXN2
Tumor cells	CHEMBL406|INDAPAMIDE	13.9496	0.677724	3.1632222564532e-44	1.17372194252606e-43		CHEMBL273575|NOMIFENSINE	EHMT2
Tumor cells	CHEMBL1751|DIGOXIN	13.8891	0.250368	7.37948285034267e-44	2.73394441920732e-43		CHEMBL1089|PHENELZINE	EHMT2
Tumor cells	CHEMBL3183968|CEFTRIAXONE SODIUM	13.842	0.752288	1.42257391499684e-43	5.26220628741888e-43		CHEMBL1089|PHENELZINE	NFKB1
Tumor cells	CHEMBL1200585|OXYMETHOLONE	13.7902	0.527254	2.91935736259149e-43	1.07656916894336e-42		CHEMBL809|SERTRALINE	ATXN2
Tumor cells	CHEMBL1620|DIPHENHYDRAMINE HYDROCHLORIDE	13.7163	0.99633	8.10924371387149e-43	2.95408163862461e-42		CHEMBL1113|AMOXAPINE	LMNA
Tumor cells	CHEMBL1200976|IDARUBICIN HYDROCHLORIDE	13.5768	0.287682	5.50000528352415e-42	2.00053302953071e-41		CHEMBL6437|MIANSERIN	HSPA5
Tumor cells	CHEMBL1200474|DEMECLOCYCLINE HYDROCHLORIDE	12.984	0.509646	1.50702957011092e-38	5.3516294511939e-38		CHEMBL490|PAROXETINE	MTOR
Tumor cells	CHEMBL19215|METERGOLINE	12.9483	0.438663	2.40262613275044e-38	8.50678706086085e-38		CHEMBL490|PAROXETINE	EHMT2
Tumor cells	CHEMBL932|DIPYRIDAMOLE	12.8896	0.151393	5.14839929042908e-38	1.82016417391718e-37		CHEMBL490|PAROXETINE	ATXN2
Tumor cells	CHEMBL2146123|METHACYCLINE HYDROCHLORIDE	12.7403	0.301298	3.53217896035718e-37	1.24144178416073e-36		CHEMBL71752|VINPOCETINE	EHMT2
Tumor cells	CHEMBL937|DIETHYLCARBAMAZINE CITRATE	12.5706	0.468364	3.06220937177057e-36	1.07154976118745e-35		CHEMBL11|IMIPRAMINE	EHMT2
Tumor cells	CHEMBL709|ALFUZOSIN	12.5177	0.605809	5.97067617271115e-36	2.08321845502018e-35		CHEMBL1256841|NIALAMIDE	EHMT2
Tumor cells	CHEMBL81|RALOXIFENE	12.4335	0.43586	1.72009933780512e-35	5.9841482042364e-35		CHEMBL21731|MAPROTILINE	MTOR
Tumor cells	CHEMBL1909285|NITREFAZOLE	12.4145	0.631503	2.17951449996753e-35	7.57144384988719e-35		CHEMBL21731|MAPROTILINE	ATXN2
Tumor cells	CHEMBL135|ESTRADIOL	12.404	0.291565	2.48693079482223e-35	8.62687860374658e-35		CHEMBL1373|MODAFINIL	LMNA
Tumor cells	CHEMBL1089|PHENELZINE	12.1179	0.54031	8.48892604164156e-34	2.89856919114171e-33		CHEMBL1561|MIGLITOL	GAA
Tumor cells	CHEMBL1073|GLIPIZIDE	11.9168	0.997298	9.67905234839417e-33	3.29555234078137e-32		CHEMBL595|PIOGLITAZONE	PPARG
Tumor cells	CHEMBL852|MELPHALAN	11.7314	0.395734	8.79994131714758e-32	2.97930216627157e-31		CHEMBL595|PIOGLITAZONE	YES1
Tumor cells	CHEMBL1517|OXYTETRACYCLINE	11.5374	0.241658	8.55070587664637e-31	2.87059411573128e-30		CHEMBL1431|METFORMIN	LMNA
Tumor cells	CHEMBL1417019|MITOXANTRONE HYDROCHLORIDE	11.4198	0.20704	3.33191887512104e-30	1.11544826028843e-29		CHEMBL1073|GLIPIZIDE	NFKB1
Tumor cells	CHEMBL712|ANISINDIONE	11.3476	0.639889	7.61901295682455e-30	2.53297837136039e-29		CHEMBL498|CHLORPROPAMIDE	LMNA
Tumor cells	CHEMBL3989514|IRINOTECAN HYDROCHLORIDE	11.2899	0.566929	1.47266506766212e-29	4.88240410399186e-29		CHEMBL498|CHLORPROPAMIDE	NFKB1
Tumor cells	CHEMBL48449|CANTHARIDIN	11.1716	0.852327	5.61310096539049e-29	1.85580731228152e-28		CHEMBL408|TROGLITAZONE	PPARG
Tumor cells	CHEMBL1200395|ORPHENADRINE CITRATE	11.1639	0.577572	6.12262153797509e-29	2.02147711109177e-28		CHEMBL436|TOLRESTAT	AKR1B1
Tumor cells	CHEMBL1451116|IODOFORM	11.0836	0.377386	1.50678513118929e-28	4.96121423002847e-28		CHEMBL1566|ACARBOSE	GAA
Tumor cells	CHEMBL806|FLUTAMIDE	10.9901	0.387875	4.26446953617431e-28	1.40026486002874e-27		CHEMBL121|ROSIGLITAZONE	LMNA
Tumor cells	CHEMBL1289926|AXITINIB	10.9486	0.481426	6.74679784919215e-28	2.20929978750186e-27		CHEMBL121|ROSIGLITAZONE	PPARG
Tumor cells	CHEMBL686|MEFENAMIC ACID	10.8296	0.35862	2.4915571091629e-27	8.11448694383625e-27		CHEMBL817|TOLAZAMIDE	EHMT2
Tumor cells	CHEMBL1120|BISMUTH SUBSALICYLATE	10.6272	0.952514	2.22748006184714e-26	7.18609651177336e-26		CHEMBL3545313|BEMPEDOIC ACID	ACLY
Tumor cells	CHEMBL1565476|APAZONE	10.6272	0.952514	2.22748006184714e-26	7.18609651177336e-26		CHEMBL264374|BEZAFIBRATE	PPARG
Tumor cells	CHEMBL341812|IBUFENAC	10.6272	0.952514	2.22748006184714e-26	7.18609651177336e-26		CHEMBL503|LOVASTATIN	EHMT2
Tumor cells	CHEMBL313972|MASOPROCOL	10.6266	0.204054	2.24176200200585e-26	7.22245096613983e-26		CHEMBL1064|SIMVASTATIN	TARDBP
Tumor cells	CHEMBL408513|BELINOSTAT	10.5175	0.252244	7.17518554203508e-26	2.29013578485461e-25		CHEMBL550495|METHYLENE BLUE	TNF
Tumor cells	CHEMBL3545368|PANOBINOSTAT LACTATE	10.5175	0.252244	7.17518554203508e-26	2.29013578485461e-25		CHEMBL2095208|COBICISTAT	CYP3A5
Tumor cells	CHEMBL1201754|RUFINAMIDE	10.3846	0.610461	2.91459789464551e-25	8.87711709461918e-25		CHEMBL1738|DEXRAZOXANE	TOP2A
Tumor cells	CHEMBL2396661|ALPELISIB	10.1011	1.77847	5.46081174943688e-24	1.64648625954719e-23		CHEMBL94|PHYSOSTIGMINE	LMNA
Tumor cells	CHEMBL187709|TRIPARANOL	10.0321	0.454157	1.10174782382652e-23	3.31353768345316e-23		CHEMBL94|PHYSOSTIGMINE	EHMT2
Tumor cells	CHEMBL705|ALITRETINOIN	9.96248	0.358939	2.22442478729744e-23	6.68163686109268e-23		CHEMBL1308|FOMEPIZOLE	EHMT2
Tumor cells	CHEMBL1738|DEXRAZOXANE	9.95678	0.328044	2.35567968485103e-23	7.04939351384258e-23		CHEMBL70927|DEFERIPRONE	EHMT2
Tumor cells	CHEMBL452231|TENIPOSIDE	9.95678	0.328044	2.35567968485103e-23	7.04939351384258e-23		CHEMBL181|DIAZOXIDE	EHMT2
Tumor cells	CHEMBL744|RILUZOLE	9.88258	0.39766	4.95419564601634e-23	1.47885516357424e-22		CHEMBL63857|PHENOLPHTHALEIN	LMNA
Tumor cells	CHEMBL91|MICONAZOLE	9.80426	0.113169	1.07939004294643e-22	3.21403469930756e-22		CHEMBL63857|PHENOLPHTHALEIN	NR3C1
Tumor cells	CHEMBL753|PHENOXYBENZAMINE	9.70171	0.326234	2.96491334045769e-22	8.81749041820976e-22		CHEMBL63857|PHENOLPHTHALEIN	PPARG
Tumor cells	CHEMBL53463|DOXORUBICIN	9.63374	0.377964	5.75952199173642e-22	1.70861067007329e-21		CHEMBL53418|DANTHRON	EHMT2
Tumor cells	CHEMBL1042|CHOLECALCIFEROL	9.58584	0.267673	9.17110101000131e-22	2.71396655814483e-21		CHEMBL53418|DANTHRON	HPGD
Tumor cells	CHEMBL43|AMSACRINE	9.56957	0.221026	1.07349381210983e-21	3.16892200446707e-21		CHEMBL53418|DANTHRON	RXRA
Tumor cells	CHEMBL42|CLOZAPINE	9.5094	0.382083	1.91765219251533e-21	5.65388967461163e-21		CHEMBL1096|AMLEXANOX	PKM
Tumor cells	CHEMBL563|FLURBIPROFEN	9.48422	0.4955	2.44204313807236e-21	7.19112702943422e-21		CHEMBL1096|AMLEXANOX	GAA
Tumor cells	CHEMBL33864|LIPOIC ACID, ALPHA	9.34655	0.187387	9.05572007340946e-21	2.65361381613233e-20		CHEMBL923|RISEDRONIC ACID	EHMT2
Tumor cells	CHEMBL711|PHENINDIONE	9.11385	0.484325	7.95076386752689e-20	2.31848917158904e-19		CHEMBL924|ZOLEDRONIC ACID	FDPS
Tumor cells	CHEMBL1626|CLEMASTINE	9.09107	0.367723	9.80671974107112e-20	2.85622201936178e-19		CHEMBL240597|CHENODIOL	TARDBP
Tumor cells	CHEMBL3545313|BEMPEDOIC ACID	9.03813	0.599598	1.59379492305175e-19	4.63069870370307e-19		CHEMBL701|BACLOFEN	NFKB1
Tumor cells	CHEMBL38|TRETINOIN	8.93478	0.208183	4.08004013768941e-19	1.1768780036151e-18		CHEMBL360055|GALLAMINE	EHMT2
Tumor cells	CHEMBL55400|PROFLAVINE	8.77661	0.373713	1.68479452983397e-18	4.79626186224705e-18		CHEMBL1200395|ORPHENADRINE CITRATE	EHMT2
Tumor cells	CHEMBL1308|FOMEPIZOLE	8.67434	0.81849	4.15962863043958e-18	1.18135424492461e-17		CHEMBL1233|CARISOPRODOL	LMNA
Tumor cells	CHEMBL1276308|MIFEPRISTONE	8.5196	0.134474	1.60105191575131e-17	4.52561490808477e-17		CHEMBL1233|CARISOPRODOL	CBX1
Tumor cells	CHEMBL1200561|DOXAZOSIN MESYLATE	8.40746	0.310432	4.18996294200963e-17	1.17328752009312e-16		CHEMBL1201569|BOTULINUM TOXIN TYPE B	VAMP2
Tumor cells	CHEMBL160|CYCLOSPORINE	8.38837	0.129282	4.92947374525218e-17	1.37875712571406e-16		CHEMBL527|PIROXICAM	NFKB1
Tumor cells	CHEMBL21731|MAPROTILINE	8.34575	0.32972	7.07651992608471e-17	1.97467034491561e-16		CHEMBL101|PHENYLBUTAZONE	LMNA
Tumor cells	CHEMBL1200636|CYCLOBENZAPRINE HYDROCHLORIDE	8.21698	0.269314	2.0869739914055e-16	5.79661258099535e-16		CHEMBL101|PHENYLBUTAZONE	EHMT2
Tumor cells	CHEMBL2108709|COLLAGENASE CLOSTRIDIUM HISTOLYTICUM	8.1785	-0.477608	2.87398990259162e-16	7.9549120052103e-16		CHEMBL56367|NIMESULIDE	APEX1
Tumor cells	CHEMBL41|FLUOXETINE	8.14764	0.45106	3.71098033475525e-16	1.02597691607939e-15		CHEMBL56367|NIMESULIDE	EHMT2
Tumor cells	CHEMBL15870|INDOPROFEN	7.96956	0.215153	1.59239529275841e-15	4.34734796895433e-15		CHEMBL94394|BUFEXAMAC	EHMT2
Tumor cells	CHEMBL445|NORTRIPTYLINE	7.94121	0.345366	2.00215487912926e-15	5.45980118916136e-15		CHEMBL1560|CAPTOPRIL	EHMT2
Tumor cells	CHEMBL1201130|BETAINE HYDROCHLORIDE	7.93705	0.693125	2.07053095988959e-15	5.63984398960836e-15		CHEMBL1017|TELMISARTAN	USP1
Tumor cells	CHEMBL1434513|NOREPINEPHRINE BITARTRATE	7.88812	0.369504	3.06784085084104e-15	8.32798926326839e-15		CHEMBL1017|TELMISARTAN	EHMT2
Tumor cells	CHEMBL603|ZAFIRLUKAST	7.86715	0.225592	3.62806104717205e-15	9.83762707021652e-15		CHEMBL419213|LISINOPRIL	LMNA
Tumor cells	CHEMBL817|TOLAZAMIDE	7.84335	0.506767	4.38668090592384e-15	1.1881213707909e-14		CHEMBL1014|CANDESARTAN CILEXETIL	USP1
Tumor cells	CHEMBL1255943|GLUTAMIC ACID HYDROCHLORIDE	7.76318	0.510773	8.28278624984884e-15	2.2357926397396e-14		CHEMBL578|ENALAPRIL	LMNA
Tumor cells	CHEMBL1435|CEFAZOLIN	7.76318	0.510773	8.28278624984884e-15	2.2357926397396e-14		CHEMBL578|ENALAPRIL	APEX1
Tumor cells	CHEMBL56367|NIMESULIDE	7.75024	0.245769	9.17198855989581e-15	2.4730322360034e-14		CHEMBL41286|DIACEREIN	HSP90AB1
Tumor cells	CHEMBL1109|SULFAPHENAZOLE	7.69634	0.321036	1.40019495852276e-14	3.76263151970747e-14		CHEMBL41286|DIACEREIN	HSP90AA1
Tumor cells	CHEMBL154|NAPROXEN	7.47075	0.401244	7.97394309694676e-14	2.13082961018744e-13		CHEMBL41286|DIACEREIN	EHMT2
Tumor cells	CHEMBL240597|CHENODIOL	7.45393	0.349178	9.05989674094074e-14	2.41832655768764e-13		CHEMBL2354773|AUROTHIOGLUCOSE	TXNRD1
Tumor cells	CHEMBL3545185|SELINEXOR	7.32758	0.337123	2.34348871437215e-13	6.20700823022106e-13		CHEMBL23588|FLUFENAMIC ACID	LMNA
Tumor cells	CHEMBL1161|MOMETASONE FUROATE	7.32113	0.195414	2.45889681585062e-13	6.50549190683656e-13		CHEMBL23588|FLUFENAMIC ACID	HIF1A
Tumor cells	CHEMBL1123|DICYCLOMINE	7.13123	0.569237	9.94779086019533e-13	2.58061197964158e-12		CHEMBL23588|FLUFENAMIC ACID	HPGD
Tumor cells	CHEMBL9967|PIRENZEPINE	7.10631	0.569182	1.19187613840706e-12	3.08190626080012e-12		CHEMBL15770|SULINDAC	LMNA
Tumor cells	CHEMBL71752|VINPOCETINE	7.10548	0.588192	1.19906795306043e-12	3.097161512377e-12		CHEMBL15770|SULINDAC	EHMT2
Tumor cells	CHEMBL628|PENTOXIFYLLINE	7.09727	0.179469	1.272490782418e-12	3.28327277228843e-12		CHEMBL121626|TOLFENAMIC ACID	HIF1A
Tumor cells	CHEMBL1621|PALIPERIDONE	7.0843	0.575868	1.39749009074479e-12	3.5903362781514e-12		CHEMBL121626|TOLFENAMIC ACID	EHMT2
Tumor cells	CHEMBL343448|ROMIDEPSIN	6.99831	0.145857	2.59065870783612e-12	6.64861769023894e-12		CHEMBL121626|TOLFENAMIC ACID	HPGD
Tumor cells	CHEMBL460|MOLINDONE	6.976	0.579906	3.03701922258597e-12	7.77749473989165e-12		CHEMBL118|CELECOXIB	CA2
Tumor cells	CHEMBL477772|PAZOPANIB	6.96889	0.194304	3.19452893301624e-12	8.17213004529341e-12		CHEMBL686|MEFENAMIC ACID	HIF1A
Tumor cells	CHEMBL3989558|METHYSERGIDE MALEATE	6.94799	0.570988	3.70528798057641e-12	9.46863037253908e-12		CHEMBL1565476|APAZONE	EHMT2
Tumor cells	CHEMBL1200503|BROMOCRIPTINE MESYLATE	6.86522	0.56063	6.63867542318845e-12	1.68926804558203e-11		CHEMBL15870|INDOPROFEN	NFKB1
Tumor cells	CHEMBL2360628|ACRIFLAVINE	6.86013	0.223562	6.87966060475747e-12	1.74503137244483e-11		CHEMBL175|DEXIBUPROFEN	TARDBP
Tumor cells	CHEMBL2359093|ROSE BENGAL SODIUM	6.86013	0.223562	6.87966060475747e-12	1.74503137244483e-11		CHEMBL53|APOMORPHINE	EHMT2
Tumor cells	CHEMBL1200881|MINOCYCLINE HYDROCHLORIDE	6.86013	0.223562	6.87966060475747e-12	1.74503137244483e-11		CHEMBL1009|LEVODOPA	APEX1
Tumor cells	CHEMBL1201082|FLUOXETINE HYDROCHLORIDE	6.77407	0.357625	1.25210188600743e-11	3.14600442427652e-11		CHEMBL1009|LEVODOPA	CBX1
Tumor cells	CHEMBL15245|YOHIMBINE	6.76369	0.509821	1.34524197830976e-11	3.37648693404030e-11		CHEMBL1009|LEVODOPA	EHMT2
Tumor cells	CHEMBL1200586|PRILOCAINE HYDROCHLORIDE	6.70942	1.12208	1.95403118653182e-11	4.87897161887164e-11		CHEMBL1324|TOLCAPONE	COMT
Tumor cells	CHEMBL4297066|ELIGLUSTAT TARTRATE	6.63681	0.493924	3.2053960660315e-11	7.98683406473752e-11		CHEMBL1206|ETHOPROPAZINE	CBX1
Tumor cells	CHEMBL1029|MIGLUSTAT	6.63681	0.493924	3.2053960660315e-11	7.98683406473752e-11		CHEMBL1206|ETHOPROPAZINE	EHMT2
Tumor cells	CHEMBL862|GUANFACINE	6.60128	0.508387	4.07609765739622e-11	1.0145800711089e-10		CHEMBL953|ENTACAPONE	COMT
Tumor cells	CHEMBL350221|OXITRIPTAN	6.58542	0.464942	4.53598173207686e-11	1.12670965925267e-10		CHEMBL1089318|OPICAPONE	COMT
Tumor cells	CHEMBL561|LOMEFLOXACIN	6.32349	0.513073	2.55723150948735e-10	6.14812831318073e-10		CHEMBL1123|DICYCLOMINE	EHMT2
Tumor cells	CHEMBL94394|BUFEXAMAC	6.32349	0.495994	2.55723150948735e-10	6.14812831318073e-10		CHEMBL86|METOCLOPRAMIDE	LMNA
Tumor cells	CHEMBL602|CYSTEAMINE	6.32349	0.513073	2.55723150948735e-10	6.14812831318073e-10		CHEMBL19224|PAPAVERINE	CBX1
Tumor cells	CHEMBL1727|CEPHALEXIN	6.32349	0.513073	2.55723150948735e-10	6.14812831318073e-10		CHEMBL19224|PAPAVERINE	EHMT2
Tumor cells	CHEMBL372795|STREPTOMYCIN	6.32349	0.513073	2.55723150948735e-10	6.14812831318073e-10		CHEMBL471|SOTALOL	LMNA
Tumor cells	CHEMBL1200796|CYCLOPHOSPHAMIDE	6.32349	0.513073	2.55723150948735e-10	6.14812831318073e-10		CHEMBL723|CARVEDILOL	ADRB2
Tumor cells	CHEMBL444186|RAZOXANE	6.32349	0.513073	2.55723150948735e-10	6.14812831318073e-10		CHEMBL27|PROPRANOLOL	EHMT2
Tumor cells	CHEMBL700|SULFAPYRIDINE	6.32349	0.513073	2.55723150948735e-10	6.14812831318073e-10		CHEMBL27|PROPRANOLOL	ADRB2
Tumor cells	CHEMBL1201287|DEXBROMPHENIRAMINE	6.32349	0.513073	2.55723150948735e-10	6.14812831318073e-10		CHEMBL649|NADOLOL	ADRB2
Tumor cells	CHEMBL273575|NOMIFENSINE	6.32349	0.513073	2.55723150948735e-10	6.14812831318073e-10		CHEMBL500|PINDOLOL	ADRB2
Tumor cells	CHEMBL1088|MESORIDAZINE	6.32349	0.513073	2.55723150948735e-10	6.14812831318073e-10		CHEMBL24|ATENOLOL	LMNA
Tumor cells	CHEMBL855|TRIPROLIDINE	6.32349	0.513073	2.55723150948735e-10	6.14812831318073e-10		CHEMBL499|TIMOLOL	ADRB2
Tumor cells	CHEMBL549|CITALOPRAM	6.32349	0.513073	2.55723150948735e-10	6.14812831318073e-10		CHEMBL1201304|INDOCYANINE GREEN	USP1
Tumor cells	CHEMBL923|RISEDRONIC ACID	6.32349	0.513073	2.55723150948735e-10	6.14812831318073e-10		CHEMBL1201304|INDOCYANINE GREEN	GLS
Tumor cells	CHEMBL9|NORFLOXACIN	6.32349	0.495994	2.55723150948735e-10	6.14812831318073e-10		CHEMBL711|PHENINDIONE	EHMT2
Tumor cells	CHEMBL830|EFLORNITHINE	6.32349	0.513073	2.55723150948735e-10	6.14812831318073e-10		CHEMBL932|DIPYRIDAMOLE	HSP90AB1
Tumor cells	CHEMBL922|ADEFOVIR DIPIVOXIL	6.32349	0.513073	2.55723150948735e-10	6.14812831318073e-10		CHEMBL932|DIPYRIDAMOLE	HSP90AA1
Tumor cells	CHEMBL1004|DOXYLAMINE	6.32349	0.513073	2.55723150948735e-10	6.14812831318073e-10		CHEMBL932|DIPYRIDAMOLE	LMNA
Tumor cells	CHEMBL1200750|PROMETHAZINE HYDROCHLORIDE	6.31868	0.208483	2.63801898338013e-10	6.33600351018254e-10		CHEMBL932|DIPYRIDAMOLE	ATM
Tumor cells	CHEMBL1718|NALOXONE HYDROCHLORIDE	6.28283	0.479339	3.32457036356216e-10	7.96899516145851e-10		CHEMBL932|DIPYRIDAMOLE	USP1
Tumor cells	CHEMBL1743043|MOXETUMOMAB PASUDOTOX	6.24312	0.163216	4.28926142633926e-10	1.02608379630092e-09		CHEMBL932|DIPYRIDAMOLE	SLC29A1
Tumor cells	CHEMBL1560|CAPTOPRIL	6.23007	0.444831	4.66223833997855e-10	1.11087329035075e-09		CHEMBL932|DIPYRIDAMOLE	EHMT2
Tumor cells	CHEMBL1201043|CEPHAPIRIN SODIUM	6.2104	0.134245	5.28514608351634e-10	1.25804321372281e-09		CHEMBL932|DIPYRIDAMOLE	PDE3B
Tumor cells	CHEMBL1563|DAUNORUBICIN HYDROCHLORIDE	6.13828	0.0716404	8.34201727099404e-10	1.97978370282898e-09		CHEMBL932|DIPYRIDAMOLE	PDE7A
Tumor cells	CHEMBL49|BUSPIRONE	6.1333	0.434698	8.60753434695373e-10	2.04077743122137e-09		CHEMBL349803|PIRETANIDE	LMNA
Tumor cells	CHEMBL181|DIAZOXIDE	6.08609	0.337223	1.15699246501e-09	2.74042582868476e-09		CHEMBL349803|PIRETANIDE	HIF1A
Tumor cells	CHEMBL1023|BEXAROTENE	6.08221	0.19687	1.18534560150505e-09	2.80204477988915e-09		CHEMBL349803|PIRETANIDE	EHMT2
Tumor cells	CHEMBL4297573|TAGRAXOFUSP	6.0812	0.151508	1.192864349873e-09	2.81704024300057e-09		CHEMBL585|TRIAMTERENE	HIF1A
Tumor cells	CHEMBL1200993|GALLAMINE TRIETHIODIDE	6.06253	0.224197	1.34000168447996e-09	3.16140161190795e-09		CHEMBL585|TRIAMTERENE	GAA
Tumor cells	CHEMBL1691|BETAXOLOL HYDROCHLORIDE	6.03578	0.394891	1.58197623656426e-09	3.71764415592601e-09		CHEMBL585|TRIAMTERENE	SCNN1A
Tumor cells	CHEMBL242580|CICLOPIROX OLAMINE	5.80779	0.0909821	6.33035900583474e-09	1.34282040150317e-08		CHEMBL456|ETHACRYNIC ACID	EHMT2
Tumor cells	CHEMBL132530|FORMESTANE	5.79685	0.230795	6.75708128719361e-09	1.43207107386411e-08		CHEMBL435|HYDROCHLOROTHIAZIDE	LMNA
Tumor cells	CHEMBL88|CYCLOPHOSPHAMIDE	5.74701	0.223219	9.08341995115395e-09	1.90823467334934e-08		CHEMBL1373254|CYCLOPENTHIAZIDE	KPNB1
Tumor cells	CHEMBL1206|ETHOPROPAZINE	5.74701	0.223219	9.08341995115395e-09	1.90823467334934e-08		CHEMBL406|INDAPAMIDE	APEX1
Tumor cells	CHEMBL3286830|LORLATINIB	5.69634	0.224307	1.22409199987608e-08	2.56033902591881e-08		CHEMBL1393|SPIRONOLACTONE	PPARG
Tumor cells	CHEMBL3707320|ALECTINIB HYDROCHLORIDE	5.68569	0.207771	1.30287251165908e-08	2.72037056659131e-08		CHEMBL945|AMILORIDE	EHMT2
Tumor cells	CHEMBL589586|MONOMETHYL FUMARATE	5.66608	0.335195	1.46098207788867e-08	3.03990802144022e-08		CHEMBL4297770|INOTERSEN	TTR
Tumor cells	CHEMBL3989944|DIROXIMEL FUMARATE	5.66608	0.335195	1.46098207788867e-08	3.03990802144022e-08		CHEMBL43064|CINNARIZINE	LMNA
Tumor cells	CHEMBL2107333|DIMETHYL FUMARATE	5.66608	0.335195	1.46098207788867e-08	3.03990802144022e-08		CHEMBL744|RILUZOLE	TARDBP
Tumor cells	CHEMBL1790041|RANITIDINE	5.59623	0.351169	2.19064082584959e-08	4.52279591693494e-08		CHEMBL2103837|TAFAMIDIS	TTR
Tumor cells	CHEMBL1489|AZACITIDINE	5.38367	0.0952457	7.29827955992997e-08	1.47628490338837e-07		CHEMBL30008|FLUNARIZINE	LMNA
Tumor cells	CHEMBL1670|MITOTANE	5.3169	0.154201	1.0555080240724e-07	2.13146818340483e-07		CHEMBL30008|FLUNARIZINE	EHMT2
Tumor cells	CHEMBL422|TRIFLUOPERAZINE	5.0657	0.105559	4.06897264844708e-07	8.12777286527305e-07		CHEMBL1115|PYRIDOSTIGMINE	CBX1
Tumor cells	CHEMBL1451|TRIAMCINOLONE	4.95302	0.0861731	7.30709962616996e-07	1.45112823561967e-06		CHEMBL1201831|CERTOLIZUMAB PEGOL	TNF
Tumor cells	CHEMBL1484|NICARDIPINE	4.79493	0.108791	1.6273505691634e-06	3.21579498292223e-06		CHEMBL960|LEFLUNOMIDE	LMNA
Tumor cells	CHEMBL502109|BENZALKONIUM CHLORIDE	4.66389	0.0803012	3.1028128155465e-06	6.09626419579094e-06		CHEMBL1908360|EVEROLIMUS	FKBP1A
Tumor cells	CHEMBL1200875|FLAVOXATE HYDROCHLORIDE	4.61977	0.0910337	3.84160392710039e-06	7.50474703607141e-06		CHEMBL1201580|ADALIMUMAB	TNF
Tumor cells	CHEMBL4802130|BELUMOSUDIL MESYLATE	4.57102	0.166299	4.85362885860966e-06	9.42799706165911e-06		CHEMBL221959|TOFACITINIB	YES1
Tumor cells	CHEMBL4594251|NETARSUDIL DIMESYLATE	4.57102	0.166299	4.85362885860966e-06	9.42799706165911e-06		CHEMBL34259|METHOTREXATE	LMNA
Tumor cells	CHEMBL1437|NOREPINEPHRINE	4.31366	0.0636594	1.60576991894026e-05	2.98837771405265e-05		CHEMBL34259|METHOTREXATE	APEX1
Tumor cells	CHEMBL644|TRIMIPRAMINE	4.27043	0.122635	1.95093964015772e-05	3.61391214641272e-05		CHEMBL34259|METHOTREXATE	PPARG
Tumor cells	CHEMBL185|FLUOROURACIL	4.23768	0.0930093	2.25845485511569e-05	4.17709590101258e-05		CHEMBL34259|METHOTREXATE	NCOA3
Tumor cells	CHEMBL110458|MIGALASTAT	3.88347	0.0190189	0.000102977661694046	0.000188569484400786		CHEMBL34259|METHOTREXATE	EHMT2
Tumor cells	CHEMBL250270|LERCANIDIPINE	3.70516	0.10179	0.00021125598316846	0.000379027388963173		CHEMBL34259|METHOTREXATE	POLB
Tumor cells	CHEMBL786|TAMOXIFEN CITRATE	3.66457	0.109569	0.000247758147858777	0.00043925760385909		CHEMBL1201608|MUROMONAB-CD3	CD3E
Tumor cells	CHEMBL1115|PYRIDOSTIGMINE	3.65529	0.0804923	0.000256888598907726	0.000455108626446282		CHEMBL1201608|MUROMONAB-CD3	CD3D
Tumor cells	CHEMBL1117|IDARUBICIN	3.63524	0.0356228	0.000277718153569447	0.000491284438454587		CHEMBL1201608|MUROMONAB-CD3	CD3G
Tumor cells	CHEMBL1256958|EPINEPHRINE BITARTRATE	3.60084	0.0853523	0.000317194393547093	0.000560291054776994		CHEMBL1201833|GOLIMUMAB	TNF
Tumor cells	CHEMBL1200732|AMCINONIDE	3.52129	0.0532581	0.000429456247760934	0.000742182138343877		CHEMBL413|SIROLIMUS	FKBP1A
Tumor cells	CHEMBL178|DAUNORUBICIN	3.3539	0.0480679	0.000796817938634732	0.00135844423819876		CHEMBL2107333|DIMETHYL FUMARATE	KEAP1
Tumor cells	CHEMBL497|CLIOQUINOL	3.33129	0.0327238	0.000864436719572129	0.00147162984148749		CHEMBL1201581|INFLIXIMAB	TNF
Tumor cells	CHEMBL175|DEXIBUPROFEN	3.23555	0.0372635	0.00121410398667111	0.00206251400145333		CHEMBL1201439|BASILIXIMAB	IL2RB
Tumor cells	CHEMBL1200522|AVOBENZONE	3.20857	0.0450812	0.0013339760815121	0.00226294456290482		CHEMBL468|THALIDOMIDE	RBX1
Tumor cells	CHEMBL58|MITOXANTRONE	3.1073	0.0396371	0.00188801903781262	0.0031937767351001		CHEMBL468|THALIDOMIDE	CRBN
Tumor cells	CHEMBL1131|ACITRETIN	3.10569	0.0680671	0.00189832704515667	0.00320894917294819		CHEMBL848|LENALIDOMIDE	RBX1
Tumor cells	CHEMBL1590|PSEUDOEPHEDRINE	3.06243	0.0542057	0.0021954636693773	0.0037060045179559		CHEMBL848|LENALIDOMIDE	CRBN
Tumor cells	CHEMBL601719|CRIZOTINIB	3.02845	0.0590652	0.00245807901675603	0.00414638663136115		CHEMBL1743087|VEDOLIZUMAB	ITGB7
Tumor cells	CHEMBL1568057|METAPROTERENOL SULFATE	2.92791	-0.0669755	0.00341244204751792	0.00574008672835119		CHEMBL43452|POMALIDOMIDE	RBX1
Tumor cells	CHEMBL1726|NISOLDIPINE	2.89549	0.0716615	0.00378570529846376	0.00636348920085388		CHEMBL43452|POMALIDOMIDE	CRBN
Tumor cells	CHEMBL945|AMILORIDE	2.87202	0.0441827	0.00407852700098717	0.00685089644104152		CHEMBL160|CYCLOSPORINE	ATXN2
Tumor cells	CHEMBL2362016|ARSENIC TRIOXIDE	2.86317	0.053304	0.00419423608885292	0.00704032486343168		CHEMBL1201572|ETANERCEPT	TNF
Tumor cells	CHEMBL1200887|TRIMETHOBENZAMIDE HYDROCHLORIDE	2.79766	-0.0458442	0.00514740339436313	0.00862819995544645		CHEMBL1619|CLADRIBINE	YES1
Tumor cells	CHEMBL4535757|SOTORASIB	2.49144	0.0515152	0.0127227550254609	0.0209453597500204		CHEMBL1201607|NATALIZUMAB	ITGB7
Tumor cells	CHEMBL46469|ANTHRALIN	2.41765	-0.0638419	0.015621209012652	0.0255590703094381		CHEMBL3989887|TACROLIMUS	FKBP1A
Tumor cells	CHEMBL1096|AMLEXANOX	2.23408	0.0284487	0.0254781002416863	0.0410975816146178		CHEMBL1201605|DACLIZUMAB	IL2RB
Tumor cells	CHEMBL550495|METHYLENE BLUE	2.16661	-0.127243	0.0302646043892849	0.0485570660783908		CHEMBL2218919|VOCLOSPORIN	PPP3CA
Tumor cells	CHEMBL1018|DIENESTROL	2.16132	0.0183069	0.0306703656604352	0.0491751615304771		CHEMBL3622821|UPADACITINIB	JAK3
Tumor cells	CHEMBL707|DOXAZOSIN	-2.15524	-0.408188	0.0311432244478237	0.0498999391720812		CHEMBL3622821|UPADACITINIB	TYK2
Tumor cells	CHEMBL893|DICLOXACILLIN	-2.20098	-0.508278	0.0277373860240495	0.0445620069032484		CHEMBL866|MYCOPHENOLIC ACID	PPARG
Tumor cells	CHEMBL1596|CARBENICILLIN INDANYL	-2.20098	-0.508278	0.0277373860240495	0.0445620069032484		CHEMBL1889436|OUABAIN	NR3C1
Tumor cells	CHEMBL1201218|CEFAMANDOLE NAFATE	-2.20098	-0.508278	0.0277373860240495	0.0445620069032484		CHEMBL633|AMIODARONE	CBX1
Tumor cells	CHEMBL1351|CARBOPLATIN	-2.25507	-0.127696	0.0241288798977939	0.0389474243198733		CHEMBL633|AMIODARONE	MTOR
Tumor cells	CHEMBL434|ISOPROTERENOL	-2.30561	-0.212025	0.0211323533041588	0.0341796564575363		CHEMBL232201|BENZIODARONE	CALM1
Tumor cells	CHEMBL1200493|NAFTIFINE HYDROCHLORIDE	-2.41815	-0.518167	0.0155997236984637	0.025541350891542		CHEMBL232201|BENZIODARONE	USP1
Tumor cells	CHEMBL677|LEVONORDEFRIN	-2.43616	-0.0954416	0.0148440225996409	0.0243206576700884		CHEMBL59|DOPAMINE	HIF1A
Tumor cells	CHEMBL1200323|LABETALOL HYDROCHLORIDE	-2.57103	-0.376338	0.0101395416363056	0.0167155992449963		CHEMBL59|DOPAMINE	APEX1
Tumor cells	CHEMBL590|MENADIONE	-2.58239	-0.180544	0.00981174850050718	0.016186346287485		CHEMBL59|DOPAMINE	EHMT2
Tumor cells	CHEMBL276832|HYDRALAZINE	-2.62831	-0.0570058	0.00858098167117823	0.0141950400730257		CHEMBL506569|LANATOSIDE C	ATP1B1
Tumor cells	CHEMBL588|FENOLDOPAM	-2.64952	-0.253639	0.00806057796454144	0.0133433738819101		CHEMBL506569|LANATOSIDE C	SMAD3
Tumor cells	CHEMBL1712842|MEPAZINE ACETATE	-2.70053	-0.494283	0.00692288096622209	0.0115157152505443		CHEMBL254219|DIGITOXIN	NR3C1
Tumor cells	CHEMBL1201213|ISOETHARINE	-2.70358	-0.673473	0.00685969140672905	0.0114185279874511		CHEMBL254219|DIGITOXIN	ATP1B1
Tumor cells	CHEMBL1170|TESTOSTERONE PROPIONATE	-2.71441	-0.155083	0.00663944077178476	0.0110595827171425		CHEMBL254219|DIGITOXIN	SMAD3
Tumor cells	CHEMBL27|PROPRANOLOL	-2.74487	-0.463859	0.00605346668159799	0.0101257220068321		CHEMBL1201234|MEPHENTERMINE	LMNA
Tumor cells	CHEMBL1514715|ETHAMSYLATE	-2.75609	-0.127828	0.00584965067973868	0.0097916289660151		CHEMBL24072|PRENYLAMINE	CALM1
Tumor cells	CHEMBL3392049|PYRITHIONE ZINC	-3.07311	-0.319545	0.00211841451145561	0.00357846341364278		CHEMBL1751|DIGOXIN	NR3C1
Tumor cells	CHEMBL2354773|AUROTHIOGLUCOSE	-3.21793	-0.527677	0.00129119702164945	0.0021919258221627		CHEMBL1751|DIGOXIN	ATP1B1
Tumor cells	CHEMBL1357648|AMODIAQUINE HYDROCHLORIDE	-3.24532	-0.282104	0.00117317053246101	0.00199438990518372		CHEMBL1751|DIGOXIN	TNF
Tumor cells	CHEMBL1700|SOTALOL HYDROCHLORIDE	-3.45364	-1.91576	0.000553076452081153	0.000951704418979558		CHEMBL249856|ENOXIMONE	EHMT2
Tumor cells	CHEMBL1201153|ISOETHARINE MESYLATE	-3.45901	-0.194898	0.000542157938602127	0.000933586622722197		CHEMBL249856|ENOXIMONE	PDE3B
Tumor cells	CHEMBL499|TIMOLOL	-3.47147	-1.79977	0.000517615891236125	0.000891966420771382		CHEMBL640|PROCAINAMIDE	LMNA
Tumor cells	CHEMBL559180|ISOXSUPRINE HYDROCHLORIDE	-3.53118	-2.60805	0.000413714354598784	0.000716526956628096		CHEMBL2103827|DROXIDOPA	ADRB2
Tumor cells	CHEMBL714|ALBUTEROL	-3.5583	-2.67801	0.000373265872864636	0.000648346592214879		CHEMBL1614|DESLANOSIDE	ATP1B1
Tumor cells	CHEMBL1951071|ARFORMOTEROL TARTRATE	-3.57545	-2.71769	0.000349621396539441	0.000609042505454244		CHEMBL1437|NOREPINEPHRINE	LMNA
Tumor cells	CHEMBL2105743|OLODATEROL HYDROCHLORIDE	-3.57545	-2.71769	0.000349621396539441	0.000609042505454244		CHEMBL1437|NOREPINEPHRINE	APEX1
Tumor cells	CHEMBL1315867|TERBUTALINE SULFATE	-3.57545	-2.71769	0.000349621396539441	0.000609042505454244		CHEMBL1437|NOREPINEPHRINE	EHMT2
Tumor cells	CHEMBL1441059|ALBUTEROL SULFATE	-3.57545	-2.71769	0.000349621396539441	0.000609042505454244		CHEMBL434|ISOPROTERENOL	CBX1
Tumor cells	CHEMBL88055|RIMITEROL	-3.57545	-2.71769	0.000349621396539441	0.000609042505454244		CHEMBL434|ISOPROTERENOL	MTOR
Tumor cells	CHEMBL1789842|INDACATEROL MALEATE	-3.57545	-2.71769	0.000349621396539441	0.000609042505454244		CHEMBL434|ISOPROTERENOL	EHMT2
Tumor cells	CHEMBL3989693|LEVALBUTEROL TARTRATE	-3.57545	-2.71769	0.000349621396539441	0.000609042505454244		CHEMBL434|ISOPROTERENOL	ADRB2
Tumor cells	CHEMBL1363|ARFORMOTEROL	-3.57545	-2.71769	0.000349621396539441	0.000609042505454244		CHEMBL588|FENOLDOPAM	CBX1
Tumor cells	CHEMBL49080|CLENBUTEROL	-3.57545	-2.71769	0.000349621396539441	0.000609042505454244		CHEMBL588|FENOLDOPAM	EHMT2
Tumor cells	CHEMBL1201061|LEVALBUTEROL HYDROCHLORIDE	-3.57545	-2.71769	0.000349621396539441	0.000609042505454244		CHEMBL3545057|ACETYLDIGITOXIN	ATP1B1
Tumor cells	CHEMBL1200920|ISOETHARINE HYDROCHLORIDE	-3.57545	-2.71769	0.000349621396539441	0.000609042505454244		CHEMBL107|COLCHICINE	TUBA1B
Tumor cells	CHEMBL1200893|PROTOKYLOL HYDROCHLORIDE	-3.57545	-2.71769	0.000349621396539441	0.000609042505454244		CHEMBL107|COLCHICINE	TUBB
Tumor cells	CHEMBL3989798|FORMOTEROL FUMARATE	-3.57545	-2.71769	0.000349621396539441	0.000609042505454244		CHEMBL107|COLCHICINE	LMNA
Tumor cells	CHEMBL32800|FENOTEROL	-3.57545	-2.71769	0.000349621396539441	0.000609042505454244		CHEMBL107|COLCHICINE	TUBA1A
Tumor cells	CHEMBL1200444|PIRBUTEROL ACETATE	-3.57545	-2.71769	0.000349621396539441	0.000609042505454244		CHEMBL107|COLCHICINE	TUBB4B
Tumor cells	CHEMBL1200405|BITOLTEROL MESYLATE	-3.57545	-2.71769	0.000349621396539441	0.000609042505454244		CHEMBL107|COLCHICINE	TUBA1C
Tumor cells	CHEMBL1159717|TULOBUTEROL	-3.57545	-2.71769	0.000349621396539441	0.000609042505454244		CHEMBL832|SULFINPYRAZONE	EHMT2
Tumor cells	CHEMBL1084172|VILANTEROL TRIFENATATE	-3.57545	-2.71769	0.000349621396539441	0.000609042505454244		CHEMBL832|SULFINPYRAZONE	HPGD
Tumor cells	CHEMBL1201167|CARVEDILOL PHOSPHATE	-3.67832	-2.08292	0.000234779611822156	0.000416864244102006		CHEMBL388590|BENZBROMARONE	HIF1A
Tumor cells	CHEMBL16476|PRONETALOL	-3.69915	-2.14744	0.000216321358813609	0.000385232018630179		CHEMBL388590|BENZBROMARONE	PPARG
Tumor cells	CHEMBL1200870|TIMOLOL MALEATE	-3.69915	-2.14744	0.000216321358813609	0.000385232018630179		CHEMBL388590|BENZBROMARONE	USP1
Tumor cells	CHEMBL649|NADOLOL	-3.69915	-2.14744	0.000216321358813609	0.000385232018630179		CHEMBL388590|BENZBROMARONE	NCOR2
Tumor cells	CHEMBL1200745|OXPRENOLOL HYDROCHLORIDE	-3.69915	-2.14744	0.000216321358813609	0.000385232018630179		CHEMBL388590|BENZBROMARONE	HPGD
Tumor cells	CHEMBL1201115|ESMOLOL HYDROCHLORIDE	-3.69915	-2.14744	0.000216321358813609	0.000385232018630179		CHEMBL388590|BENZBROMARONE	POLB
Tumor cells	CHEMBL1201177|LEVOBUNOLOL HYDROCHLORIDE	-3.69915	-2.14744	0.000216321358813609	0.000385232018630179		CHEMBL1428|NIMODIPINE	LMNA
Tumor cells	CHEMBL1200947|METIPRANOLOL HYDROCHLORIDE	-3.69915	-2.14744	0.000216321358813609	0.000385232018630179		CHEMBL1484|NICARDIPINE	CBX1
Tumor cells	CHEMBL1671|PROPRANOLOL HYDROCHLORIDE	-3.69915	-2.14744	0.000216321358813609	0.000385232018630179		CHEMBL1484|NICARDIPINE	MTOR
Tumor cells	CHEMBL1201731|NEBIVOLOL HYDROCHLORIDE	-3.69915	-2.14744	0.000216321358813609	0.000385232018630179		CHEMBL1484|NICARDIPINE	EHMT2
Tumor cells	CHEMBL1095777|INDACATEROL	-3.69915	-2.14744	0.000216321358813609	0.000385232018630179		CHEMBL1484|NICARDIPINE	ATXN2
Tumor cells	CHEMBL1256786|FORMOTEROL	-3.72238	-2.13513	0.000197356200341584	0.000354354166456013		CHEMBL250270|LERCANIDIPINE	CBX1
Tumor cells	CHEMBL1204165|DILEVALOL HYDROCHLORIDE	-3.72238	-2.13513	0.000197356200341584	0.000354354166456013		CHEMBL45816|MIBEFRADIL	MTOR
Tumor cells	CHEMBL1201002|CARTEOLOL HYDROCHLORIDE	-3.72238	-2.13513	0.000197356200341584	0.000354354166456013		CHEMBL45816|MIBEFRADIL	ATXN2
Tumor cells	CHEMBL3989521|ISOPROTERENOL SULFATE	-3.72238	-2.13513	0.000197356200341584	0.000354354166456013		CHEMBL45816|MIBEFRADIL	MAPK1
Tumor cells	CHEMBL22|TRIMETHOPRIM	-3.76994	-0.291364	0.000163289273423472	0.000294067910139792		CHEMBL1008|BEPRIDIL	EHMT2
Tumor cells	CHEMBL2103827|DROXIDOPA	-3.806	-2.02916	0.000141232225096058	0.000254919912315701		CHEMBL1726|NISOLDIPINE	EHMT2
Tumor cells	CHEMBL2146102|EPHEDRINE HYDROCHLORIDE	-3.806	-2.02916	0.000141232225096058	0.000254919912315701		CHEMBL193|NIFEDIPINE	HIF1A
Tumor cells	CHEMBL3184799|MEPHENTERMINE SULFATE	-3.806	-2.02916	0.000141232225096058	0.000254919912315701		CHEMBL193|NIFEDIPINE	NR3C1
Tumor cells	CHEMBL1200705|HYDROXYAMPHETAMINE HYDROBROMIDE	-3.806	-2.02864	0.000141232225096058	0.000254919912315701		CHEMBL193|NIFEDIPINE	CBX1
Tumor cells	CHEMBL1002|LEVOSALBUTAMOL	-3.97578	-0.268669	7.01480197515983e-05	0.000128846592601212		CHEMBL193|NIFEDIPINE	EHMT2
Tumor cells	CHEMBL567|PERPHENAZINE	-4.23714	-0.118925	2.26385721627276e-05	4.18385948142314e-05		CHEMBL193|NIFEDIPINE	ATXN2
Tumor cells	CHEMBL1201304|INDOCYANINE GREEN	-4.30698	-0.368141	1.65500168555968e-05	3.07046365347256e-05		CHEMBL193|NIFEDIPINE	MAPK1
Tumor cells	CHEMBL107|COLCHICINE	-4.44621	-0.150429	8.73985770999019e-06	1.63412160147008e-05		CHEMBL193|NIFEDIPINE	HPGD
Tumor cells	CHEMBL459|METHYLDOPA	-4.58858	-0.139593	4.46275530323028e-06	8.68281206318424e-06		CHEMBL193|NIFEDIPINE	NFKB1
Tumor cells	CHEMBL1201182|TEMSIROLIMUS	-4.61456	-0.170824	3.93933121939669e-06	7.67689181536086e-06		CHEMBL88055|RIMITEROL	ADRB2
Tumor cells	CHEMBL1200686|PIMECROLIMUS	-4.61456	-0.170824	3.93933121939669e-06	7.67689181536086e-06		CHEMBL1263|SALMETEROL	ADRB2
Tumor cells	CHEMBL3989887|TACROLIMUS	-4.61456	-0.170824	3.93933121939669e-06	7.67689181536086e-06		CHEMBL1200434|OXTRIPHYLLINE	PDE3B
Tumor cells	CHEMBL190|THEOPHYLLINE	-4.66164	-0.304303	3.13705280588035e-06	6.15848941498378e-06		CHEMBL1370561|AMINOPHYLLINE	PDE3B
Tumor cells	CHEMBL1200901|HALOFANTRINE HYDROCHLORIDE	-4.84115	-0.120196	1.29090114734694e-06	2.55515280775443e-06		CHEMBL1201213|ISOETHARINE	EHMT2
Tumor cells	CHEMBL3545068|COPANLISIB HYDROCHLORIDE	-4.96914	-0.784944	6.72516467342626e-07	1.33777757030728e-06		CHEMBL1256786|FORMOTEROL	ADRB2
Tumor cells	CHEMBL3218576|COPANLISIB	-4.96914	-0.784944	6.72516467342626e-07	1.33777757030728e-06		CHEMBL49080|CLENBUTEROL	ADRB2
Tumor cells	CHEMBL1200326|NICARDIPINE HYDROCHLORIDE	-5.20305	-0.215543	1.9604382501584e-07	3.93895262835681e-07		CHEMBL1159717|TULOBUTEROL	ADRB2
Tumor cells	CHEMBL771|CYCLOSERINE	-5.23083	-0.292008	1.68753658190735e-07	3.39918082927053e-07		CHEMBL603|ZAFIRLUKAST	USP1
Tumor cells	CHEMBL360055|GALLAMINE	-5.3037	-0.29508	1.13477448683427e-07	2.28960811863784e-07		CHEMBL603|ZAFIRLUKAST	MAPK1
Tumor cells	CHEMBL3301610|ABEMACICLIB	-5.50213	-0.459231	3.7522601856966e-08	7.65461077882107e-08		CHEMBL603|ZAFIRLUKAST	POLB
Tumor cells	CHEMBL3894860|TRILACICLIB	-5.50213	-0.459231	3.7522601856966e-08	7.65461077882107e-08		CHEMBL714|ALBUTEROL	ADRB2
Tumor cells	CHEMBL4650272|TRILACICLIB DIHYDROCHLORIDE	-5.50213	-0.459231	3.7522601856966e-08	7.65461077882107e-08		CHEMBL190|THEOPHYLLINE	EHMT2
Tumor cells	CHEMBL3707266|RIBOCICLIB SUCCINATE	-5.50213	-0.459231	3.7522601856966e-08	7.65461077882107e-08		CHEMBL190|THEOPHYLLINE	PDE3B
Tumor cells	CHEMBL3545110|RIBOCICLIB	-5.50213	-0.459231	3.7522601856966e-08	7.65461077882107e-08		CHEMBL1095777|INDACATEROL	ADRB2
Tumor cells	CHEMBL1017|TELMISARTAN	-5.56582	-0.343558	2.60920424510654e-08	5.37307781402095e-08		CHEMBL3392049|PYRITHIONE ZINC	MAPK1
Tumor cells	CHEMBL1367605|RITODRINE HYDROCHLORIDE	-5.60222	-0.356673	2.11624548126567e-08	4.37296587809812e-08		CHEMBL1200686|PIMECROLIMUS	FKBP1A
Tumor cells	CHEMBL90555|VINCRISTINE	-5.62218	-0.201654	1.88561380338946e-08	3.90312287281912e-08		CHEMBL537|HYDROQUINONE	HIF1A
Tumor cells	CHEMBL282575|ESTRADIOL BENZOATE	-5.62706	-0.363203	1.83308760301424e-08	3.80425193456722e-08		CHEMBL537|HYDROQUINONE	EHMT2
Tumor cells	CHEMBL157101|KETOCONAZOLE	-5.77421	-0.103945	7.73157582608558e-09	1.63426695371491e-08		CHEMBL537|HYDROQUINONE	HPGD
Tumor cells	CHEMBL726|FLUPHENAZINE	-5.78173	-0.325619	7.39368628256697e-09	1.56422471485552e-08		CHEMBL537|HYDROQUINONE	NFKB1
Tumor cells	CHEMBL103|PROGESTERONE	-6.02968	-0.206021	1.64287106067451e-09	3.85696565370891e-09		CHEMBL844|BRIMONIDINE	EHMT2
Tumor cells	CHEMBL1373254|CYCLOPENTHIAZIDE	-6.152	-0.373304	7.65135827380226e-10	1.81767153442062e-09		CHEMBL844|BRIMONIDINE	HPGD
Tumor cells	CHEMBL1200758|AMPICILLIN SODIUM	-6.1899	-0.502137	6.02005360710227e-10	1.43155441430795e-09		CHEMBL705|ALITRETINOIN	EHMT2
Tumor cells	CHEMBL1015|EVANS BLUE	-6.23889	-0.397965	4.4069440843276e-10	1.05213595320052e-09		CHEMBL705|ALITRETINOIN	RARG
Tumor cells	CHEMBL13828|OXATOMIDE	-6.37065	-0.158544	1.88233049144477e-10	4.61816395905129e-10		CHEMBL705|ALITRETINOIN	RXRA
Tumor cells	CHEMBL1484251|CHLORHEXIDINE HYDROCHLORIDE	-6.54581	-0.396419	5.91748048329948e-11	1.46682530697713e-10		CHEMBL691|ETHINYL ESTRADIOL	NR3C1
Tumor cells	CHEMBL53|APOMORPHINE	-6.74591	-0.375242	1.5206602276778e-11	3.80880100913656e-11		CHEMBL1018|DIENESTROL	ADRB2
Tumor cells	CHEMBL1173055|RUCAPARIB	-6.9399	-0.256044	3.9238713220749e-12	1.00165277518781e-11		CHEMBL1395|METHYLTESTOSTERONE	NR3C1
Tumor cells	CHEMBL3137309|VENETOCLAX	-7.11264	-1.93887	1.13846625534501e-12	2.9501660692562e-12		CHEMBL135|ESTRADIOL	NR3C1
Tumor cells	CHEMBL1010|CEFOTAXIME SODIUM	-7.20027	-0.247923	6.0094809689517e-13	1.56743480767979e-12		CHEMBL135|ESTRADIOL	PPARG
Tumor cells	CHEMBL31|GATIFLOXACIN	-7.35844	-0.36153	1.86078542114221e-13	4.94490316460962e-13		CHEMBL135|ESTRADIOL	EHMT2
Tumor cells	CHEMBL1200885|ALOSETRON HYDROCHLORIDE	-7.42613	-0.726791	1.11823334295361e-13	2.98154096002203e-13		CHEMBL717|MEDROXYPROGESTERONE ACETATE	NR3C1
Tumor cells	CHEMBL1200759|ANAGRELIDE HYDROCHLORIDE	-7.51561	-0.9303	5.66479988478473e-14	1.51546041560592e-13		CHEMBL103|PROGESTERONE	NR3C1
Tumor cells	CHEMBL1200930|RABEPRAZOLE SODIUM	-7.51973	-0.390616	5.48904188956907e-14	1.47008194517285e-13		CHEMBL103|PROGESTERONE	TARDBP
Tumor cells	CHEMBL564|PROMAZINE	-7.89253	-0.387533	2.96117646841443e-15	8.04755101450044e-15		CHEMBL103|PROGESTERONE	MAPK1
Tumor cells	CHEMBL679|EPINEPHRINE	-8.26691	-0.222565	1.3747656715855e-16	3.8228692746989e-16		CHEMBL103|PROGESTERONE	RXRA
Tumor cells	CHEMBL544665|FINGOLIMOD HYDROCHLORIDE	-8.32617	-1.37173	8.3496605767804e-17	2.32452223026047e-16		CHEMBL2355051|CLOMIPHENE	EHMT2
Tumor cells	CHEMBL1201118|CEFMETAZOLE SODIUM	-8.3837	-0.703175	5.12898282386975e-17	1.43288715953564e-16		CHEMBL2355051|CLOMIPHENE	ATXN2
Tumor cells	CHEMBL1200578|THEOPHYLLINE SODIUM GLYCINATE	-8.4516	-0.437707	2.87332957789606e-17	8.06483723444595e-17		CHEMBL386630|TESTOSTERONE	NR3C1
Tumor cells	CHEMBL1200434|OXTRIPHYLLINE	-8.4516	-0.437707	2.87332957789606e-17	8.06483723444595e-17		CHEMBL386630|TESTOSTERONE	RXRA
Tumor cells	CHEMBL1370561|AMINOPHYLLINE	-8.4516	-0.437707	2.87332957789606e-17	8.06483723444595e-17		CHEMBL1276308|MIFEPRISTONE	GNAS
Tumor cells	CHEMBL493|BROMOCRIPTINE	-8.45634	-0.824893	2.75891169331618e-17	7.77098863558036e-17		CHEMBL1276308|MIFEPRISTONE	NR3C1
Tumor cells	CHEMBL1908360|EVEROLIMUS	-8.51557	-0.290603	1.65767807111619e-17	4.67465216054764e-17		CHEMBL1276308|MIFEPRISTONE	CBX1
Tumor cells	CHEMBL413|SIROLIMUS	-8.51557	-0.290603	1.65767807111619e-17	4.67465216054764e-17		CHEMBL1276308|MIFEPRISTONE	MTOR
Tumor cells	CHEMBL1256137|CYSTEAMINE HYDROCHLORIDE	-8.5562	-0.912536	1.16648089898303e-17	3.30112717221054e-17		CHEMBL1276308|MIFEPRISTONE	EHMT2
Tumor cells	CHEMBL1200339|PHENYLEPHRINE HYDROCHLORIDE	-8.63594	-1.45388	5.82477158946829e-18	1.65035195034935e-17		CHEMBL1170|TESTOSTERONE PROPIONATE	LMNA
Tumor cells	CHEMBL3301589|ENFORTUMAB VEDOTIN	-8.66736	-0.318854	4.42261955423178e-18	1.25455846999924e-17		CHEMBL1170|TESTOSTERONE PROPIONATE	NR3C1
Tumor cells	CHEMBL119|TRIMETREXATE	-8.76404	-0.591514	1.88369770655442e-18	5.35613689514939e-18		CHEMBL1170|TESTOSTERONE PROPIONATE	TARDBP
Tumor cells	CHEMBL2361370|PENBUTOLOL SULFATE	-8.77672	-1.44441	1.68306932178066e-18	4.79626186224705e-18		CHEMBL139835|CYPROTERONE ACETATE	NR3C1
Tumor cells	CHEMBL1263|SALMETEROL	-8.77672	-1.44441	1.68306932178066e-18	4.79626186224705e-18		CHEMBL81|RALOXIFENE	CBX1
Tumor cells	CHEMBL1200833|DIPIVEFRIN HYDROCHLORIDE	-8.91499	-1.40916	4.8784699432803e-19	1.39876703995728e-18		CHEMBL81|RALOXIFENE	ATXN2
Tumor cells	CHEMBL1536|ERGOCALCIFEROL	-8.93672	-0.885914	4.00879195717991e-19	1.15771979775425e-18		CHEMBL1445|FLUOXYMESTERONE	NR3C1
Tumor cells	CHEMBL772|RESERPINE	-9.28153	-0.197115	1.67058474549615e-20	4.87745631541325e-20		CHEMBL1405|ESTRONE	LMNA
Tumor cells	CHEMBL1201322|THONZONIUM	-9.45465	-0.978277	3.24104018478506e-21	9.53223720604882e-21		CHEMBL1405|ESTRONE	HIF1A
Tumor cells	CHEMBL1512677|AMYLMETACRESOL	-9.57944	-1.08151	9.7571218235102e-22	2.88382503217681e-21		CHEMBL1405|ESTRONE	TARDBP
Tumor cells	CHEMBL1433|DOXYCYCLINE ANHYDROUS	-9.90683	-0.202955	3.88777941645524e-23	1.16197098020489e-22		CHEMBL806|FLUTAMIDE	EHMT2
Tumor cells	CHEMBL474579|CEFOTETAN	-10.142	-0.403549	3.59667661291463e-24	1.08716694087722e-23		CHEMBL132530|FORMESTANE	TARDBP
Tumor cells	CHEMBL1200970|ETHOPROPAZINE HYDROCHLORIDE	-10.1647	-0.714887	2.84921662115319e-24	8.62319727386894e-24		CHEMBL83|TAMOXIFEN	CBX1
Tumor cells	CHEMBL41286|DIACEREIN	-10.2049	-0.211425	1.88592072418934e-24	5.71498353461675e-24		CHEMBL83|TAMOXIFEN	EHMT2
Tumor cells	CHEMBL1009|LEVODOPA	-10.4086	-0.308595	2.26630773172196e-25	6.91137357880095e-25		CHEMBL83|TAMOXIFEN	ATXN2
Tumor cells	CHEMBL1201569|BOTULINUM TOXIN TYPE B	-10.4416	-2.15947	1.60102570373579e-25	4.88873708516522e-25		CHEMBL13209|NITRAZEPAM	HPGD
Tumor cells	CHEMBL1200467|HYDROXYZINE PAMOATE	-10.4571	-0.481062	1.35950022569869e-25	4.15653321556093e-25		CHEMBL315795|CLOMETHIAZOLE	LMNA
Tumor cells	CHEMBL1711|ISOPROTERENOL HYDROCHLORIDE	-10.4893	-1.57338	9.67397437915582e-26	2.96149637124349e-25		CHEMBL315795|CLOMETHIAZOLE	EHMT2
Tumor cells	CHEMBL2403108|CERITINIB	-10.6191	-0.241311	2.42968477597655e-26	7.8173884671353e-26		CHEMBL2103738|LITHIUM CITRATE	IMPA1
Tumor cells	CHEMBL1668|RESCINNAMINE	-10.7999	-0.253516	3.44446228478673e-27	1.11875014859536e-26		CHEMBL564|PROMAZINE	HIF1A
Tumor cells	CHEMBL1201356|METHYLERGONOVINE	-10.8057	-0.796151	3.2349826377691e-27	1.05213750104919e-26		CHEMBL42|CLOZAPINE	CBX1
Tumor cells	CHEMBL249856|ENOXIMONE	-10.9217	-0.717096	9.08026933718975e-28	2.96935956360762e-27		CHEMBL304902|CLOTHIAPINE	LMNA
Tumor cells	CHEMBL1743082|TRASTUZUMAB EMTANSINE	-11.0774	-0.389685	1.61534403453056e-28	5.31135754563752e-28		CHEMBL251940|PERICIAZINE	LMNA
Tumor cells	CHEMBL428647|PACLITAXEL	-11.1192	-0.354468	1.01173562061852e-28	3.33580506550562e-28		CHEMBL1423|PIMOZIDE	HIF1A
Tumor cells	CHEMBL501867|VINCRISTINE SULFATE	-11.2167	-0.335862	3.37752659885477e-29	1.11822254937222e-28		CHEMBL1423|PIMOZIDE	CBX1
Tumor cells	CHEMBL1096882|FLUDARABINE PHOSPHATE	-11.5518	-0.490573	7.22877000777763e-31	2.43361821750604e-30		CHEMBL1423|PIMOZIDE	MTOR
Tumor cells	CHEMBL617|CEPHALOTHIN	-11.6763	-0.499181	1.68509238526022e-31	5.68096546760725e-31		CHEMBL1423|PIMOZIDE	ATXN2
Tumor cells	CHEMBL3351077|CEFSULODIN	-11.8745	-0.611946	1.60561718578108e-32	5.4513659976165e-32		CHEMBL1423|PIMOZIDE	MAPK1
Tumor cells	CHEMBL389621|HYDROCORTISONE	-12.278	-0.388713	1.18934595166345e-34	4.09606644559956e-34		CHEMBL1423|PIMOZIDE	RXRA
Tumor cells	CHEMBL500|PINDOLOL	-12.3056	-2.03769	8.45240134415105e-35	2.91936686194958e-34		CHEMBL1088|MESORIDAZINE	EHMT2
Tumor cells	CHEMBL1632|CEPHALOTHIN SODIUM	-12.4962	-0.569519	7.82997681176753e-36	2.72797302584401e-35		CHEMBL1621|PALIPERIDONE	EHMT2
Tumor cells	CHEMBL1014|CANDESARTAN CILEXETIL	-12.631	-0.761928	1.42524464094266e-36	4.99460731628589e-36		CHEMBL54|HALOPERIDOL	MTOR
Tumor cells	CHEMBL121663|DEQUALINIUM CHLORIDE	-12.7448	-0.604984	3.33113456059121e-37	1.17250066692175e-36		CHEMBL661|ALPRAZOLAM	LMNA
Tumor cells	CHEMBL6437|MIANSERIN	-12.7557	-0.514776	2.89590470713028e-37	1.02080640926343e-36		CHEMBL661|ALPRAZOLAM	HPGD
Tumor cells	CHEMBL3989569|IBANDRONATE SODIUM	-13.113	-1.05263	2.77536416725412e-39	9.89962486444661e-39		CHEMBL49|BUSPIRONE	EHMT2
Tumor cells	CHEMBL675|ALENDRONATE SODIUM	-13.113	-1.05263	2.77536416725412e-39	9.89962486444661e-39		CHEMBL726|FLUPHENAZINE	CBX1
Tumor cells	CHEMBL3989401|PAMIDRONATE DISODIUM	-13.113	-1.05263	2.77536416725412e-39	9.89962486444661e-39		CHEMBL726|FLUPHENAZINE	USP1
Tumor cells	CHEMBL1654|RISEDRONATE SODIUM	-13.113	-1.05263	2.77536416725412e-39	9.89962486444661e-39		CHEMBL726|FLUPHENAZINE	EHMT2
Tumor cells	CHEMBL924|ZOLEDRONIC ACID	-13.113	-1.05263	2.77536416725412e-39	9.89962486444661e-39		CHEMBL728|PROCHLORPERAZINE	CBX1
Tumor cells	CHEMBL1637|GEMCITABINE HYDROCHLORIDE	-13.1328	-0.528029	2.13524204033182e-39	7.67342604299158e-39		CHEMBL728|PROCHLORPERAZINE	EHMT2
Tumor cells	CHEMBL1750|CLOFARABINE	-13.1328	-0.528029	2.13524204033182e-39	7.67342604299158e-39		CHEMBL728|PROCHLORPERAZINE	ATXN2
Tumor cells	CHEMBL2107797|NORGESTREL	-13.1376	-0.61857	2.00453150697198e-39	7.22535642437869e-39		CHEMBL422|TRIFLUOPERAZINE	CBX1
Tumor cells	CHEMBL486696|DOMIPHEN BROMIDE	-13.5676	-0.855845	6.23243182210029e-42	2.2600815548524e-41		CHEMBL422|TRIFLUOPERAZINE	USP1
Tumor cells	CHEMBL333826|DEQUALINIUM	-13.7717	-0.49177	3.77042155331781e-43	1.38402763603412e-42		CHEMBL422|TRIFLUOPERAZINE	EHMT2
Tumor cells	CHEMBL1200645|ETOPOSIDE PHOSPHATE	-13.7884	-1.47253	2.99396171796692e-43	1.1006942082771e-42		CHEMBL422|TRIFLUOPERAZINE	ATXN2
Tumor cells	CHEMBL1200475|DAUNORUBICIN CITRATE	-13.7884	-1.47253	2.99396171796692e-43	1.1006942082771e-42		CHEMBL422|TRIFLUOPERAZINE	MAPK1
Tumor cells	CHEMBL1201607|NATALIZUMAB	-13.8202	-0.501899	1.92603859951746e-43	7.11358169960454e-43		CHEMBL460|MOLINDONE	EHMT2
Tumor cells	CHEMBL59|DOPAMINE	-14.0336	-0.384875	9.70337224827244e-45	3.60604391924171e-44		CHEMBL46516|FLUSPIRILENE	CBX1
Tumor cells	CHEMBL2360464|PEMETREXED DISODIUM	-14.555	-1.04644	5.43068430596399e-48	2.13749594111588e-47		CHEMBL46516|FLUSPIRILENE	EHMT2
Tumor cells	CHEMBL20883|TEGAFUR	-15.2998	-1.56177	7.66848974142087e-53	3.0584642113454e-52		CHEMBL46516|FLUSPIRILENE	SMAD3
Tumor cells	CHEMBL1773|CAPECITABINE	-15.2998	-1.56177	7.66848974142087e-53	3.0584642113454e-52		CHEMBL1200826|LITHIUM CARBONATE	IMPA1
Tumor cells	CHEMBL521686|OLAPARIB	-15.3975	-0.945523	1.70077215874839e-53	6.80592798751235e-53		CHEMBL1201|THIOTHIXENE	ATXN2
Tumor cells	CHEMBL3833368|RUCAPARIB CAMSYLATE	-15.3975	-0.945523	1.70077215874839e-53	6.80592798751235e-53		CHEMBL715|OLANZAPINE	GAA
Tumor cells	CHEMBL1096885|VALRUBICIN	-15.8345	-1.37161	1.79785443496033e-56	7.27948831182417e-56		CHEMBL567|PERPHENAZINE	CBX1
Tumor cells	CHEMBL467|HYDROXYUREA	-16.0822	-1.35787	3.4005751997233e-58	1.38861648274902e-57		CHEMBL567|PERPHENAZINE	MTOR
Tumor cells	CHEMBL1200983|GALLIUM NITRATE	-16.0822	-1.35787	3.4005751997233e-58	1.38861648274902e-57		CHEMBL567|PERPHENAZINE	ATXN2
Tumor cells	CHEMBL2110725|VINFLUNINE	-16.3134	-0.552356	7.92150145034306e-60	3.50976690877492e-59		CHEMBL479|THIORIDAZINE	CBX1
Tumor cells	CHEMBL1683544|ERIBULIN MESYLATE	-16.3134	-0.552356	7.92150145034306e-60	3.50976690877492e-59		CHEMBL479|THIORIDAZINE	EHMT2
Tumor cells	CHEMBL1201752|IXABEPILONE	-16.3134	-0.552356	7.92150145034306e-60	3.50976690877492e-59		CHEMBL479|THIORIDAZINE	ATXN2
Tumor cells	CHEMBL1201748|CABAZITAXEL	-16.3134	-0.552356	7.92150145034306e-60	3.50976690877492e-59		CHEMBL408513|BELINOSTAT	HDAC3
Tumor cells	CHEMBL4297841|TISOTUMAB VEDOTIN	-16.3548	-0.545172	4.01987379565645e-60	1.7943459009662e-59		CHEMBL1421|DASATINIB	MAP4K5
Tumor cells	CHEMBL1477036|DOCUSATE	-16.3639	-1.37069	3.46292665293698e-60	1.54862596774066e-59		CHEMBL1421|DASATINIB	MINK1
Tumor cells	CHEMBL4594260|TAZEMETOSTAT HYDROBROMIDE	-16.5086	-2.00778	3.18295425049165e-61	1.43143364698471e-60		CHEMBL1421|DASATINIB	YES1
Tumor cells	CHEMBL4298209|BELANTAMAB MAFODOTIN	-16.6253	-0.552383	4.57131927663763e-62	2.0596714861091e-61		CHEMBL1421|DASATINIB	MAP2K1
Tumor cells	CHEMBL1742994|BRENTUXIMAB VEDOTIN	-16.6746	-0.55639	2.00573994393137e-62	9.05415940791617e-62		CHEMBL1421|DASATINIB	SRC
Tumor cells	CHEMBL3545252|DOCETAXEL	-17.1354	-0.56784	8.07620297499454e-66	3.77361764738049e-65		CHEMBL1421|DASATINIB	SMAD3
Tumor cells	CHEMBL538943|VINORELBINE TARTRATE	-17.1354	-0.56784	8.07620297499454e-66	3.77361764738049e-65		CHEMBL2396661|ALPELISIB	PIK3CA
Tumor cells	CHEMBL632|BETAMETHASONE	-17.4124	-0.910134	6.63870031030647e-68	3.16991327565829e-67		CHEMBL1094636|NIRAPARIB	PARP1
Tumor cells	CHEMBL1504|TRIAMCINOLONE ACETONIDE	-17.4646	-0.718115	2.66361370203991e-68	1.27438763349095e-67		CHEMBL3353410|OSIMERTINIB	EGFR
Tumor cells	CHEMBL1152|PREDNISOLONE ACETATE	-17.4646	-0.718115	2.66361370203991e-68	1.27438763349095e-67		CHEMBL941|IMATINIB	YES1
Tumor cells	CHEMBL1200545|DIFLORASONE DIACETATE	-17.4646	-0.718115	2.66361370203991e-68	1.27438763349095e-67		CHEMBL941|IMATINIB	CLK4
Tumor cells	CHEMBL1200562|HYDROCORTISONE VALERATE	-17.4646	-0.718115	2.66361370203991e-68	1.27438763349095e-67		CHEMBL941|IMATINIB	MAPK10
Tumor cells	CHEMBL225071|RALTITREXED	-17.7436	-1.42517	1.9320867828302e-70	9.70903987095176e-70		CHEMBL941|IMATINIB	SMAD3
Tumor cells	CHEMBL131|PREDNISOLONE	-17.8276	-0.939165	4.31789615998529e-71	2.17436913770688e-70		CHEMBL1201577|CETUXIMAB	EGFR
Tumor cells	CHEMBL3137320|TALAZOPARIB	-17.9607	-1.22997	3.96069417893508e-72	2.00714248348993e-71		CHEMBL2146883|COBIMETINIB	MAP2K1
Tumor cells	CHEMBL3137318|TALAZOPARIB TOSYLATE	-17.9607	-1.22997	3.96069417893508e-72	2.00714248348993e-71		CHEMBL1336|SORAFENIB	SRPK1
Tumor cells	CHEMBL3989922|NIRAPARIB TOSYLATE	-17.9607	-1.22997	3.96069417893508e-72	2.00714248348993e-71		CHEMBL1336|SORAFENIB	MAP4K5
Tumor cells	CHEMBL1094636|NIRAPARIB	-17.9607	-1.22997	3.96069417893508e-72	2.00714248348993e-71		CHEMBL1336|SORAFENIB	MINK1
Tumor cells	CHEMBL1599768|PYRANTEL PAMOATE	-18.0073	-1.14662	1.70850965599041e-72	8.73197792198085e-72		CHEMBL1336|SORAFENIB	YES1
Tumor cells	CHEMBL1743029|IBALIZUMAB	-18.0196	-4.58681	1.36768784691764e-72	7.02001663610617e-72		CHEMBL1336|SORAFENIB	MKNK2
Tumor cells	CHEMBL267345|AMPHOTERICIN B	-18.1417	-1.85674	1.49393916186279e-73	7.68448963730709e-73		CHEMBL1489|AZACITIDINE	DNMT1
Tumor cells	CHEMBL1683|HYDROCORTISONE BUTYRATE	-18.1609	-1.03371	1.05340696488201e-73	5.4301429996176e-73		CHEMBL1489|AZACITIDINE	NR3C1
Tumor cells	CHEMBL1091|HYDROCORTISONE ACETATE	-18.1609	-1.03371	1.05340696488201e-73	5.4301429996176e-73		CHEMBL1489|AZACITIDINE	DNMT3A
Tumor cells	CHEMBL1200975|CLOCORTOLONE PIVALATE	-18.1609	-1.03371	1.05340696488201e-73	5.4301429996176e-73		CHEMBL1489|AZACITIDINE	SMAD3
Tumor cells	CHEMBL1201173|MEDRYSONE	-18.1609	-1.03371	1.05340696488201e-73	5.4301429996176e-73		CHEMBL3188267|CAPMATINIB	MET
Tumor cells	CHEMBL650|METHYLPREDNISOLONE	-18.1609	-1.03371	1.05340696488201e-73	5.4301429996176e-73		CHEMBL3301582|POLATUZUMAB VEDOTIN	TUBA1B
Tumor cells	CHEMBL1364144|METHYLPREDNISOLONE ACETATE	-18.1609	-1.03371	1.05340696488201e-73	5.4301429996176e-73		CHEMBL3301582|POLATUZUMAB VEDOTIN	TUBB
Tumor cells	CHEMBL1200386|PREDNICARBATE	-18.1609	-1.03371	1.05340696488201e-73	5.4301429996176e-73		CHEMBL3301582|POLATUZUMAB VEDOTIN	TUBA1A
Tumor cells	CHEMBL1200845|HALCINONIDE	-18.1609	-1.03371	1.05340696488201e-73	5.4301429996176e-73		CHEMBL3301582|POLATUZUMAB VEDOTIN	TUBB4B
Tumor cells	CHEMBL3301582|POLATUZUMAB VEDOTIN	-18.2431	-0.592528	2.34797119856649e-74	1.23152887592207e-73		CHEMBL3301582|POLATUZUMAB VEDOTIN	TUBA1C
Tumor cells	CHEMBL1201129|DECITABINE	-18.5421	-0.920214	9.4479113030685e-77	5.05505432889625e-76		CHEMBL1351|CARBOPLATIN	APEX1
Tumor cells	CHEMBL384467|DEXAMETHASONE	-18.7087	-0.978682	4.20820189139484e-78	2.26167263086848e-77		CHEMBL1351|CARBOPLATIN	USP1
Tumor cells	CHEMBL1201831|CERTOLIZUMAB PEGOL	-19.0815	-7.21907	3.59620420764218e-81	1.96805969993569e-80		CHEMBL98|VORINOSTAT	HDAC3
Tumor cells	CHEMBL1201572|ETANERCEPT	-19.0815	-7.21907	3.59620420764218e-81	1.96805969993569e-80		CHEMBL1201583|BEVACIZUMAB	VEGFA
Tumor cells	CHEMBL1201833|GOLIMUMAB	-19.0815	-7.21907	3.59620420764218e-81	1.96805969993569e-80		CHEMBL535|SUNITINIB	YES1
Tumor cells	CHEMBL1201581|INFLIXIMAB	-19.0815	-7.21907	3.59620420764218e-81	1.96805969993569e-80		CHEMBL1096882|FLUDARABINE PHOSPHATE	POLD4
Tumor cells	CHEMBL1201580|ADALIMUMAB	-19.0815	-7.21907	3.59620420764218e-81	1.96805969993569e-80		CHEMBL1096882|FLUDARABINE PHOSPHATE	RRM1
Tumor cells	CHEMBL1201049|ECONAZOLE NITRATE	-19.1567	-0.339047	8.51257118303653e-82	4.73425362546138e-81		CHEMBL1096882|FLUDARABINE PHOSPHATE	POLE3
Tumor cells	CHEMBL1200725|SERTACONAZOLE NITRATE	-19.838	-0.358764	1.39808814975427e-87	8.13402256058493e-87		CHEMBL1096882|FLUDARABINE PHOSPHATE	PRIM2
Tumor cells	CHEMBL1447476|BITHIONOLATE SODIUM	-20.2331	-1.17159	5.00900560714752e-91	3.0167302613901e-90		CHEMBL3545185|SELINEXOR	XPO1
Tumor cells	CHEMBL139835|CYPROTERONE ACETATE	-20.6089	-0.926352	2.2837191918063e-94	1.3858417475341e-93		CHEMBL11359|CISPLATIN	APEX1
Tumor cells	CHEMBL1200495|HYDROCORTISONE SODIUM SUCCINATE	-21.381	-1.04184	2.00772597267197e-101	1.25000497571291e-100		CHEMBL11359|CISPLATIN	CBX1
Tumor cells	CHEMBL1200877|FLUMETHASONE PIVALATE	-21.381	-1.04184	2.00772597267197e-101	1.25000497571291e-100		CHEMBL11359|CISPLATIN	EHMT2
Tumor cells	CHEMBL1200617|RIMEXOLONE	-21.381	-1.04184	2.00772597267197e-101	1.25000497571291e-100		CHEMBL11359|CISPLATIN	HPGD
Tumor cells	CHEMBL1200500|BECLOMETHASONE DIPROPIONATE	-21.381	-1.04184	2.00772597267197e-101	1.25000497571291e-100		CHEMBL3187723|BINIMETINIB	MAP2K1
Tumor cells	CHEMBL717|MEDROXYPROGESTERONE ACETATE	-21.5	-0.890851	1.55735242352854e-102	9.82361515578398e-102		CHEMBL3545131|ISATUXIMAB	CD38
Tumor cells	CHEMBL386630|TESTOSTERONE	-21.5084	-1.13284	1.29806239579615e-102	8.20964528423054e-102		CHEMBL601719|CRIZOTINIB	NPM1
Tumor cells	CHEMBL325041|BORTEZOMIB	-24.4627	-0.454069	3.68794839602359e-132	2.62314905200847e-131		CHEMBL601719|CRIZOTINIB	EML4
Tumor cells	CHEMBL853|ZALCITABINE	-24.7326	-1.6546	4.7718666957188e-135	3.41437745362327e-134		CHEMBL601719|CRIZOTINIB	MET
Tumor cells	CHEMBL277535|BIFONAZOLE	-24.8211	-0.429396	5.30421284874004e-136	3.81807753706603e-135		CHEMBL515|CHLORAMBUCIL	NFKB1
Tumor cells	CHEMBL3545131|ISATUXIMAB	-25.0181	-6.51228	3.88666363306371e-138	2.8577707755993e-137		CHEMBL3218576|COPANLISIB	PIK3CA
Tumor cells	CHEMBL1743007|DARATUMUMAB	-25.0181	-6.51228	3.88666363306371e-138	2.8577707755993e-137		CHEMBL178|DAUNORUBICIN	APEX1
Tumor cells	CHEMBL3545432|IXAZOMIB CITRATE	-25.1412	-0.492294	1.76542649002361e-139	1.32241478018331e-138		CHEMBL178|DAUNORUBICIN	TOP2A
Tumor cells	CHEMBL2141296|IXAZOMIB	-25.1412	-0.492294	1.76542649002361e-139	1.32241478018331e-138		CHEMBL178|DAUNORUBICIN	USP1
Tumor cells	CHEMBL451887|CARFILZOMIB	-25.5199	-0.496534	1.18588723830937e-143	9.05277614722155e-143		CHEMBL178|DAUNORUBICIN	EHMT2
Tumor cells	CHEMBL1789844|IPILIMUMAB	-26.5531	-7.52168	2.36476192013827e-155	1.89576398748209e-154		CHEMBL288441|BOSUTINIB	SRC
Tumor cells	CHEMBL1440|TETRACYCLINE	-26.6779	-0.683085	8.5012656293829e-157	6.86112246250195e-156		CHEMBL38|TRETINOIN	HIF1A
Tumor cells	CHEMBL1200596|CHLOROXINE	-26.7171	-0.520014	2.97703308534102e-157	2.41079334647379e-156		CHEMBL38|TRETINOIN	USP1
Tumor cells	CHEMBL1501|FLUOCINONIDE	-29.4765	-1.51801	5.76780997478229e-191	5.33800791874639e-190		CHEMBL38|TRETINOIN	EHMT2
Tumor cells	CHEMBL989|FLUOCINOLONE ACETONIDE	-29.4765	-1.51801	5.76780997478229e-191	5.33800791874639e-190		CHEMBL38|TRETINOIN	RARG
Tumor cells	CHEMBL1200600|FLUOROMETHOLONE	-29.4765	-1.51801	5.76780997478229e-191	5.33800791874639e-190		CHEMBL38|TRETINOIN	RXRA
Tumor cells	CHEMBL1530428|DEXAMETHASONE ACETATE	-29.4765	-1.51801	5.76780997478229e-191	5.33800791874639e-190		CHEMBL185|FLUOROURACIL	LMNA
Tumor cells	CHEMBL1201012|FLURANDRENOLIDE	-29.4765	-1.51801	5.76780997478229e-191	5.33800791874639e-190		CHEMBL185|FLUOROURACIL	TYMS
Tumor cells	CHEMBL2103743|TOFACITINIB CITRATE	-30.273	-1.25355	2.59698532459325e-201	2.51007008993953e-200		CHEMBL189963|PALBOCICLIB	CCND1
Tumor cells	CHEMBL3622821|UPADACITINIB	-30.273	-1.25355	2.59698532459325e-201	2.51007008993953e-200		CHEMBL189963|PALBOCICLIB	MAP4K5
Tumor cells	CHEMBL1201749|DIFLUPREDNATE	-31.2063	-1.35158	8.74759308312986e-214	8.96067547874457e-213		CHEMBL189963|PALBOCICLIB	CDK6
Tumor cells	CHEMBL635|PREDNISONE	-33.0832	-1.97071	5.18386236617266e-240	5.57207089314613e-239		CHEMBL189963|PALBOCICLIB	ROCK2
Tumor cells	CHEMBL1395|METHYLTESTOSTERONE	-33.3419	-2.62369	9.54608641614181e-244	1.03538321898153e-242		CHEMBL189963|PALBOCICLIB	PRKD3
Tumor cells	CHEMBL232201|BENZIODARONE	-33.8821	-0.855475	1.22418157408257e-251	1.40400154692628e-250		CHEMBL189963|PALBOCICLIB	CLK4
Tumor cells	CHEMBL1445|FLUOXYMESTERONE	-34.6502	-3.33167	4.43573606924603e-263	5.81008708086489e-262		CHEMBL189963|PALBOCICLIB	CDK9
Tumor cells	CHEMBL1159650|CLOBETASOL PROPIONATE	-35.5217	-3.66067	2.26947438147857e-276	3.31703054414886e-275		CHEMBL189963|PALBOCICLIB	MET
Tumor cells	CHEMBL1908373|ONAPRISTONE	-35.6302	-3.6893	4.76711195330855e-278	7.05356009387691e-277		CHEMBL1773|CAPECITABINE	TYMS
Tumor cells	CHEMBL691|ETHINYL ESTRADIOL	-35.6653	-2.60479	1.36712070642322e-278	2.03539648030835e-277		CHEMBL44657|ETOPOSIDE	TOP2A
Tumor cells	CHEMBL1200762|BETAMETHASONE SODIUM PHOSPHATE	-35.703	-4.04574	3.54528571280777e-279	5.31128115850014e-278		CHEMBL44657|ETOPOSIDE	NCOA3
Tumor cells	CHEMBL1200538|BETAMETHASONE ACETATE	-35.703	-4.04574	3.54528571280777e-279	5.31128115850014e-278		CHEMBL44657|ETOPOSIDE	NCOA1
Tumor cells	CHEMBL1201014|PREDNISOLONE SODIUM PHOSPHATE	-35.703	-4.04574	3.54528571280777e-279	5.31128115850014e-278		CHEMBL1117|IDARUBICIN	APEX1
Tumor cells	CHEMBL1200878|TRIAMCINOLONE HEXACETONIDE	-35.703	-4.04574	3.54528571280777e-279	5.31128115850014e-278		CHEMBL1117|IDARUBICIN	CBX1
Tumor cells	CHEMBL2105842|CORTIVAZOL	-35.703	-4.04574	3.54528571280777e-279	5.31128115850014e-278		CHEMBL1117|IDARUBICIN	USP1
Tumor cells	CHEMBL1200865|LOTEPREDNOL ETABONATE	-35.703	-4.04574	3.54528571280777e-279	5.31128115850014e-278		CHEMBL1117|IDARUBICIN	MTOR
Tumor cells	CHEMBL1200774|FLUPREDNISOLONE	-35.703	-4.04574	3.54528571280777e-279	5.31128115850014e-278		CHEMBL1117|IDARUBICIN	EHMT2
Tumor cells	CHEMBL1512|FLUNISOLIDE	-35.703	-4.04574	3.54528571280777e-279	5.31128115850014e-278		CHEMBL1117|IDARUBICIN	ATXN2
Tumor cells	CHEMBL1497|BETAMETHASONE VALERATE	-35.703	-4.04574	3.54528571280777e-279	5.31128115850014e-278		CHEMBL1117|IDARUBICIN	POLB
Tumor cells	CHEMBL1201081|METHYLPREDNISOLONE SODIUM SUCCINATE	-35.703	-4.04574	3.54528571280777e-279	5.31128115850014e-278		CHEMBL2103875|TRAMETINIB	MAP2K1
Tumor cells	CHEMBL1650|CORTISONE ACETATE	-35.703	-4.04574	3.54528571280777e-279	5.31128115850014e-278		CHEMBL554|LAPATINIB	YES1
Tumor cells	CHEMBL1200449|TRIAMCINOLONE DIACETATE	-35.703	-4.04574	3.54528571280777e-279	5.31128115850014e-278		CHEMBL1201748|CABAZITAXEL	TUBA1B
Tumor cells	CHEMBL1201891|DEFLAZACORT	-35.703	-4.04574	3.54528571280777e-279	5.31128115850014e-278		CHEMBL1201748|CABAZITAXEL	TUBB
Tumor cells	CHEMBL1549|HYDROCORTISONE CYPIONATE	-35.703	-4.04574	3.54528571280777e-279	5.31128115850014e-278		CHEMBL1201748|CABAZITAXEL	TUBA1A
Tumor cells	CHEMBL1200376|BETAMETHASONE BENZOATE	-35.703	-4.04574	3.54528571280777e-279	5.31128115850014e-278		CHEMBL1201748|CABAZITAXEL	TUBB4B
Tumor cells	CHEMBL1201064|FLUOROMETHOLONE ACETATE	-35.703	-4.04574	3.54528571280777e-279	5.31128115850014e-278		CHEMBL1201748|CABAZITAXEL	TUBA1C
Tumor cells	CHEMBL1889436|OUABAIN	-35.703	-4.04574	3.54528571280777e-279	5.31128115850014e-278		CHEMBL58|MITOXANTRONE	CBX1
Tumor cells	CHEMBL1201109|DESONIDE	-35.703	-4.04574	3.54528571280777e-279	5.31128115850014e-278		CHEMBL58|MITOXANTRONE	YES1
Tumor cells	CHEMBL1201148|MEPREDNISONE	-35.703	-4.04574	3.54528571280777e-279	5.31128115850014e-278		CHEMBL58|MITOXANTRONE	EHMT2
Tumor cells	CHEMBL1676|FLUTICASONE FUROATE	-35.703	-4.04574	3.54528571280777e-279	5.31128115850014e-278		CHEMBL58|MITOXANTRONE	ATXN2
Tumor cells	CHEMBL1200989|ALCLOMETASONE DIPROPIONATE	-35.703	-4.04574	3.54528571280777e-279	5.31128115850014e-278		CHEMBL58|MITOXANTRONE	MAPK1
Tumor cells	CHEMBL1370|BUDESONIDE	-35.703	-3.71944	3.54528571280777e-279	5.31128115850014e-278		CHEMBL58|MITOXANTRONE	NFKB1
Tumor cells	CHEMBL1200953|HYDROCORTISONE PROBUTATE	-35.703	-4.04574	3.54528571280777e-279	5.31128115850014e-278		CHEMBL58|MITOXANTRONE	SMAD3
Tumor cells	CHEMBL1473|FLUTICASONE PROPIONATE	-35.703	-4.04574	3.54528571280777e-279	5.31128115850014e-278		CHEMBL671|THIOTEPA	EHMT2
Tumor cells	CHEMBL2040682|CICLESONIDE	-35.703	-4.04574	3.54528571280777e-279	5.31128115850014e-278		CHEMBL671|THIOTEPA	HPGD
Tumor cells	CHEMBL1200968|HYDROCORTISONE SODIUM PHOSPHATE	-35.703	-4.04574	3.54528571280777e-279	5.31128115850014e-278		CHEMBL343448|ROMIDEPSIN	HDAC3
Tumor cells	CHEMBL2021430|DEXAMETHASONE SODIUM PHOSPHATE	-35.703	-4.04574	3.54528571280777e-279	5.31128115850014e-278		CHEMBL1201827|PANITUMUMAB	EGFR
Tumor cells	CHEMBL1200342|PARAMETHASONE ACETATE	-35.703	-4.04574	3.54528571280777e-279	5.31128115850014e-278		CHEMBL2141296|IXAZOMIB	PSMB9
Tumor cells	CHEMBL1200635|HYDROCORTAMATE HYDROCHLORIDE	-35.703	-4.04574	3.54528571280777e-279	5.31128115850014e-278		CHEMBL2141296|IXAZOMIB	PSMB8
Tumor cells	CHEMBL1200909|PREDNISOLONE TEBUTATE	-35.703	-4.04574	3.54528571280777e-279	5.31128115850014e-278		CHEMBL2141296|IXAZOMIB	SEM1
Tumor cells	CHEMBL106|FLUCONAZOLE	-37.2022	-1.03898	6.28086108968399e-303	1.23403475671906e-301		CHEMBL2141296|IXAZOMIB	PSMB6
Tumor cells	CHEMBL1200384|BETAMETHASONE DIPROPIONATE	-37.2112	-3.01708	4.50128056627523e-303	8.9169996011254e-302		CHEMBL2141296|IXAZOMIB	PSMA6
Tumor cells	CHEMBL1200908|HALOBETASOL PROPIONATE	-37.2112	-3.01708	4.50128056627523e-303	8.9169996011254e-302		CHEMBL2141296|IXAZOMIB	PSMB2
Tumor cells	CHEMBL1201550|DENILEUKIN DIFTITOX	-39.6679	-1.21273	0	0		CHEMBL2141296|IXAZOMIB	PSMA1
Tumor cells	CHEMBL1200348|SULCONAZOLE NITRATE	-39.9011	-0.969936	0	0		CHEMBL2141296|IXAZOMIB	PSMB5
Tumor cells	CHEMBL1743087|VEDOLIZUMAB	-40.8019	-5.19953	0	0		CHEMBL2141296|IXAZOMIB	PSMA3
Tumor cells	CHEMBL1200398|BUTOCONAZOLE NITRATE	-41.8978	-0.990616	0	0		CHEMBL2141296|IXAZOMIB	PSMD4
Tumor cells	CHEMBL1306|TERCONAZOLE	-42.1544	-1.7889	0	0		CHEMBL2141296|IXAZOMIB	ADRM1
Tumor cells	CHEMBL64391|ITRACONAZOLE	-43.2566	-1.02049	0	0		CHEMBL2141296|IXAZOMIB	PSMC5
Tumor cells	CHEMBL1201733|PAZOPANIB HYDROCHLORIDE	-44.0224	-2.16045	0	0		CHEMBL2141296|IXAZOMIB	PSMD13
Tumor cells	CHEMBL24072|PRENYLAMINE	-45.4878	-1.0775	0	0		CHEMBL2141296|IXAZOMIB	PSMB7
Tumor cells	CHEMBL1201605|DACLIZUMAB	-51.2659	-6.89697	0	0		CHEMBL2141296|IXAZOMIB	PSMD12
Tumor cells	CHEMBL1201439|BASILIXIMAB	-51.2659	-6.89697	0	0		CHEMBL2141296|IXAZOMIB	PSMC6
Tumor cells	CHEMBL1201438|ALDESLEUKIN	-51.2659	-6.89697	0	0		CHEMBL2141296|IXAZOMIB	PSMC1
Tumor cells	CHEMBL2108581|CATUMAXOMAB	-52.1089	-3.14817	0	0		CHEMBL2141296|IXAZOMIB	PSMC2
Tumor cells	CHEMBL1201608|MUROMONAB-CD3	-59.1249	-6.35293	0	0		CHEMBL2141296|IXAZOMIB	PSMB4
Tumor cells	CHEMBL1742992|BLINATUMOMAB	-60.3974	-5.99778	0	0		CHEMBL2141296|IXAZOMIB	PSMD3
							CHEMBL90555|VINCRISTINE	TUBA1B
							CHEMBL90555|VINCRISTINE	TUBB
							CHEMBL90555|VINCRISTINE	LMNA
							CHEMBL90555|VINCRISTINE	TUBA1A
							CHEMBL90555|VINCRISTINE	TUBB4B
							CHEMBL90555|VINCRISTINE	TUBA1C
							CHEMBL90555|VINCRISTINE	SMAD3
							CHEMBL3545432|IXAZOMIB CITRATE	PSMB9
							CHEMBL3545432|IXAZOMIB CITRATE	PSMB8
							CHEMBL3545432|IXAZOMIB CITRATE	SEM1
							CHEMBL3545432|IXAZOMIB CITRATE	PSMB6
							CHEMBL3545432|IXAZOMIB CITRATE	PSMA6
							CHEMBL3545432|IXAZOMIB CITRATE	PSMB2
							CHEMBL3545432|IXAZOMIB CITRATE	PSMA1
							CHEMBL3545432|IXAZOMIB CITRATE	PSMB5
							CHEMBL3545432|IXAZOMIB CITRATE	PSMA3
							CHEMBL3545432|IXAZOMIB CITRATE	PSMD4
							CHEMBL3545432|IXAZOMIB CITRATE	ADRM1
							CHEMBL3545432|IXAZOMIB CITRATE	PSMC5
							CHEMBL3545432|IXAZOMIB CITRATE	PSMD13
							CHEMBL3545432|IXAZOMIB CITRATE	PSMB7
							CHEMBL3545432|IXAZOMIB CITRATE	PSMD12
							CHEMBL3545432|IXAZOMIB CITRATE	PSMC6
							CHEMBL3545432|IXAZOMIB CITRATE	PSMC1
							CHEMBL3545432|IXAZOMIB CITRATE	PSMC2
							CHEMBL3545432|IXAZOMIB CITRATE	PSMB4
							CHEMBL3545432|IXAZOMIB CITRATE	PSMD3
							CHEMBL3707266|RIBOCICLIB SUCCINATE	CDK6
							CHEMBL180022|NERATINIB	YES1
							CHEMBL180022|NERATINIB	EGFR
							CHEMBL1670|MITOTANE	ATM
							CHEMBL451887|CARFILZOMIB	PSMB9
							CHEMBL451887|CARFILZOMIB	PSMB8
							CHEMBL451887|CARFILZOMIB	SEM1
							CHEMBL451887|CARFILZOMIB	PSMB6
							CHEMBL451887|CARFILZOMIB	PSMA6
							CHEMBL451887|CARFILZOMIB	PSMB2
							CHEMBL451887|CARFILZOMIB	PSMA1
							CHEMBL451887|CARFILZOMIB	PSMB5
							CHEMBL451887|CARFILZOMIB	PSMA3
							CHEMBL451887|CARFILZOMIB	PSMD4
							CHEMBL451887|CARFILZOMIB	ADRM1
							CHEMBL451887|CARFILZOMIB	PSMC5
							CHEMBL451887|CARFILZOMIB	PSMD13
							CHEMBL451887|CARFILZOMIB	PSMB7
							CHEMBL451887|CARFILZOMIB	PSMD12
							CHEMBL451887|CARFILZOMIB	PSMC6
							CHEMBL451887|CARFILZOMIB	PSMC1
							CHEMBL451887|CARFILZOMIB	PSMC2
							CHEMBL451887|CARFILZOMIB	PSMB4
							CHEMBL451887|CARFILZOMIB	PSMD3
							CHEMBL1096885|VALRUBICIN	TOP2A
							CHEMBL1743082|TRASTUZUMAB EMTANSINE	TUBA1B
							CHEMBL1743082|TRASTUZUMAB EMTANSINE	TUBB
							CHEMBL1743082|TRASTUZUMAB EMTANSINE	TUBA1A
							CHEMBL1743082|TRASTUZUMAB EMTANSINE	TUBB4B
							CHEMBL1743082|TRASTUZUMAB EMTANSINE	TUBA1C
							CHEMBL1200796|CYCLOPHOSPHAMIDE	EHMT2
							CHEMBL3286830|LORLATINIB	EML4
							CHEMBL4297844|TRASTUZUMAB DERUXTECAN	TOP1
							CHEMBL521686|OLAPARIB	PARP1
							CHEMBL1201550|DENILEUKIN DIFTITOX	EEF2
							CHEMBL1201550|DENILEUKIN DIFTITOX	IL2RB
							CHEMBL3545252|DOCETAXEL	TUBA1B
							CHEMBL3545252|DOCETAXEL	TUBB
							CHEMBL3545252|DOCETAXEL	TUBA1A
							CHEMBL3545252|DOCETAXEL	TUBB4B
							CHEMBL3545252|DOCETAXEL	TUBA1C
							CHEMBL313972|MASOPROCOL	CBX1
							CHEMBL313972|MASOPROCOL	EHMT2
							CHEMBL313972|MASOPROCOL	ATXN2
							CHEMBL313972|MASOPROCOL	HPGD
							CHEMBL313972|MASOPROCOL	POLB
							CHEMBL313972|MASOPROCOL	NFKB1
							CHEMBL1742992|BLINATUMOMAB	CD3E
							CHEMBL1742992|BLINATUMOMAB	CD3D
							CHEMBL1742992|BLINATUMOMAB	CD3G
							CHEMBL428647|PACLITAXEL	TUBA1B
							CHEMBL428647|PACLITAXEL	TUBB
							CHEMBL428647|PACLITAXEL	LMNA
							CHEMBL428647|PACLITAXEL	TUBA1A
							CHEMBL428647|PACLITAXEL	TUBB4B
							CHEMBL428647|PACLITAXEL	TUBA1C
							CHEMBL2108581|CATUMAXOMAB	CD3E
							CHEMBL2108581|CATUMAXOMAB	CD3D
							CHEMBL2108581|CATUMAXOMAB	CD3G
							CHEMBL2108581|CATUMAXOMAB	EPCAM
							CHEMBL1023|BEXAROTENE	USP1
							CHEMBL1023|BEXAROTENE	RXRA
							CHEMBL1743047|NECITUMUMAB	EGFR
							CHEMBL1946170|REGORAFENIB	YES1
							CHEMBL1946170|REGORAFENIB	RAF1
							CHEMBL608533|MIDOSTAURIN	PRKCH
							CHEMBL608533|MIDOSTAURIN	YES1
							CHEMBL608533|MIDOSTAURIN	PRKD3
							CHEMBL608533|MIDOSTAURIN	PRKCI
							CHEMBL608533|MIDOSTAURIN	PRKCE
							CHEMBL608533|MIDOSTAURIN	PRKCA
							CHEMBL608533|MIDOSTAURIN	PRKD1
							CHEMBL1201752|IXABEPILONE	TUBA1B
							CHEMBL1201752|IXABEPILONE	TUBB
							CHEMBL1201752|IXABEPILONE	TUBA1A
							CHEMBL1201752|IXABEPILONE	TUBB4B
							CHEMBL1201752|IXABEPILONE	TUBA1C
							CHEMBL24828|VANDETANIB	MAP4K5
							CHEMBL24828|VANDETANIB	YES1
							CHEMBL24828|VANDETANIB	ROCK2
							CHEMBL24828|VANDETANIB	MTOR
							CHEMBL24828|VANDETANIB	MAP2K1
							CHEMBL24828|VANDETANIB	SRC
							CHEMBL24828|VANDETANIB	EPHB6
							CHEMBL24828|VANDETANIB	EGFR
							CHEMBL1173055|RUCAPARIB	PARP1
							CHEMBL1173055|RUCAPARIB	YES1
							CHEMBL917|FLOXURIDINE	LMNA
							CHEMBL917|FLOXURIDINE	TYMS
							CHEMBL3402762|TEPOTINIB	MET
							CHEMBL1742982|AFLIBERCEPT	VEGFA
							CHEMBL2110725|VINFLUNINE	TUBA1B
							CHEMBL2110725|VINFLUNINE	TUBB
							CHEMBL2110725|VINFLUNINE	TUBA1A
							CHEMBL2110725|VINFLUNINE	TUBB4B
							CHEMBL2110725|VINFLUNINE	TUBA1C
							CHEMBL3301610|ABEMACICLIB	CDK6
							CHEMBL1289494|TIVOZANIB	YES1
							CHEMBL225071|RALTITREXED	TYMS
							CHEMBL1201182|TEMSIROLIMUS	FKBP1A
							CHEMBL1742994|BRENTUXIMAB VEDOTIN	TUBA1B
							CHEMBL1742994|BRENTUXIMAB VEDOTIN	TUBB
							CHEMBL1742994|BRENTUXIMAB VEDOTIN	TUBA1A
							CHEMBL1742994|BRENTUXIMAB VEDOTIN	TUBB4B
							CHEMBL1742994|BRENTUXIMAB VEDOTIN	TUBA1C
							CHEMBL1171837|PONATINIB	YES1
							CHEMBL3545311|BRIGATINIB	EGFR
							CHEMBL727|THIOGUANINE	EHMT2
							CHEMBL727|THIOGUANINE	HPGD
							CHEMBL2403108|CERITINIB	NPM1
							CHEMBL2403108|CERITINIB	EML4
							CHEMBL452231|TENIPOSIDE	TOP2A
							CHEMBL1200645|ETOPOSIDE PHOSPHATE	TOP2A
							CHEMBL3301589|ENFORTUMAB VEDOTIN	TUBA1B
							CHEMBL3301589|ENFORTUMAB VEDOTIN	TUBB
							CHEMBL3301589|ENFORTUMAB VEDOTIN	TUBA1A
							CHEMBL3301589|ENFORTUMAB VEDOTIN	TUBB4B
							CHEMBL3301589|ENFORTUMAB VEDOTIN	TUBA1C
							CHEMBL3301589|ENFORTUMAB VEDOTIN	NECTIN4
							CHEMBL4298209|BELANTAMAB MAFODOTIN	TUBA1B
							CHEMBL4298209|BELANTAMAB MAFODOTIN	TUBB
							CHEMBL4298209|BELANTAMAB MAFODOTIN	TUBA1A
							CHEMBL4298209|BELANTAMAB MAFODOTIN	TUBB4B
							CHEMBL4298209|BELANTAMAB MAFODOTIN	TUBA1C
							CHEMBL4297573|TAGRAXOFUSP	EEF2
							CHEMBL1743007|DARATUMUMAB	CD38
							CHEMBL2362016|ARSENIC TRIOXIDE	TXNRD1
							CHEMBL43|AMSACRINE	CBX1
							CHEMBL43|AMSACRINE	TOP2A
							CHEMBL43|AMSACRINE	MTOR
							CHEMBL43|AMSACRINE	EHMT2
							CHEMBL43|AMSACRINE	ATXN2
							CHEMBL2110732|DACOMITINIB	EGFR
							CHEMBL1789844|IPILIMUMAB	CTLA4
							CHEMBL1289601|LENVATINIB	YES1
							CHEMBL852|MELPHALAN	EHMT2
							CHEMBL53463|DOXORUBICIN	APEX1
							CHEMBL3137320|TALAZOPARIB	PARP1
							CHEMBL20883|TEGAFUR	TYMS
							CHEMBL553|ERLOTINIB	MINK1
							CHEMBL553|ERLOTINIB	YES1
							CHEMBL553|ERLOTINIB	CLK4
							CHEMBL553|ERLOTINIB	MKNK2
							CHEMBL553|ERLOTINIB	EGFR
							CHEMBL553|ERLOTINIB	MET
							CHEMBL1743043|MOXETUMOMAB PASUDOTOX	EEF2
							CHEMBL1201129|DECITABINE	DNMT1
							CHEMBL1201129|DECITABINE	DNMT3A
							CHEMBL1289926|AXITINIB	YES1
							CHEMBL477772|PAZOPANIB	PTK2
							CHEMBL477772|PAZOPANIB	YES1
							CHEMBL477772|PAZOPANIB	MET
							CHEMBL1750|CLOFARABINE	POLD4
							CHEMBL1750|CLOFARABINE	RRM1
							CHEMBL1750|CLOFARABINE	POLE3
							CHEMBL1750|CLOFARABINE	PRIM2
							CHEMBL3137309|VENETOCLAX	BCL2
							CHEMBL467|HYDROXYUREA	RRM1
							CHEMBL2105717|CABOZANTINIB	YES1
							CHEMBL1983268|ENTRECTINIB	PTK2
							CHEMBL1983268|ENTRECTINIB	JAK3
							CHEMBL1983268|ENTRECTINIB	MAP4K5
							CHEMBL1983268|ENTRECTINIB	STK3
							CHEMBL1983268|ENTRECTINIB	CLK4
							CHEMBL1983268|ENTRECTINIB	SRC
							CHEMBL1983268|ENTRECTINIB	MET
							CHEMBL1229517|VEMURAFENIB	YES1
							CHEMBL325041|BORTEZOMIB	PSMB9
							CHEMBL325041|BORTEZOMIB	PSMB8
							CHEMBL325041|BORTEZOMIB	SEM1
							CHEMBL325041|BORTEZOMIB	PSMB6
							CHEMBL325041|BORTEZOMIB	HIF1A
							CHEMBL325041|BORTEZOMIB	PSMA6
							CHEMBL325041|BORTEZOMIB	PSMB2
							CHEMBL325041|BORTEZOMIB	EPAS1
							CHEMBL325041|BORTEZOMIB	PSMA1
							CHEMBL325041|BORTEZOMIB	PSMB5
							CHEMBL325041|BORTEZOMIB	PSMA3
							CHEMBL325041|BORTEZOMIB	PSMD4
							CHEMBL325041|BORTEZOMIB	ADRM1
							CHEMBL325041|BORTEZOMIB	PSMC5
							CHEMBL325041|BORTEZOMIB	PSMD13
							CHEMBL325041|BORTEZOMIB	PSMB7
							CHEMBL325041|BORTEZOMIB	PSMD12
							CHEMBL325041|BORTEZOMIB	PSMC6
							CHEMBL325041|BORTEZOMIB	PSMC1
							CHEMBL325041|BORTEZOMIB	PSMC2
							CHEMBL325041|BORTEZOMIB	PSMB4
							CHEMBL325041|BORTEZOMIB	PSMD3
							CHEMBL939|GEFITINIB	CSNK1D
							CHEMBL939|GEFITINIB	MAP4K5
							CHEMBL939|GEFITINIB	MINK1
							CHEMBL939|GEFITINIB	YES1
							CHEMBL939|GEFITINIB	CAMK2G
							CHEMBL939|GEFITINIB	PRKD3
							CHEMBL939|GEFITINIB	CAMK2D
							CHEMBL939|GEFITINIB	MKNK2
							CHEMBL939|GEFITINIB	MAPK10
							CHEMBL939|GEFITINIB	EGFR
							CHEMBL1614701|SELUMETINIB	MAP2K1
							CHEMBL1200370|BENZOYL PEROXIDE	LMNA
							CHEMBL1238|AZELAIC ACID	LMNA
							CHEMBL1238|AZELAIC ACID	NFKB1
							CHEMBL547|ISOTRETINOIN	RARG
							CHEMBL3707313|TRIFAROTENE	RARG
							CHEMBL704|MESALAMINE	APEX1
							CHEMBL704|MESALAMINE	CASP1
							CHEMBL704|MESALAMINE	PPARG
							CHEMBL704|MESALAMINE	USP1
							CHEMBL704|MESALAMINE	EHMT2
							CHEMBL704|MESALAMINE	GLS
							CHEMBL704|MESALAMINE	HPGD
							CHEMBL421|SULFASALAZINE	HIF1A
							CHEMBL421|SULFASALAZINE	HPGD
							CHEMBL338802|SULFAGUANIDINE	LMNA
							CHEMBL17|DICHLORPHENAMIDE	CA2
							CHEMBL20|ACETAZOLAMIDE	CA2
							CHEMBL1201173|MEDRYSONE	NR3C1
							CHEMBL19|METHAZOLAMIDE	CA2
							CHEMBL19|METHAZOLAMIDE	EHMT2
							CHEMBL2359093|ROSE BENGAL SODIUM	APEX1
							CHEMBL1200865|LOTEPREDNOL ETABONATE	NR3C1
							CHEMBL3707357|BROLUCIZUMAB	VEGFA
							CHEMBL220491|BRINZOLAMIDE	CA2
							CHEMBL1201421|PEGAPTANIB SODIUM	VEGFA
							CHEMBL1201825|RANIBIZUMAB	VEGFA
							CHEMBL2095222|OCRIPLASMIN	COL1A2
							CHEMBL2095222|OCRIPLASMIN	COL1A1
							CHEMBL2095222|OCRIPLASMIN	LAMB1
							CHEMBL707|DOXAZOSIN	MTOR
							CHEMBL276832|HYDRALAZINE	PKM
							CHEMBL276832|HYDRALAZINE	EHMT2
							CHEMBL772|RESERPINE	RAN
							CHEMBL772|RESERPINE	KPNB1
							CHEMBL772|RESERPINE	CBX1
							CHEMBL772|RESERPINE	EHMT2
							CHEMBL1668|RESCINNAMINE	RAN
							CHEMBL1668|RESCINNAMINE	KPNB1
							CHEMBL1668|RESCINNAMINE	EHMT2
							CHEMBL459|METHYLDOPA	APEX1
							CHEMBL459|METHYLDOPA	CBX1
							CHEMBL459|METHYLDOPA	EHMT2
							CHEMBL459|METHYLDOPA	POLB
							CHEMBL862|GUANFACINE	EHMT2
							CHEMBL51|KETANSERIN	EHMT2
							CHEMBL51|KETANSERIN	HPGD
							CHEMBL15245|YOHIMBINE	EHMT2
							CHEMBL709|ALFUZOSIN	GAA
							CHEMBL709|ALFUZOSIN	EHMT2
							CHEMBL1201218|CEFAMANDOLE NAFATE	GLS
							CHEMBL4297841|TISOTUMAB VEDOTIN	TUBA1B
							CHEMBL4297841|TISOTUMAB VEDOTIN	TUBB
							CHEMBL4297841|TISOTUMAB VEDOTIN	TUBA1A
							CHEMBL4297841|TISOTUMAB VEDOTIN	TUBB4B
							CHEMBL4297841|TISOTUMAB VEDOTIN	TUBA1C
							CHEMBL3545110|RIBOCICLIB	CDK6
							CHEMBL1084172|VILANTEROL TRIFENATATE	ADRB2
							CHEMBL1240|PROPANTHELINE BROMIDE	APEX1
							CHEMBL1200774|FLUPREDNISOLONE	NR3C1
							CHEMBL1200896|DINOPROST TROMETHAMINE	LMNA
							CHEMBL4585668|BELZUTIFAN	EPAS1
							CHEMBL3989693|LEVALBUTEROL TARTRATE	ADRB2
							CHEMBL421701|DITHIAZANINE IODIDE	ATM
							CHEMBL421701|DITHIAZANINE IODIDE	EHMT2
							CHEMBL421701|DITHIAZANINE IODIDE	POLB
							CHEMBL1200809|AZELASTINE HYDROCHLORIDE	LMNA
							CHEMBL1712842|MEPAZINE ACETATE	MALT1
							CHEMBL1201236|CARBIDOPA	EHMT2
							CHEMBL1201236|CARBIDOPA	HPGD
							CHEMBL3989569|IBANDRONATE SODIUM	FDPS
							CHEMBL675|ALENDRONATE SODIUM	FDPS
							CHEMBL2103743|TOFACITINIB CITRATE	JAK3
							CHEMBL2103743|TOFACITINIB CITRATE	TYK2
							CHEMBL2105743|OLODATEROL HYDROCHLORIDE	ADRB2
							CHEMBL937|DIETHYLCARBAMAZINE CITRATE	EHMT2
							CHEMBL544428|MIANSERIN HYDROCHLORIDE	EHMT2
							CHEMBL1703|METFORMIN HYDROCHLORIDE	NDUFS5
							CHEMBL1703|METFORMIN HYDROCHLORIDE	NDUFA12
							CHEMBL1703|METFORMIN HYDROCHLORIDE	NDUFB9
							CHEMBL1703|METFORMIN HYDROCHLORIDE	NDUFV2
							CHEMBL1703|METFORMIN HYDROCHLORIDE	NDUFS8
							CHEMBL1703|METFORMIN HYDROCHLORIDE	NDUFS6
							CHEMBL1703|METFORMIN HYDROCHLORIDE	NDUFS7
							CHEMBL1703|METFORMIN HYDROCHLORIDE	NDUFC1
							CHEMBL1703|METFORMIN HYDROCHLORIDE	NDUFB6
							CHEMBL1703|METFORMIN HYDROCHLORIDE	NDUFA2
							CHEMBL1703|METFORMIN HYDROCHLORIDE	NDUFS2
							CHEMBL1703|METFORMIN HYDROCHLORIDE	NDUFA11
							CHEMBL1703|METFORMIN HYDROCHLORIDE	NDUFB5
							CHEMBL1703|METFORMIN HYDROCHLORIDE	NDUFA8
							CHEMBL1703|METFORMIN HYDROCHLORIDE	NDUFA5
							CHEMBL1447476|BITHIONOLATE SODIUM	USP1
							CHEMBL1201043|CEPHAPIRIN SODIUM	APEX1
							CHEMBL1201043|CEPHAPIRIN SODIUM	EHMT2
							CHEMBL1201043|CEPHAPIRIN SODIUM	GLS
							CHEMBL1201043|CEPHAPIRIN SODIUM	POLB
							CHEMBL1200885|ALOSETRON HYDROCHLORIDE	USP1
							CHEMBL1015|EVANS BLUE	USP1
							CHEMBL1015|EVANS BLUE	GLS
							CHEMBL187709|TRIPARANOL	DHCR24
							CHEMBL3545063|OSIMERTINIB MESYLATE	EGFR
							CHEMBL1700|SOTALOL HYDROCHLORIDE	ADRB2
							CHEMBL843|ROSIGLITAZONE MALEATE	PPARG
							CHEMBL1200561|DOXAZOSIN MESYLATE	GAA
							CHEMBL1200406|DIMENHYDRINATE	LMNA
							CHEMBL1204165|DILEVALOL HYDROCHLORIDE	ADRB2
							CHEMBL605|PROCAINAMIDE HYDROCHLORIDE	LMNA
							CHEMBL1256958|EPINEPHRINE BITARTRATE	HIF1A
							CHEMBL1256958|EPINEPHRINE BITARTRATE	EHMT2
							CHEMBL1256958|EPINEPHRINE BITARTRATE	ADRB2
							CHEMBL1201733|PAZOPANIB HYDROCHLORIDE	ITK
							CHEMBL786|TAMOXIFEN CITRATE	EHMT2
							CHEMBL307145|PYROGALLOL	APEX1
							CHEMBL307145|PYROGALLOL	EHMT2
							CHEMBL307145|PYROGALLOL	HPGD
							CHEMBL1200323|LABETALOL HYDROCHLORIDE	ADRB2
							CHEMBL1711|ISOPROTERENOL HYDROCHLORIDE	ADRB2
							CHEMBL1200581|DIATRIZOATE SODIUM	LMNA
							CHEMBL1367605|RITODRINE HYDROCHLORIDE	HIF1A
							CHEMBL1367605|RITODRINE HYDROCHLORIDE	ADRB2
							CHEMBL1200750|PROMETHAZINE HYDROCHLORIDE	EHMT2
							CHEMBL1200750|PROMETHAZINE HYDROCHLORIDE	NFKB1
							CHEMBL1256901|BUTYLSCOPOLAMINE BROMIDE	LMNA
							CHEMBL1200330|PILOCARPINE HYDROCHLORIDE	LMNA
							CHEMBL1692|IMIPRAMINE HYDROCHLORIDE	APEX1
							CHEMBL1692|IMIPRAMINE HYDROCHLORIDE	RXRA
							CHEMBL2103868|CABOZANTINIB S-MALATE	MET
							CHEMBL1200881|MINOCYCLINE HYDROCHLORIDE	APEX1
							CHEMBL1727|CEPHALEXIN	EHMT2
							CHEMBL4594292|TEPOTINIB HYDROCHLORIDE	MET
							CHEMBL1200446|TRIPELENNAMINE HYDROCHLORIDE	LMNA
							CHEMBL506247|TANNIC ACID	APEX1
							CHEMBL506247|TANNIC ACID	EHMT2
							CHEMBL712|ANISINDIONE	GGCX
							CHEMBL1256842|NOMIFENSINE MALEATE	LMNA
							CHEMBL502109|BENZALKONIUM CHLORIDE	MAPK1
							CHEMBL282042|SAQUINAVIR MESYLATE	ATXN2
							CHEMBL282042|SAQUINAVIR MESYLATE	RXRA
							CHEMBL3894860|TRILACICLIB	CDK6
							CHEMBL4297774|AMIVANTAMAB	EGFR
							CHEMBL4297774|AMIVANTAMAB	MET
							CHEMBL1200895|PHENELZINE SULFATE	EHMT2
							CHEMBL444186|RAZOXANE	EHMT2
							CHEMBL1697|DILTIAZEM HYDROCHLORIDE	EHMT2
							CHEMBL1200758|AMPICILLIN SODIUM	GLS
							CHEMBL3183968|CEFTRIAXONE SODIUM	APEX1
							CHEMBL3989944|DIROXIMEL FUMARATE	KEAP1
							CHEMBL1200806|NAPROXEN SODIUM	LMNA
							CHEMBL1200806|NAPROXEN SODIUM	TARDBP
							CHEMBL3545262|SACITUZUMAB GOVITECAN	TOP1
							CHEMBL3545262|SACITUZUMAB GOVITECAN	TACSTD2
							CHEMBL3989921|NERATINIB MALEATE	EGFR
							CHEMBL1637|GEMCITABINE HYDROCHLORIDE	POLD4
							CHEMBL1637|GEMCITABINE HYDROCHLORIDE	RRM1
							CHEMBL1637|GEMCITABINE HYDROCHLORIDE	POLE3
							CHEMBL1637|GEMCITABINE HYDROCHLORIDE	PRIM2
							CHEMBL1200759|ANAGRELIDE HYDROCHLORIDE	PDE3B
							CHEMBL1200636|CYCLOBENZAPRINE HYDROCHLORIDE	APEX1
							CHEMBL1200636|CYCLOBENZAPRINE HYDROCHLORIDE	EHMT2
							CHEMBL1200596|CHLOROXINE	HSP90AA1
							CHEMBL1200596|CHLOROXINE	EHMT2
							CHEMBL1201118|CEFMETAZOLE SODIUM	GLS
							CHEMBL88|CYCLOPHOSPHAMIDE	CBX1
							CHEMBL88|CYCLOPHOSPHAMIDE	EHMT2
							CHEMBL3989937|CAPMATINIB HYDROCHLORIDE	MET
							CHEMBL2364574|DOXYCYCLINE CALCIUM	MMP7
							CHEMBL1200870|TIMOLOL MALEATE	ADRB2
							CHEMBL1201322|THONZONIUM	USP1
							CHEMBL1201002|CARTEOLOL HYDROCHLORIDE	ADRB2
							CHEMBL1200613|TOLMETIN SODIUM	HPGD
							CHEMBL1713|CHLORPROMAZINE HYDROCHLORIDE	LMNA
							CHEMBL1713|CHLORPROMAZINE HYDROCHLORIDE	EHMT2
							CHEMBL1713|CHLORPROMAZINE HYDROCHLORIDE	ATXN2
							CHEMBL3833368|RUCAPARIB CAMSYLATE	PARP1
							CHEMBL501867|VINCRISTINE SULFATE	TUBA1B
							CHEMBL501867|VINCRISTINE SULFATE	TUBB
							CHEMBL501867|VINCRISTINE SULFATE	LMNA
							CHEMBL501867|VINCRISTINE SULFATE	TUBA1A
							CHEMBL501867|VINCRISTINE SULFATE	HIF1A
							CHEMBL501867|VINCRISTINE SULFATE	TUBB4B
							CHEMBL501867|VINCRISTINE SULFATE	TUBA1C
							CHEMBL1709|SERTRALINE HYDROCHLORIDE	ATXN2
							CHEMBL1082607|SALMETEROL XINAFOATE	EHMT2
							CHEMBL1082607|SALMETEROL XINAFOATE	ADRB2
							CHEMBL1200964|AMITRIPTYLINE HYDROCHLORIDE	GNAS
							CHEMBL4594251|NETARSUDIL DIMESYLATE	ROCK1
							CHEMBL4594251|NETARSUDIL DIMESYLATE	ROCK2
							CHEMBL3989401|PAMIDRONATE DISODIUM	FDPS
							CHEMBL1599768|PYRANTEL PAMOATE	USP1
							CHEMBL3707320|ALECTINIB HYDROCHLORIDE	EML4
							CHEMBL2360464|PEMETREXED DISODIUM	TYMS
							CHEMBL64894|GENTIAN VIOLET	PPARG
							CHEMBL64894|GENTIAN VIOLET	USP1
							CHEMBL64894|GENTIAN VIOLET	MAPK1
							CHEMBL677|LEVONORDEFRIN	HIF1A
							CHEMBL677|LEVONORDEFRIN	APEX1
							CHEMBL677|LEVONORDEFRIN	EHMT2
							CHEMBL1200522|AVOBENZONE	APEX1
							CHEMBL1116|RALOXIFENE HYDROCHLORIDE	P4HB
							CHEMBL1116|RALOXIFENE HYDROCHLORIDE	NR3C1
							CHEMBL1116|RALOXIFENE HYDROCHLORIDE	PPARG
							CHEMBL1116|RALOXIFENE HYDROCHLORIDE	EHMT2
							CHEMBL1116|RALOXIFENE HYDROCHLORIDE	RXRA
							CHEMBL1200976|IDARUBICIN HYDROCHLORIDE	TOP2A
							CHEMBL1200976|IDARUBICIN HYDROCHLORIDE	USP1
							CHEMBL1200976|IDARUBICIN HYDROCHLORIDE	ATXN2
							CHEMBL1201014|PREDNISOLONE SODIUM PHOSPHATE	NR3C1
							CHEMBL1200916|THIORIDAZINE HYDROCHLORIDE	EHMT2
							CHEMBL1200916|THIORIDAZINE HYDROCHLORIDE	ATXN2
							CHEMBL1208422|ROSE BENGAL	APEX1
							CHEMBL1208422|ROSE BENGAL	USP1
							CHEMBL1208422|ROSE BENGAL	EHMT2
							CHEMBL1208422|ROSE BENGAL	GLS
							CHEMBL1208422|ROSE BENGAL	HPGD
							CHEMBL1200326|NICARDIPINE HYDROCHLORIDE	EHMT2
							CHEMBL1909285|NITREFAZOLE	ADH5
							CHEMBL1200485|SORAFENIB TOSYLATE	RAF1
							CHEMBL1200485|SORAFENIB TOSYLATE	ATXN2
							CHEMBL359744|DOXORUBICIN HYDROCHLORIDE	HSP90AB1
							CHEMBL359744|DOXORUBICIN HYDROCHLORIDE	HSP90AA1
							CHEMBL359744|DOXORUBICIN HYDROCHLORIDE	S100A4
							CHEMBL359744|DOXORUBICIN HYDROCHLORIDE	APEX1
							CHEMBL359744|DOXORUBICIN HYDROCHLORIDE	YWHAG
							CHEMBL359744|DOXORUBICIN HYDROCHLORIDE	TOP2A
							CHEMBL359744|DOXORUBICIN HYDROCHLORIDE	USP1
							CHEMBL359744|DOXORUBICIN HYDROCHLORIDE	EHMT2
							CHEMBL359744|DOXORUBICIN HYDROCHLORIDE	ATXN2
							CHEMBL359744|DOXORUBICIN HYDROCHLORIDE	MAPK1
							CHEMBL359744|DOXORUBICIN HYDROCHLORIDE	POLB
							CHEMBL359744|DOXORUBICIN HYDROCHLORIDE	RXRA
							CHEMBL359744|DOXORUBICIN HYDROCHLORIDE	SMAD3
							CHEMBL1593558|DEBRISOQUIN SULFATE	EHMT2
							CHEMBL1200983|GALLIUM NITRATE	RRM1
							CHEMBL1434513|NOREPINEPHRINE BITARTRATE	EHMT2
							CHEMBL1434513|NOREPINEPHRINE BITARTRATE	ADRB2
							CHEMBL3989514|IRINOTECAN HYDROCHLORIDE	TOP1
							CHEMBL1441059|ALBUTEROL SULFATE	ADRB2
							CHEMBL1200920|ISOETHARINE HYDROCHLORIDE	ADRB2
							CHEMBL46917|CARBARIL	GAA
							CHEMBL1200478|DYCLONINE HYDROCHLORIDE	EHMT2
							CHEMBL1563|DAUNORUBICIN HYDROCHLORIDE	HSP90AB1
							CHEMBL1563|DAUNORUBICIN HYDROCHLORIDE	HSP90AA1
							CHEMBL1563|DAUNORUBICIN HYDROCHLORIDE	S100A4
							CHEMBL1563|DAUNORUBICIN HYDROCHLORIDE	APEX1
							CHEMBL1563|DAUNORUBICIN HYDROCHLORIDE	YWHAG
							CHEMBL1563|DAUNORUBICIN HYDROCHLORIDE	TOP2A
							CHEMBL1563|DAUNORUBICIN HYDROCHLORIDE	USP1
							CHEMBL1563|DAUNORUBICIN HYDROCHLORIDE	EHMT2
							CHEMBL1563|DAUNORUBICIN HYDROCHLORIDE	MAPK1
							CHEMBL1563|DAUNORUBICIN HYDROCHLORIDE	POLB
							CHEMBL1563|DAUNORUBICIN HYDROCHLORIDE	RXRA
							CHEMBL1718|NALOXONE HYDROCHLORIDE	EHMT2
							CHEMBL1201115|ESMOLOL HYDROCHLORIDE	ADRB2
							CHEMBL1200635|HYDROCORTAMATE HYDROCHLORIDE	NR3C1
							CHEMBL1200398|BUTOCONAZOLE NITRATE	HSP90AA1
							CHEMBL1705|CLONIDINE HYDROCHLORIDE	LMNA
							CHEMBL1671|PROPRANOLOL HYDROCHLORIDE	ADRB2
							CHEMBL729|LOPINAVIR	SMAD3
							CHEMBL1201049|ECONAZOLE NITRATE	HSP90AA1
							CHEMBL1201049|ECONAZOLE NITRATE	ATXN2
							CHEMBL1201049|ECONAZOLE NITRATE	MAPK1
							CHEMBL55400|PROFLAVINE	EHMT2
							CHEMBL1200705|HYDROXYAMPHETAMINE HYDROBROMIDE	ADRB2
							CHEMBL1200444|PIRBUTEROL ACETATE	ADRB2
							CHEMBL1200947|METIPRANOLOL HYDROCHLORIDE	ADRB2
							CHEMBL1200760|BALSALAZIDE DISODIUM	PPARG
							CHEMBL2105719|DACOMITINIB	EGFR
							CHEMBL1200426|METHIXENE HYDROCHLORIDE	ATXN2
							CHEMBL1410|NONOXYNOL 9	LMNA
							CHEMBL1237135|MAPROTILINE HYDROCHLORIDE	EHMT2
							CHEMBL2146123|METHACYCLINE HYDROCHLORIDE	APEX1
							CHEMBL2146123|METHACYCLINE HYDROCHLORIDE	POLB
							CHEMBL1200503|BROMOCRIPTINE MESYLATE	EHMT2
							CHEMBL1315867|TERBUTALINE SULFATE	ADRB2
							CHEMBL1200493|NAFTIFINE HYDROCHLORIDE	ATM
							CHEMBL1200814|ACETAZOLAMIDE SODIUM	CA2
							CHEMBL1200348|SULCONAZOLE NITRATE	HSP90AA1
							CHEMBL3184799|MEPHENTERMINE SULFATE	ADRB2
							CHEMBL2364607|COBIMETINIB FUMARATE	MAP2K1
							CHEMBL1120|BISMUTH SUBSALICYLATE	EHMT2
							CHEMBL1708|PAROXETINE HYDROCHLORIDE	EHMT2
							CHEMBL1708|PAROXETINE HYDROCHLORIDE	ATXN2
							CHEMBL1200339|PHENYLEPHRINE HYDROCHLORIDE	ADRB2
							CHEMBL3989798|FORMOTEROL FUMARATE	ADRB2
							CHEMBL1229846|PHENOXYETHANOL	RXRA
							CHEMBL1010|CEFOTAXIME SODIUM	APEX1
							CHEMBL1010|CEFOTAXIME SODIUM	EHMT2
							CHEMBL1010|CEFOTAXIME SODIUM	POLB
							CHEMBL3989740|DOXYCYCLINE HYCLATE	MMP7
							CHEMBL1200589|CEFOTIAM HYDROCHLORIDE	EHMT2
							CHEMBL1364144|METHYLPREDNISOLONE ACETATE	NR3C1
							CHEMBL1951071|ARFORMOTEROL TARTRATE	ADRB2
							CHEMBL4802130|BELUMOSUDIL MESYLATE	ROCK1
							CHEMBL4802130|BELUMOSUDIL MESYLATE	ROCK2
							CHEMBL1201731|NEBIVOLOL HYDROCHLORIDE	ADRB2
							CHEMBL121663|DEQUALINIUM CHLORIDE	EHMT2
							CHEMBL121663|DEQUALINIUM CHLORIDE	POLB
							CHEMBL3545368|PANOBINOSTAT LACTATE	HDAC3
							CHEMBL1484251|CHLORHEXIDINE HYDROCHLORIDE	USP1
							CHEMBL1484251|CHLORHEXIDINE HYDROCHLORIDE	MAPK1
							CHEMBL1205|NELFINAVIR MESYLATE	ATXN2
							CHEMBL1448187|FLUPHENAZINE HYDROCHLORIDE	LMNA
							CHEMBL1607|TOPOTECAN HYDROCHLORIDE	HIF1A
							CHEMBL1607|TOPOTECAN HYDROCHLORIDE	USP1
							CHEMBL3989922|NIRAPARIB TOSYLATE	PARP1
							CHEMBL1201165|QUINESTROL	ATXN2
							CHEMBL4535757|SOTORASIB	KRAS
							CHEMBL54126|NEOSTIGMINE BROMIDE	LMNA
							CHEMBL1357648|AMODIAQUINE HYDROCHLORIDE	HIF1A
							CHEMBL2105684|SELUMETINIB SULFATE	MAP2K1
							CHEMBL538943|VINORELBINE TARTRATE	TUBA1B
							CHEMBL538943|VINORELBINE TARTRATE	TUBB
							CHEMBL538943|VINORELBINE TARTRATE	TUBA1A
							CHEMBL538943|VINORELBINE TARTRATE	TUBB4B
							CHEMBL538943|VINORELBINE TARTRATE	TUBA1C
							CHEMBL1228|OXYPHENBUTAZONE	EHMT2
							CHEMBL1228|OXYPHENBUTAZONE	ATXN2
							CHEMBL1228|OXYPHENBUTAZONE	SMAD3
							CHEMBL341812|IBUFENAC	EHMT2
							CHEMBL1200887|TRIMETHOBENZAMIDE HYDROCHLORIDE	MAPK1
							CHEMBL1200745|OXPRENOLOL HYDROCHLORIDE	ADRB2
							CHEMBL2105712|AFATINIB DIMALEATE	EGFR
							CHEMBL16476|PRONETALOL	ADRB2
							CHEMBL1398126|AMILORIDE HYDROCHLORIDE	SCNN1A
							CHEMBL535650|MEFLOQUINE HYDROCHLORIDE	ATXN2
							CHEMBL2105675|TAFAMIDIS MEGLUMINE	TTR
							CHEMBL559180|ISOXSUPRINE HYDROCHLORIDE	ADRB2
							CHEMBL1201154|PROCHLORPERAZINE EDISYLATE	EHMT2
							CHEMBL1620|DIPHENHYDRAMINE HYDROCHLORIDE	MAPK1
							CHEMBL1256137|CYSTEAMINE HYDROCHLORIDE	EHMT2
							CHEMBL1200578|THEOPHYLLINE SODIUM GLYCINATE	PDE3B
							CHEMBL1200530|CEFOXITIN SODIUM	GLS
							CHEMBL1200530|CEFOXITIN SODIUM	POLB
							CHEMBL589586|MONOMETHYL FUMARATE	KEAP1
							CHEMBL1079742|ERLOTINIB HYDROCHLORIDE	EGFR
							CHEMBL1201179|LAPATINIB DITOSYLATE	EGFR
							CHEMBL4650272|TRILACICLIB DIHYDROCHLORIDE	CDK6
							CHEMBL1715|PIOGLITAZONE HYDROCHLORIDE	PPARG
							CHEMBL1569|AMANTADINE HYDROCHLORIDE	LMNA
							CHEMBL1569|AMANTADINE HYDROCHLORIDE	EHMT2
							CHEMBL1557|DOPAMINE HYDROCHLORIDE	APEX1
							CHEMBL1557|DOPAMINE HYDROCHLORIDE	CBX1
							CHEMBL1557|DOPAMINE HYDROCHLORIDE	GAA
							CHEMBL1557|DOPAMINE HYDROCHLORIDE	EHMT2
							CHEMBL1002|LEVOSALBUTAMOL	HIF1A
							CHEMBL1076347|TRICLOCARBAN	RXRA
							CHEMBL1076347|TRICLOCARBAN	SMAD3
							CHEMBL1200795|CLEMASTINE FUMARATE	ATXN2
							CHEMBL1200405|BITOLTEROL MESYLATE	ADRB2
							CHEMBL3545068|COPANLISIB HYDROCHLORIDE	PIK3CA
							CHEMBL1200981|EPIRUBICIN HYDROCHLORIDE	USP1
							CHEMBL1200981|EPIRUBICIN HYDROCHLORIDE	ATXN2
							CHEMBL1200981|EPIRUBICIN HYDROCHLORIDE	SMAD3
							CHEMBL1201177|LEVOBUNOLOL HYDROCHLORIDE	ADRB2
							CHEMBL48449|CANTHARIDIN	MAPK1
							CHEMBL1504|TRIAMCINOLONE ACETONIDE	HIF1A
							CHEMBL1504|TRIAMCINOLONE ACETONIDE	NR3C1
							CHEMBL1417019|MITOXANTRONE HYDROCHLORIDE	APEX1
							CHEMBL1417019|MITOXANTRONE HYDROCHLORIDE	CBX1
							CHEMBL1417019|MITOXANTRONE HYDROCHLORIDE	TOP2A
							CHEMBL1417019|MITOXANTRONE HYDROCHLORIDE	EHMT2
							CHEMBL1417019|MITOXANTRONE HYDROCHLORIDE	ATXN2
							CHEMBL1417019|MITOXANTRONE HYDROCHLORIDE	MAPK1
							CHEMBL1417019|MITOXANTRONE HYDROCHLORIDE	POLB
							CHEMBL1200930|RABEPRAZOLE SODIUM	CBX1
							CHEMBL2361370|PENBUTOLOL SULFATE	ADRB2
							CHEMBL1625|OXYBENZONE	HPGD
							CHEMBL282575|ESTRADIOL BENZOATE	ATM
							CHEMBL1683544|ERIBULIN MESYLATE	TUBA1B
							CHEMBL1683544|ERIBULIN MESYLATE	TUBB
							CHEMBL1683544|ERIBULIN MESYLATE	TUBA1A
							CHEMBL1683544|ERIBULIN MESYLATE	TUBB4B
							CHEMBL1683544|ERIBULIN MESYLATE	TUBA1C
							CHEMBL2360628|ACRIFLAVINE	APEX1
							CHEMBL1607480|OXYTETRACYCLINE HYDROCHLORIDE	GLS
							CHEMBL1607480|OXYTETRACYCLINE HYDROCHLORIDE	HPGD
							CHEMBL2107797|NORGESTREL	HSPA5
							CHEMBL1789842|INDACATEROL MALEATE	ADRB2
							CHEMBL1201162|DORZOLAMIDE HYDROCHLORIDE	CA2
							CHEMBL1200560|GUANABENZ ACETATE	LMNA
							CHEMBL1722|METHYLPHENIDATE HYDROCHLORIDE	LMNA
							CHEMBL1568057|METAPROTERENOL SULFATE	EHMT2
							CHEMBL1568057|METAPROTERENOL SULFATE	ADRB2
							CHEMBL1512677|AMYLMETACRESOL	USP1
							CHEMBL1200901|HALOFANTRINE HYDROCHLORIDE	HSP90AA1
							CHEMBL1200475|DAUNORUBICIN CITRATE	TOP2A
							CHEMBL1201061|LEVALBUTEROL HYDROCHLORIDE	ADRB2
							CHEMBL1873475|IBRUTINIB	YES1
							CHEMBL1873475|IBRUTINIB	SMAD3
							CHEMBL1200993|GALLAMINE TRIETHIODIDE	EHMT2
							CHEMBL1516474|TEGASEROD MALEATE	ATXN2
							CHEMBL90|HISTAMINE	LMNA
							CHEMBL90|HISTAMINE	USP1
							CHEMBL90|HISTAMINE	EHMT2
							CHEMBL98123|PAPAVERINE HYDROCHLORIDE	USP1
							CHEMBL98123|PAPAVERINE HYDROCHLORIDE	HPGD
							CHEMBL2105662|LOMITAPIDE MESYLATE	P4HB
							CHEMBL1632|CEPHALOTHIN SODIUM	EHMT2
							CHEMBL1632|CEPHALOTHIN SODIUM	POLB
							CHEMBL18|ETHOXZOLAMIDE	HIF1A
							CHEMBL18|ETHOXZOLAMIDE	CA2
							CHEMBL1201153|ISOETHARINE MESYLATE	HIF1A
							CHEMBL1201153|ISOETHARINE MESYLATE	EHMT2
							CHEMBL1201153|ISOETHARINE MESYLATE	ADRB2
							CHEMBL1200787|PHENOXYBENZAMINE HYDROCHLORIDE	LMNA
							CHEMBL1200787|PHENOXYBENZAMINE HYDROCHLORIDE	HIF1A
							CHEMBL1201013|OLSALAZINE SODIUM	PPARG
							CHEMBL1363|ARFORMOTEROL	ADRB2
							CHEMBL1433|DOXYCYCLINE ANHYDROUS	EHMT2
							CHEMBL1200586|PRILOCAINE HYDROCHLORIDE	ADRB2
							CHEMBL1200606|MEXILETINE HYDROCHLORIDE	LMNA
							CHEMBL1200893|PROTOKYLOL HYDROCHLORIDE	ADRB2
							CHEMBL242580|CICLOPIROX OLAMINE	HSP90AA1
							CHEMBL1200833|DIPIVEFRIN HYDROCHLORIDE	ADRB2
							CHEMBL222863|OUABAIN	SMAD3
							CHEMBL1200970|ETHOPROPAZINE HYDROCHLORIDE	USP1
							CHEMBL1523964|EPHEDRINE SULFATE	EHMT2
							CHEMBL1523964|EPHEDRINE SULFATE	HPGD
							CHEMBL1523964|EPHEDRINE SULFATE	POLB
							CHEMBL1523964|EPHEDRINE SULFATE	ADRB2
							CHEMBL4594260|TAZEMETOSTAT HYDROBROMIDE	EZH2
							CHEMBL1334033|PERHEXILINE MALEATE	MTOR
							CHEMBL1334033|PERHEXILINE MALEATE	ATXN2
							CHEMBL1200474|DEMECLOCYCLINE HYDROCHLORIDE	EHMT2
							CHEMBL1200474|DEMECLOCYCLINE HYDROCHLORIDE	POLB
							CHEMBL4297066|ELIGLUSTAT TARTRATE	UGCG
							CHEMBL4650319|MOBOCERTINIB	EGFR
							CHEMBL486696|DOMIPHEN BROMIDE	USP1
							CHEMBL1200875|FLAVOXATE HYDROCHLORIDE	PDE7A
							CHEMBL1654|RISEDRONATE SODIUM	FDPS
							CHEMBL1477036|DOCUSATE	USP1
							CHEMBL3989558|METHYSERGIDE MALEATE	EHMT2
							CHEMBL43128|PRIMAQUINE PHOSPHATE	USP1
							CHEMBL1201155|LOXAPINE SUCCINATE	LMNA
							CHEMBL1908373|ONAPRISTONE	NR3C1
							CHEMBL1624|LEVOTHYROXINE	PPARG
							CHEMBL1200725|SERTACONAZOLE NITRATE	HSP90AA1
							CHEMBL1200725|SERTACONAZOLE NITRATE	EHMT2
							CHEMBL1200725|SERTACONAZOLE NITRATE	ATXN2
							CHEMBL2146102|EPHEDRINE HYDROCHLORIDE	ADRB2
							CHEMBL3989521|ISOPROTERENOL SULFATE	ADRB2
							CHEMBL1691|BETAXOLOL HYDROCHLORIDE	EHMT2
							CHEMBL3137318|TALAZOPARIB TOSYLATE	PARP1
							CHEMBL1201082|FLUOXETINE HYDROCHLORIDE	ATXN2
							CHEMBL544665|FINGOLIMOD HYDROCHLORIDE	S1PR4
							CHEMBL1201167|CARVEDILOL PHOSPHATE	ADRB2
							CHEMBL1699|MEMANTINE HYDROCHLORIDE	LMNA
							CHEMBL1200467|HYDROXYZINE PAMOATE	EHMT2
							CHEMBL2105741|TRAMETINIB DIMETHYL SULFOXIDE	MAP2K1

## Sheet: BC Drug2cell_chrXY
BC drug scores (gene of chrX Y)							BC drug targets (gene of chrX Y)
group	names	scores	logfoldchanges	pvals	pvals_adj		names	gene
Tumor cells	CHEMBL121|ROSIGLITAZONE	56.6515	2.34811	0	0		CHEMBL2108709|COLLAGENASE CLOSTRIDIUM HISTOLYTICUM	COL4A5
Tumor cells	CHEMBL661|ALPRAZOLAM	54.7047	2.52724	0	0		CHEMBL2108709|COLLAGENASE CLOSTRIDIUM HISTOLYTICUM	COL4A6
Tumor cells	CHEMBL866|MYCOPHENOLIC ACID	49.7429	1.54058	0	0		CHEMBL256997|ATALUREN	RPL10
Tumor cells	CHEMBL585|TRIAMTERENE	48.3774	1.27674	0	0		CHEMBL256997|ATALUREN	RPL39
Tumor cells	CHEMBL189963|PALBOCICLIB	47.6617	1.19983	0	0		CHEMBL256997|ATALUREN	RPS4X
Tumor cells	CHEMBL34259|METHOTREXATE	47.4741	1.04177	0	0		CHEMBL256997|ATALUREN	RPL36A
Tumor cells	CHEMBL1448|NICLOSAMIDE	47.2949	0.842855	0	0		CHEMBL496|HEXACHLOROPHENE	HSD17B10
Tumor cells	CHEMBL388590|BENZBROMARONE	40.8208	0.958663	0	0		CHEMBL508338|THIMEROSAL	HSD17B10
Tumor cells	CHEMBL704|MESALAMINE	38.8866	0.873113	0	0		CHEMBL333826|DEQUALINIUM	HSD17B10
Tumor cells	CHEMBL328560|SULTHIAME	38.7477	2.85767	0	0		CHEMBL1382627|SULFADIAZINE, SILVER	HSD17B10
Tumor cells	CHEMBL315795|CLOMETHIAZOLE	37.9265	1.68859	0	0		CHEMBL1201438|ALDESLEUKIN	IL2RG
Tumor cells	CHEMBL220492|TOPIRAMATE	37.7866	3.28373	0	0		CHEMBL290106|BITHIONOL	HSD17B10
Tumor cells	CHEMBL1116|RALOXIFENE HYDROCHLORIDE	37.0396	0.64458	2.63600032481039e-300	5.13698599883781e-299		CHEMBL1448|NICLOSAMIDE	RAB9A
Tumor cells	CHEMBL46917|CARBARIL	35.2988	1.1252	6.13378397083953e-273	8.69981075627359e-272		CHEMBL267345|AMPHOTERICIN B	HSD17B10
Tumor cells	CHEMBL1201236|CARBIDOPA	34.7872	1.31246	3.8018838079167e-265	5.177906527032e-264		CHEMBL562|GRISEOFULVIN	HSD17B10
Tumor cells	CHEMBL939|GEFITINIB	34.146	0.707804	1.53547659897359e-255	1.95773266369133e-254		CHEMBL679|EPINEPHRINE	HSD17B10
Tumor cells	CHEMBL11359|CISPLATIN	33.7213	0.843795	2.81397550197871e-249	3.19672951575496e-248		CHEMBL1514715|ETHAMSYLATE	HSD17B10
Tumor cells	CHEMBL1382627|SULFADIAZINE, SILVER	30.9626	0.720798	1.71822215114184e-210	1.73779683387637e-209		CHEMBL33864|LIPOIC ACID, ALPHA	HSD17B10
Tumor cells	CHEMBL496|HEXACHLOROPHENE	30.5442	0.418637	6.75725345538075e-205	6.66548828499903e-204		CHEMBL1109|SULFAPHENAZOLE	HSD17B10
Tumor cells	CHEMBL537|HYDROQUINONE	30.2126	0.743004	1.61764946671333e-200	1.55723123361922e-199		CHEMBL4|OFLOXACIN	HSD17B10
Tumor cells	CHEMBL1336|SORAFENIB	29.7599	0.664728	1.29279813494856e-194	1.22001461790224e-193		CHEMBL22|TRIMETHOPRIM	HSD17B10
Tumor cells	CHEMBL307145|PYROGALLOL	29.099	0.648111	3.69124911454532e-186	3.32628726600193e-185		CHEMBL31|GATIFLOXACIN	HSD17B10
Tumor cells	CHEMBL1703|METFORMIN HYDROCHLORIDE	28.9406	0.384311	3.68650043501757e-184	3.29721699355863e-183		CHEMBL1534|RIBOFLAVIN	HSD17B10
Tumor cells	CHEMBL668|PROTRIPTYLINE	28.4396	1.03568	6.55958614634264e-178	5.69685796839975e-177		CHEMBL389621|HYDROCORTISONE	HSD17B10
Tumor cells	CHEMBL2095222|OCRIPLASMIN	28.1468	0.147976	2.61969715539095e-174	2.25068605070685e-173		CHEMBL635|PREDNISONE	HSD17B10
Tumor cells	CHEMBL1082607|SALMETEROL XINAFOATE	27.0342	0.835893	5.86091609018737e-161	4.7784407714895e-160		CHEMBL328560|SULTHIAME	CA5B
Tumor cells	CHEMBL407|FLUMAZENIL	26.3347	1.34046	7.67549510250768e-153	6.07200058109271e-152		CHEMBL452|CLONAZEPAM	GABRE
Tumor cells	CHEMBL1983268|ENTRECTINIB	25.7489	0.52211	3.3169612786019e-146	2.56476005961573e-145		CHEMBL220492|TOPIRAMATE	GABRE
Tumor cells	CHEMBL18|ETHOXZOLAMIDE	25.3311	0.969064	1.45021605216756e-141	1.09658292651282e-140		CHEMBL3989949|CENOBAMATE	GABRE
Tumor cells	CHEMBL1607480|OXYTETRACYCLINE HYDROCHLORIDE	24.3523	0.722834	5.47917835364037e-131	3.88567766676803e-130		CHEMBL450|METHARBITAL	GABRE
Tumor cells	CHEMBL508338|THIMEROSAL	24.3281	0.39829	9.89204614849984e-131	6.99446448907201e-130		CHEMBL856|PRIMIDONE	GABRE
Tumor cells	CHEMBL856|PRIMIDONE	24.0528	3.83139	7.8056483361322e-128	5.3610713643865e-127		CHEMBL1590|PSEUDOEPHEDRINE	HSD17B10
Tumor cells	CHEMBL3989949|CENOBAMATE	23.3432	4.05288	1.61754824749125e-120	1.08303439922808e-119		CHEMBL668|PROTRIPTYLINE	HSD17B10
Tumor cells	CHEMBL1398126|AMILORIDE HYDROCHLORIDE	21.8457	1.23709	8.53157079343659e-106	5.4100992571078e-105		CHEMBL621|TRAZODONE	HSD17B10
Tumor cells	CHEMBL256997|ATALUREN	21.346	0.161554	4.2500292626541e-101	2.63920210947717e-100		CHEMBL1089|PHENELZINE	RAB9A
Tumor cells	CHEMBL1405|ESTRONE	19.0664	0.522848	4.80037443576883e-81	2.621070050692e-80		CHEMBL931|HALOTHANE	HSD17B10
Tumor cells	CHEMBL2068724|ACAMPROSATE CALCIUM	18.8606	4.0902	2.4045710195617e-79	1.30107375482831e-78		CHEMBL931|HALOTHANE	GABRE
Tumor cells	CHEMBL960|LEFLUNOMIDE	18.7584	0.541165	1.65171051897579e-78	8.91700476122742e-78		CHEMBL1200733|DESFLURANE	GABRE
Tumor cells	CHEMBL1257|ENFLURANE	17.638	3.98977	1.25899634313105e-69	6.23515337703538e-69		CHEMBL1200694|SEVOFLURANE	GABRE
Tumor cells	CHEMBL1256|ISOFLURANE	17.638	3.98977	1.25899634313105e-69	6.23515337703538e-69		CHEMBL681|ETOMIDATE	GABRE
Tumor cells	CHEMBL1200694|SEVOFLURANE	17.638	3.98977	1.25899634313105e-69	6.23515337703538e-69		CHEMBL1256|ISOFLURANE	GABRE
Tumor cells	CHEMBL1200733|DESFLURANE	17.638	3.98977	1.25899634313105e-69	6.23515337703538e-69		CHEMBL1257|ENFLURANE	GABRE
Tumor cells	CHEMBL1341|METHOXYFLURANE	17.3166	3.97582	3.52858866971998e-67	1.67817996851563e-66		CHEMBL526|PROPOFOL	GABRE
Tumor cells	CHEMBL349803|PIRETANIDE	17.0841	0.521787	1.95032521292778e-65	9.09519364861459e-65		CHEMBL121|ROSIGLITAZONE	HSD17B10
Tumor cells	CHEMBL290106|BITHIONOL	16.9117	0.338687	3.68723717764445e-64	1.70953723690788e-63		CHEMBL407|FLUMAZENIL	GABRE
Tumor cells	CHEMBL1102|GLUTETHIMIDE	16.2485	3.96626	2.28964143502805e-59	9.38165900814059e-59		CHEMBL1096|AMLEXANOX	RAB9A
Tumor cells	CHEMBL1200790|METHYPRYLON	16.2485	3.96626	2.28964143502805e-59	9.38165900814059e-59		CHEMBL2105527|TETRAZEPAM	GABRE
Tumor cells	CHEMBL70418|CLOBAZAM	16.2485	3.96626	2.28964143502805e-59	9.38165900814059e-59		CHEMBL1017|TELMISARTAN	HSD17B10
Tumor cells	CHEMBL30219|METHOHEXITAL SODIUM	16.2485	3.96626	2.28964143502805e-59	9.38165900814059e-59		CHEMBL15870|INDOPROFEN	RAB9A
Tumor cells	CHEMBL967|TEMAZEPAM	16.2485	3.96626	2.28964143502805e-59	9.38165900814059e-59		CHEMBL53|APOMORPHINE	HSD17B10
Tumor cells	CHEMBL1200802|TALBUTAL	16.2485	3.96626	2.28964143502805e-59	9.38165900814059e-59		CHEMBL1009|LEVODOPA	HSD17B10
Tumor cells	CHEMBL2105527|TETRAZEPAM	16.2485	3.96626	2.28964143502805e-59	9.38165900814059e-59		CHEMBL932|DIPYRIDAMOLE	HSD17B10
Tumor cells	CHEMBL655|MIDAZOLAM	16.2485	3.96626	2.28964143502805e-59	9.38165900814059e-59		CHEMBL349803|PIRETANIDE	HSD17B10
Tumor cells	CHEMBL13280|FLUNITRAZEPAM	16.2485	3.96626	2.28964143502805e-59	9.38165900814059e-59		CHEMBL1072|BUMETANIDE	HSD17B10
Tumor cells	CHEMBL448|PENTOBARBITAL	16.2485	3.96626	2.28964143502805e-59	9.38165900814059e-59		CHEMBL585|TRIAMTERENE	HSD17B10
Tumor cells	CHEMBL2106829|METHAQUALONE HYDROCHLORIDE	16.2485	3.96626	2.28964143502805e-59	9.38165900814059e-59		CHEMBL945|AMILORIDE	HSD17B10
Tumor cells	CHEMBL591|ETHCHLORVYNOL	16.2485	3.96626	2.28964143502805e-59	9.38165900814059e-59		CHEMBL744|RILUZOLE	RAB9A
Tumor cells	CHEMBL1200903|SECOBARBITAL SODIUM	16.2485	3.96626	2.28964143502805e-59	9.38165900814059e-59		CHEMBL960|LEFLUNOMIDE	RAB9A
Tumor cells	CHEMBL1200982|BUTABARBITAL SODIUM	16.2485	3.96626	2.28964143502805e-59	9.38165900814059e-59		CHEMBL34259|METHOTREXATE	HSD17B10
Tumor cells	CHEMBL1522|ESZOPICLONE	16.2485	3.96626	2.28964143502805e-59	9.38165900814059e-59		CHEMBL1201439|BASILIXIMAB	IL2RG
Tumor cells	CHEMBL12|DIAZEPAM	16.2485	3.96626	2.28964143502805e-59	9.38165900814059e-59		CHEMBL1201605|DACLIZUMAB	IL2RG
Tumor cells	CHEMBL568|OXAZEPAM	16.2485	3.96626	2.28964143502805e-59	9.38165900814059e-59		CHEMBL866|MYCOPHENOLIC ACID	HSD17B10
Tumor cells	CHEMBL1200420|MIDAZOLAM HYDROCHLORIDE	16.2485	3.96626	2.28964143502805e-59	9.38165900814059e-59		CHEMBL59|DOPAMINE	HSD17B10
Tumor cells	CHEMBL1200703|CHLORDIAZEPOXIDE HYDROCHLORIDE	16.2485	3.96626	2.28964143502805e-59	9.38165900814059e-59		CHEMBL388590|BENZBROMARONE	HSD17B10
Tumor cells	CHEMBL1201065|THIAMYLAL SODIUM	16.2485	3.96626	2.28964143502805e-59	9.38165900814059e-59		CHEMBL193|NIFEDIPINE	HSD17B10
Tumor cells	CHEMBL1200789|TRICLOFOS SODIUM	16.2485	3.96626	2.28964143502805e-59	9.38165900814059e-59		CHEMBL537|HYDROQUINONE	HSD17B10
Tumor cells	CHEMBL1697737|CLOTIAZEPAM	16.2485	3.96626	2.28964143502805e-59	9.38165900814059e-59		CHEMBL81|RALOXIFENE	HSD17B10
Tumor cells	CHEMBL580|LORAZEPAM	16.2485	3.96626	2.28964143502805e-59	9.38165900814059e-59		CHEMBL1405|ESTRONE	HSD17B10
Tumor cells	CHEMBL454|BUTALBITAL	16.2485	3.96626	2.28964143502805e-59	9.38165900814059e-59		CHEMBL1697737|CLOTIAZEPAM	GABRE
Tumor cells	CHEMBL738|THIOPENTAL SODIUM	16.2485	3.96626	2.28964143502805e-59	9.38165900814059e-59		CHEMBL282052|METHAQUALONE	GABRE
Tumor cells	CHEMBL450|METHARBITAL	16.2485	3.96626	2.28964143502805e-59	9.38165900814059e-59		CHEMBL315795|CLOMETHIAZOLE	GABRE
Tumor cells	CHEMBL526|PROPOFOL	16.2485	3.96626	2.28964143502805e-59	9.38165900814059e-59		CHEMBL1200472|QUAZEPAM	GABRE
Tumor cells	CHEMBL4594301|REMIMAZOLAM BESYLATE	16.2485	3.96626	2.28964143502805e-59	9.38165900814059e-59		CHEMBL568|OXAZEPAM	GABRE
Tumor cells	CHEMBL207538|BREXANOLONE	16.2485	3.96626	2.28964143502805e-59	9.38165900814059e-59		CHEMBL969|PRAZEPAM	GABRE
Tumor cells	CHEMBL2096631|CLORAZEPATE DIPOTASSIUM	16.2485	3.96626	2.28964143502805e-59	9.38165900814059e-59		CHEMBL12|DIAZEPAM	GABRE
Tumor cells	CHEMBL452|CLONAZEPAM	16.2485	3.96626	2.28964143502805e-59	9.38165900814059e-59		CHEMBL1522|ESZOPICLONE	GABRE
Tumor cells	CHEMBL681|ETOMIDATE	16.2485	3.96626	2.28964143502805e-59	9.38165900814059e-59		CHEMBL1102|GLUTETHIMIDE	GABRE
Tumor cells	CHEMBL971|PENTOBARBITAL SODIUM	16.2485	3.96626	2.28964143502805e-59	9.38165900814059e-59		CHEMBL591|ETHCHLORVYNOL	GABRE
Tumor cells	CHEMBL3989724|FLURAZEPAM HYDROCHLORIDE	16.2485	3.96626	2.28964143502805e-59	9.38165900814059e-59		CHEMBL448|PENTOBARBITAL	GABRE
Tumor cells	CHEMBL979|MEPROBAMATE	16.2485	3.96626	2.28964143502805e-59	9.38165900814059e-59		CHEMBL13280|FLUNITRAZEPAM	GABRE
Tumor cells	CHEMBL646|TRIAZOLAM	16.2485	3.96626	2.28964143502805e-59	9.38165900814059e-59		CHEMBL655|MIDAZOLAM	GABRE
Tumor cells	CHEMBL285674|ESTAZOLAM	16.2485	3.96626	2.28964143502805e-59	9.38165900814059e-59		CHEMBL1200802|TALBUTAL	GABRE
Tumor cells	CHEMBL970|HALAZEPAM	16.2485	3.96626	2.28964143502805e-59	9.38165900814059e-59		CHEMBL967|TEMAZEPAM	GABRE
Tumor cells	CHEMBL451|CHLORDIAZEPOXIDE	16.2485	3.96626	2.28964143502805e-59	9.38165900814059e-59		CHEMBL70418|CLOBAZAM	GABRE
Tumor cells	CHEMBL1200472|QUAZEPAM	16.2485	3.96626	2.28964143502805e-59	9.38165900814059e-59		CHEMBL1200790|METHYPRYLON	GABRE
Tumor cells	CHEMBL941|IMATINIB	16.0686	0.475095	4.23525022906897e-58	1.72651272093169e-57		CHEMBL661|ALPRAZOLAM	GABRE
Tumor cells	CHEMBL193|NIFEDIPINE	15.8521	0.276374	1.35919160586793e-56	5.52200386316174e-56		CHEMBL580|LORAZEPAM	GABRE
Tumor cells	CHEMBL1072|BUMETANIDE	13.2439	0.521918	4.8963122923393e-40	1.7675392416773e-39		CHEMBL451|CHLORDIAZEPOXIDE	GABRE
Tumor cells	CHEMBL932|DIPYRIDAMOLE	12.8896	0.151393	5.14839929042908e-38	1.82016417391718e-37		CHEMBL970|HALAZEPAM	GABRE
Tumor cells	CHEMBL931|HALOTHANE	12.8067	0.69007	1.5045807253292e-37	5.31145802446848e-37		CHEMBL285674|ESTAZOLAM	GABRE
Tumor cells	CHEMBL709|ALFUZOSIN	12.5177	0.605809	5.97067617271115e-36	2.08321845502018e-35		CHEMBL646|TRIAZOLAM	GABRE
Tumor cells	CHEMBL81|RALOXIFENE	12.4335	0.43586	1.72009933780512e-35	5.9841482042364e-35		CHEMBL979|MEPROBAMATE	GABRE
Tumor cells	CHEMBL1089|PHENELZINE	12.1179	0.54031	8.48892604164156e-34	2.89856919114171e-33		CHEMBL941|IMATINIB	IRAK1
Tumor cells	CHEMBL306823|SODIUM DICHLOROACETATE	10.9836	0.594327	4.58216029145397e-28	1.50252232812793e-27		CHEMBL1336|SORAFENIB	IRAK1
Tumor cells	CHEMBL313972|MASOPROCOL	10.6266	0.204054	2.24176200200585e-26	7.22245096613983e-26		CHEMBL1351|CARBOPLATIN	HSD17B10
Tumor cells	CHEMBL744|RILUZOLE	9.88258	0.39766	4.95419564601634e-23	1.47885516357424e-22		CHEMBL1096882|FLUDARABINE PHOSPHATE	POLA1
Tumor cells	CHEMBL43|AMSACRINE	9.56957	0.221026	1.07349381210983e-21	3.16892200446707e-21		CHEMBL11359|CISPLATIN	HSD17B10
Tumor cells	CHEMBL33864|LIPOIC ACID, ALPHA	9.34655	0.187387	9.05572007340946e-21	2.65361381613233e-20		CHEMBL189963|PALBOCICLIB	RPS6KA3
Tumor cells	CHEMBL2108709|COLLAGENASE CLOSTRIDIUM HISTOLYTICUM	8.1785	-0.477608	2.87398990259162e-16	7.9549120052103e-16		CHEMBL1201550|DENILEUKIN DIFTITOX	IL2RG
Tumor cells	CHEMBL15870|INDOPROFEN	7.96956	0.215153	1.59239529275841e-15	4.34734796895433e-15		CHEMBL313972|MASOPROCOL	HSD17B10
Tumor cells	CHEMBL969|PRAZEPAM	7.74536	0.589128	9.53101831815154e-15	2.56406856437814e-14		CHEMBL43|AMSACRINE	HSD17B10
Tumor cells	CHEMBL282052|METHAQUALONE	7.74536	0.589128	9.53101831815154e-15	2.56406856437814e-14		CHEMBL1750|CLOFARABINE	POLA1
Tumor cells	CHEMBL1109|SULFAPHENAZOLE	7.69634	0.321036	1.40019495852276e-14	3.76263151970747e-14		CHEMBL1983268|ENTRECTINIB	RPS6KA3
Tumor cells	CHEMBL621|TRAZODONE	7.63271	0.378308	2.29877280452106e-14	6.17039015950391e-14		CHEMBL939|GEFITINIB	IRAK1
Tumor cells	CHEMBL898|DIFLUNISAL	4.28375	0.178235	1.83767201860653e-05	3.40672840572301e-05		CHEMBL704|MESALAMINE	HSD17B10
Tumor cells	CHEMBL1256958|EPINEPHRINE BITARTRATE	3.60084	0.0853523	0.000317194393547093	0.000560291054776994		CHEMBL2095222|OCRIPLASMIN	COL4A5
Tumor cells	CHEMBL1590|PSEUDOEPHEDRINE	3.06243	0.0542057	0.0021954636693773	0.0037060045179559		CHEMBL2095222|OCRIPLASMIN	COL4A6
Tumor cells	CHEMBL945|AMILORIDE	2.87202	0.0441827	0.00407852700098717	0.00685089644104152		CHEMBL1341|METHOXYFLURANE	GABRE
Tumor cells	CHEMBL1096|AMLEXANOX	2.23408	0.0284487	0.0254781002416863	0.0410975816146178		CHEMBL898|DIFLUNISAL	HSD17B10
Tumor cells	CHEMBL1351|CARBOPLATIN	-2.25507	-0.127696	0.0241288798977939	0.0389474243198733		CHEMBL276832|HYDRALAZINE	RAB9A
Tumor cells	CHEMBL677|LEVONORDEFRIN	-2.43616	-0.0954416	0.0148440225996409	0.0243206576700884		CHEMBL2|PRAZOSIN	HSD17B10
Tumor cells	CHEMBL1200323|LABETALOL HYDROCHLORIDE	-2.57103	-0.376338	0.0101395416363056	0.0167155992449963		CHEMBL459|METHYLDOPA	HSD17B10
Tumor cells	CHEMBL276832|HYDRALAZINE	-2.62831	-0.0570058	0.00858098167117823	0.0141950400730257		CHEMBL709|ALFUZOSIN	HSD17B10
Tumor cells	CHEMBL1534|RIBOFLAVIN	-2.71499	-0.315321	0.00662773786129193	0.0110477661011939		CHEMBL1201236|CARBIDOPA	HSD17B10
Tumor cells	CHEMBL1514715|ETHAMSYLATE	-2.75609	-0.127828	0.00584965067973868	0.0097916289660151		CHEMBL2106829|METHAQUALONE HYDROCHLORIDE	GABRE
Tumor cells	CHEMBL22|TRIMETHOPRIM	-3.76994	-0.291364	0.000163289273423472	0.000294067910139792		CHEMBL1703|METFORMIN HYDROCHLORIDE	NDUFA1
Tumor cells	CHEMBL562|GRISEOFULVIN	-4.48027	-0.412276	7.45484765220078e-06	1.39603670486916e-05		CHEMBL1200789|TRICLOFOS SODIUM	GABRE
Tumor cells	CHEMBL459|METHYLDOPA	-4.58858	-0.139593	4.46275530323028e-06	8.68281206318424e-06		CHEMBL4594301|REMIMAZOLAM BESYLATE	GABRE
Tumor cells	CHEMBL4|OFLOXACIN	-5.44552	-0.511786	5.16549124133928e-08	1.04840664737428e-07		CHEMBL738|THIOPENTAL SODIUM	GABRE
Tumor cells	CHEMBL1017|TELMISARTAN	-5.56582	-0.343558	2.60920424510654e-08	5.37307781402095e-08		CHEMBL1256958|EPINEPHRINE BITARTRATE	HSD17B10
Tumor cells	CHEMBL2|PRAZOSIN	-5.62026	-0.476317	1.90668875589496e-08	3.94334162888715e-08		CHEMBL307145|PYROGALLOL	HSD17B10
Tumor cells	CHEMBL1558|PRAZOSIN HYDROCHLORIDE	-6.43153	-0.35419	1.26322800237999e-10	3.1119810089464e-10		CHEMBL1200323|LABETALOL HYDROCHLORIDE	HSD17B10
Tumor cells	CHEMBL53|APOMORPHINE	-6.74591	-0.375242	1.5206602276778e-11	3.80880100913656e-11		CHEMBL30219|METHOHEXITAL SODIUM	GABRE
Tumor cells	CHEMBL1201038|ACRISORCIN	-6.89025	-0.514436	5.56958411651205e-12	1.41873465752172e-11		CHEMBL1637|GEMCITABINE HYDROCHLORIDE	POLA1
Tumor cells	CHEMBL31|GATIFLOXACIN	-7.35844	-0.36153	1.86078542114221e-13	4.94490316460962e-13		CHEMBL1200703|CHLORDIAZEPOXIDE HYDROCHLORIDE	GABRE
Tumor cells	CHEMBL1200930|RABEPRAZOLE SODIUM	-7.51973	-0.390616	5.48904188956907e-14	1.47008194517285e-13		CHEMBL1082607|SALMETEROL XINAFOATE	HSD17B10
Tumor cells	CHEMBL679|EPINEPHRINE	-8.26691	-0.222565	1.3747656715855e-16	3.8228692746989e-16		CHEMBL3989724|FLURAZEPAM HYDROCHLORIDE	GABRE
Tumor cells	CHEMBL1009|LEVODOPA	-10.4086	-0.308595	2.26630773172196e-25	6.91137357880095e-25		CHEMBL1200420|MIDAZOLAM HYDROCHLORIDE	GABRE
Tumor cells	CHEMBL1200467|HYDROXYZINE PAMOATE	-10.4571	-0.481062	1.35950022569869e-25	4.15653321556093e-25		CHEMBL677|LEVONORDEFRIN	HSD17B10
Tumor cells	CHEMBL1096882|FLUDARABINE PHOSPHATE	-11.5518	-0.490573	7.22877000777763e-31	2.43361821750604e-30		CHEMBL2096631|CLORAZEPATE DIPOTASSIUM	GABRE
Tumor cells	CHEMBL389621|HYDROCORTISONE	-12.278	-0.388713	1.18934595166345e-34	4.09606644559956e-34		CHEMBL1116|RALOXIFENE HYDROCHLORIDE	HSD17B10
Tumor cells	CHEMBL1637|GEMCITABINE HYDROCHLORIDE	-13.1328	-0.528029	2.13524204033182e-39	7.67342604299158e-39		CHEMBL46917|CARBARIL	HSD17B10
Tumor cells	CHEMBL1750|CLOFARABINE	-13.1328	-0.528029	2.13524204033182e-39	7.67342604299158e-39		CHEMBL306823|SODIUM DICHLOROACETATE	PDK3
Tumor cells	CHEMBL333826|DEQUALINIUM	-13.7717	-0.49177	3.77042155331781e-43	1.38402763603412e-42		CHEMBL1558|PRAZOSIN HYDROCHLORIDE	HSD17B10
Tumor cells	CHEMBL59|DOPAMINE	-14.0336	-0.384875	9.70337224827244e-45	3.60604391924171e-44		CHEMBL1398126|AMILORIDE HYDROCHLORIDE	HSD17B10
Tumor cells	CHEMBL267345|AMPHOTERICIN B	-18.1417	-1.85674	1.49393916186279e-73	7.68448963730709e-73		CHEMBL207538|BREXANOLONE	GABRE
Tumor cells	CHEMBL635|PREDNISONE	-33.0832	-1.97071	5.18386236617266e-240	5.57207089314613e-239		CHEMBL1200930|RABEPRAZOLE SODIUM	RAB9A
Tumor cells	CHEMBL1201550|DENILEUKIN DIFTITOX	-39.6679	-1.21273	0	0		CHEMBL1607480|OXYTETRACYCLINE HYDROCHLORIDE	HSD17B10
Tumor cells	CHEMBL1201605|DACLIZUMAB	-51.2659	-6.89697	0	0		CHEMBL1201038|ACRISORCIN	HSD17B10
Tumor cells	CHEMBL1201439|BASILIXIMAB	-51.2659	-6.89697	0	0		CHEMBL971|PENTOBARBITAL SODIUM	GABRE
Tumor cells	CHEMBL1201438|ALDESLEUKIN	-51.2659	-6.89697	0	0		CHEMBL18|ETHOXZOLAMIDE	CA5B
							CHEMBL1200903|SECOBARBITAL SODIUM	GABRE
							CHEMBL1201065|THIAMYLAL SODIUM	GABRE
							CHEMBL1200982|BUTABARBITAL SODIUM	GABRE
							CHEMBL2068724|ACAMPROSATE CALCIUM	GABRE
							CHEMBL1200467|HYDROXYZINE PAMOATE	HSD17B10
							CHEMBL454|BUTALBITAL	GABRE

## Sheet: ccRCC Drug2cell
ccRCC drug scores							ccRCC drug targets
group	names	scores	logfoldchanges	pvals	pvals_adj		names	gene
Tumor cells	CHEMBL4297774|AMIVANTAMAB	20.7429	1.76412	1.4203e-95	1.50487e-93		CHEMBL256997|ATALUREN	RPS7
Tumor cells	CHEMBL1448|NICLOSAMIDE	19.5164	0.528653	7.96828e-85	7.42962e-83		CHEMBL256997|ATALUREN	RPL24
Tumor cells	CHEMBL1703|METFORMIN HYDROCHLORIDE	18.5936	0.434229	3.61731e-77	2.55514e-75		CHEMBL256997|ATALUREN	RPS14
Tumor cells	CHEMBL1643|RIBAVIRIN	17.9812	0.855163	2.73564e-72	1.82194e-70		CHEMBL256997|ATALUREN	RPL8
Tumor cells	CHEMBL107|COLCHICINE	17.9085	0.568712	1.01206e-71	6.376e-70		CHEMBL256997|ATALUREN	RPS15
Tumor cells	CHEMBL1201130|BETAINE HYDROCHLORIDE	17.817	1.29242	5.22006e-71	3.20209e-69		CHEMBL256997|ATALUREN	RPL36
Tumor cells	CHEMBL3989921|NERATINIB MALEATE	17.6987	1.50856	4.28931e-70	2.12732e-68		CHEMBL256997|ATALUREN	RPS28
Tumor cells	CHEMBL2105719|DACOMITINIB	17.6987	1.50856	4.28931e-70	2.12732e-68		CHEMBL256997|ATALUREN	RPS16
Tumor cells	CHEMBL2110732|DACOMITINIB	17.6987	1.50856	4.28931e-70	2.12732e-68		CHEMBL256997|ATALUREN	RPS19
Tumor cells	CHEMBL2105712|AFATINIB DIMALEATE	17.6987	1.50856	4.28931e-70	2.12732e-68		CHEMBL256997|ATALUREN	RPL18
Tumor cells	CHEMBL1201179|LAPATINIB DITOSYLATE	17.6218	1.57188	1.67602e-69	7.97309e-68		CHEMBL256997|ATALUREN	RPL13A
Tumor cells	CHEMBL180022|NERATINIB	17.5478	1.3259	6.18298e-69	2.77164e-67		CHEMBL256997|ATALUREN	RPS11
Tumor cells	CHEMBL94|PHYSOSTIGMINE	17.5398	1.02927	7.11737e-69	3.1303e-67		CHEMBL256997|ATALUREN	RPS9
Tumor cells	CHEMBL428647|PACLITAXEL	17.3696	0.575216	1.4011e-67	5.02455e-66		CHEMBL256997|ATALUREN	RPL28
Tumor cells	CHEMBL378544|VINBLASTINE SULFATE	17.3158	0.593462	3.57707e-67	1.26336e-65		CHEMBL1201130|BETAINE HYDROCHLORIDE	BHMT2
Tumor cells	CHEMBL189963|PALBOCICLIB	17.3115	0.553726	3.85391e-67	1.34082e-65		CHEMBL1201130|BETAINE HYDROCHLORIDE	BHMT
Tumor cells	CHEMBL3545311|BRIGATINIB	17.2668	1.64888	8.36078e-67	2.86602e-65		CHEMBL1201119|LIOTHYRONINE SODIUM	MCL1
Tumor cells	CHEMBL1219|RABEPRAZOLE	17.2586	0.921811	9.63603e-67	2.96278e-65		CHEMBL1515|METHIMAZOLE	LMNA
Tumor cells	CHEMBL1743047|NECITUMUMAB	17.2585	1.84316	9.65987e-67	2.96278e-65		CHEMBL869|NITROFURAZONE	LMNA
Tumor cells	CHEMBL1079742|ERLOTINIB HYDROCHLORIDE	17.2585	1.84316	9.65987e-67	2.96278e-65		CHEMBL496|HEXACHLOROPHENE	MCL1
Tumor cells	CHEMBL3353410|OSIMERTINIB	17.2585	1.84316	9.65987e-67	2.96278e-65		CHEMBL964|DISULFIRAM	ADRB2
Tumor cells	CHEMBL4650319|MOBOCERTINIB	17.2585	1.84316	9.65987e-67	2.96278e-65		CHEMBL964|DISULFIRAM	RUNX1
Tumor cells	CHEMBL3545063|OSIMERTINIB MESYLATE	17.2585	1.84316	9.65987e-67	2.96278e-65		CHEMBL1440|TETRACYCLINE	PTPN7
Tumor cells	CHEMBL1201577|CETUXIMAB	17.2585	1.84316	9.65987e-67	2.96278e-65		CHEMBL61|PODOFILOX	LMNA
Tumor cells	CHEMBL1201827|PANITUMUMAB	17.2585	1.84316	9.65987e-67	2.96278e-65		CHEMBL18442|PLERIXAFOR	CXCR4
Tumor cells	CHEMBL90555|VINCRISTINE	17.017	0.569812	6.1391e-65	1.7667e-63		CHEMBL290106|BITHIONOL	MCL1
Tumor cells	CHEMBL95889|BETAINE	16.9903	1.44664	9.69242e-65	2.75525e-63		CHEMBL1200633|IVERMECTIN	ABCB1
Tumor cells	CHEMBL3545432|IXAZOMIB CITRATE	16.9619	0.529362	1.57167e-64	4.25994e-63		CHEMBL1448|NICLOSAMIDE	LMNA
Tumor cells	CHEMBL2141296|IXAZOMIB	16.9619	0.529362	1.57167e-64	4.25994e-63		CHEMBL1448|NICLOSAMIDE	GNAS
Tumor cells	CHEMBL451887|CARFILZOMIB	16.9193	0.524992	3.24032e-64	8.68184e-63		CHEMBL157101|KETOCONAZOLE	LMNA
Tumor cells	CHEMBL325041|BORTEZOMIB	16.7098	0.504129	1.11254e-62	2.81884e-61		CHEMBL822|TERBINAFINE	LMNA
Tumor cells	CHEMBL601719|CRIZOTINIB	16.6525	0.522139	2.90428e-62	7.20198e-61		CHEMBL679|EPINEPHRINE	ADRB2
Tumor cells	CHEMBL307145|PYROGALLOL	16.1606	0.599911	9.56334e-59	2.04515e-57		CHEMBL95889|BETAINE	BHMT2
Tumor cells	CHEMBL501867|VINCRISTINE SULFATE	16.1082	0.533365	2.23511e-58	4.7364e-57		CHEMBL95889|BETAINE	BHMT
Tumor cells	CHEMBL1743082|TRASTUZUMAB EMTANSINE	15.8033	0.566386	2.95246e-56	5.98451e-55		CHEMBL33864|LIPOIC ACID, ALPHA	SAE1
Tumor cells	CHEMBL4297841|TISOTUMAB VEDOTIN	15.4621	0.558999	6.25702e-54	1.1955e-52		CHEMBL1029|MIGLUSTAT	UGCG
Tumor cells	CHEMBL160|CYCLOSPORINE	15.4054	0.480336	1.50546e-53	2.84711e-52		CHEMBL1743029|IBALIZUMAB	CD4
Tumor cells	CHEMBL3301589|ENFORTUMAB VEDOTIN	15.405	0.556557	1.51455e-53	2.84711e-52		CHEMBL1643|RIBAVIRIN	LMNA
Tumor cells	CHEMBL1201748|CABAZITAXEL	15.3856	0.561139	2.04505e-53	3.72424e-52		CHEMBL853|ZALCITABINE	CXCR4
Tumor cells	CHEMBL2110725|VINFLUNINE	15.3856	0.561139	2.04505e-53	3.72424e-52		CHEMBL62193|SULFADIMETHOXINE	LMNA
Tumor cells	CHEMBL1201752|IXABEPILONE	15.3856	0.561139	2.04505e-53	3.72424e-52		CHEMBL268869|SULFAMETHOXYPYRIDAZINE	LMNA
Tumor cells	CHEMBL1683544|ERIBULIN MESYLATE	15.3856	0.561139	2.04505e-53	3.72424e-52		CHEMBL927|CEFDINIR	ACP1
Tumor cells	CHEMBL1742994|BRENTUXIMAB VEDOTIN	15.3798	0.555395	2.23687e-53	4.01088e-52		CHEMBL617|CEPHALOTHIN	DNMT1
Tumor cells	CHEMBL3545252|DOCETAXEL	15.2549	0.550098	1.52701e-52	2.63664e-51		CHEMBL1208|CINOXACIN	LMNA
Tumor cells	CHEMBL538943|VINORELBINE TARTRATE	15.2549	0.550098	1.52701e-52	2.63664e-51		CHEMBL521|IBUPROFEN	LMNA
Tumor cells	CHEMBL3188267|CAPMATINIB	15.1553	1.68813	6.99112e-52	1.16402e-50		CHEMBL36|PYRIMETHAMINE	ACP1
Tumor cells	CHEMBL3989937|CAPMATINIB HYDROCHLORIDE	15.1553	1.68813	6.99112e-52	1.16402e-50		CHEMBL1219|RABEPRAZOLE	LMNA
Tumor cells	CHEMBL4594292|TEPOTINIB HYDROCHLORIDE	15.1553	1.68813	6.99112e-52	1.16402e-50		CHEMBL1503|OMEPRAZOLE	MCL1
Tumor cells	CHEMBL3402762|TEPOTINIB	15.1553	1.68813	6.99112e-52	1.16402e-50		CHEMBL902|FAMOTIDINE	LMNA
Tumor cells	CHEMBL1200964|AMITRIPTYLINE HYDROCHLORIDE	15.0363	0.560438	4.2449e-51	6.96821e-50		CHEMBL1451|TRIAMCINOLONE	LMNA
Tumor cells	CHEMBL63857|PHENOLPHTHALEIN	14.8576	0.701565	6.21405e-50	1.01293e-48		CHEMBL1086|DIBUCAINE	LMNA
Tumor cells	CHEMBL4298209|BELANTAMAB MAFODOTIN	14.6004	0.519959	2.79223e-48	4.33913e-47		CHEMBL1766|DESOXIMETASONE	LMNA
Tumor cells	CHEMBL3301582|POLATUZUMAB VEDOTIN	14.56	0.522952	5.04437e-48	7.78703e-47		CHEMBL511|PYRILAMINE	LMNA
Tumor cells	CHEMBL1200787|PHENOXYBENZAMINE HYDROCHLORIDE	14.5594	0.611727	5.08898e-48	7.80421e-47		CHEMBL1305|ANTAZOLINE	LMNA
Tumor cells	CHEMBL578|ENALAPRIL	14.4296	0.875076	3.3681e-47	5.1314e-46		CHEMBL534|KETOTIFEN	LMNA
Tumor cells	CHEMBL1437|NOREPINEPHRINE	14.3761	0.556623	7.31464e-47	1.10717e-45		CHEMBL548|DINOPROSTONE	PTGER2
Tumor cells	CHEMBL917|FLOXURIDINE	13.8743	0.784077	9.06108e-44	1.28008e-42		CHEMBL32800|FENOTEROL	ADRB2
Tumor cells	CHEMBL786|TAMOXIFEN CITRATE	13.7658	0.537782	4.09279e-43	5.74716e-42		CHEMBL108|CARBAMAZEPINE	LMNA
Tumor cells	CHEMBL1096882|FLUDARABINE PHOSPHATE	13.6791	0.734518	1.35343e-42	1.87788e-41		CHEMBL668|PROTRIPTYLINE	LMNA
Tumor cells	CHEMBL927|CEFDINIR	13.5195	0.737263	1.20054e-41	1.60831e-40		CHEMBL637|VENLAFAXINE	LMNA
Tumor cells	CHEMBL1637|GEMCITABINE HYDROCHLORIDE	13.3083	0.698471	2.07147e-40	2.71269e-39		CHEMBL1113|AMOXAPINE	LMNA
Tumor cells	CHEMBL1750|CLOFARABINE	13.3083	0.698471	2.07147e-40	2.71269e-39		CHEMBL1373|MODAFINIL	LMNA
Tumor cells	CHEMBL1489|AZACITIDINE	13.2087	0.482639	7.81869e-40	1.01252e-38		CHEMBL1431|METFORMIN	LMNA
Tumor cells	CHEMBL34259|METHOTREXATE	13.1612	0.440144	1.46641e-39	1.85772e-38		CHEMBL498|CHLORPROPAMIDE	LMNA
Tumor cells	CHEMBL1743043|MOXETUMOMAB PASUDOTOX	12.9253	0.618793	3.24176e-38	3.85538e-37		CHEMBL121|ROSIGLITAZONE	LMNA
Tumor cells	CHEMBL36|PYRIMETHAMINE	12.8586	0.886643	7.69455e-38	8.79215e-37		CHEMBL94|PHYSOSTIGMINE	LMNA
Tumor cells	CHEMBL185|FLUOROURACIL	12.7762	0.669828	2.22752e-37	2.52056e-36		CHEMBL63857|PHENOLPHTHALEIN	LMNA
Tumor cells	CHEMBL605|PROCAINAMIDE HYDROCHLORIDE	12.6266	0.663564	1.50691e-36	1.67267e-35		CHEMBL1233|CARISOPRODOL	LMNA
Tumor cells	CHEMBL1200606|MEXILETINE HYDROCHLORIDE	12.6266	0.663564	1.50691e-36	1.67267e-35		CHEMBL101|PHENYLBUTAZONE	LMNA
Tumor cells	CHEMBL121|ROSIGLITAZONE	12.5963	0.672323	2.21234e-36	2.44405e-35		CHEMBL419213|LISINOPRIL	LMNA
Tumor cells	CHEMBL4297549|HUMAN C1-ESTERASE INHIBITOR	12.566	1.29078	3.24834e-36	3.57165e-35		CHEMBL578|ENALAPRIL	LMNA
Tumor cells	CHEMBL108|CARBAMAZEPINE	12.5566	0.596162	3.656e-36	3.94543e-35		CHEMBL23588|FLUFENAMIC ACID	LMNA
Tumor cells	CHEMBL553|ERLOTINIB	12.3561	0.372787	4.51697e-35	4.80779e-34		CHEMBL15770|SULINDAC	LMNA
Tumor cells	CHEMBL61|PODOFILOX	12.3195	0.611231	7.113e-35	7.50244e-34		CHEMBL253371|ALVERINE	HNF4A
Tumor cells	CHEMBL251940|PERICIAZINE	12.3163	0.767746	7.40078e-35	7.77082e-34		CHEMBL86|METOCLOPRAMIDE	LMNA
Tumor cells	CHEMBL1722|METHYLPHENIDATE HYDROCHLORIDE	12.3095	0.757398	8.05049e-35	8.37754e-34		CHEMBL471|SOTALOL	LMNA
Tumor cells	CHEMBL1373|MODAFINIL	12.3095	0.757398	8.05049e-35	8.37754e-34		CHEMBL649|NADOLOL	ADRB2
Tumor cells	CHEMBL2360464|PEMETREXED DISODIUM	12.2383	0.948727	1.93958e-34	1.98296e-33		CHEMBL24|ATENOLOL	LMNA
Tumor cells	CHEMBL1200809|AZELASTINE HYDROCHLORIDE	11.9981	0.662316	3.6347e-33	3.63626e-32		CHEMBL499|TIMOLOL	ADRB2
Tumor cells	CHEMBL1699|MEMANTINE HYDROCHLORIDE	11.9787	0.630716	4.59587e-33	4.57819e-32		CHEMBL932|DIPYRIDAMOLE	LMNA
Tumor cells	CHEMBL1200806|NAPROXEN SODIUM	11.9777	0.637537	4.65317e-33	4.59599e-32		CHEMBL932|DIPYRIDAMOLE	PDE3B
Tumor cells	CHEMBL521|IBUPROFEN	11.9777	0.637537	4.65317e-33	4.59599e-32		CHEMBL238804|SELEXIPAG	PTGDR
Tumor cells	CHEMBL1029|MIGLUSTAT	11.9665	0.952715	5.32048e-33	5.21094e-32		CHEMBL349803|PIRETANIDE	LMNA
Tumor cells	CHEMBL4297066|ELIGLUSTAT TARTRATE	11.9665	0.952715	5.32048e-33	5.21094e-32		CHEMBL435|HYDROCHLOROTHIAZIDE	LMNA
Tumor cells	CHEMBL1523964|EPHEDRINE SULFATE	11.9048	0.506548	1.11744e-32	1.07191e-31		CHEMBL43064|CINNARIZINE	LMNA
Tumor cells	CHEMBL4297573|TAGRAXOFUSP	11.7817	0.578682	4.8492e-32	4.55785e-31		CHEMBL30008|FLUNARIZINE	LMNA
Tumor cells	CHEMBL43064|CINNARIZINE	11.7597	0.623608	6.29846e-32	5.89627e-31		CHEMBL1201571|ALEFACEPT	CD2
Tumor cells	CHEMBL534|KETOTIFEN	11.6083	0.619825	3.7384e-31	3.45802e-30		CHEMBL960|LEFLUNOMIDE	LMNA
Tumor cells	CHEMBL1170|TESTOSTERONE PROPIONATE	11.5942	0.567701	4.40758e-31	4.0609e-30		CHEMBL2336071|SIPONIMOD	S1PR5
Tumor cells	CHEMBL1200406|DIMENHYDRINATE	11.5832	0.663907	5.0111e-31	4.59877e-30		CHEMBL3989977|EMAPALUMAB	IFNG
Tumor cells	CHEMBL511|PYRILAMINE	11.5789	0.641256	5.26948e-31	4.81692e-30		CHEMBL34259|METHOTREXATE	LMNA
Tumor cells	CHEMBL1200446|TRIPELENNAMINE HYDROCHLORIDE	11.5495	0.708439	7.42796e-31	6.73719e-30		CHEMBL1201608|MUROMONAB-CD3	CD3E
Tumor cells	CHEMBL101|PHENYLBUTAZONE	11.5444	0.610107	7.87918e-31	7.11874e-30		CHEMBL1201608|MUROMONAB-CD3	CD3D
Tumor cells	CHEMBL1256842|NOMIFENSINE MALEATE	11.5425	0.604553	8.05051e-31	7.24546e-30		CHEMBL1201608|MUROMONAB-CD3	CD3G
Tumor cells	CHEMBL2103868|CABOZANTINIB S-MALATE	11.5148	0.633313	1.11135e-30	9.96366e-30		CHEMBL1201575|EFALIZUMAB	ITGAL
Tumor cells	CHEMBL1569|AMANTADINE HYDROCHLORIDE	11.5046	0.589937	1.25124e-30	1.11749e-29		CHEMBL1201575|EFALIZUMAB	ITGB2
Tumor cells	CHEMBL315795|CLOMETHIAZOLE	11.4933	0.560062	1.4252e-30	1.26799e-29		CHEMBL3707247|OZANIMOD	S1PR5
Tumor cells	CHEMBL1233|CARISOPRODOL	11.3418	0.685744	8.14276e-30	7.13563e-29		CHEMBL1743087|VEDOLIZUMAB	ITGA4
Tumor cells	CHEMBL902|FAMOTIDINE	11.2984	0.618027	1.33668e-29	1.154e-28		CHEMBL1743087|VEDOLIZUMAB	ITGB7
Tumor cells	CHEMBL86|METOCLOPRAMIDE	11.1929	0.677505	4.41766e-29	3.772e-28		CHEMBL160|CYCLOSPORINE	ABCB1
Tumor cells	CHEMBL1305|ANTAZOLINE	11.1888	0.676461	4.62684e-29	3.93619e-28		CHEMBL1201587|ALEMTUZUMAB	CD52
Tumor cells	CHEMBL435|HYDROCHLOROTHIAZIDE	11.1599	0.673351	6.40345e-29	5.4278e-28		CHEMBL1201607|NATALIZUMAB	ITGA4
Tumor cells	CHEMBL1200896|DINOPROST TROMETHAMINE	11.1576	0.629256	6.57673e-29	5.50718e-28		CHEMBL1201607|NATALIZUMAB	ITGB7
Tumor cells	CHEMBL1431|METFORMIN	11.1536	0.815101	6.87512e-29	5.50718e-28		CHEMBL4297549|HUMAN C1-ESTERASE INHIBITOR	C1S
Tumor cells	CHEMBL471|SOTALOL	11.1536	0.815101	6.87512e-29	5.50718e-28		CHEMBL1201234|MEPHENTERMINE	LMNA
Tumor cells	CHEMBL637|VENLAFAXINE	11.1536	0.815101	6.87512e-29	5.50718e-28		CHEMBL640|PROCAINAMIDE	LMNA
Tumor cells	CHEMBL1200581|DIATRIZOATE SODIUM	11.1536	0.815101	6.87512e-29	5.50718e-28		CHEMBL1437|NOREPINEPHRINE	LMNA
Tumor cells	CHEMBL1410|NONOXYNOL 9	11.1536	0.815101	6.87512e-29	5.50718e-28		CHEMBL434|ISOPROTERENOL	ADRB2
Tumor cells	CHEMBL62193|SULFADIMETHOXINE	11.1536	0.815101	6.87512e-29	5.50718e-28		CHEMBL107|COLCHICINE	LMNA
Tumor cells	CHEMBL640|PROCAINAMIDE	11.1536	0.815101	6.87512e-29	5.50718e-28		CHEMBL107|COLCHICINE	TUBA1C
Tumor cells	CHEMBL822|TERBINAFINE	11.1536	0.815101	6.87512e-29	5.50718e-28		CHEMBL1428|NIMODIPINE	LMNA
Tumor cells	CHEMBL1256901|BUTYLSCOPOLAMINE BROMIDE	11.1536	0.815101	6.87512e-29	5.50718e-28		CHEMBL88055|RIMITEROL	ADRB2
Tumor cells	CHEMBL1208|CINOXACIN	11.1536	0.815101	6.87512e-29	5.50718e-28		CHEMBL1256786|FORMOTEROL	ADRB2
Tumor cells	CHEMBL54126|NEOSTIGMINE BROMIDE	11.1536	0.815101	6.87512e-29	5.50718e-28		CHEMBL49080|CLENBUTEROL	ADRB2
Tumor cells	CHEMBL1201234|MEPHENTERMINE	11.1536	0.815101	6.87512e-29	5.50718e-28		CHEMBL1159717|TULOBUTEROL	ADRB2
Tumor cells	CHEMBL268869|SULFAMETHOXYPYRIDAZINE	11.1536	0.815101	6.87512e-29	5.50718e-28		CHEMBL714|ALBUTEROL	ADRB2
Tumor cells	CHEMBL338802|SULFAGUANIDINE	11.1536	0.815101	6.87512e-29	5.50718e-28		CHEMBL1095777|INDACATEROL	ADRB2
Tumor cells	CHEMBL1200370|BENZOYL PEROXIDE	11.1536	0.815101	6.87512e-29	5.50718e-28		CHEMBL1018|DIENESTROL	ADRB2
Tumor cells	CHEMBL1515|METHIMAZOLE	11.1475	0.631062	7.36639e-29	5.86043e-28		CHEMBL1276308|MIFEPRISTONE	GNAS
Tumor cells	CHEMBL1086|DIBUCAINE	11.1247	0.622024	9.51567e-29	7.51899e-28		CHEMBL1170|TESTOSTERONE PROPIONATE	LMNA
Tumor cells	CHEMBL661|ALPRAZOLAM	11.114	0.529582	1.07246e-28	8.44564e-28		CHEMBL1405|ESTRONE	LMNA
Tumor cells	CHEMBL668|PROTRIPTYLINE	11.0817	0.533343	1.53921e-28	1.204e-27		CHEMBL315795|CLOMETHIAZOLE	LMNA
Tumor cells	CHEMBL1200560|GUANABENZ ACETATE	11.0756	0.596356	1.64705e-28	1.28404e-27		CHEMBL304902|CLOTHIAPINE	LMNA
Tumor cells	CHEMBL1773|CAPECITABINE	10.9845	1.40135	4.53837e-28	3.5146e-27		CHEMBL251940|PERICIAZINE	LMNA
Tumor cells	CHEMBL20883|TEGAFUR	10.9845	1.40135	4.53837e-28	3.5146e-27		CHEMBL661|ALPRAZOLAM	LMNA
Tumor cells	CHEMBL30008|FLUNARIZINE	10.927	0.571147	8.5596e-28	6.5204e-27		CHEMBL728|PROCHLORPERAZINE	MCL1
Tumor cells	CHEMBL419213|LISINOPRIL	10.8966	0.632087	1.19607e-27	9.08157e-27		CHEMBL408513|BELINOSTAT	HDAC1
Tumor cells	CHEMBL304902|CLOTHIAPINE	10.8883	0.55958	1.31026e-27	9.8842e-27		CHEMBL408513|BELINOSTAT	HDAC3
Tumor cells	CHEMBL24|ATENOLOL	10.885	0.641202	1.35933e-27	1.02213e-26		CHEMBL4298124|DOSTARLIMAB	PDCD1
Tumor cells	CHEMBL15770|SULINDAC	10.8161	0.58157	2.88879e-27	2.15137e-26		CHEMBL3353410|OSIMERTINIB	EGFR
Tumor cells	CHEMBL960|LEFLUNOMIDE	10.8008	0.51354	3.41138e-27	2.53246e-26		CHEMBL1201577|CETUXIMAB	EGFR
Tumor cells	CHEMBL290106|BITHIONOL	10.7383	0.379517	6.72706e-27	4.97803e-26		CHEMBL2146883|COBIMETINIB	MAP2K2
Tumor cells	CHEMBL1448187|FLUPHENAZINE HYDROCHLORIDE	10.7295	0.574649	7.40073e-27	5.45921e-26		CHEMBL1489|AZACITIDINE	DNMT1
Tumor cells	CHEMBL1201155|LOXAPINE SUCCINATE	10.7204	0.54826	8.1673e-27	6.00567e-26		CHEMBL3188267|CAPMATINIB	MET
Tumor cells	CHEMBL256997|ATALUREN	10.6832	0.27112	1.21987e-26	8.94186e-26		CHEMBL3301582|POLATUZUMAB VEDOTIN	TUBA1C
Tumor cells	CHEMBL1428|NIMODIPINE	10.6772	0.535561	1.30199e-26	9.51388e-26		CHEMBL98|VORINOSTAT	HDAC1
Tumor cells	CHEMBL225071|RALTITREXED	10.6473	1.07024	1.79433e-26	1.30706e-25		CHEMBL98|VORINOSTAT	HDAC3
Tumor cells	CHEMBL98|VORINOSTAT	10.6408	0.494522	1.92513e-26	1.39797e-25		CHEMBL1096882|FLUDARABINE PHOSPHATE	POLD2
Tumor cells	CHEMBL1705|CLONIDINE HYDROCHLORIDE	10.5399	0.554897	5.65782e-26	3.9724e-25		CHEMBL3187723|BINIMETINIB	MAP2K2
Tumor cells	CHEMBL1200330|PILOCARPINE HYDROCHLORIDE	10.3572	0.535117	3.88057e-25	2.64492e-24		CHEMBL601719|CRIZOTINIB	MET
Tumor cells	CHEMBL90|HISTAMINE	10.2895	0.529761	7.85533e-25	5.3229e-24		CHEMBL1743010|ELOTUZUMAB	SLAMF7
Tumor cells	CHEMBL1405|ESTRONE	10.2128	0.475128	1.73764e-24	1.16727e-23		CHEMBL178|DAUNORUBICIN	RUNX1
Tumor cells	CHEMBL1113|AMOXAPINE	10.1904	0.485952	2.18808e-24	1.46144e-23		CHEMBL185|FLUOROURACIL	LMNA
Tumor cells	CHEMBL869|NITROFURAZONE	10.1884	0.511111	2.23368e-24	1.48339e-23		CHEMBL185|FLUOROURACIL	TYMS
Tumor cells	CHEMBL178|DAUNORUBICIN	10.1865	0.420627	2.27719e-24	1.50799e-23		CHEMBL189963|PALBOCICLIB	CDK6
Tumor cells	CHEMBL33864|LIPOIC ACID, ALPHA	10.1676	0.370241	2.76714e-24	1.82725e-23		CHEMBL189963|PALBOCICLIB	MET
Tumor cells	CHEMBL349803|PIRETANIDE	10.1381	0.509076	3.74118e-24	2.44963e-23		CHEMBL189963|PALBOCICLIB	CCND1
Tumor cells	CHEMBL498|CHLORPROPAMIDE	9.7524	0.488751	1.80152e-22	1.13803e-21		CHEMBL189963|PALBOCICLIB	LRRK2
Tumor cells	CHEMBL1238|AZELAIC ACID	9.74515	0.549179	1.935e-22	1.21576e-21		CHEMBL1773|CAPECITABINE	TYMS
Tumor cells	CHEMBL1713|CHLORPROMAZINE HYDROCHLORIDE	9.73659	0.367743	2.105e-22	1.31902e-21		CHEMBL2103875|TRAMETINIB	MAP2K2
Tumor cells	CHEMBL679|EPINEPHRINE	9.64139	0.339248	5.34567e-22	3.27915e-21		CHEMBL1201748|CABAZITAXEL	TUBA1C
Tumor cells	CHEMBL803|CYTARABINE	9.63905	0.459266	5.46908e-22	3.34604e-21		CHEMBL343448|ROMIDEPSIN	HDAC1
Tumor cells	CHEMBL3137301|SACUBITRIL	9.47957	1.42437	2.5534e-21	1.5145e-20		CHEMBL343448|ROMIDEPSIN	HDAC3
Tumor cells	CHEMBL1201119|LIOTHYRONINE SODIUM	9.44611	0.419184	3.51671e-21	2.07006e-20		CHEMBL1201827|PANITUMUMAB	EGFR
Tumor cells	CHEMBL964|DISULFIRAM	9.44365	0.216825	3.60001e-21	2.11376e-20		CHEMBL2141296|IXAZOMIB	PSMB5
Tumor cells	CHEMBL3545110|RIBOCICLIB	9.25113	0.587325	2.22135e-20	1.26292e-19		CHEMBL2141296|IXAZOMIB	PSMA3
Tumor cells	CHEMBL3301610|ABEMACICLIB	9.25113	0.587325	2.22135e-20	1.26292e-19		CHEMBL2141296|IXAZOMIB	PSMD8
Tumor cells	CHEMBL3894860|TRILACICLIB	9.25113	0.587325	2.22135e-20	1.26292e-19		CHEMBL90555|VINCRISTINE	LMNA
Tumor cells	CHEMBL4650272|TRILACICLIB DIHYDROCHLORIDE	9.25113	0.587325	2.22135e-20	1.26292e-19		CHEMBL90555|VINCRISTINE	TUBA1C
Tumor cells	CHEMBL3707266|RIBOCICLIB SUCCINATE	9.25113	0.587325	2.22135e-20	1.26292e-19		CHEMBL3545432|IXAZOMIB CITRATE	PSMB5
Tumor cells	CHEMBL1276308|MIFEPRISTONE	9.10386	0.261965	8.71738e-20	4.84969e-19		CHEMBL3545432|IXAZOMIB CITRATE	PSMA3
Tumor cells	CHEMBL1451|TRIAMCINOLONE	8.93099	0.395562	4.22206e-19	2.32662e-18		CHEMBL3545432|IXAZOMIB CITRATE	PSMD8
Tumor cells	CHEMBL1766|DESOXIMETASONE	8.61345	0.404436	7.08942e-18	3.58469e-17		CHEMBL3707266|RIBOCICLIB SUCCINATE	CDK6
Tumor cells	CHEMBL23588|FLUFENAMIC ACID	8.07615	0.397135	6.68463e-16	3.11015e-15		CHEMBL180022|NERATINIB	EGFR
Tumor cells	CHEMBL939|GEFITINIB	7.37721	0.228448	1.61641e-13	6.78891e-13		CHEMBL803|CYTARABINE	POLD2
Tumor cells	CHEMBL496|HEXACHLOROPHENE	7.32214	0.158183	2.44053e-13	1.01386e-12		CHEMBL451887|CARFILZOMIB	PSMB5
Tumor cells	CHEMBL1614701|SELUMETINIB	7.1776	0.330711	7.09462e-13	2.70222e-12		CHEMBL451887|CARFILZOMIB	PSMA3
Tumor cells	CHEMBL2103875|TRAMETINIB	7.1776	0.330711	7.09462e-13	2.70222e-12		CHEMBL451887|CARFILZOMIB	PSMD8
Tumor cells	CHEMBL2146883|COBIMETINIB	7.1776	0.330711	7.09462e-13	2.70222e-12		CHEMBL1743082|TRASTUZUMAB EMTANSINE	TUBA1C
Tumor cells	CHEMBL3187723|BINIMETINIB	7.1776	0.330711	7.09462e-13	2.70222e-12		CHEMBL2108738|NIVOLUMAB	PDCD1
Tumor cells	CHEMBL2105741|TRAMETINIB DIMETHYL SULFOXIDE	7.1776	0.330711	7.09462e-13	2.70222e-12		CHEMBL3545252|DOCETAXEL	TUBA1C
Tumor cells	CHEMBL2105684|SELUMETINIB SULFATE	7.1776	0.330711	7.09462e-13	2.70222e-12		CHEMBL1742992|BLINATUMOMAB	CD3E
Tumor cells	CHEMBL2364607|COBIMETINIB FUMARATE	7.1776	0.330711	7.09462e-13	2.70222e-12		CHEMBL1742992|BLINATUMOMAB	CD3D
Tumor cells	CHEMBL1200675|TOREMIFENE CITRATE	7.06492	0.538401	1.60712e-12	6.03253e-12		CHEMBL1742992|BLINATUMOMAB	CD3G
Tumor cells	CHEMBL24828|VANDETANIB	6.70317	0.115181	2.03939e-11	6.96021e-11		CHEMBL428647|PACLITAXEL	LMNA
Tumor cells	CHEMBL306823|SODIUM DICHLOROACETATE	6.23323	0.229311	4.56911e-10	1.34818e-09		CHEMBL428647|PACLITAXEL	ABCB1
Tumor cells	CHEMBL1082607|SALMETEROL XINAFOATE	6.22718	0.27173	4.74902e-10	1.39949141846309e-09		CHEMBL428647|PACLITAXEL	TUBA1C
Tumor cells	CHEMBL1607273|CETIRIZINE HYDROCHLORIDE	5.78998	0.200132	7.03969e-09	1.95584279150597e-08		CHEMBL2108581|CATUMAXOMAB	CD3E
Tumor cells	CHEMBL1200323|LABETALOL HYDROCHLORIDE	5.37846	0.0957044	7.51257489227145e-08	1.91805170579242e-07		CHEMBL2108581|CATUMAXOMAB	CD3D
Tumor cells	CHEMBL434|ISOPROTERENOL	4.9116	-0.0180874	9.03368544871101e-07	2.20269788477057e-06		CHEMBL2108581|CATUMAXOMAB	CD3G
Tumor cells	CHEMBL157101|KETOCONAZOLE	4.84805	0.105857	1.24683456556496e-06	2.95063083485475e-06		CHEMBL1743047|NECITUMUMAB	EGFR
Tumor cells	CHEMBL408513|BELINOSTAT	4.38545	0.0907914	1.15744760681332e-05	2.63993187033448e-05		CHEMBL608533|MIDOSTAURIN	PRKCH
Tumor cells	CHEMBL3545368|PANOBINOSTAT LACTATE	4.38545	0.0907914	1.15744760681332e-05	2.63993187033448e-05		CHEMBL608533|MIDOSTAURIN	PRKCB
Tumor cells	CHEMBL1200586|PRILOCAINE HYDROCHLORIDE	4.33761	0.117461	1.44038728525139e-05	3.27565147504486e-05		CHEMBL1201752|IXABEPILONE	TUBA1C
Tumor cells	CHEMBL253371|ALVERINE	4.19981	0.94353	2.67138531894049e-05	5.69716301779533e-05		CHEMBL24828|VANDETANIB	LCK
Tumor cells	CHEMBL343448|ROMIDEPSIN	4.17759	0.0807646	2.94609367672576e-05	6.17566938889186e-05		CHEMBL24828|VANDETANIB	EGFR
Tumor cells	CHEMBL617|CEPHALOTHIN	4.16285	0.0745661	3.14304717804837e-05	6.58260824081827e-05		CHEMBL24828|VANDETANIB	LRRK2
Tumor cells	CHEMBL1434513|NOREPINEPHRINE BITARTRATE	4.08554	-0.098509	4.39738454874646e-05	9.18485966230106e-05		CHEMBL24828|VANDETANIB	ERBB3
Tumor cells	CHEMBL1201063|PROPAFENONE HYDROCHLORIDE	4.03143	-0.0119511	5.54386582314934e-05	0.000114868899855654		CHEMBL24828|VANDETANIB	MAP2K2
Tumor cells	CHEMBL728|PROCHLORPERAZINE	4.02473	0.13647	5.70418962052464e-05	0.000118085843742832		CHEMBL917|FLOXURIDINE	LMNA
Tumor cells	CHEMBL932|DIPYRIDAMOLE	3.96224	0.0749682	7.42509684858201e-05	0.00015316726331013		CHEMBL917|FLOXURIDINE	TYMS
Tumor cells	CHEMBL1983268|ENTRECTINIB	3.85786	0.0272299	0.000114383257802274	0.000234500768634214		CHEMBL3402762|TEPOTINIB	MET
Tumor cells	CHEMBL1200633|IVERMECTIN	3.20725	0.307858	0.00134010630587075	0.00263388515934631		CHEMBL2110725|VINFLUNINE	TUBA1C
Tumor cells	CHEMBL1256958|EPINEPHRINE BITARTRATE	3.08745	0.0245058	0.00201881189904233	0.00393465763935423		CHEMBL3301610|ABEMACICLIB	CDK6
Tumor cells	CHEMBL1503|OMEPRAZOLE	2.77501	0.0846468	0.00551992013745724	0.0102118522542959		CHEMBL225071|RALTITREXED	TYMS
Tumor cells	CHEMBL1018|DIENESTROL	2.71137	-0.221738	0.00670065661223382	0.0121739910858278		CHEMBL1742994|BRENTUXIMAB VEDOTIN	TUBA1C
Tumor cells	CHEMBL2108738|NIVOLUMAB	-2.248	-4.34131	0.0245760355707181	0.0414520542079189		CHEMBL3545311|BRIGATINIB	EGFR
Tumor cells	CHEMBL4297723|CEMIPLIMAB	-2.248	-4.34131	0.0245760355707181	0.0414520542079189		CHEMBL3301589|ENFORTUMAB VEDOTIN	TUBA1C
Tumor cells	CHEMBL3137343|PEMBROLIZUMAB	-2.248	-4.34131	0.0245760355707181	0.0414520542079189		CHEMBL4298209|BELANTAMAB MAFODOTIN	TUBA1C
Tumor cells	CHEMBL4298124|DOSTARLIMAB	-2.248	-4.34131	0.0245760355707181	0.0414520542079189		CHEMBL4297573|TAGRAXOFUSP	EEF2
Tumor cells	CHEMBL714|ALBUTEROL	-2.27233	-2.64215	0.023066674134095	0.0390191708320577		CHEMBL2110732|DACOMITINIB	EGFR
Tumor cells	CHEMBL1789844|IPILIMUMAB	-2.32288	-4.62849	0.0201856016474592	0.0343700784808089		CHEMBL1789844|IPILIMUMAB	CTLA4
Tumor cells	CHEMBL1315867|TERBUTALINE SULFATE	-2.36575	-2.77215	0.0179937626431488	0.0307053153156515		CHEMBL3137343|PEMBROLIZUMAB	PDCD1
Tumor cells	CHEMBL1330729|CLENBUTEROL HYDROCHLORIDE	-2.36575	-2.74068	0.0179937626431488	0.0307053153156515		CHEMBL20883|TEGAFUR	TYMS
Tumor cells	CHEMBL2105743|OLODATEROL HYDROCHLORIDE	-2.36575	-2.77215	0.0179937626431488	0.0307053153156515		CHEMBL553|ERLOTINIB	EGFR
Tumor cells	CHEMBL3989693|LEVALBUTEROL TARTRATE	-2.36575	-2.77215	0.0179937626431488	0.0307053153156515		CHEMBL553|ERLOTINIB	MET
Tumor cells	CHEMBL1951071|ARFORMOTEROL TARTRATE	-2.36575	-2.77215	0.0179937626431488	0.0307053153156515		CHEMBL1743043|MOXETUMOMAB PASUDOTOX	EEF2
Tumor cells	CHEMBL49080|CLENBUTEROL	-2.36575	-2.77215	0.0179937626431488	0.0307053153156515		CHEMBL4297723|CEMIPLIMAB	PDCD1
Tumor cells	CHEMBL88055|RIMITEROL	-2.36575	-2.77215	0.0179937626431488	0.0307053153156515		CHEMBL1750|CLOFARABINE	POLD2
Tumor cells	CHEMBL1441059|ALBUTEROL SULFATE	-2.36575	-2.77215	0.0179937626431488	0.0307053153156515		CHEMBL1983268|ENTRECTINIB	LCK
Tumor cells	CHEMBL1200893|PROTOKYLOL HYDROCHLORIDE	-2.36575	-2.77215	0.0179937626431488	0.0307053153156515		CHEMBL1983268|ENTRECTINIB	MET
Tumor cells	CHEMBL1789842|INDACATEROL MALEATE	-2.36575	-2.77215	0.0179937626431488	0.0307053153156515		CHEMBL1983268|ENTRECTINIB	LRRK2
Tumor cells	CHEMBL1200444|PIRBUTEROL ACETATE	-2.36575	-2.77215	0.0179937626431488	0.0307053153156515		CHEMBL325041|BORTEZOMIB	PSMB5
Tumor cells	CHEMBL1363|ARFORMOTEROL	-2.36575	-2.77215	0.0179937626431488	0.0307053153156515		CHEMBL325041|BORTEZOMIB	PSMA3
Tumor cells	CHEMBL1201061|LEVALBUTEROL HYDROCHLORIDE	-2.36575	-2.77215	0.0179937626431488	0.0307053153156515		CHEMBL325041|BORTEZOMIB	PSMD8
Tumor cells	CHEMBL1200920|ISOETHARINE HYDROCHLORIDE	-2.36575	-2.77215	0.0179937626431488	0.0307053153156515		CHEMBL939|GEFITINIB	LCK
Tumor cells	CHEMBL1084172|VILANTEROL TRIFENATATE	-2.36575	-2.77215	0.0179937626431488	0.0307053153156515		CHEMBL939|GEFITINIB	PIM1
Tumor cells	CHEMBL3989798|FORMOTEROL FUMARATE	-2.36575	-2.77215	0.0179937626431488	0.0307053153156515		CHEMBL939|GEFITINIB	EGFR
Tumor cells	CHEMBL1200405|BITOLTEROL MESYLATE	-2.36575	-2.77215	0.0179937626431488	0.0307053153156515		CHEMBL1614701|SELUMETINIB	MAP2K2
Tumor cells	CHEMBL32800|FENOTEROL	-2.36575	-2.77215	0.0179937626431488	0.0307053153156515		CHEMBL1200370|BENZOYL PEROXIDE	LMNA
Tumor cells	CHEMBL1159717|TULOBUTEROL	-2.36575	-2.77215	0.0179937626431488	0.0307053153156515		CHEMBL1238|AZELAIC ACID	LMNA
Tumor cells	CHEMBL238804|SELEXIPAG	-2.41955	-3.83073	0.0155395538742882	0.027337886853559		CHEMBL338802|SULFAGUANIDINE	LMNA
Tumor cells	CHEMBL1201167|CARVEDILOL PHOSPHATE	-2.57676	-2.58553	0.00997310229190171	0.0177595885732795		CHEMBL2048028|LIFITEGRAST	ITGAL
Tumor cells	CHEMBL499|TIMOLOL	-2.61608	-2.64601	0.00889456367492792	0.0159978610542106		CHEMBL2048028|LIFITEGRAST	ICAM1
Tumor cells	CHEMBL1200418|DOBUTAMINE HYDROCHLORIDE	-2.62228	-2.51045	0.00873440017010551	0.0157219203061899		CHEMBL2048028|LIFITEGRAST	ITGB2
Tumor cells	CHEMBL1700|SOTALOL HYDROCHLORIDE	-2.62228	-2.51633	0.00873440017010551	0.0157219203061899		CHEMBL1346|DARIFENACIN	ADRB2
Tumor cells	CHEMBL1743029|IBALIZUMAB	-2.69536	-3.33214	0.00703119168535509	0.0127546364346792		CHEMBL4297841|TISOTUMAB VEDOTIN	TUBA1C
Tumor cells	CHEMBL1201002|CARTEOLOL HYDROCHLORIDE	-2.76734	-2.84688	0.00565152936304602	0.0103161432617543		CHEMBL3545110|RIBOCICLIB	CDK6
Tumor cells	CHEMBL1256786|FORMOTEROL	-2.76734	-2.84688	0.00565152936304602	0.0103161432617543		CHEMBL1084172|VILANTEROL TRIFENATATE	ADRB2
Tumor cells	CHEMBL1201731|NEBIVOLOL HYDROCHLORIDE	-2.76734	-2.85888	0.00565152936304602	0.0103161432617543		CHEMBL1200896|DINOPROST TROMETHAMINE	LMNA
Tumor cells	CHEMBL1200870|TIMOLOL MALEATE	-2.76734	-2.85888	0.00565152936304602	0.0103161432617543		CHEMBL3989693|LEVALBUTEROL TARTRATE	ADRB2
Tumor cells	CHEMBL1200745|OXPRENOLOL HYDROCHLORIDE	-2.76734	-2.85888	0.00565153	0.0103161		CHEMBL1200809|AZELASTINE HYDROCHLORIDE	LMNA
Tumor cells	CHEMBL1200947|METIPRANOLOL HYDROCHLORIDE	-2.76734	-2.85888	0.00565153	0.0103161		CHEMBL2105743|OLODATEROL HYDROCHLORIDE	ADRB2
Tumor cells	CHEMBL1671|PROPRANOLOL HYDROCHLORIDE	-2.76734	-2.85888	0.00565153	0.0103161		CHEMBL3137301|SACUBITRIL	MME
Tumor cells	CHEMBL3989521|ISOPROTERENOL SULFATE	-2.76734	-2.84688	0.00565153	0.0103161		CHEMBL1703|METFORMIN HYDROCHLORIDE	NDUFS5
Tumor cells	CHEMBL1201115|ESMOLOL HYDROCHLORIDE	-2.76734	-2.85888	0.00565153	0.0103161		CHEMBL1703|METFORMIN HYDROCHLORIDE	NDUFA2
Tumor cells	CHEMBL1095777|INDACATEROL	-2.76734	-2.85888	0.00565153	0.0103161		CHEMBL1703|METFORMIN HYDROCHLORIDE	NDUFA4L2
Tumor cells	CHEMBL649|NADOLOL	-2.76734	-2.85888	0.00565153	0.0103161		CHEMBL1703|METFORMIN HYDROCHLORIDE	NDUFB10
Tumor cells	CHEMBL1201177|LEVOBUNOLOL HYDROCHLORIDE	-2.76734	-2.85888	0.00565153	0.0103161		CHEMBL1703|METFORMIN HYDROCHLORIDE	NDUFV2
Tumor cells	CHEMBL1204165|DILEVALOL HYDROCHLORIDE	-2.76734	-2.84688	0.00565153	0.0103161		CHEMBL1703|METFORMIN HYDROCHLORIDE	NDUFS7
Tumor cells	CHEMBL16476|PRONETALOL	-2.76734	-2.85888	0.00565153	0.0103161		CHEMBL1703|METFORMIN HYDROCHLORIDE	NDUFA11
Tumor cells	CHEMBL1711|ISOPROTERENOL HYDROCHLORIDE	-3.09813	-2.28415	0.00194746	0.00380195		CHEMBL1703|METFORMIN HYDROCHLORIDE	NDUFB7
Tumor cells	CHEMBL1346|DARIFENACIN	-3.17457	-2.40219	0.0015006	0.00293695		CHEMBL3545063|OSIMERTINIB MESYLATE	EGFR
Tumor cells	CHEMBL1632|CEPHALOTHIN SODIUM	-3.28251	-0.767937	0.00102888	0.00203247		CHEMBL1700|SOTALOL HYDROCHLORIDE	ADRB2
Tumor cells	CHEMBL1743010|ELOTUZUMAB	-3.81299	-4.4011	0.000137293	0.000280482		CHEMBL1200406|DIMENHYDRINATE	LMNA
Tumor cells	CHEMBL3707247|OZANIMOD	-4.08355	-3.34265	4.43528e-05	9.24744e-05		CHEMBL1204165|DILEVALOL HYDROCHLORIDE	ADRB2
Tumor cells	CHEMBL2336071|SIPONIMOD	-4.08355	-3.34265	4.43528e-05	9.24744e-05		CHEMBL605|PROCAINAMIDE HYDROCHLORIDE	LMNA
Tumor cells	CHEMBL608533|MIDOSTAURIN	-4.22118	-0.643602	2.43025e-05	5.20195e-05		CHEMBL1256958|EPINEPHRINE BITARTRATE	ADRB2
Tumor cells	CHEMBL548|DINOPROSTONE	-5.24757	-1.58867	1.54121e-07	3.89227e-07		CHEMBL1201733|PAZOPANIB HYDROCHLORIDE	LCK
Tumor cells	CHEMBL3989977|EMAPALUMAB	-5.85748	-4.12441	4.69946e-09	1.32781e-08		CHEMBL1201733|PAZOPANIB HYDROCHLORIDE	ITK
Tumor cells	CHEMBL1201607|NATALIZUMAB	-6.38708	-0.641921	1.69088285975644e-10	5.12541995590671e-10		CHEMBL786|TAMOXIFEN CITRATE	RUNX1
Tumor cells	CHEMBL1440|TETRACYCLINE	-6.90291	-0.278767	5.09476978920177e-12	1.78049600879e-11		CHEMBL307145|PYROGALLOL	RUNX1
Tumor cells	CHEMBL2048028|LIFITEGRAST	-7.54904	-1.27111	4.38479992621432e-14	1.90334611322264e-13		CHEMBL1200323|LABETALOL HYDROCHLORIDE	ADRB2
Tumor cells	CHEMBL544665|FINGOLIMOD HYDROCHLORIDE	-7.92005	-3.36163	2.37421678076542e-15	1.06838799076172e-14		CHEMBL1711|ISOPROTERENOL HYDROCHLORIDE	ADRB2
Tumor cells	CHEMBL1743087|VEDOLIZUMAB	-9.85078	-2.91355	6.801625150422e-23	4.32005128763861e-22		CHEMBL1330729|CLENBUTEROL HYDROCHLORIDE	ADRB2
Tumor cells	CHEMBL853|ZALCITABINE	-12.6904	-1.11539	6.68324389656373e-37	7.48973150138945e-36		CHEMBL1200581|DIATRIZOATE SODIUM	LMNA
Tumor cells	CHEMBL1201575|EFALIZUMAB	-13.0802	-3.04326	4.27392191835999e-39	5.38514161713359e-38		CHEMBL1256901|BUTYLSCOPOLAMINE BROMIDE	LMNA
Tumor cells	CHEMBL2108581|CATUMAXOMAB	-13.2422	-1.99935	5.00517696682817e-40	6.51791480987512e-39		CHEMBL1200330|PILOCARPINE HYDROCHLORIDE	LMNA
Tumor cells	CHEMBL18442|PLERIXAFOR	-14.1413	-1.05152	2.11471319081052e-45	3.10024933822598e-44		CHEMBL2103868|CABOZANTINIB S-MALATE	MET
Tumor cells	CHEMBL1201733|PAZOPANIB HYDROCHLORIDE	-14.2389	-2.01249	5.25384378266495e-46	7.85045503678974e-45		CHEMBL4594292|TEPOTINIB HYDROCHLORIDE	MET
Tumor cells	CHEMBL1201571|ALEFACEPT	-16.2441	-4.76342	2.45748238906417e-59	5.40414287632884e-58		CHEMBL1200446|TRIPELENNAMINE HYDROCHLORIDE	LMNA
Tumor cells	CHEMBL1201587|ALEMTUZUMAB	-19.256	-4.73887	1.25696049844029e-82	1.08517589698679e-80		CHEMBL1256842|NOMIFENSINE MALEATE	LMNA
Tumor cells	CHEMBL1201608|MUROMONAB-CD3	-21.9536	-4.7269	7.99289961201691e-107	1.03508049975619e-104		CHEMBL3894860|TRILACICLIB	CDK6
Tumor cells	CHEMBL1742992|BLINATUMOMAB	-22.1181	-4.604	2.11447420942209e-108	2.89931728362523e-106		CHEMBL4297774|AMIVANTAMAB	EGFR
							CHEMBL4297774|AMIVANTAMAB	MET
							CHEMBL1200806|NAPROXEN SODIUM	LMNA
							CHEMBL3989921|NERATINIB MALEATE	EGFR
							CHEMBL1637|GEMCITABINE HYDROCHLORIDE	POLD2
							CHEMBL3989937|CAPMATINIB HYDROCHLORIDE	MET
							CHEMBL1200870|TIMOLOL MALEATE	ADRB2
							CHEMBL1201002|CARTEOLOL HYDROCHLORIDE	ADRB2
							CHEMBL1713|CHLORPROMAZINE HYDROCHLORIDE	LMNA
							CHEMBL1200418|DOBUTAMINE HYDROCHLORIDE	ADRB2
							CHEMBL501867|VINCRISTINE SULFATE	LMNA
							CHEMBL501867|VINCRISTINE SULFATE	TUBA1C
							CHEMBL1082607|SALMETEROL XINAFOATE	ADRB2
							CHEMBL1200964|AMITRIPTYLINE HYDROCHLORIDE	GNAS
							CHEMBL2360464|PEMETREXED DISODIUM	TYMS
							CHEMBL1434513|NOREPINEPHRINE BITARTRATE	ADRB2
							CHEMBL1441059|ALBUTEROL SULFATE	ADRB2
							CHEMBL1200920|ISOETHARINE HYDROCHLORIDE	ADRB2
							CHEMBL1201115|ESMOLOL HYDROCHLORIDE	ADRB2
							CHEMBL1705|CLONIDINE HYDROCHLORIDE	LMNA
							CHEMBL1607273|CETIRIZINE HYDROCHLORIDE	RUNX1
							CHEMBL1671|PROPRANOLOL HYDROCHLORIDE	ADRB2
							CHEMBL1200444|PIRBUTEROL ACETATE	ADRB2
							CHEMBL306823|SODIUM DICHLOROACETATE	PDK4
							CHEMBL1200947|METIPRANOLOL HYDROCHLORIDE	ADRB2
							CHEMBL2105719|DACOMITINIB	EGFR
							CHEMBL1410|NONOXYNOL 9	LMNA
							CHEMBL1200675|TOREMIFENE CITRATE	HNF4A
							CHEMBL1315867|TERBUTALINE SULFATE	ADRB2
							CHEMBL2364607|COBIMETINIB FUMARATE	MAP2K2
							CHEMBL3989798|FORMOTEROL FUMARATE	ADRB2
							CHEMBL1951071|ARFORMOTEROL TARTRATE	ADRB2
							CHEMBL1201731|NEBIVOLOL HYDROCHLORIDE	ADRB2
							CHEMBL3545368|PANOBINOSTAT LACTATE	HDAC1
							CHEMBL3545368|PANOBINOSTAT LACTATE	HDAC3
							CHEMBL1448187|FLUPHENAZINE HYDROCHLORIDE	LMNA
							CHEMBL54126|NEOSTIGMINE BROMIDE	LMNA
							CHEMBL2105684|SELUMETINIB SULFATE	MAP2K2
							CHEMBL538943|VINORELBINE TARTRATE	TUBA1C
							CHEMBL1200745|OXPRENOLOL HYDROCHLORIDE	ADRB2
							CHEMBL2105712|AFATINIB DIMALEATE	EGFR
							CHEMBL16476|PRONETALOL	ADRB2
							CHEMBL1079742|ERLOTINIB HYDROCHLORIDE	EGFR
							CHEMBL1201179|LAPATINIB DITOSYLATE	EGFR
							CHEMBL4650272|TRILACICLIB DIHYDROCHLORIDE	CDK6
							CHEMBL1569|AMANTADINE HYDROCHLORIDE	LMNA
							CHEMBL1200405|BITOLTEROL MESYLATE	ADRB2
							CHEMBL1201177|LEVOBUNOLOL HYDROCHLORIDE	ADRB2
							CHEMBL1683544|ERIBULIN MESYLATE	TUBA1C
							CHEMBL1789842|INDACATEROL MALEATE	ADRB2
							CHEMBL1200560|GUANABENZ ACETATE	LMNA
							CHEMBL1722|METHYLPHENIDATE HYDROCHLORIDE	LMNA
							CHEMBL1201063|PROPAFENONE HYDROCHLORIDE	ADRB2
							CHEMBL1201061|LEVALBUTEROL HYDROCHLORIDE	ADRB2
							CHEMBL378544|VINBLASTINE SULFATE	TUBA1C
							CHEMBL90|HISTAMINE	LMNA
							CHEMBL1632|CEPHALOTHIN SODIUM	PTPN7
							CHEMBL1200787|PHENOXYBENZAMINE HYDROCHLORIDE	LMNA
							CHEMBL1363|ARFORMOTEROL	ADRB2
							CHEMBL1200586|PRILOCAINE HYDROCHLORIDE	ADRB2
							CHEMBL1200606|MEXILETINE HYDROCHLORIDE	LMNA
							CHEMBL1200893|PROTOKYLOL HYDROCHLORIDE	ADRB2
							CHEMBL1523964|EPHEDRINE SULFATE	ADRB2
							CHEMBL4297066|ELIGLUSTAT TARTRATE	UGCG
							CHEMBL4650319|MOBOCERTINIB	EGFR
							CHEMBL1201155|LOXAPINE SUCCINATE	LMNA
							CHEMBL3989521|ISOPROTERENOL SULFATE	ADRB2
							CHEMBL544665|FINGOLIMOD HYDROCHLORIDE	S1PR4
							CHEMBL544665|FINGOLIMOD HYDROCHLORIDE	S1PR5
							CHEMBL1201167|CARVEDILOL PHOSPHATE	ADRB2
							CHEMBL1699|MEMANTINE HYDROCHLORIDE	LMNA
							CHEMBL2105741|TRAMETINIB DIMETHYL SULFOXIDE	MAP2K2

## Sheet: ccRCC Drug2cell_chrXY
ccRCC drug scores (gene of chrX Y)							ccRCC drug targets (gene of chrX Y)
group	names	scores	logfoldchanges	pvals	pvals_adj		names	gene
Tumor cells	CHEMBL2105233|PROXIBARBAL	17.4565	1.86505	3.07474318337062e-68	1.13765497784713e-66		CHEMBL256997|ATALUREN	RPL10
Tumor cells	CHEMBL1256841|NIALAMIDE	16.7028	1.38824	1.24982665767654e-62	3.13263004198282e-61		CHEMBL964|DISULFIRAM	RUNX1
Tumor cells	CHEMBL1201168|ISOCARBOXAZID	16.5452	1.62149	1.73409327881278e-61	4.08300144738646e-60		CHEMBL1201168|ISOCARBOXAZID	MAOA
Tumor cells	CHEMBL92401|IPRONIAZID	16.5452	1.62149	1.73409327881278e-61	4.08300144738646e-60		CHEMBL278819|MINAPRINE	MAOA
Tumor cells	CHEMBL1909286|PHENOXYPROPAZINE	16.5452	1.62149	1.73409327881278e-61	4.08300144738646e-60		CHEMBL92401|IPRONIAZID	MAOA
Tumor cells	CHEMBL1909283|MEBANAZINE	16.5452	1.62149	1.73409327881278e-61	4.08300144738646e-60		CHEMBL1256841|NIALAMIDE	MAOA
Tumor cells	CHEMBL3989698|TRANYLCYPROMINE SULFATE	16.5452	1.62149	1.73409327881278e-61	4.08300144738646e-60		CHEMBL86304|MOCLOBEMIDE	MAOA
Tumor cells	CHEMBL307145|PYROGALLOL	16.1606	0.599911	9.56334363467529e-59	2.04515174425946e-57		CHEMBL253371|ALVERINE	HNF4A
Tumor cells	CHEMBL1200425|PARGYLINE HYDROCHLORIDE	15.8599	1.43262	1.20036132439093e-56	2.45442302382039e-55		CHEMBL2105233|PROXIBARBAL	MAOA
Tumor cells	CHEMBL1200895|PHENELZINE SULFATE	14.7823	1.03157	1.90447728989175e-49	3.04064148132717e-48		CHEMBL408513|BELINOSTAT	HDAC6
Tumor cells	CHEMBL786|TAMOXIFEN CITRATE	13.7658	0.537782	4.09278831502236e-43	5.74716238693803e-42		CHEMBL98|VORINOSTAT	HDAC6
Tumor cells	CHEMBL256997|ATALUREN	10.6832	0.27112	1.21986751754149e-26	8.94185906726167e-26		CHEMBL178|DAUNORUBICIN	RUNX1
Tumor cells	CHEMBL98|VORINOSTAT	10.6408	0.494522	1.92513049868513e-26	1.39796859577416e-25		CHEMBL343448|ROMIDEPSIN	HDAC6
Tumor cells	CHEMBL278819|MINAPRINE	10.5457	1.70622	5.31897283427598e-26	3.74577815005961e-25		CHEMBL1909283|MEBANAZINE	MAOA
Tumor cells	CHEMBL1364551|MINAPRINE HYDROCHLORIDE	10.5457	1.70622	5.31897283427598e-26	3.74577815005961e-25		CHEMBL3989698|TRANYLCYPROMINE SULFATE	MAOA
Tumor cells	CHEMBL86304|MOCLOBEMIDE	10.1888	1.78862	2.22398894637891e-24	1.48117663828836e-23		CHEMBL786|TAMOXIFEN CITRATE	RUNX1
Tumor cells	CHEMBL178|DAUNORUBICIN	10.1865	0.420627	2.27719108075227e-24	1.50799216171407e-23		CHEMBL307145|PYROGALLOL	RUNX1
Tumor cells	CHEMBL964|DISULFIRAM	9.44365	0.216825	3.60000877425679e-21	2.11375830045153e-20		CHEMBL1200895|PHENELZINE SULFATE	MAOA
Tumor cells	CHEMBL1200675|TOREMIFENE CITRATE	7.06492	0.538401	1.60712071960887e-12	6.03252559969128e-12		CHEMBL1607273|CETIRIZINE HYDROCHLORIDE	RUNX1
Tumor cells	CHEMBL1607273|CETIRIZINE HYDROCHLORIDE	5.78998	0.200132	7.03969155758691e-09	1.95584279150597e-08		CHEMBL1200675|TOREMIFENE CITRATE	HNF4A
Tumor cells	CHEMBL408513|BELINOSTAT	4.38545	0.0907914	1.15744760681332e-05	2.63993187033448e-05		CHEMBL3545368|PANOBINOSTAT LACTATE	HDAC6
Tumor cells	CHEMBL3545368|PANOBINOSTAT LACTATE	4.38545	0.0907914	1.15744760681332e-05	2.63993187033448e-05		CHEMBL1200425|PARGYLINE HYDROCHLORIDE	MAOA
Tumor cells	CHEMBL253371|ALVERINE	4.19981	0.94353	2.67138531894049e-05	5.69716301779533e-05		CHEMBL1364551|MINAPRINE HYDROCHLORIDE	MAOA
Tumor cells	CHEMBL343448|ROMIDEPSIN	4.17759	0.0807646	2.94609367672576e-05	6.17566938889186e-05		CHEMBL1909286|PHENOXYPROPAZINE	MAOA

## Sheet: PCa Drug2cell
PCa drug scores							PCa drug targets
group	names	scores	logfoldchanges	pvals	pvals_adj		names	gene
Tumor cells	CHEMBL585|TRIAMTERENE	16.5653	1.52794	1.2424e-61	9.92262e-59		CHEMBL256997|ATALUREN	RPL18A
Tumor cells	CHEMBL3545262|SACITUZUMAB GOVITECAN	16.2085	2.14246	4.39109e-59	2.63026e-56		CHEMBL256997|ATALUREN	RPL21
Tumor cells	CHEMBL1448|NICLOSAMIDE	14.3017	0.820488	2.13675e-46	3.9382e-44		CHEMBL256997|ATALUREN	RPL3
Tumor cells	CHEMBL180022|NERATINIB	13.9442	2.59713	3.41482e-44	5.11369e-42		CHEMBL256997|ATALUREN	RPL31
Tumor cells	CHEMBL506569|LANATOSIDE C	12.7285	0.991592	4.10788e-37	3.39396e-35		CHEMBL256997|ATALUREN	RPS15
Tumor cells	CHEMBL496|HEXACHLOROPHENE	12.4083	0.577107	2.35616e-35	1.56816e-33		CHEMBL1261|CITRIC ACID	NFE2L2
Tumor cells	CHEMBL222863|OUABAIN	12.1018	1.27485	1.03335e-33	6.03882e-32		CHEMBL1200585|OXYMETHOLONE	NFE2L2
Tumor cells	CHEMBL2110732|DACOMITINIB	12.0695	2.43975	1.53079e-33	8.15061e-32		CHEMBL3039545|LUSPATERCEPT	TGFB1
Tumor cells	CHEMBL2105719|DACOMITINIB	12.0695	2.43975	1.53079e-33	8.15061e-32		CHEMBL869|NITROFURAZONE	NFE2L2
Tumor cells	CHEMBL3989921|NERATINIB MALEATE	12.0695	2.43975	1.53079e-33	8.15061e-32		CHEMBL496|HEXACHLOROPHENE	NFE2L2
Tumor cells	CHEMBL2105712|AFATINIB DIMALEATE	12.0695	2.43975	1.53079e-33	8.15061e-32		CHEMBL964|DISULFIRAM	NFE2L2
Tumor cells	CHEMBL1201179|LAPATINIB DITOSYLATE	12.0199	2.57054	2.79441e-33	1.42455e-31		CHEMBL1200468|MALATHION	NFE2L2
Tumor cells	CHEMBL553|ERLOTINIB	11.573	1.00425	5.64515e-31	1.98909e-29		CHEMBL1201564|INTERFERON GAMMA-1B	IFNGR2
Tumor cells	CHEMBL554|LAPATINIB	11.3313	2.52731	9.18363e-30	2.31621e-28		CHEMBL1448|NICLOSAMIDE	NFE2L2
Tumor cells	CHEMBL254219|DIGITOXIN	10.8107	0.7641	3.06484e-27	6.92769e-26		CHEMBL679|EPINEPHRINE	NFE2L2
Tumor cells	CHEMBL456|ETHACRYNIC ACID	10.491	0.968595	9.50082e-26	1.79244e-24		CHEMBL33864|LIPOIC ACID, ALPHA	NFE2L2
Tumor cells	CHEMBL1200981|EPIRUBICIN HYDROCHLORIDE	10.057	0.959739	8.55748e-24	1.50763e-22		CHEMBL1643|RIBAVIRIN	CXCL8
Tumor cells	CHEMBL3039540|ADUCANUMAB	9.96781	2.09006	2.1082e-23	3.58244e-22		CHEMBL572|NITROFURANTOIN	NFE2L2
Tumor cells	CHEMBL24828|VANDETANIB	9.82749	0.669593	8.57276e-23	1.40687e-21		CHEMBL1401|NITAZOXANIDE	NFE2L2
Tumor cells	CHEMBL3545057|ACETYLDIGITOXIN	9.72779	0.907835	2.29526e-22	3.6663e-21		CHEMBL1042|CHOLECALCIFEROL	NFE2L2
Tumor cells	CHEMBL939|GEFITINIB	9.40275	0.622309	5.31552e-21	7.91055e-20		CHEMBL1503|OMEPRAZOLE	NFE2L2
Tumor cells	CHEMBL1614|DESLANOSIDE	9.34394	0.84217	9.2818e-21	1.36437e-19		CHEMBL650|METHYLPREDNISOLONE	NFE2L2
Tumor cells	CHEMBL244888|NIFUROXAZIDE	9.23978	1.07987	2.47001e-20	3.5227e-19		CHEMBL1200495|HYDROCORTISONE SODIUM SUCCINATE	NFE2L2
Tumor cells	CHEMBL1398126|AMILORIDE HYDROCHLORIDE	9.1938	1.85378	3.79202e-20	5.34452e-19		CHEMBL389621|HYDROCORTISONE	NFE2L2
Tumor cells	CHEMBL1200883|THONZONIUM BROMIDE	8.89464	0.451697	5.86109e-19	7.97908e-18		CHEMBL384467|DEXAMETHASONE	NFE2L2
Tumor cells	CHEMBL34259|METHOTREXATE	8.72414	0.593994	2.68215e-18	3.47375e-17		CHEMBL632|BETAMETHASONE	NFE2L2
Tumor cells	CHEMBL98|VORINOSTAT	8.63532	0.845266	5.85614e-18	7.38491e-17		CHEMBL1200617|RIMEXOLONE	NFE2L2
Tumor cells	CHEMBL428647|PACLITAXEL	8.58736	0.539537	8.89904e-18	1.11634e-16		CHEMBL1091|HYDROCORTISONE ACETATE	NFE2L2
Tumor cells	CHEMBL679|EPINEPHRINE	8.45217	0.69597	2.85946e-17	3.47373e-16		CHEMBL1200975|CLOCORTOLONE PIVALATE	NFE2L2
Tumor cells	CHEMBL1201564|INTERFERON GAMMA-1B	8.45171	1.71809	2.87061e-17	3.47373e-16		CHEMBL1200386|PREDNICARBATE	NFE2L2
Tumor cells	CHEMBL43452|POMALIDOMIDE	8.44078	0.956057	3.15229e-17	3.71015e-16		CHEMBL1683|HYDROCORTISONE BUTYRATE	NFE2L2
Tumor cells	CHEMBL468|THALIDOMIDE	8.44078	0.956057	3.15229e-17	3.71015e-16		CHEMBL1200845|HALCINONIDE	NFE2L2
Tumor cells	CHEMBL848|LENALIDOMIDE	8.44078	0.956057	3.15229e-17	3.71015e-16		CHEMBL1200500|BECLOMETHASONE DIPROPIONATE	NFE2L2
Tumor cells	CHEMBL806|FLUTAMIDE	8.44054	0.971193	3.1589e-17	3.71015e-16		CHEMBL1200877|FLUMETHASONE PIVALATE	NFE2L2
Tumor cells	CHEMBL378544|VINBLASTINE SULFATE	8.42675	0.53694	3.5541e-17	4.1338e-16		CHEMBL1201630|INSULIN PURIFIED PORK	INSR
Tumor cells	CHEMBL1274|NILUTAMIDE	8.33411	1.05686	7.80850121321115e-17	8.90912805088281e-16		CHEMBL2107869|INSULIN DEGLUDEC	INSR
Tumor cells	CHEMBL1542|AZATHIOPRINE	8.32525	0.923624	8.41515456372394e-17	9.55578688847514e-16		CHEMBL1201496|INSULIN ASPART	INSR
Tumor cells	CHEMBL1276308|MIFEPRISTONE	8.32356	0.518505	8.53607e-17	9.64737e-16		CHEMBL1201631|INSULIN	INSR
Tumor cells	CHEMBL1751|DIGOXIN	8.28385	0.522269	1.19257e-16	1.33524e-15		CHEMBL1201538|INSULIN LISPRO	INSR
Tumor cells	CHEMBL1200585|OXYMETHOLONE	8.1614	0.927341	3.31177e-16	3.48027e-15		CHEMBL408|TROGLITAZONE	NFE2L2
Tumor cells	CHEMBL2364649|MARGETUXIMAB	8.00883	2.61558	1.158e-15	1.1418e-14		CHEMBL1201497|INSULIN GLARGINE	INSR
Tumor cells	CHEMBL2007641|PERTUZUMAB	8.00883	2.61558	1.158e-15	1.1418e-14		CHEMBL2104391|INSULIN DETEMIR	INSR
Tumor cells	CHEMBL1201585|TRASTUZUMAB	8.00883	2.61558	1.158e-15	1.1418e-14		CHEMBL1201629|INSULIN PURIFIED BEEF	INSR
Tumor cells	CHEMBL3989868|TUCATINIB	8.00883	2.61558	1.158e-15	1.1418e-14		CHEMBL1201613|INSULIN GLULISINE	INSR
Tumor cells	CHEMBL4297844|TRASTUZUMAB DERUXTECAN	7.90094	1.10493	2.7681e-15	2.67434e-14		CHEMBL407|FLUMAZENIL	NFE2L2
Tumor cells	CHEMBL717|MEDROXYPROGESTERONE ACETATE	7.79591	0.761946	6.39457e-15	6.03204e-14		CHEMBL53418|DANTHRON	NFE2L2
Tumor cells	CHEMBL103|PROGESTERONE	7.28619	0.630987	3.18847e-13	2.71871e-12		CHEMBL2109065|DROTRECOGIN ALFA (ACTIVATED)	F5
Tumor cells	CHEMBL33864|LIPOIC ACID, ALPHA	7.22493	0.587909	5.01372547660208e-13	4.17114105622868e-12		CHEMBL1072|BUMETANIDE	NFE2L2
Tumor cells	CHEMBL1607|TOPOTECAN HYDROCHLORIDE	7.13345	0.559861	9.78813567698614e-13	8.00422289490061e-12		CHEMBL585|TRIAMTERENE	NFE2L2
Tumor cells	CHEMBL46917|CARBARIL	6.95615	0.80198	3.49700693556682e-12	2.75619362421648e-11		CHEMBL585|TRIAMTERENE	SCNN1A
Tumor cells	CHEMBL4297841|TISOTUMAB VEDOTIN	6.61478	0.482522	3.72105130529346e-11	2.59931164066563e-10		CHEMBL456|ETHACRYNIC ACID	NFE2L2
Tumor cells	CHEMBL1240|PROPANTHELINE BROMIDE	6.48885	0.760163	8.64923890431639e-11	5.93798751138741e-10		CHEMBL2105759|BARICITINIB	JAK1
Tumor cells	CHEMBL189963|PALBOCICLIB	6.48643	0.478995	8.7894967665239e-11	6.01703835788322e-10		CHEMBL34259|METHOTREXATE	NFE2L2
Tumor cells	CHEMBL389621|HYDROCORTISONE	6.43985	0.581925	1.19589461574954e-10	8.00503800488239e-10		CHEMBL1542|AZATHIOPRINE	NFE2L2
Tumor cells	CHEMBL1421|DASATINIB	6.28588	0.409255	3.25996603840509e-10	1.88668565894169e-09		CHEMBL1201575|EFALIZUMAB	ITGB2
Tumor cells	CHEMBL90555|VINCRISTINE	6.21512	0.405257	5.12850018924629e-10	2.90020462960997e-09		CHEMBL468|THALIDOMIDE	CUL4A
Tumor cells	CHEMBL1643|RIBAVIRIN	6.08669	0.713893	1.15269991185132e-09	6.26274147119221e-09		CHEMBL848|LENALIDOMIDE	CUL4A
Tumor cells	CHEMBL501867|VINCRISTINE SULFATE	5.97495	0.384323	2.30166015643233e-09	1.22550616329152e-08		CHEMBL1743087|VEDOLIZUMAB	ITGB7
Tumor cells	CHEMBL1489|AZACITIDINE	5.94088	0.43172	2.83501286856e-09	1.4468346238863e-08		CHEMBL43452|POMALIDOMIDE	CUL4A
Tumor cells	CHEMBL1201538|INSULIN LISPRO	5.9342	1.30782	2.9528469577646e-09	1.4468346238863e-08		CHEMBL3301607|FILGOTINIB	JAK1
Tumor cells	CHEMBL1201627|INSULIN SUSP ISOPHANE SEMISYNTHETIC PURIFIED HUMAN	5.9342	1.30782	2.9528469577646e-09	1.4468346238863e-08		CHEMBL1619|CLADRIBINE	NFE2L2
Tumor cells	CHEMBL1201641|INSULIN ZINC SUSP EXTENDED RECOMBINANT HUMAN	5.9342	1.30782	2.9528469577646e-09	1.4468346238863e-08		CHEMBL1201607|NATALIZUMAB	ITGB7
Tumor cells	CHEMBL1201630|INSULIN PURIFIED PORK	5.9342	1.30782	2.9528469577646e-09	1.4468346238863e-08		CHEMBL3622821|UPADACITINIB	JAK1
Tumor cells	CHEMBL1201635|INSULIN SUSP ISOPHANE BEEF/PORK	5.9342	1.30782	2.9528469577646e-09	1.4468346238863e-08		CHEMBL506569|LANATOSIDE C	ATP1B1
Tumor cells	CHEMBL1201638|INSULIN SUSP PROTAMINE ZINC PURIFIED PORK	5.9342	1.30782	2.9528469577646e-09	1.4468346238863e-08		CHEMBL506569|LANATOSIDE C	NFE2L2
Tumor cells	CHEMBL1201542|INSULIN ZINC SUSP EXTENDED PURIFIED BEEF	5.9342	1.30782	2.9528469577646e-09	1.4468346238863e-08		CHEMBL254219|DIGITOXIN	ATP1B1
Tumor cells	CHEMBL1201629|INSULIN PURIFIED BEEF	5.9342	1.30782	2.9528469577646e-09	1.4468346238863e-08		CHEMBL254219|DIGITOXIN	NFE2L2
Tumor cells	CHEMBL1201643|INSULIN ZINC SUSP PROMPT PURIFIED PORK	5.9342	1.30782	2.9528469577646e-09	1.4468346238863e-08		CHEMBL1751|DIGOXIN	ATP1B1
Tumor cells	CHEMBL1201545|INSULIN SUSP ISOPHANE BEEF	5.9342	1.30782	2.9528469577646e-09	1.4468346238863e-08		CHEMBL1751|DIGOXIN	NFE2L2
Tumor cells	CHEMBL1201656|INSULIN SUSP ISOPHANE PURIFIED PORK	5.9342	1.30782	2.9528469577646e-09	1.4468346238863e-08		CHEMBL1614|DESLANOSIDE	ATP1B1
Tumor cells	CHEMBL1201613|INSULIN GLULISINE	5.9342	1.30782	2.9528469577646e-09	1.4468346238863e-08		CHEMBL3545057|ACETYLDIGITOXIN	ATP1B1
Tumor cells	CHEMBL1201639|INSULIN ZINC SUSP BEEF	5.9342	1.30782	2.9528469577646e-09	1.4468346238863e-08		CHEMBL107|COLCHICINE	NFE2L2
Tumor cells	CHEMBL1201546|INSULIN ZINC SUSP PURIFIED BEEF	5.9342	1.30782	2.9528469577646e-09	1.4468346238863e-08		CHEMBL107|COLCHICINE	TUBB
Tumor cells	CHEMBL1201539|INSULIN PORK	5.9342	1.30782	2.9528469577646e-09	1.4468346238863e-08		CHEMBL107|COLCHICINE	TUBB4B
Tumor cells	CHEMBL1201540|INSULIN SUSP ISOPHANE RECOMBINANT HUMAN	5.9342	1.30782	2.9528469577646e-09	1.4468346238863e-08		CHEMBL107|COLCHICINE	CXCL8
Tumor cells	CHEMBL1201634|INSULIN ZINC SUSP PURIFIED BEEF/PORK	5.9342	1.30782	2.9528469577646e-09	1.4468346238863e-08		CHEMBL193|NIFEDIPINE	NFE2L2
Tumor cells	CHEMBL1201653|INSULIN ZINC SUSP PURIFIED PORK	5.9342	1.30782	2.9528469577646e-09	1.4468346238863e-08		CHEMBL537|HYDROQUINONE	NFE2L2
Tumor cells	CHEMBL1201664|INSULIN ASPART PROTAMINE RECOMBINANT	5.9342	1.30782	2.9528469577646e-09	1.4468346238863e-08		CHEMBL537|HYDROQUINONE	CXCL8
Tumor cells	CHEMBL2107869|INSULIN DEGLUDEC	5.9342	1.30782	2.9528469577646e-09	1.4468346238863e-08		CHEMBL411|DIETHYLSTILBESTROL	NFE2L2
Tumor cells	CHEMBL1201543|INSULIN ZINC SUSP SEMISYNTHETIC PURIFIED HUMAN	5.9342	1.30782	2.9528469577646e-09	1.4468346238863e-08		CHEMBL717|MEDROXYPROGESTERONE ACETATE	NFE2L2
Tumor cells	CHEMBL1201541|INSULIN SUSP PROTAMINE ZINC PURIFIED BEEF	5.9342	1.30782	2.9528469577646e-09	1.4468346238863e-08		CHEMBL103|PROGESTERONE	NFE2L2
Tumor cells	CHEMBL1201642|INSULIN ZINC SUSP PROMPT BEEF	5.9342	1.30782	2.9528469577646e-09	1.4468346238863e-08		CHEMBL1276308|MIFEPRISTONE	NFE2L2
Tumor cells	CHEMBL1201496|INSULIN ASPART	5.9342	1.30782	2.9528469577646e-09	1.4468346238863e-08		CHEMBL139835|CYPROTERONE ACETATE	NFE2L2
Tumor cells	CHEMBL1201611|INSULIN LISPRO PROTAMINE RECOMBINANT	5.9342	1.30782	2.9528469577646e-09	1.4468346238863e-08		CHEMBL1274|NILUTAMIDE	NFE2L2
Tumor cells	CHEMBL2104391|INSULIN DETEMIR	5.9342	1.30782	2.9528469577646e-09	1.4468346238863e-08		CHEMBL806|FLUTAMIDE	NFE2L2
Tumor cells	CHEMBL1201497|INSULIN GLARGINE	5.9342	1.30782	2.9528469577646e-09	1.4468346238863e-08		CHEMBL1421|DASATINIB	ERBB2
Tumor cells	CHEMBL1201655|INSULIN SUSP ISOPHANE PURIFIED BEEF	5.9342	1.30782	2.9528469577646e-09	1.4468346238863e-08		CHEMBL3989868|TUCATINIB	ERBB2
Tumor cells	CHEMBL1201640|INSULIN ZINC SUSP EXTENDED BEEF	5.9342	1.30782	2.9528469577646e-09	1.4468346238863e-08		CHEMBL1489|AZACITIDINE	NFE2L2
Tumor cells	CHEMBL1201644|INSULIN ZINC SUSP RECOMBINANT HUMAN	5.9342	1.30782	2.9528469577646e-09	1.4468346238863e-08		CHEMBL3301582|POLATUZUMAB VEDOTIN	TUBB
Tumor cells	CHEMBL1201631|INSULIN	5.9342	1.30782	2.9528469577646e-09	1.4468346238863e-08		CHEMBL3301582|POLATUZUMAB VEDOTIN	TUBB4B
Tumor cells	CHEMBL1201628|INSULIN SUSP PROTAMINE ZINC BEEF/PORK	5.9342	1.30782	2.9528469577646e-09	1.4468346238863e-08		CHEMBL98|VORINOSTAT	NFE2L2
Tumor cells	CHEMBL1743082|TRASTUZUMAB EMTANSINE	5.76957	0.402085	7.94717961303514e-09	3.51967511142924e-08		CHEMBL11359|CISPLATIN	NFE2L2
Tumor cells	CHEMBL964|DISULFIRAM	5.6724	0.286769	1.40808944513325e-08	6.13414965552593e-08		CHEMBL2007641|PERTUZUMAB	ERBB2
Tumor cells	CHEMBL193|NIFEDIPINE	5.51548	0.346856	3.47823438433748e-08	1.46981474160011e-07		CHEMBL38|TRETINOIN	NFE2L2
Tumor cells	CHEMBL107|COLCHICINE	5.4283	0.356297	5.68936197382357e-08	2.37900720580825e-07		CHEMBL189963|PALBOCICLIB	DYRK1A
Tumor cells	CHEMBL408|TROGLITAZONE	5.29258	0.761824	1.20601706296281e-07	4.88110959942379e-07		CHEMBL1201585|TRASTUZUMAB	ERBB2
Tumor cells	CHEMBL1173055|RUCAPARIB	5.2374	0.529986	1.62851026146356e-07	6.51304491696986e-07		CHEMBL554|LAPATINIB	ERBB2
Tumor cells	CHEMBL1200485|SORAFENIB TOSYLATE	5.20189	0.460906	1.97272678799049e-07	7.83856282591246e-07		CHEMBL1201748|CABAZITAXEL	TUBB
Tumor cells	CHEMBL632|BETAMETHASONE	5.09249	0.550568	3.53391385739505e-07	1.367892989066e-06		CHEMBL1201748|CABAZITAXEL	TUBB4B
Tumor cells	CHEMBL411|DIETHYLSTILBESTROL	4.95089	0.572129	7.38762822680421e-07	2.79632815662289e-06		CHEMBL90555|VINCRISTINE	TUBB
Tumor cells	CHEMBL1042|CHOLECALCIFEROL	4.67806	0.462163	2.89596356474929e-06	9.9266505023452e-06		CHEMBL90555|VINCRISTINE	TUBB4B
Tumor cells	CHEMBL139835|CYPROTERONE ACETATE	4.63574	0.454065	3.55658626547292e-06	1.2104518028513e-05		CHEMBL180022|NERATINIB	ERBB2
Tumor cells	CHEMBL307145|PYROGALLOL	4.45278	0.386186	8.47637607865416e-06	2.78210918965142e-05		CHEMBL1670|MITOTANE	NFE2L2
Tumor cells	CHEMBL1200906|OXYPHENONIUM BROMIDE	4.36648	0.612194	1.26267728877871e-05	4.10498613828194e-05		CHEMBL1743082|TRASTUZUMAB EMTANSINE	ERBB2
Tumor cells	CHEMBL2109065|DROTRECOGIN ALFA (ACTIVATED)	4.36179	4.48327	1.29002979496852e-05	4.18822681401703e-05		CHEMBL1743082|TRASTUZUMAB EMTANSINE	TUBB
Tumor cells	CHEMBL537|HYDROQUINONE	4.29535	0.397597	1.74415892116887e-05	5.60940238271222e-05		CHEMBL1743082|TRASTUZUMAB EMTANSINE	TUBB4B
Tumor cells	CHEMBL407|FLUMAZENIL	4.2018	0.58123	2.6479536248319e-05	8.20762857063031e-05		CHEMBL4297844|TRASTUZUMAB DERUXTECAN	ERBB2
Tumor cells	CHEMBL1200787|PHENOXYBENZAMINE HYDROCHLORIDE	3.99493	0.361371	6.47134253904877e-05	0.000194546257510174		CHEMBL3545252|DOCETAXEL	TUBB
Tumor cells	CHEMBL1072|BUMETANIDE	3.97433	0.470727	7.05763550185177e-05	0.000211376183280461		CHEMBL3545252|DOCETAXEL	TUBB4B
Tumor cells	CHEMBL38|TRETINOIN	3.89991	0.354983	9.62270864251231e-05	0.000282549141022788		CHEMBL428647|PACLITAXEL	TUBB
Tumor cells	CHEMBL1619|CLADRIBINE	3.81867	0.506083	0.000134170941584212	0.00038966494064942		CHEMBL428647|PACLITAXEL	TUBB4B
Tumor cells	CHEMBL282042|SAQUINAVIR MESYLATE	3.8129	0.438171	0.000137343211269892	0.000398395077727193		CHEMBL1201752|IXABEPILONE	TUBB
Tumor cells	CHEMBL11359|CISPLATIN	3.63369	0.288739	0.000279398554665143	0.000792235428375955		CHEMBL1201752|IXABEPILONE	TUBB4B
Tumor cells	CHEMBL53418|DANTHRON	3.55715	0.411483	0.000374905988422402	0.0010530770788512		CHEMBL24828|VANDETANIB	ERBB2
Tumor cells	CHEMBL1742994|BRENTUXIMAB VEDOTIN	3.51675	0.253233	0.000436868979828666	0.00122282485475407		CHEMBL1173055|RUCAPARIB	DYRK1A
Tumor cells	CHEMBL1201752|IXABEPILONE	3.50973	0.254474	0.00044856033935319	0.00124970996870958		CHEMBL2110725|VINFLUNINE	TUBB
Tumor cells	CHEMBL1201748|CABAZITAXEL	3.50973	0.254474	0.00044856033935319	0.00124970996870958		CHEMBL2110725|VINFLUNINE	TUBB4B
Tumor cells	CHEMBL2110725|VINFLUNINE	3.50973	0.254474	0.00044856033935319	0.00124970996870958		CHEMBL1742994|BRENTUXIMAB VEDOTIN	TUBB
Tumor cells	CHEMBL1683544|ERIBULIN MESYLATE	3.50973	0.254474	0.00044856033935319	0.00124970996870958		CHEMBL1742994|BRENTUXIMAB VEDOTIN	TUBB4B
Tumor cells	CHEMBL3301589|ENFORTUMAB VEDOTIN	3.50811	0.252507	0.000451301021248668	0.0012558853041949		CHEMBL3301589|ENFORTUMAB VEDOTIN	TUBB
Tumor cells	CHEMBL1201154|PROCHLORPERAZINE EDISYLATE	3.4261	0.35442	0.000612310190539151	0.0016843802715635		CHEMBL3301589|ENFORTUMAB VEDOTIN	TUBB4B
Tumor cells	CHEMBL1200612|DIBUCAINE HYDROCHLORIDE	3.42122	0.384397	0.000623412479372924	0.00171295447313937		CHEMBL4298209|BELANTAMAB MAFODOTIN	TUBB
Tumor cells	CHEMBL4298209|BELANTAMAB MAFODOTIN	3.41423	0.246911	0.000639637182817186	0.00175351337532034		CHEMBL4298209|BELANTAMAB MAFODOTIN	TUBB4B
Tumor cells	CHEMBL1503|OMEPRAZOLE	3.39193	0.275212	0.000694026994030112	0.00190044420308131		CHEMBL2110732|DACOMITINIB	ERBB2
Tumor cells	CHEMBL1234|DEFEROXAMINE MESYLATE	3.37516	0.386874	0.000737739899454438	0.00201553568881737		CHEMBL553|ERLOTINIB	ERBB2
Tumor cells	CHEMBL538943|VINORELBINE TARTRATE	3.23384	0.233251	0.00122136512225317	0.00327703340752363		CHEMBL939|GEFITINIB	ERBB2
Tumor cells	CHEMBL3545252|DOCETAXEL	3.23384	0.233251	0.00122136512225317	0.00327703340752363		CHEMBL244888|NIFUROXAZIDE	NFE2L2
Tumor cells	CHEMBL869|NITROFURAZONE	3.1634	0.306724	0.00155939643358218	0.00401754177942248		CHEMBL1201173|MEDRYSONE	NFE2L2
Tumor cells	CHEMBL1205|NELFINAVIR MESYLATE	3.15279	0.384865	0.00161717997023697	0.00416193685143694		CHEMBL2048028|LIFITEGRAST	ITGB2
Tumor cells	CHEMBL3301582|POLATUZUMAB VEDOTIN	3.10552	0.22173	0.00189947911319325	0.00487214829120049		CHEMBL4297841|TISOTUMAB VEDOTIN	TUBB
Tumor cells	CHEMBL1228|OXYPHENBUTAZONE	3.04675	0.328223	0.00231331839293897	0.00589650092498062		CHEMBL4297841|TISOTUMAB VEDOTIN	TUBB4B
Tumor cells	CHEMBL1200468|MALATHION	2.86855	0.299358	0.00412364093465902	0.0103893203779632		CHEMBL1240|PROPANTHELINE BROMIDE	NFE2L2
Tumor cells	CHEMBL572|NITROFURANTOIN	2.81855	0.285108	0.0048240418180489	0.0120525591199637		CHEMBL1201643|INSULIN ZINC SUSP PROMPT PURIFIED PORK	INSR
Tumor cells	CHEMBL98123|PAPAVERINE HYDROCHLORIDE	2.73862	0.252823	0.00616975482195089	0.0153030357695594		CHEMBL1201001|MECHLORETHAMINE HYDROCHLORIDE	NFE2L2
Tumor cells	CHEMBL1261|CITRIC ACID	2.70146	0.283548	0.00690352709250702	0.016964975296048		CHEMBL2103743|TOFACITINIB CITRATE	JAK1
Tumor cells	CHEMBL1401|NITAZOXANIDE	2.59847	0.265609	0.00936392214158701	0.0227084589587474		CHEMBL1201627|INSULIN SUSP ISOPHANE SEMISYNTHETIC PURIFIED HUMAN	INSR
Tumor cells	CHEMBL1201001|MECHLORETHAMINE HYDROCHLORIDE	2.45791	0.257217	0.0139749247803978	0.0328595876092573		CHEMBL1201634|INSULIN ZINC SUSP PURIFIED BEEF/PORK	INSR
Tumor cells	CHEMBL3989869|UMBRALISIB TOSYLATE	2.4287	0.34033	0.0151531327265019	0.0355253483490202		CHEMBL1201546|INSULIN ZINC SUSP PURIFIED BEEF	INSR
Tumor cells	CHEMBL1624|LEVOTHYROXINE	2.35198	0.316555	0.0186737140975133	0.0432291970798473		CHEMBL1795071|RUXOLITINIB PHOSPHATE	JAK1
Tumor cells	CHEMBL384467|DEXAMETHASONE	-2.30598	-0.446012	0.0211119352768437	0.0482213507371949		CHEMBL1201543|INSULIN ZINC SUSP SEMISYNTHETIC PURIFIED HUMAN	INSR
Tumor cells	CHEMBL1200845|HALCINONIDE	-2.32083	-0.479555	0.0202962419194076	0.0465356896066034		CHEMBL307145|PYROGALLOL	NFE2L2
Tumor cells	CHEMBL1683|HYDROCORTISONE BUTYRATE	-2.32083	-0.479555	0.0202962419194076	0.0465356896066034		CHEMBL307145|PYROGALLOL	CXCL8
Tumor cells	CHEMBL1201173|MEDRYSONE	-2.32083	-0.479555	0.0202962419194076	0.0465356896066034		CHEMBL1201611|INSULIN LISPRO PROTAMINE RECOMBINANT	INSR
Tumor cells	CHEMBL1364144|METHYLPREDNISOLONE ACETATE	-2.32083	-0.479555	0.0202962419194076	0.0465356896066034		CHEMBL1201655|INSULIN SUSP ISOPHANE PURIFIED BEEF	INSR
Tumor cells	CHEMBL650|METHYLPREDNISOLONE	-2.32083	-0.479555	0.0202962419194076	0.0465356896066034		CHEMBL1201628|INSULIN SUSP PROTAMINE ZINC BEEF/PORK	INSR
Tumor cells	CHEMBL1200386|PREDNICARBATE	-2.32083	-0.479555	0.0202962419194076	0.0465356896066034		CHEMBL1201640|INSULIN ZINC SUSP EXTENDED BEEF	INSR
Tumor cells	CHEMBL1200975|CLOCORTOLONE PIVALATE	-2.32083	-0.479555	0.0202962419194076	0.0465356896066034		CHEMBL1201541|INSULIN SUSP PROTAMINE ZINC PURIFIED BEEF	INSR
Tumor cells	CHEMBL1091|HYDROCORTISONE ACETATE	-2.32083	-0.479555	0.0202962419194076	0.0465356896066034		CHEMBL3989869|UMBRALISIB TOSYLATE	CSNK1E
Tumor cells	CHEMBL3039545|LUSPATERCEPT	-2.42333	-0.621209	0.0153791546107387	0.0360199945721701		CHEMBL1201664|INSULIN ASPART PROTAMINE RECOMBINANT	INSR
Tumor cells	CHEMBL1200495|HYDROCORTISONE SODIUM SUCCINATE	-2.72292	-0.48259	0.00647076447049203	0.0159669945121513		CHEMBL282042|SAQUINAVIR MESYLATE	NFE2L2
Tumor cells	CHEMBL1200500|BECLOMETHASONE DIPROPIONATE	-2.72292	-0.48259	0.00647076447049203	0.0159669945121513		CHEMBL3545262|SACITUZUMAB GOVITECAN	TACSTD2
Tumor cells	CHEMBL1200877|FLUMETHASONE PIVALATE	-2.72292	-0.48259	0.00647076447049203	0.0159669945121513		CHEMBL3989921|NERATINIB MALEATE	ERBB2
Tumor cells	CHEMBL1200617|RIMEXOLONE	-2.72292	-0.48259	0.00647076447049203	0.0159669945121513		CHEMBL1201542|INSULIN ZINC SUSP EXTENDED PURIFIED BEEF	INSR
Tumor cells	CHEMBL2105759|BARICITINIB	-4.93125	-0.770716	8.17065221764244e-07	3.07812621280995e-06		CHEMBL1201635|INSULIN SUSP ISOPHANE BEEF/PORK	INSR
Tumor cells	CHEMBL1795071|RUXOLITINIB PHOSPHATE	-4.93125	-0.770716	8.17065221764244e-07	3.07812621280995e-06		CHEMBL501867|VINCRISTINE SULFATE	TUBB
Tumor cells	CHEMBL1201607|NATALIZUMAB	-5.11324	-0.903815	3.16684672847255e-07	1.23177999373705e-06		CHEMBL501867|VINCRISTINE SULFATE	TUBB4B
Tumor cells	CHEMBL3301607|FILGOTINIB	-5.25337	-0.958457	1.49339409903798e-07	6.00364473371643e-07		CHEMBL1201653|INSULIN ZINC SUSP PURIFIED PORK	INSR
Tumor cells	CHEMBL3622821|UPADACITINIB	-5.36841	-0.809058	7.94326051377868e-08	3.28138830879547e-07		CHEMBL1201540|INSULIN SUSP ISOPHANE RECOMBINANT HUMAN	INSR
Tumor cells	CHEMBL2103743|TOFACITINIB CITRATE	-5.36841	-0.809058	7.94326051377868e-08	3.28138830879547e-07		CHEMBL1201539|INSULIN PORK	INSR
Tumor cells	CHEMBL1670|MITOTANE	-6.01075	-0.811533	1.84664431578973e-09	9.92053762473584e-09		CHEMBL1200485|SORAFENIB TOSYLATE	NFE2L2
Tumor cells	CHEMBL2048028|LIFITEGRAST	-8.3146	-1.88759	9.20653845768973e-17	1.03562751852698e-15		CHEMBL1200612|DIBUCAINE HYDROCHLORIDE	NFE2L2
Tumor cells	CHEMBL256997|ATALUREN	-9.63479	-1.03387	5.70086941179327e-22	8.98637046753728e-21		CHEMBL46917|CARBARIL	NFE2L2
Tumor cells	CHEMBL1743087|VEDOLIZUMAB	-9.73725	-4.63065	2.09129423137957e-22	3.36291340831239e-21		CHEMBL2105719|DACOMITINIB	ERBB2
Tumor cells	CHEMBL1201575|EFALIZUMAB	-11.361	-4.81639	6.53788798203361e-30	1.70269343532093e-28		CHEMBL1364144|METHYLPREDNISOLONE ACETATE	NFE2L2
							CHEMBL1205|NELFINAVIR MESYLATE	NFE2L2
							CHEMBL1607|TOPOTECAN HYDROCHLORIDE	NFE2L2
							CHEMBL538943|VINORELBINE TARTRATE	TUBB
							CHEMBL538943|VINORELBINE TARTRATE	TUBB4B
							CHEMBL1228|OXYPHENBUTAZONE	NFE2L2
							CHEMBL1200883|THONZONIUM BROMIDE	NFE2L2
							CHEMBL2105712|AFATINIB DIMALEATE	ERBB2
							CHEMBL3039540|ADUCANUMAB	APP
							CHEMBL1398126|AMILORIDE HYDROCHLORIDE	SCNN1A
							CHEMBL1201154|PROCHLORPERAZINE EDISYLATE	NFE2L2
							CHEMBL1234|DEFEROXAMINE MESYLATE	NFE2L2
							CHEMBL1201179|LAPATINIB DITOSYLATE	ERBB2
							CHEMBL1201545|INSULIN SUSP ISOPHANE BEEF	INSR
							CHEMBL1200981|EPIRUBICIN HYDROCHLORIDE	NFE2L2
							CHEMBL1683544|ERIBULIN MESYLATE	TUBB
							CHEMBL1683544|ERIBULIN MESYLATE	TUBB4B
							CHEMBL1201639|INSULIN ZINC SUSP BEEF	INSR
							CHEMBL1201656|INSULIN SUSP ISOPHANE PURIFIED PORK	INSR
							CHEMBL1201638|INSULIN SUSP PROTAMINE ZINC PURIFIED PORK	INSR
							CHEMBL1201642|INSULIN ZINC SUSP PROMPT BEEF	INSR
							CHEMBL378544|VINBLASTINE SULFATE	TUBB
							CHEMBL378544|VINBLASTINE SULFATE	TUBB4B
							CHEMBL98123|PAPAVERINE HYDROCHLORIDE	NFE2L2
							CHEMBL1200787|PHENOXYBENZAMINE HYDROCHLORIDE	NFE2L2
							CHEMBL222863|OUABAIN	KLF5
							CHEMBL222863|OUABAIN	NFE2L2
							CHEMBL1201641|INSULIN ZINC SUSP EXTENDED RECOMBINANT HUMAN	INSR
							CHEMBL2364649|MARGETUXIMAB	ERBB2
							CHEMBL1624|LEVOTHYROXINE	NFE2L2
							CHEMBL1200906|OXYPHENONIUM BROMIDE	NFE2L2
							CHEMBL1201644|INSULIN ZINC SUSP RECOMBINANT HUMAN	INSR

## Sheet: PCa Drug2cell_chrXY
PCa drug scores (gene of chrX Y)							PCa drug targets (gene of chrX Y)
group	names	scores	logfoldchanges	pvals	pvals_adj		names	gene
Tumor cells	CHEMBL222863|OUABAIN	12.1018	1.27485	1.03335359570657e-33	6.03881759832423e-32		CHEMBL222863|OUABAIN	KLF5
